# Supplementary material for: Comprehensive genome-wide association study of different forms of hernia identifies more than 80 associated loci
Source: Nat Commun. 2022 Jun 9;13:3200. doi: 10.1038/s41467-022-30921-4 (PMC9184475; doi:10.1038/s41467-022-30921-4)
Supplement: Supplementary file 5 — Supplementary Data 2 [file 41467_2022_30921_MOESM5_ESM.xlsx]

## Sheet: LEGEND
variable	explanation
Chr	chromosome
SNP	variant
bp	basepair
refA	reference allele
freq	frequency of A
b	beta
se	standard error
p	p-value in initial analysis
n	number of observations
freq_geno	frequency of A in the reference sample
bJ	beta in joined analysis
bJ_se	standard error in joined analysis
pJ	p-value in joined analysis
LD_r	LD correlation to the SNP in the next row
sheet names	M and F indicate sex-specific results in males and females

## Sheet: inguinal
Chr	SNP	bp	refA	freq	b	se	p	n	freq_geno	bJ	bJ_se	pJ	LD_r
1	rs12134602	9446761	A	0.404337	-0.0577201	0.00977698	3.55506e-09	371891	0.400265	-0.0577201	0.00977743	3.56086e-09	0
1	rs550222713	113191585	CA	0.186631	0.0719306	0.0125984	1.13314e-08	355357	0.171963	0.0719306	0.012599	1.13483e-08	0
1	rs3121580	218492121	C	0.827429	0.0842853	0.0127852	4.32783e-11	366812	0.83121	0.081989	0.0127902	1.45255e-10	-0.0260989
1	rs646290	219034497	C	0.314653	-0.0686678	0.010291	2.51294e-11	374887	0.316533	-0.0651377	0.0102969	2.51723e-10	-0.0193417
1	rs2820444	219741820	A	0.298508	0.0974384	0.0104544	1.15961e-20	374054	0.299438	0.0960417	0.0104575	4.15499e-20	0
2	rs6749170	25110962	G	0.458647	-0.0584121	0.00960961	1.21307e-09	373419	0.462362	-0.0584121	0.00961007	1.21528e-09	0
2	rs77972916	43762112	A	0.0767543	-0.102138	0.0180627	1.56202e-08	370327	0.0772162	-0.102138	0.0180635	1.56417e-08	0
2	rs75439645	56048944	A	0.132898	0.206008	0.0142847	3.78353e-47	363942	0.132332	0.167115	0.014602	2.50094e-30	-0.202574
2	rs59985551	56106928	T	0.224865	-0.202936	0.0116231	2.90626e-68	363330	0.221443	-0.132472	0.0129179	1.12522e-24	-0.399424
2	rs4672081	56192818	T	0.570358	0.139187	0.00967891	6.86676e-47	372787	0.574486	0.0906631	0.0105434	8.03887e-18	0
2	rs200219556	241974013	A	0.00764907	0.300584	0.0550258	4.69225e-08	372536	0.00883333	0.300584	0.055028	4.69784e-08	0
3	rs61613824	55602137	A	0.36832	0.0690036	0.00995164	4.094e-12	371571	0.366692	0.0651364	0.00996765	6.37011e-11	-0.0556621
3	rs7647972	56141843	G	0.300478	-0.0772489	0.0104942	1.82393e-13	369856	0.298528	-0.0734344	0.0105112	2.82194e-12	0
3	rs792829	99462647	A	0.628003	-0.066418	0.00991215	2.07475e-11	373010	0.626719	-0.066418	0.00991273	2.08035e-11	0
4	rs773375797	4913796	A	0.674723	0.0675363	0.0104621	1.07972e-10	356405	0.691305	0.0675363	0.0104627	1.08235e-10	0
4	rs11722597	174595677	T	0.394056	0.0806967	0.00976912	1.45204e-16	375690	0.390504	0.0806967	0.00977	1.46106e-16	0
5	rs1834922	5145100	A	0.654169	-0.053242	0.0100456	1.15771e-07	375037	0.653207	-0.0548759	0.0100489	4.73838e-08	0.0248036
5	rs7715383	5350637	C	0.0947965	0.107577	0.0165252	7.5212e-11	365365	0.0895862	0.109787	0.0165311	3.11036e-11	0
5	rs381829	64350433	T	0.669058	0.0940426	0.0101919	2.77937e-20	372203	0.66847	0.0940426	0.0101931	2.80655e-20	0
5	rs7715342	112624949	A	0.489423	-0.055074	0.00959067	9.33144e-09	372501	0.489227	-0.055074	0.00959108	9.34504e-09	0
6	rs1294421	6743149	G	0.606478	-0.0700064	0.00976293	7.46487e-13	376362	0.609967	-0.0703711	0.00976376	5.70426e-13	-0.00614155
6	rs11759956	7109097	T	0.55317	-0.0584859	0.00964025	1.3045e-09	372725	0.555824	-0.0589106	0.0096409	9.93278e-10	0
6	rs200966	27862152	C	0.195824	-0.0984212	0.0120923	3.98072e-16	371788	0.197719	-0.0884566	0.0121859	3.90172e-13	0.135942
6	rs570941521	28792831	GAAAA	0.0990914	-0.134909	0.0177517	2.96561e-14	304322	0.00964875	-0.118938	0.0178891	2.95829e-11	0
6	rs2498527	55567753	A	0.791846	-0.0679153	0.0117766	8.0719e-09	374543	0.795018	-0.0679153	0.0117772	8.0838e-09	0
6	rs371362985	117479236	TGTTAGTCACTGAGGGCACAA	0.628409	-0.0628495	0.00989735	2.15124e-10	374298	0.629507	-0.0628495	0.00989787	2.15591e-10	0
6	rs1863137	143653722	C	0.57565	-0.0931781	0.00970909	8.23097e-22	371760	0.576179	-0.0931781	0.00971028	8.32536e-22	0
7	rs756907629	25692644	C	0.65895	-0.0624922	0.010093	5.95443e-10	373984	0.658776	-0.0624922	0.0100935	5.96612e-10	0
7	rs3757584	73440695	A	0.0616699	0.12355	0.019939	5.77752e-10	372159	0.0647333	0.11379	0.0200002	1.2746e-08	-0.0778678
7	rs3895707	73540726	T	0.0944479	-0.11139	0.0164801	1.38862e-11	368579	0.0920522	-0.104102	0.0165308	3.02546e-10	0
8	rs145809264	25403342	C	0.016482	-0.235605	0.0387602	1.21289e-09	351561	0.0162512	-0.220551	0.0388628	1.386e-08	-0.0725147
8	rs10481336	25435170	C	0.210767	0.107952	0.0117978	5.68531e-20	369745	0.205988	0.109782	0.0118343	1.7497e-20	-0.03183
8	rs4336620	25708509	G	0.410133	0.167627	0.00974431	2.54174e-66	372463	0.412163	0.171354	0.00975392	4.35614e-69	0
8	rs10097111	74493551	A	0.201248	-0.0662154	0.0119694	3.16458e-08	371782	0.203667	-0.0662154	0.0119698	3.16856e-08	0
9	rs1418194	133054343	T	0.523117	-0.0588743	0.0095652	7.50522e-10	375118	0.5215	-0.0588743	0.00956567	7.51956e-10	0
10	rs10510033	119536279	C	0.0816384	0.114386	0.0174677	5.81455e-11	374268	0.0805147	0.114386	0.0174686	5.82882e-11	0
11	rs12366182	27274956	G	0.335191	-0.060557	0.0101666	2.57752e-09	371729	0.339443	-0.0592806	0.0101677	5.53266e-09	-0.00212087
11	rs7924571	32350027	A	0.217408	-0.0807518	0.0116147	3.58682e-12	373018	0.218469	-0.0732921	0.0116333	2.97313e-10	0.0267361
11	rs4140413	32459228	T	0.369677	-0.115564	0.00997012	4.57451e-31	369543	0.368236	-0.100195	0.0101408	5.06047e-23	-0.193902
11	rs750934787	32644219	G	0.708407	0.108453	0.011356	1.29402e-21	321346	0.724418	0.0834794	0.011562	5.19312e-13	0
12	rs12810758	66328027	T	0.224566	0.0713292	0.0114531	4.72633e-10	374826	0.221786	0.0713292	0.0114537	4.73581e-10	0
13	rs7994829	32356288	T	0.515031	0.0563398	0.00957469	3.99865e-09	373915	0.514322	0.0563398	0.00957512	4.00505e-09	0
13	rs573666	51194405	T	0.348423	0.0604106	0.010038	1.76355e-09	374286	0.346351	0.0604106	0.0100384	1.76664e-09	0
15	rs551555687	84419314	CT	0.460903	0.052778	0.00963075	4.24936e-08	371517	0.45916	0.052778	0.00963112	4.25451e-08	0
16	rs2076440	1587322	A	0.312219	-0.0695916	0.0103195	1.54416e-11	374394	0.315289	-0.0695916	0.0103201	1.54842e-11	0
16	rs17111	84857244	G	0.407895	0.0706062	0.00973042	3.98016e-13	374402	0.407433	0.0706062	0.00973109	3.99491e-13	0
17	rs67844128	12186018	G	0.31904	0.0784398	0.0103018	2.65369e-14	371321	0.313128	0.0784398	0.0103026	2.66572e-14	0
20	rs6123685	55836040	A	0.253351	-0.0655638	0.011013	2.62807e-09	373177	0.256033	-0.0655638	0.0110135	2.63248e-09	0
X	rs35318931	38009121	A	0.089374	-0.122409	0.0127976	1.12177e-21	362014	0.0877853	-0.12423	0.0128006	2.87019e-22	0.0150203
X	rs56976399	45634577	A	0.328941	0.0729048	0.00779288	8.33541e-21	359966	0.33106	0.0740378	0.00779469	2.12941e-21	0
X	rs7890102	109775721	T	0.394033	-0.0402388	0.00734209	4.2396e-08	374961	0.396699	-0.0411445	0.00734311	2.10508e-08	-0.0143028
X	rs6608476	115181931	G	0.559447	-0.0626362	0.00727768	7.52482e-18	369668	0.560302	-0.0632154	0.00727913	3.80507e-18	0
X	X:133781440_CTG_C	133781440	C	0.711724	0.0485423	0.0083426	5.93399e-09	337967	0.725143	0.0485423	0.00834301	5.94404e-09	0

## Sheet: diaphragmatic
Chr	SNP	bp	refA	freq	b	se	p	n	freq_geno	bJ	bJ_se	pJ	LD_r
2	rs75439645	56048944	A	0.132124	0.0978954	0.0132293	1.3627e-13	374125	0.132332	0.0978954	0.0132302	1.36817e-13	0
3	rs2687195	70905581	A	0.695923	-0.0631397	0.00978577	1.10239e-10	370516	0.696993	-0.0631397	0.00978631	1.10497e-10	0
5	rs9800013	542023	G	0.233672	0.0604787	0.0105435	9.68731e-09	377191	0.234544	0.0601282	0.010544	1.18004e-08	-0.0028703
5	rs42202	4977446	G	0.922361	-0.116929	0.0168823	4.325e-12	367866	0.926108	-0.116676	0.0168835	4.8237e-12	0.000217872
5	rs1560042	5383115	G	0.106581	0.078921	0.0144302	4.52149e-08	378684	0.105767	0.0787365	0.0144308	4.8656e-08	0
6	rs4713071	27187919	T	0.183323	-0.0740944	0.0123957	2.26683e-09	326388	0.0914439	-0.0708971	0.012409	1.10753e-08	-0.048342
6	rs2523598	31326175	T	0.666196	0.0567115	0.00948028	2.20349e-09	375676	0.662527	0.0542683	0.00949036	1.07624e-08	0
7	rs4728341	134605106	C	0.45323	-0.0517315	0.00912868	1.45386e-08	363591	0.446108	-0.0517315	0.00912907	1.45592e-08	0
9	rs4075733	96624645	T	0.537847	-0.0491919	0.00896171	4.03933e-08	376123	0.541376	-0.0491919	0.00896205	4.04419e-08	0
11	rs5030123	32458278	GTGT	0.365886	-0.0828895	0.0093272	6.28595e-19	371949	0.364414	-0.0828895	0.00932818	6.33884e-19	0
19	rs2891698	18787981	A	0.531127	-0.0602215	0.00894288	1.6504e-11	376990	0.52877	-0.0602215	0.0089434	1.6549e-11	0
20	rs35724563	33995254	GA	0.624727	0.0551019	0.00926365	2.71129e-09	373205	0.630258	0.0551019	0.00926408	2.71583e-09	0

## Sheet: umbilical
Chr	SNP	bp	refA	freq	b	se	p	n	freq_geno	bJ	bJ_se	pJ	LD_r
1	rs4846567	219750717	T	0.298043	0.267314	0.0203497	2.0482e-39	340693	0.299567	0.267314	0.0203548	2.13963e-39	0
2	rs981037	56194773	T	0.580191	0.12926	0.0186666	4.37012e-12	347919	0.587087	0.12926	0.0186678	4.38457e-12	0
2	rs72948328	111881810	T	0.0610067	-0.219816	0.0390926	1.87716e-08	337302	0.0607195	-0.219816	0.0390944	1.87993e-08	0
2	rs2381754	146387638	A	0.562498	0.104615	0.0186004	1.86223e-08	346819	0.564365	0.104615	0.0186013	1.86491e-08	0
2	rs2344699	199674651	T	0.447552	-0.104608	0.0185112	1.59489e-08	348533	0.447029	-0.104608	0.0185121	1.59722e-08	0
4	rs4515160	15384544	G	0.260962	0.121946	0.0209526	5.88121e-09	348762	0.260108	0.121946	0.0209535	5.89087e-09	0
6	rs1999756	134089019	G	0.216799	-0.141831	0.0225548	3.21038e-10	341846	0.215904	-0.141831	0.0225561	3.21772e-10	0
7	rs12707188	134591097	T	0.363868	0.143953	0.0191367	5.37956e-14	348333	0.364113	0.143953	0.0191382	5.40432e-14	0
12	rs10506759	78146162	A	0.473762	0.123536	0.0184636	2.21963e-11	347423	0.469133	0.123536	0.0184648	2.22603e-11	0

## Sheet: femoral
Chr	SNP	bp	refA	freq	b	se	p	n	freq_geno	bJ	bJ_se	pJ	LD_r
1	rs7538503	219788530	G	0.291936	0.37754	0.0490737	1.4334e-14	333817	0.293205	0.37754	0.0490779	1.44093e-14	0
2	rs1346786	56108333	T	0.292567	-0.29673	0.0485417	9.7839e-10	340764	0.285546	-0.29673	0.0485443	9.80393e-10	0

## Sheet: ventral
Chr	SNP	bp	refA	freq	b	se	p	n	freq_geno	bJ	bJ_se	pJ	LD_r
1	rs4846567	219750717	T	0.297492	0.171557	0.0233783	2.16339e-13	347746	0.299567	0.171557	0.0233801	2.17242e-13	0
2	rs3791679	56096892	G	0.227947	-0.179571	0.0255713	2.1816e-12	345169	0.2226	-0.179571	0.0255731	2.18929e-12	0
12	rs11112709	106133601	T	0.157809	0.166115	0.0295952	1.98935e-08	341239	0.154808	0.166115	0.0295965	1.99223e-08	0

## Sheet: any hernia excluding diaphragm
Chr	SNP	bp	refA	freq	b	se	p	n	freq_geno	bJ	bJ_se	pJ	LD_r
1	rs56148717	9358499	G	0.21096	0.0674716	0.0105237	1.44179e-10	357101	0.197119	0.0674716	0.0105243	1.4452e-10	0
1	rs12126684	113223233	A	0.201493	0.056789	0.0103395	3.9646e-08	382738	0.197864	0.056789	0.0103399	3.9693e-08	0
1	rs3121580	218492121	C	0.827633	0.0769501	0.0110643	3.53072e-12	376946	0.83121	0.073652	0.0110765	2.94251e-11	0.00156378
1	rs7547760	218968794	G	0.502384	0.0569352	0.00826453	5.61455e-12	385527	0.49793	0.0528725	0.00831201	2.00474e-10	-0.111071
1	rs61823192	219294570	T	0.0297813	-0.203123	0.0258137	3.57968e-15	341887	0.0248755	-0.151857	0.026063	5.6591e-09	-0.0801631
1	rs1415288	219742545	C	0.299514	0.124892	0.00905324	2.72125e-43	382679	0.299425	0.121337	0.00908308	1.05532e-40	0
2	rs6749170	25110962	G	0.458538	-0.0479423	0.00831631	8.1729e-09	383383	0.462362	-0.0479423	0.00831666	8.18466e-09	0
2	rs75439645	56048944	A	0.133148	0.176762	0.0123215	1.13139e-46	375519	0.132332	0.143625	0.0126048	4.45445e-30	-0.202542
2	rs3791679	56096892	G	0.22531	-0.181473	0.0100308	3.7158e-73	374553	0.2226	-0.117176	0.0112542	2.19133e-25	-0.415722
2	rs6747490	56193418	G	0.584576	0.126589	0.00841763	4.10654e-51	382389	0.588641	0.0828807	0.00925283	3.3262e-19	0
2	rs200219556	241974013	A	0.00768324	0.273058	0.0476028	9.68356e-09	381047	0.00883333	0.273058	0.0476048	9.6973e-09	0
3	rs6783998	55606476	C	0.370031	0.0549567	0.00860833	1.72372e-10	381095	0.368017	0.0533676	0.00861356	5.80006e-10	0.0334732
3	rs4974113	55857958	G	0.226947	0.0567602	0.00987073	8.90572e-09	385128	0.22163	0.0547226	0.00987662	3.01399e-08	0
3	rs792829	99462647	A	0.627764	-0.0603502	0.00857413	1.9412e-12	383199	0.626719	-0.0603502	0.00857467	1.94742e-12	0
4	rs773375797	4913796	A	0.674808	0.0563409	0.009053	4.86344e-10	366036	0.691305	0.0563409	0.00905347	4.8734e-10	0
4	rs10005540	174582067	T	0.61434	-0.0751968	0.00856847	1.69402e-18	378414	0.619284	-0.0751968	0.00856933	1.70734e-18	0
5	rs76226287	4920633	C	0.0560785	-0.102112	0.018065	1.58158e-08	381093	0.0540016	-0.106573	0.0180753	3.72332e-09	-0.0324781
5	rs1834922	5145100	A	0.653818	-0.0560701	0.00868803	1.09137e-10	385322	0.653207	-0.0592551	0.00869565	9.47039e-12	0.0248036
5	rs7715383	5350637	C	0.0949594	0.100094	0.0142897	2.47623e-12	375115	0.0895862	0.102792	0.0142951	6.44466e-13	0
5	rs370763	64355060	A	0.668625	0.0805619	0.00880767	5.86476e-20	382962	0.667445	0.0805619	0.00880862	5.91857e-20	0
5	rs3835066	121406076	GT	0.273616	0.0509726	0.00932937	4.66383e-08	380564	0.271392	0.0509726	0.00932972	4.66928e-08	0
6	rs9504915	6749069	G	0.559763	-0.0562649	0.00843738	2.58382e-11	375247	0.565131	-0.0561917	0.00843788	2.74853e-11	-0.00160019
6	rs9392136	7078583	G	0.29721	0.0498238	0.00906253	3.84615e-08	383754	0.297653	0.0497283	0.00906289	4.0877e-08	0
6	rs200964	27866943	C	0.195518	-0.0845833	0.0104758	6.7961e-16	381346	0.196861	-0.0764181	0.0105546	4.47889e-13	0.133699
6	rs570941521	28792831	GAAAA	0.0990065	-0.112132	0.0153359	2.63713e-13	313759	0.00964875	-0.0985652	0.0154512	1.78118e-10	0
6	rs2498527	55567753	A	0.791642	-0.0635812	0.0101881	4.35572e-10	384506	0.795018	-0.0635812	0.0101886	4.36431e-10	0
6	rs200889152	117507982	C	0.375695	0.0512358	0.00857445	2.2952e-09	381759	0.374848	0.0512358	0.00857484	2.29903e-09	0
6	rs1999756	134089019	G	0.216343	-0.0550347	0.0101257	5.47587e-08	378720	0.215904	-0.0555622	0.0101263	4.08964e-08	-0.00525085
6	rs6917403	143653287	G	0.575299	-0.0834432	0.00840176	3.03246e-23	381633	0.576145	-0.0836844	0.00840295	2.30534e-23	0
7	rs1859041	25687828	G	0.603982	-0.047372	0.00846703	2.20785e-08	383918	0.60335	-0.047372	0.00846737	2.21066e-08	0
7	rs10224499	73423846	T	0.390083	0.0487926	0.00846543	8.22655e-09	386110	0.3835	0.0574814	0.00854052	1.69162e-11	-0.133597
7	rs60731259	73439465	CA	0.0614279	0.119733	0.0174045	6.00961e-12	376934	0.063609	0.135333	0.0175592	1.28585e-14	0
8	rs79464896	25419294	A	0.0415582	-0.140928	0.0208774	1.47556e-11	379183	0.0434681	-0.117903	0.0210185	2.02917e-08	-0.11386
8	rs10481336	25435170	C	0.210799	0.0809391	0.0101934	2.01589e-15	380813	0.205988	0.0791386	0.0102667	1.27542e-14	-0.0325775
8	rs4410916	25706359	G	0.411106	0.119228	0.00841912	1.58362e-45	383463	0.413658	0.120617	0.00842731	1.82315e-46	0
8	rs2383920	74663103	A	0.221242	-0.0611327	0.01005	1.18062e-09	378294	0.221252	-0.0611327	0.0100505	1.18276e-09	0
9	rs947510	133051110	C	0.721379	-0.0513187	0.00923703	2.76415e-08	383881	0.721146	-0.0513187	0.00923739	2.76757e-08	0
10	rs10510033	119536279	C	0.0816252	0.084928	0.01512	1.94397e-08	384139	0.0805147	0.084928	0.0151206	1.94648e-08	0
11	rs12366182	27274956	G	0.335037	-0.0521559	0.00879145	2.98231e-09	382317	0.339443	-0.0511725	0.00879236	5.88095e-09	-0.00212087
11	rs7924571	32350027	A	0.217017	-0.0837128	0.0100656	9.04054e-17	382362	0.218469	-0.0778295	0.0100821	1.1671e-14	0.0267361
11	rs4140413	32459228	T	0.369471	-0.095804	0.00862291	1.11658e-28	379962	0.368236	-0.0836463	0.00877046	1.46642e-21	-0.193902
11	rs750934787	32644219	G	0.708474	0.0846491	0.00981708	6.5428e-18	330683	0.724418	0.0629304	0.00999503	3.05082e-10	0
12	rs12810758	66328027	T	0.224602	0.0549831	0.0099144	2.9264e-08	384564	0.221786	0.0549831	0.00991479	2.92999e-08	0
13	rs573666	51194405	T	0.348498	0.0489552	0.00869051	1.76913e-08	383913	0.346351	0.0489552	0.00869086	1.77145e-08	0
15	rs778984966	67478645	C	0.247389	-0.0538603	0.00970916	2.90008e-08	375081	0.244084	-0.0538603	0.00970955	2.90373e-08	0
16	rs2076440	1587322	A	0.312106	-0.0571634	0.0089316	1.55246e-10	384367	0.315289	-0.0571634	0.00893207	1.55584e-10	0
16	rs4238714	84856552	C	0.414677	0.0559351	0.00842603	3.17174e-11	382008	0.413592	0.0559351	0.00842651	3.1798e-11	0
17	rs67844128	12186018	G	0.319012	0.0576077	0.00891294	1.02396e-10	381451	0.313128	0.0576077	0.00891342	1.0263e-10	0
17	rs146385050	60637258	A	0.181706	-0.0592265	0.010847	4.7569e-08	376307	0.176155	-0.0592265	0.0108474	4.7625e-08	0
20	rs6123685	55836040	A	0.253184	-0.0574551	0.00952764	1.63596e-09	383542	0.256033	-0.0574551	0.00952808	1.63878e-09	0
X	rs35318931	38009121	A	0.0891845	-0.111833	0.011401	1.02988e-22	374114	0.0877853	-0.113519	0.0114038	2.40913e-23	0.0150203
X	rs56976399	45634577	A	0.329294	0.0678581	0.00695455	1.7155e-22	369793	0.33106	0.0688922	0.00695622	4.01187e-23	0
X	rs5942972	109816550	T	0.388617	-0.0452398	0.00656898	5.70285e-12	385336	0.392892	-0.0460321	0.00657019	2.44864e-12	-0.0158281
X	rs6608476	115181931	G	0.559467	-0.0491771	0.00649828	3.79874e-14	379585	0.560302	-0.0498924	0.00649956	1.63781e-14	0
X	X:133781440_CTG_C	133781440	C	0.71193	0.0454774	0.00745052	1.03492e-09	347032	0.725143	0.0454774	0.00745091	1.03699e-09	0

## Sheet: any hernia
Chr	SNP	bp	refA	freq	b	se	p	n	freq_geno	bJ	bJ_se	pJ	LD_r
1	rs11578464	86072408	G	0.483637	-0.0387803	0.00673791	8.63677e-09	407808	0.485892	-0.0387803	0.00673817	8.64837e-09	0
1	rs3121580	218492121	C	0.827983	0.0643526	0.00895677	6.73028e-13	404636	0.83121	0.0639086	0.00895741	9.69812e-13	0.00156378
1	rs7547760	218968794	G	0.502459	0.0391778	0.00669625	4.89482e-09	412464	0.49793	0.0386341	0.00669668	7.96758e-09	0.00674601
1	rs2820441	219734960	C	0.318835	0.0753849	0.0071934	1.07048e-25	411351	0.320733	0.0749049	0.00719457	2.20153e-25	0
2	rs75439645	56048944	A	0.133513	0.132013	0.00993504	2.72977e-40	404763	0.132332	0.112461	0.0101625	1.82964e-28	-0.202542
2	rs3791679	56096892	G	0.225342	-0.113227	0.00806468	8.89514e-45	407079	0.2226	-0.0678918	0.00905848	6.63807e-14	-0.415722
2	rs6747490	56193418	G	0.584602	0.0811732	0.00681271	9.89102e-33	410110	0.588641	0.0548551	0.00749818	2.55854e-13	0
5	rs76226287	4920633	C	0.0559688	-0.0771651	0.0146328	1.33893e-07	408694	0.0540016	-0.0951054	0.014807	1.33591e-10	-0.148937
5	rs42546	4977036	T	0.362624	-0.0396284	0.00699173	1.44554e-08	409223	0.359735	-0.0466269	0.00707168	4.29639e-11	-0.0108374
5	rs1834922	5145100	A	0.653539	-0.0409374	0.00703974	6.05673e-09	412041	0.653207	-0.0443134	0.00704671	3.20497e-10	0.0248036
5	rs7715383	5350637	C	0.0953608	0.0915171	0.0115621	2.46699e-15	400894	0.0895862	0.0932468	0.0115666	7.52287e-16	0
5	rs370763	64355060	A	0.668594	0.0536409	0.00712718	5.22225e-14	410768	0.667445	0.0536409	0.00712766	5.24266e-14	0
6	rs9504915	6749069	G	0.559658	-0.0391324	0.0068404	1.0604e-08	400963	0.565131	-0.0391324	0.00684067	1.06182e-08	0
6	rs4713071	27187919	T	0.182812	-0.0667751	0.00931714	7.67109e-13	356501	0.0914439	-0.0601718	0.00934168	1.18523e-10	0.0641723
6	rs570941521	28792831	GAAAA	0.0986819	-0.102091	0.0124157	1.99e-16	337185	0.00964875	-0.09161	0.0124694	2.02998e-13	0.070078
6	rs9281226	31109877	CACTTATTTGAAACGATCTCGTTCATCTGTTTAGGTCCCATCT	0.1244	-0.0806409	0.0113276	1.08723e-12	330786	0.0451445	-0.0719818	0.0113627	2.37499e-10	0
6	rs200889152	117507982	C	0.375976	0.0401413	0.00695007	7.66489e-09	407981	0.374848	0.0401413	0.00695034	7.67532e-09	0
6	rs6917403	143653287	G	0.575198	-0.05708	0.00680959	5.19058e-17	408032	0.576145	-0.05708	0.00681017	5.22205e-17	0
7	rs60731259	73439465	CA	0.0616781	0.103632	0.0140771	1.81532e-13	403134	0.063609	0.0995059	0.0140937	1.66143e-12	-0.0475056
7	rs75566398	73503533	G	0.117429	-0.0683897	0.0104567	6.14151e-11	407992	0.115811	-0.0648993	0.0104689	5.67433e-10	0
8	rs151302787	25433403	AT	0.203197	0.0417751	0.00836849	5.97711e-07	407781	0.200694	0.0462424	0.00837958	3.41972e-08	-0.0510193
8	rs4368985	25693744	T	0.403709	0.0698871	0.00683939	1.64161e-24	410528	0.405478	0.071809	0.00684911	1.01868e-25	0
11	rs7924571	32350027	A	0.217068	-0.0499452	0.00814438	8.65267e-10	410146	0.218469	-0.0473555	0.00814764	6.16657e-09	0.0267361
11	rs4140413	32459228	T	0.368612	-0.0845098	0.0069863	1.10205e-33	406910	0.368236	-0.0834279	0.00699003	7.75026e-33	0
16	rs4238714	84856552	C	0.414718	0.0374656	0.00682558	4.04222e-08	408871	0.413592	0.0374656	0.00682582	4.0467e-08	0
17	rs139356332	19289286	C	0.0232692	-0.129452	0.0229843	1.77926e-08	385088	0.020446	-0.129452	0.0229852	1.78158e-08	0
17	rs9909152	62719475	A	0.801928	-0.0463947	0.00846227	4.19262e-08	406491	0.802423	-0.0463947	0.00846257	4.19726e-08	0
20	rs143384	34025756	G	0.402731	-0.0378649	0.00682795	2.92991e-08	412303	0.398433	-0.0378649	0.0068282	2.93326e-08	0
X	rs35318931	38009121	A	0.0893425	-0.0715889	0.00970207	1.59815e-13	409249	0.0877853	-0.0728072	0.00970376	6.23802e-14	0.0150203
X	rs56976399	45634577	A	0.329446	0.0502607	0.00598863	4.75169e-17	395582	0.33106	0.0509243	0.00598981	1.86623e-17	0
X	rs182375344	109736206	C	0.365195	-0.0360221	0.00594864	1.39965e-09	382071	0.346442	-0.0360221	0.00594892	1.40211e-09	0

## Sheet: inguinal M
Chr	SNP	bp	refA	freq	b	se	p	n	freq_geno	bJ	bJ_se	pJ	LD_r
1	rs12134602	9446761	A	0.404149	-0.0591176	0.0104085	1.34904e-08	171736	0.400265	-0.0591176	0.0104095	1.35313e-08	0
1	rs550222713	113191585	CA	0.186262	0.0783466	0.0134218	5.3071e-09	164088	0.171963	0.0783466	0.0134232	5.32586e-09	0
1	rs3121580	218492121	C	0.828074	0.0848194	0.0136171	4.6977e-10	169715	0.83121	0.080602	0.0136303	3.3507e-09	-0.0416039
1	rs993925	218860068	T	0.350578	-0.0755586	0.0106761	1.46891e-12	172640	0.3556	-0.0680307	0.0107106	2.12884e-10	-0.0669926
1	rs4500327	219705205	T	0.339977	0.0790625	0.010757	1.98418e-13	172533	0.341756	0.0740382	0.010783	6.5927e-12	0
2	rs6749170	25110962	G	0.458654	-0.0583217	0.0102326	1.20094e-08	172340	0.462362	-0.0583217	0.0102335	1.20461e-08	0
2	rs201407787	56071109	T	0.132526	0.19821	0.0152099	8.089e-39	168325	0.131567	0.158766	0.0155516	1.80708e-24	-0.202615
2	rs59985551	56106928	T	0.22528	-0.202657	0.0123623	2.14103e-60	167741	0.221443	-0.137264	0.0137475	1.77868e-23	-0.399395
2	rs4672082	56192923	A	0.569832	0.132806	0.0103094	5.6845e-38	171842	0.574452	0.0829968	0.0112345	1.49435e-13	0
3	rs60960215	55613288	A	0.326187	0.0742346	0.0109513	1.21326e-11	169960	0.320723	0.0694847	0.0109697	2.38528e-10	-0.0551196
3	rs7647972	56141843	G	0.301017	-0.083002	0.0111772	1.11908e-13	170427	0.298528	-0.0791175	0.0111959	1.58739e-12	0.000312881
3	rs7428860	57112699	T	0.754118	0.0659614	0.0118689	2.73642e-08	171529	0.759479	0.0653847	0.0118703	3.62394e-08	0
3	rs715468	75963778	G	0.57757	-0.0571162	0.0103576	3.49912e-08	171177	0.574514	-0.0571162	0.0103585	3.50855e-08	0
3	rs792829	99462647	A	0.628206	-0.0594186	0.0105598	1.83506e-08	172030	0.626719	-0.0594186	0.0105607	1.8404e-08	0
4	rs773375797	4913796	A	0.674401	0.0786036	0.011146	1.7613e-12	164221	0.691305	0.0786036	0.0111477	1.77459e-12	0
4	rs10005540	174582067	T	0.614713	-0.0864967	0.0105396	2.27155e-16	170263	0.619284	-0.0864967	0.0105417	2.30198e-16	0
5	rs7715383	5350637	C	0.0949331	0.108834	0.0175883	6.09914e-10	168561	0.0895862	0.108834	0.0175902	6.12567e-10	0
5	rs381829	64350433	T	0.669523	0.104777	0.0108596	4.99485e-22	171645	0.66847	0.104777	0.0108625	5.12243e-22	0
6	rs1294421	6743149	G	0.607038	-0.0658823	0.0103987	2.36412e-10	173689	0.609967	-0.0669304	0.0104014	1.23668e-10	0.016818
6	rs617030	7098256	G	0.0809934	0.109835	0.0186401	3.80617e-09	173240	0.0800667	0.11185	0.0186445	1.98439e-09	0
6	rs35001169	28187632	G	0.116588	-0.123026	0.0159801	1.3747e-14	170323	0.118994	-0.10581	0.0162489	7.42481e-11	0.198289
6	rs570941521	28792831	GAAAA	0.0987765	-0.135587	0.0189092	7.47685e-13	140738	0.00964875	-0.113019	0.0192275	4.15293e-09	0
6	rs200889152	117507982	C	0.375956	0.0611116	0.0105447	6.81297e-09	171748	0.374848	0.0611116	0.0105457	6.83532e-09	0
6	rs4896645	143670379	G	0.574376	-0.0934315	0.010314	1.32061e-19	172231	0.574902	-0.0934315	0.0103165	1.34665e-19	0
7	rs1859041	25687828	G	0.603957	-0.0650357	0.0104187	4.3146e-10	172554	0.60335	-0.0650357	0.0104199	4.33359e-10	0
7	rs55675441	73440985	C	0.0616378	0.134264	0.0212394	2.59055e-10	171711	0.0647333	0.12108	0.0213305	1.37595e-08	-0.0912816
7	rs34208922	73483531	CA	0.251749	-0.0864211	0.0117877	2.27679e-13	171155	0.250924	-0.0802968	0.0118388	1.18108e-11	0
8	rs145809264	25403342	C	0.0162367	-0.269592	0.0414727	8.00626e-11	163070	0.0162512	-0.254199	0.0415878	9.81808e-10	-0.0725147
8	rs10481336	25435170	C	0.211163	0.119448	0.0125735	2.09985e-21	170079	0.205988	0.120936	0.0126143	9.04911e-22	-0.0312449
8	rs11135895	25706115	G	0.409891	0.180662	0.0103793	7.42755e-68	171672	0.411944	0.184883	0.0103947	9.0108e-71	0
8	rs10097111	74493551	A	0.200494	-0.0696265	0.0127541	4.78387e-08	171832	0.203667	-0.0696265	0.0127551	4.79621e-08	0
9	rs7028403	16755509	G	0.892519	-0.0996131	0.0164263	1.3256e-09	173094	0.892467	-0.0996131	0.016428	1.33078e-09	0
9	rs1418194	133054343	T	0.523339	-0.0658735	0.0101912	1.02127e-10	172923	0.5215	-0.0658735	0.0101924	1.02643e-10	0
10	rs10510033	119536279	C	0.0821439	0.133489	0.0186054	7.24265e-13	171650	0.0805147	0.133489	0.0186081	7.2987e-13	0
11	rs12366182	27274956	G	0.335604	-0.0609627	0.0108319	1.82262e-08	171259	0.339443	-0.0598123	0.0108336	3.37025e-08	-0.00212087
11	rs7924571	32350027	A	0.218163	-0.0850458	0.01237	6.19162e-12	171650	0.218469	-0.0781621	0.0123908	2.82569e-10	0.0267361
11	rs4140413	32459228	T	0.36932	-0.104303	0.0106185	8.98795e-23	170535	0.368236	-0.0895673	0.0108014	1.11204e-16	-0.193902
11	rs750934787	32644219	G	0.708486	0.101744	0.0120904	3.91762e-17	148362	0.724418	0.0787005	0.012311	1.6296e-10	0
12	rs12810758	66328027	T	0.225221	0.0764248	0.0121911	3.63614e-10	172754	0.221786	0.0764248	0.0121925	3.65239e-10	0
13	rs7991339	32339465	G	0.256661	0.0746845	0.0117161	1.83547e-10	171073	0.257089	0.0746845	0.0117175	1.84433e-10	0
13	rs573666	51194405	T	0.348366	0.0699711	0.010691	5.9548e-11	172670	0.346351	0.0699711	0.0106923	5.98646e-11	0
16	rs2076440	1587322	A	0.311827	-0.0716281	0.0109909	7.17109e-11	172828	0.315289	-0.0716281	0.0109922	7.20855e-11	0
16	rs17111	84857244	G	0.407865	0.0721168	0.0103713	3.56274e-12	172456	0.407433	0.0721168	0.0103727	3.58694e-12	0
17	rs12453693	12191339	T	0.308873	0.088765	0.0110392	8.91727e-16	172197	0.300998	0.088765	0.0110412	9.02606e-16	0
20	rs6123685	55836040	A	0.252688	-0.0713701	0.011733	1.18058e-09	172347	0.256033	-0.0713701	0.0117342	1.18527e-09	0
X	rs35318931	38009121	A	0.0884378	-0.12034	0.0131204	4.64561e-20	168410	0.0877853	-0.122106	0.0131251	1.36224e-20	0.0150203
X	rs56976399	45634577	A	0.328141	0.0710538	0.00799236	6.09907e-19	165962	0.33106	0.0721629	0.00799513	1.78296e-19	0
X	rs6608476	115181931	G	0.55946	-0.064275	0.00746515	7.30556e-18	170170	0.560302	-0.064275	0.00746675	7.42437e-18	0
X	X:133781440_CTG_C	133781440	C	0.712094	0.0486844	0.00855361	1.25795e-08	155857	0.725143	0.0486844	0.00855447	1.26218e-08	0

## Sheet: diaphragmatic M
Chr	SNP	bp	refA	freq	b	se	p	n	freq_geno	bJ	bJ_se	pJ	LD_r
2	rs75439645	56048944	A	0.130953	0.142128	0.0196072	4.20532e-13	158845	0.132332	0.139946	0.019614	9.67823e-13	0.0192781
2	rs34552760	56189503	G	0.61963	0.0805248	0.013587	3.09223e-09	159746	0.627876	0.0786607	0.0135909	7.13412e-09	0
11	rs10835917	32484265	C	0.382504	-0.0830003	0.0135445	8.90073e-10	160402	0.384086	-0.0830003	0.013546	8.93986e-10	0

[truncated: 12 more sheets: umbilical M, femoral M, VENTRAL M, any hernia M, any hernia excl diaphragm M, inguinal F, diaphragmatic F, umbilical F, femoral F, ventral F, any hernia F, any hernia excl diaphragm F]
