# Supplementary material for: Comprehensive genome-wide association study of different forms of hernia identifies more than 80 associated loci
Source: Nat Commun. 2022 Jun 9;13:3200. doi: 10.1038/s41467-022-30921-4 (PMC9184475; doi:10.1038/s41467-022-30921-4)
Supplement: Supplementary file 6 — Supplementary Data 3 [file 41467_2022_30921_MOESM6_ESM.xlsx]

## Sheet: LEGEND meta analysis
variable	explanation
SNP	variant
Chr	chromosome
bp	basepair
Allele1	effect allele in METAL, not always identical to refA in cojo analyses
Allele2	nonref allele in METAL
Freq1	frequency of allele 1
FreqSE	standard error of frequency
MinFreq	minimum frequency in the 5 study groups
MaxFreq	maximum frequency in the 5 study groups
Effect	effect of allele 1
StdErr	standard error of effect
Pmeta	P from combined analyses
Direction	direction of effect in UK / FIN / EST / DK iPSYCH / DK divert
HetISq	I2 statistic
HetChiSq	X2 teststatistic
HetDf	degrees of freedom for test
HetPVal	P of heterogeneity test
refA	reference allele
nonrefA	nonreference allele
freq	frequency of A
b	beta in initial analysis
se	standard error in initial analysis
p	p-value in initial analysis
bJ	beta in joint analysis
bJ_se	standard error in joint analysis
pJ	p-value in joint analysis
LD_r	LD r to next variant
Allele1	effect allele in METAL, not always identical to refA in cojo analyses
Allele2	nonref allele in METAL
Freq1	frequency of allele 1
FreqSE	standard error of frequency
MinFreq	minimum frequency in the 4 study groups
MaxFreq	maximum frequency in the 4 study groups
Effect	effect of allele 1
StdErr	standard error of effect
Pcomb	P from combined analyses
Direction	direction of effect in FIN / EST / DK iPSYCH / DK divert
HetISq	I2 statistic
HetChiSq	X2 teststatistic
HetDf	degrees of freedom for test
HetPVal	P of heterogeneity test
Replication	Results for a conservative replication approach for the 41 variants with pJ < 7.14 × 10−9 in the combined follow-up analysis
	yes - Pcomb < 1.22 × 10−3 (0.05/41)
	no - Pcomb > 1.22 × 10−3 (0.05/41)
	NA - not applicable, pJ > 7.14 × 10−9
color code	meta-analysis of all 5 study groups
	initial results in UK Biobank
	combined results of follow-up groups
order	columns D-Q refer to the meta-analysis in METAL
	columns R-AA refer to the cojo results for the UK Biobank (background color blue)
	columns AB-AP refer to the combined follow-up analysis in METAL (background color orange)
	variants reaching genome-wide significance in the meta-analysis are bold
	variants in the HLA region are given in red

## Sheet: meta ING all
SNP	Chr	bp	Allele1	Allele2	Freq1	FreqSE	MinFreq	MaxFreq	Effect	StdErr	Pmeta	Direction	HetISq	HetChiSq	HetDf	HetPVal	refA	nonrefA	freq	b	se	p	bJ	bJ_se	pJ	LD_r	Allele1	Allele2	Freq1	FreqSE	MinFreq	MaxFreq	Effect	StdErr	Pcomb	Direction	HetISq	HetChiSq	HetDf	HetPVal	Replication
rs10489588	1	2951834	a	g	0.1917	0.0274	0.1443	0.2217	-0.0561	0.0095	3.306e-09	---?-	0	0.218	3	0.9747	A	G	0.210309	-0.0588526	0.0117588	5.58716e-07	-0.0590552	0.0117595	5.11582e-07	0.00615645	a	g	0.1573	0.0179	0.1443	0.2217	-0.0505	0.016	0.001599	--?-	0	0.032	2	0.9842	NA
rs9435184	1	9343551	t	c	0.1611	0.03	0.1338	0.1974	0.0579	0.0102	1.378e-08	+++?+	27.9	4.162	3	0.2445	T	C	0.133799	0.0791577	0.0140954	1.95612e-08	0.0759399	0.0141112	7.3853e-08	-0.0459386	t	c	0.191	0.013	0.1472	0.1974	0.0381	0.0148	0.009729	++?+	0	0.736	2	0.6922	NA
rs12134602	1	9446761	a	g	0.3959	0.0124	0.3756	0.415	-0.0576	0.0073	4.035e-15	-----	0	2.428	4	0.6575	A	G	0.404337	-0.0577201	0.00977698	3.55506e-09	-0.0551622	0.00978781	1.7424e-08	0	a	g	0.3851	0.0119	0.3756	0.415	-0.0608	0.0111	4.178e-08	----	0	2.284	3	0.5156	NA
rs150542278	1	53091294	a	g	0.9311	0.0086	0.9202	0.9513	0.0558	0.0143	9.684e-05	+++--	58	9.517	4	0.0494	G	A	0.0642426	-0.0917775	0.0196139	2.8798e-06	-0.0927028	0.0196152	2.28906e-06	-0.00135407	a	g	0.9258	0.0102	0.9202	0.9513	0.0138	0.0209	0.5089	++--	0	1.942	3	0.5844	NA
rs1514134	1	56116513	t	c	0.6034	0.0149	0.5816	0.6215	0.0375	0.0073	3.074e-07	+++--	24.4	5.294	4	0.2585	C	T	0.386557	-0.0477404	0.00983917	1.22174e-06	-0.0481625	0.00983978	9.84709e-07	0.00784728	t	c	0.591	0.0147	0.5816	0.6215	0.0242	0.011	0.02709	++--	0	2.654	3	0.4481	NA
rs2365498	1	62312654	a	g	0.2546	0.0334	0.2229	0.2997	0.0352	0.0085	3.646e-05	+++?+	54.3	6.562	3	0.08724	A	G	0.228104	0.0522518	0.0114212	4.7622e-06	0.053161	0.0114223	3.25309e-06	0	a	g	0.2881	0.0226	0.2229	0.2997	0.0126	0.0128	0.3271	++?+	0	0.988	2	0.6101	NA
rs11578464	1	86072408	t	g	0.4965	0.0246	0.4599	0.5158	0.0353	0.0072	8.708e-07	+++--	29.6	5.684	4	0.224	G	T	0.484225	-0.0469437	0.00960519	1.02214e-06	-0.0469437	0.00960549	1.02292e-06	0	t	g	0.4722	0.0177	0.4599	0.5047	0.0206	0.0108	0.05659	++--	0	2.36	3	0.5012	NA
rs550222713	1	113191585	ca	c	0.258	0.0787	0.1866	0.355	0.0584	0.0086	1.005e-11	+++++	16.4	4.786	4	0.31	CA	C	0.186631	0.0719306	0.0125984	1.13314e-08	0.0719306	0.012599	1.13483e-08	0	ca	c	0.3195	0.058	0.2034	0.355	0.0466	0.0117	6.726e-05	++++	0	2.622	3	0.4536	NA
rs2095402	1	156007177	a	g	0.3745	0.0132	0.3306	0.3862	-0.0365	0.0074	8.215e-07	---+-	36.1	6.26	4	0.1806	G	A	0.627419	0.0454619	0.00990711	4.45763e-06	0.0454619	0.00990738	4.46026e-06	0	a	g	0.3769	0.0197	0.3306	0.3862	-0.0252	0.0112	0.02397	--+-	32	4.414	3	0.2201	NA
rs3121580	1	218492121	t	c	0.1803	0.0104	0.1699	0.1948	-0.0669	0.0097	5.359e-12	---?-	36.1	4.695	3	0.1956	C	T	0.827429	0.0842853	0.0127852	4.32783e-11	0.0798759	0.0128015	4.38752e-10	-0.0260989	t	c	0.1908	0.0079	0.1699	0.1948	-0.0494	0.0149	0.0008912	--?-	12	2.273	2	0.321	yes
rs646290	1	219034497	c	g	0.2898	0.0341	0.2412	0.3147	-0.0529	0.0084	2.496e-10	---?+	76.3	12.653	3	0.00545	C	G	0.314653	-0.0686678	0.010291	2.51294e-11	-0.0648263	0.0105199	7.17113e-10	0.176171	c	g	0.2471	0.0167	0.2412	0.3133	-0.0325	0.0138	0.01863	--?+	78.2	9.178	2	0.01016	no
rs61823192	1	219294570	t	c	0.0266	0.0071	0.0088	0.03	-0.1419	0.0262	6.319e-08	-----	0	0.768	4	0.9427	T	C	0.0299574	-0.176345	0.0295516	2.41118e-09	-0.139649	0.0303292	4.13568e-06	0.169531	t	c	0.0165	0.0079	0.0088	0.0273	-0.1485	0.0522	0.004467	----	0	0.747	3	0.8622	NA
rs4846553	1	219550982	a	g	0.4397	0.0301	0.3923	0.4666	0.0332	0.0075	1.06e-05	+++-+	49.7	7.957	4	0.09317	A	G	0.460092	0.0127416	0.00960326	0.184575	0.0511349	0.0100437	3.55727e-07	-0.225853	a	g	0.4133	0.0291	0.3923	0.4666	0.01	0.0114	0.3805	++-+	0	0.668	3	0.8808	NA
rs2820444	1	219741820	a	g	0.2962	0.0073	0.2691	0.2996	0.096	0.008	8.191e-33	+++-+	59.9	9.969	4	0.04095	A	G	0.298508	0.0974384	0.0104544	1.15961e-20	0.104868	0.010744	1.6617e-22	0	a	g	0.2933	0.0104	0.2691	0.2996	0.0846	0.0121	3.083e-12	++-+	64.3	8.405	3	0.03834	yes
rs6749170	2	25110962	a	g	0.5609	0.0229	0.5414	0.5947	0.043	0.0072	2.668e-09	++++-	76.1	16.762	4	0.002149	G	A	0.458647	-0.0584121	0.00960961	1.21307e-09	-0.0581775	0.00961021	1.4154e-09	-0.0054744	a	g	0.5862	0.0084	0.5687	0.5947	0.0233	0.0109	0.03358	+++-	72.8	11.011	3	0.01167	no
rs745702517	2	33143668	a	atg	0.2436	0.006	0.2354	0.255	0.0194	0.0087	0.02616	+--?-	85.2	20.305	3	0.0001467	A	ATG	0.247912	0.0518579	0.0113165	4.59451e-06	0.0514903	0.011317	5.36892e-06	0	a	atg	0.2373	0.0046	0.2354	0.255	-0.0271	0.0136	0.04621	--?-	0	0.576	2	0.7499	NA
rs77972916	2	43762112	a	g	0.0678	0.0162	0.0349	0.0768	-0.1021	0.0149	8.248e-12	-----	0	1.725	4	0.7862	A	G	0.0767543	-0.102138	0.0180627	1.56202e-08	-0.102229	0.0180635	1.51884e-08	0.00107741	a	g	0.0485	0.0167	0.0349	0.0746	-0.1017	0.0266	0.0001276	----	0	1.725	3	0.6314	NA
rs10194851	2	45972195	a	g	0.2935	0.0159	0.247	0.3052	-0.0379	0.0079	1.721e-06	--+-+	43.3	7.052	4	0.1332	G	A	0.694762	0.0492881	0.0104819	2.57384e-06	0.0493518	0.0104822	2.50002e-06	0	a	g	0.2778	0.0127	0.247	0.2834	-0.0227	0.0121	0.06164	-+-+	29.8	4.276	3	0.2332	NA
rs75439645	2	56048944	a	g	0.1164	0.027	0.0602	0.1329	0.1525	0.0119	8.253e-38	+++++	33.3	5.994	4	0.1996	A	G	0.132898	0.206008	0.0142847	3.78353e-47	0.167115	0.014602	2.50094e-30	-0.202574	a	g	0.0844	0.0243	0.0602	0.125	0.1241	0.0204	1.086e-09	++++	1.8	3.055	3	0.3833	yes
rs59985551	2	56106928	t	c	0.23	0.0125	0.2249	0.2701	-0.1259	0.0096	1.182e-39	-----	0	2.053	4	0.726	T	C	0.224865	-0.202936	0.0116231	2.90626e-68	-0.132472	0.0129179	1.12522e-24	-0.399424	t	c	0.2363	0.0166	0.226	0.2701	-0.1179	0.0142	9.548e-17	----	0	1.476	3	0.6879	yes
rs4672081	2	56192818	t	c	0.5572	0.0164	0.5219	0.5704	0.0682	0.0079	3.719e-18	+++++	63.5	10.948	4	0.02716	T	C	0.570358	0.139187	0.00967891	6.86676e-47	0.0906631	0.0105434	8.03887e-18	0	t	c	0.5408	0.0107	0.5219	0.5604	0.0403	0.0118	0.0006262	++++	0	0.773	3	0.8558	yes
rs4332926	2	88860264	t	g	0.3858	0.0084	0.3737	0.3975	0.0432	0.0078	3.279e-08	++?++	0	0.6	3	0.8965	G	T	0.619503	-0.0477597	0.0102904	3.46397e-06	-0.0477597	0.0102907	3.4663e-06	0	t	g	0.3931	0.0086	0.3737	0.3975	0.037	0.012	0.002108	+?++	0	0.142	2	0.9316	NA
rs2460257	2	105796581	a	c	0.0319	0.0059	0.0177	0.0359	0.073	0.0211	0.0005377	+-+--	77.2	17.514	4	0.001535	A	C	0.0358638	0.119773	0.0261214	4.53459e-06	0.119773	0.0261221	4.53733e-06	0	a	c	0.0246	0.0039	0.0177	0.0357	-0.0146	0.0357	0.6838	-+--	63.9	8.305	3	0.04011	NA
rs113496688	2	239937923	a	g	0.0715	0.0087	0.0597	0.0897	0.0936	0.0144	8.981e-11	+++?+	0	0.166	3	0.9829	A	G	0.0732528	0.0938675	0.018374	3.24362e-07	0.0934033	0.0183749	3.71116e-07	0.00525971	a	g	0.0687	0.0136	0.0597	0.0897	0.094	0.0234	5.72e-05	++?+	0	0.165	2	0.9207	NA
rs9973334	2	241838142	a	g	0.2824	0.0079	0.2702	0.2879	-0.0463	0.008	6.068e-09	-----	0	0.596	4	0.9635	G	A	0.712052	0.0520215	0.0105937	9.07909e-07	0.0500502	0.0105989	2.33314e-06	0.0299776	a	g	0.2752	0.0071	0.2702	0.2878	-0.0414	0.012	0.0005904	----	0	0.304	3	0.9593	NA
rs200219556	2	241974013	a	g	0.0073	0.0009	0.0036	0.0076	0.2808	0.0515	5.001e-08	+?+++	0	0.595	3	0.8975	A	G	0.00764907	0.300584	0.0550258	4.69225e-08	0.292771	0.0550527	1.04909e-07	0	a	g	0.0052	0.0013	0.0036	0.0072	0.1965	0.1458	0.1777	?+++	0	0.214	2	0.8986	NA
rs165177	3	8603243	t	c	0.2726	0.0216	0.2542	0.3008	0.046	0.0083	3.679e-08	+++?-	37.4	4.795	3	0.1874	C	T	0.745752	-0.0548166	0.0110698	7.34911e-07	-0.0549358	0.0110702	6.95936e-07	0.00224138	t	c	0.2968	0.0074	0.2654	0.3008	0.0341	0.0127	0.007253	++?-	38.9	3.271	2	0.1948	NA
rs7820	3	13679829	t	c	0.6034	0.0482	0.5338	0.6422	0.0439	0.0074	2.776e-09	+++++	0	0.956	4	0.9163	T	C	0.642164	0.0481698	0.0100057	1.4778e-06	0.0482805	0.0100061	1.39914e-06	0	t	c	0.5572	0.0342	0.5338	0.6162	0.0386	0.0109	0.000411	++++	0	0.528	3	0.9128	NA
rs71080535	3	49616053	g	ga	0.1594	0.0312	0.1061	0.1799	0.0605	0.0102	3.223e-09	++-++	44.6	7.221	4	0.1247	GA	G	0.82106	-0.067667	0.0130009	1.9421e-07	-0.0662778	0.0130021	3.44243e-07	-0.00952641	g	ga	0.1277	0.0303	0.1061	0.1799	0.0512	0.0165	0.001974	+-++	55.3	6.708	3	0.08182	NA
rs61613824	3	55602137	a	t	0.3621	0.0106	0.3281	0.3683	0.0754	0.0075	6.118e-24	+++++	22.6	5.168	4	0.2705	A	T	0.36832	0.0690036	0.00995164	4.094e-12	0.0642763	0.00996842	1.13341e-10	-0.0556621	a	t	0.3542	0.0119	0.3281	0.3609	0.0895	0.0113	2.019e-15	++++	0	2.353	3	0.5025	yes
rs7647972	3	56141843	c	g	0.7013	0.0066	0.6933	0.7248	0.0669	0.0079	1.888e-17	+++-+	63.8	11.059	4	0.02591	G	C	0.300478	-0.0772489	0.0104942	1.82393e-13	-0.0731698	0.0105113	3.37666e-12	-0.00188642	c	g	0.7036	0.0094	0.6933	0.7248	0.0589	0.0119	7.002e-07	++-+	70.7	10.247	3	0.01658	yes
rs6414588	3	57113077	a	g	0.2508	0.0168	0.225	0.277	-0.0224	0.0083	0.006649	--+++	84.9	26.416	4	2.608e-05	G	A	0.743245	0.0519425	0.010916	1.95138e-06	0.0509602	0.0109168	3.04066e-06	0	a	g	0.2429	0.0235	0.225	0.277	0.0159	0.0127	0.209	-+++	71.2	10.413	3	0.01537	NA
rs116627751	3	71999251	t	c	0.0345	0.0027	0.033	0.0424	0.0721	0.0206	0.0004714	+++--	68.1	12.55	4	0.0137	T	C	0.0337256	0.126749	0.0281376	6.64979e-06	0.126445	0.0281385	7.00106e-06	-0.00252586	t	c	0.0353	0.0039	0.033	0.0424	0.009	0.0303	0.7659	++--	33.2	4.494	3	0.2128	NA
rs715468	3	75963778	a	g	0.4174	0.0095	0.4039	0.4333	0.0424	0.0075	1.693e-08	+++?+	0	0.364	3	0.9476	G	A	0.577433	-0.0440762	0.00972585	5.84655e-06	-0.0439718	0.00972613	6.15493e-06	0	a	g	0.4098	0.0113	0.4039	0.4333	0.04	0.0118	0.000717	++?+	0	0.298	2	0.8616	NA
rs792829	3	99462647	a	g	0.6289	0.0107	0.6224	0.6676	-0.0687	0.0074	1.743e-20	-----	0	0.656	4	0.9566	A	G	0.628003	-0.066418	0.00991215	2.07475e-11	-0.066418	0.00991273	2.08035e-11	0	a	g	0.63	0.016	0.6224	0.6676	-0.0717	0.0112	1.31e-10	----	0	0.532	3	0.9118	yes
rs3107586	3	152244884	a	g	0.5234	0.0191	0.4952	0.5521	0.0255	0.0072	0.0003674	+-+-+	73	14.804	4	0.005126	G	A	0.467644	-0.0484323	0.00959213	4.43738e-07	-0.0484323	0.00959244	4.44122e-07	0	a	g	0.5121	0.0243	0.4952	0.5521	-0.0034	0.0108	0.7543	-+-+	0	1.905	3	0.5925	NA
rs1421014	3	169373514	a	g	0.6186	0.0409	0.5573	0.6603	-0.0424	0.0074	1.007e-08	---+-	30.2	5.729	4	0.2203	G	A	0.357275	0.0483176	0.00998805	1.31455e-06	0.0483176	0.00998835	1.31551e-06	0	a	g	0.5891	0.0463	0.5573	0.6603	-0.0353	0.011	0.001409	--+-	39.5	4.962	3	0.1746	NA
rs773375797	4	4913796	a	aacacacacac	0.6974	0.0331	0.6747	0.7492	0.0642	0.0082	4.272e-15	+++?+	0	0.834	3	0.8412	A	AACACACACAC	0.674723	0.0675363	0.0104621	1.07972e-10	0.0675363	0.0104627	1.08235e-10	0	a	aacacacacac	0.7331	0.0271	0.675	0.7492	0.059	0.0131	7.112e-06	++?+	0	0.575	2	0.75	yes
rs7692200	4	153120982	t	c	0.6422	0.0263	0.609	0.6651	0.028	0.0075	0.0001802	+-+-+	71.5	14.053	4	0.007127	C	T	0.334893	-0.0519762	0.0101354	2.92583e-07	-0.0519762	0.0101358	2.92853e-07	0	t	c	0.6146	0.0111	0.609	0.6429	-0.0007	0.0111	0.9484	-+-+	0	1.779	3	0.6195	NA
rs11722597	4	174595677	t	c	0.393	0.011	0.3801	0.4206	0.0744	0.0073	3.045e-24	+++++	0	2.564	4	0.6332	T	C	0.394056	0.0806967	0.00976912	1.45204e-16	0.0806967	0.00977	1.46106e-16	0	t	c	0.3917	0.0165	0.3801	0.4206	0.0662	0.0111	2.047e-09	++++	0	1.604	3	0.6586	yes
rs1839904	5	4929953	t	c	0.9206	0.0028	0.9187	0.9246	0.094	0.0146	1.178e-10	++??+	0	0.007	2	0.9964	C	T	0.0813267	-0.0720279	0.0177256	4.83411e-05	-0.0941323	0.0180308	1.78313e-07	-0.175707	t	c	0.9243	0.0013	0.9194	0.9246	0.0938	0.0248	0.0001604	+??+	0	0.007	1	0.9326	NA
rs10038746	5	4972088	a	g	0.6513	0.0056	0.6345	0.6538	0.0523	0.0076	6.762e-12	+++++	0	1.744	4	0.7828	G	A	0.34624	-0.0424252	0.0100822	2.57734e-05	-0.0508302	0.0102393	6.89718e-07	0.00266783	a	g	0.6484	0.0074	0.6345	0.6535	0.0541	0.0114	2.105e-06	++++	0	1.698	3	0.6373	NA
rs1834922	5	5145100	a	g	0.6352	0.0302	0.5899	0.6649	-0.0583	0.0075	5.813e-15	-----	0	1.834	4	0.7662	A	G	0.654169	-0.053242	0.0100456	1.15771e-07	-0.0598565	0.0100759	2.84018e-09	0.0440771	a	g	0.6121	0.0325	0.5899	0.6649	-0.0564	0.0111	3.934e-07	----	0	1.781	3	0.619	yes
rs16875291	5	5298513	t	c	0.036	0.0068	0.0288	0.0489	0.1135	0.0196	6.522e-09	+++++	57.7	9.456	4	0.05065	T	C	0.0303132	0.117723	0.0280329	2.67564e-05	0.128691	0.0280714	4.55271e-06	-0.0257921	t	c	0.0414	0.0055	0.0288	0.0489	0.0992	0.0273	0.0002763	++++	66.2	8.888	3	0.03082	NA
rs7715383	5	5350637	c	g	0.0888	0.0097	0.072	0.0954	0.1185	0.0129	3.939e-20	+++++	36.6	6.305	4	0.1775	C	G	0.0947965	0.107577	0.0165252	7.5212e-11	0.11186	0.0165375	1.342e-11	0	c	g	0.0794	0.0098	0.072	0.0954	0.1289	0.0206	3.993e-10	++++	49	5.888	3	0.1172	yes
rs381829	5	64350433	a	t	0.3247	0.0091	0.2991	0.3309	-0.0865	0.0077	1.539e-29	-----	0	3.151	4	0.5329	T	A	0.669058	0.0940426	0.0101919	2.77937e-20	0.0940426	0.0101931	2.80655e-20	0	a	t	0.3167	0.0088	0.2991	0.3224	-0.0767	0.0116	4.199e-11	----	0	1.885	3	0.5966	yes
rs7715342	5	112624949	a	t	0.5045	0.0171	0.4894	0.5257	-0.0462	0.0072	1.191e-10	--+--	53	8.518	4	0.07434	A	T	0.489423	-0.055074	0.00959067	9.33144e-09	-0.0552336	0.00959112	8.47021e-09	0.00308778	a	t	0.5237	0.0028	0.5196	0.5257	-0.0348	0.0108	0.001314	-+--	53.9	6.511	3	0.08923	NA
rs3835066	5	121406076	g	gt	0.6809	0.0561	0.6057	0.7265	-0.0668	0.008	8.885e-17	---?-	0	1.709	3	0.6349	GT	G	0.273468	0.058081	0.010783	7.19061e-08	0.0582722	0.0107835	6.52255e-08	0	g	gt	0.6239	0.0349	0.6057	0.7143	-0.0775	0.012	1.227e-10	--?-	0	0.29	2	0.8652	NA
rs254551	5	134380531	a	g	0.4455	0.0138	0.4363	0.4856	-0.0365	0.0072	3.921e-07	-----	0	3.589	4	0.4645	A	G	0.436334	-0.0450493	0.00964998	3.03659e-06	-0.0450493	0.00965024	3.0385e-06	0	a	g	0.457	0.0139	0.4369	0.4856	-0.0258	0.0108	0.01693	----	0	1.826	3	0.6092	NA
rs11242779	6	2507901	t	c	0.5085	0.0125	0.4965	0.5484	0.0435	0.0072	1.374e-09	++-++	7.9	4.345	4	0.3613	C	T	0.490094	-0.0470441	0.0095973	9.49611e-07	-0.0466575	0.00959899	1.1699e-06	-0.00734235	t	c	0.5068	0.0186	0.4965	0.5484	0.0395	0.0108	0.0002618	+-++	26.8	4.099	3	0.251	NA
rs1294421	6	6743149	t	g	0.3916	0.0055	0.3724	0.3956	0.0737	0.0073	6.297e-24	+++++	0	3.615	4	0.4606	G	T	0.606478	-0.0700064	0.00976293	7.46487e-13	-0.0707131	0.00976402	4.41432e-13	-0.00614155	t	g	0.3891	0.0076	0.3724	0.3956	0.0776	0.011	1.965e-12	++++	11.7	3.398	3	0.3343	yes
rs11759956	6	7109097	t	c	0.5484	0.0256	0.5165	0.6071	-0.0537	0.0072	1.061e-13	-----	10.6	4.474	4	0.3456	T	C	0.55317	-0.0584859	0.00964025	1.3045e-09	-0.0581894	0.00964204	1.58995e-09	0	t	c	0.5422	0.0378	0.5165	0.6071	-0.048	0.0109	1.106e-05	----	24.7	3.985	3	0.2631	yes
rs113780580	6	27555056	a	aacac	0.909	0	0.909	0.909	0.0996	0.0191	1.986e-07	+????	0	0	0	1	AACAC	A	0.0910279	-0.140305	0.0186619	5.55159e-14	-0.0995873	0.019149	1.98589e-07	0.22245	NA	NA	NA	NA	NA	NA	NA	NA	NA	NA	NA	NA	NA	NA	NA
rs200966	6	27862152	t	c	0.8225	0.0287	0.8042	0.8721	0.0569	0.0103	3.728e-08	++-+-	18.8	4.927	4	0.2949	C	T	0.195824	-0.0984212	0.0120923	3.98072e-16	-0.0695899	0.0124824	2.47447e-08	0.135942	t	c	0.8622	0.0176	0.8222	0.8721	0.0292	0.0184	0.1131	+-+-	0	1.622	3	0.6544	NA
rs570941521	6	28792831	g	gaaaa	0.902	0.0057	0.8955	0.9244	0.0988	0.0168	4.148e-09	+?+++	0	2.076	3	0.5568	GAAAA	G	0.0990914	-0.134909	0.0177517	2.96561e-14	-0.105807	0.0179894	4.06289e-09	0.070078	g	gaaaa	0.9093	0.014	0.8955	0.9244	0.0506	0.047	0.2812	?+++	0	0.874	2	0.6461	no
rs9281226	6	31109877	cacttatttgaaacgatctcgttcatctgtttaggtcccatct	c	0.1158	0.0159	0.0881	0.126	-0.057	0.0138	3.677e-05	--?+?	67.4	6.137	2	0.0465	CACTTATTTGAAACGATCTCGTTCATCTGTTTAGGTCCCATCT	C	0.124819	-0.0993781	0.0161714	7.98065e-10	-0.0740367	0.0163516	5.96027e-06	0	cacttatttgaaacgatctcgttcatctgtttaggtcccatct	c	0.0933	0.013	0.0881	0.126	-0.0145	0.0258	0.5735	-?+?	57.5	2.35	1	0.1253	NA
rs62400377	6	45518634	a	g	0.8943	0.0124	0.883	0.9133	0.0784	0.0122	1.252e-10	+++?-	8.2	3.268	3	0.3521	G	A	0.114251	-0.0793675	0.0151879	1.73497e-07	-0.0791468	0.0151885	1.87863e-07	0.00299723	a	g	0.9096	0.0079	0.883	0.9133	0.0771	0.0204	0.0001614	++?-	38.7	3.262	2	0.1958	NA
rs12697952	6	54634302	t	c	0.1056	0.013	0.084	0.119	-0.0538	0.0118	5.336e-06	--+--	38.9	6.549	4	0.1617	T	C	0.113388	-0.0750823	0.0152565	8.59587e-07	-0.0740382	0.0152577	1.2191e-06	0.00934224	t	c	0.094	0.0139	0.084	0.119	-0.0234	0.0187	0.2106	-+--	0	2.147	3	0.5424	NA
rs2498527	6	55567753	a	g	0.8104	0.0257	0.7918	0.8512	-0.0534	0.0092	6.954e-09	--+--	23.4	5.22	4	0.2655	A	G	0.791846	-0.0679153	0.0117766	8.0719e-09	-0.0673876	0.0117777	1.05496e-08	0	a	g	0.8395	0.0176	0.8057	0.8512	-0.0312	0.0148	0.03455	-+--	0	1.563	3	0.6678	NA
rs371362985	6	117479236	t	tgttagtcactgagggcacaa	0.3592	0.0175	0.333	0.3716	0.0641	0.0077	1.273e-16	++?++	4.8	3.151	3	0.3689	TGTTAGTCACTGAGGGCACAA	T	0.628409	-0.0628495	0.00989735	2.15124e-10	-0.0628495	0.00989787	2.15591e-10	0	t	tgttagtcactgagggcacaa	0.3397	0.0128	0.333	0.3658	0.066	0.0124	1.087e-07	+?++	35.7	3.112	2	0.211	yes
rs1863137	6	143653722	t	c	0.4136	0.0131	0.3875	0.4244	0.074	0.0073	2.61e-24	+++++	62	10.534	4	0.03234	C	T	0.57565	-0.0931781	0.00970909	8.23097e-22	-0.0931781	0.00971028	8.32536e-22	0	t	c	0.3999	0.0075	0.3875	0.4175	0.0495	0.011	6.609e-06	++++	0	1.646	3	0.6489	yes
rs9455899	6	169589577	t	g	0.6178	0.0118	0.5916	0.6481	-0.0404	0.0074	4.267e-08	---+-	0	3.648	4	0.4557	T	G	0.62207	-0.0443386	0.00987816	7.17113e-06	-0.0443386	0.00987841	7.175e-06	0	t	g	0.6125	0.0162	0.5916	0.6481	-0.0354	0.0111	0.001372	--+-	8.6	3.283	3	0.35	NA
rs756907629	7	25692644	caatccaaatggg	c	0.342	0.0079	0.3267	0.3618	0.0575	0.0086	1.817e-11	+++++	0	0.811	4	0.937	C	CAATCCAAATGGG	0.65895	-0.0624922	0.010093	5.95443e-10	-0.0616268	0.0100949	1.02974e-09	-0.0169402	caatccaaatggg	c	0.3446	0.0145	0.3267	0.3618	0.0469	0.0161	0.003568	++++	0	0.21	3	0.9759	no
rs371803634	7	27608540	a	at	0.321	0.0186	0.3059	0.3804	-0.0567	0.0077	2.067e-13	-----	0	2.457	4	0.6523	AT	A	0.679639	0.0542545	0.0103812	1.73001e-07	0.0531939	0.010383	3.00458e-07	0	a	at	0.3218	0.0277	0.3059	0.3804	-0.061	0.0115	1.247e-07	----	0	2.203	3	0.5313	NA
rs6964590	7	73308350	a	g	0.2298	0.0177	0.1997	0.2434	-0.0509	0.0086	3.161e-09	-----	0	3.703	4	0.4477	A	G	0.243436	-0.065257	0.0112902	7.4721e-09	-0.0636858	0.0112981	1.73178e-08	-0.0196058	a	g	0.2111	0.0116	0.1997	0.2363	-0.0334	0.0133	0.01182	----	0	0.673	3	0.8794	NA
rs56020114	7	73441468	t	c	0.3366	0.0114	0.3205	0.3561	-0.0574	0.0083	4.91e-12	--??-	0	0.806	2	0.6684	T	C	0.344121	-0.0441073	0.0101608	1.41877e-05	-0.0584405	0.0103158	1.46892e-08	-0.172271	t	c	0.3228	0.0087	0.3205	0.3561	-0.0555	0.014	7.593e-05	-??-	0	0.778	1	0.3779	NA
rs3895707	7	73540726	t	c	0.0851	0.0145	0.0607	0.0944	-0.129	0.0138	8.747e-21	---?-	0	1.701	3	0.6366	T	C	0.0944479	-0.11139	0.0164801	1.38862e-11	-0.124603	0.0167382	9.7522e-14	0	t	c	0.0654	0.0092	0.0607	0.0937	-0.1384	0.0244	1.371e-08	--?-	0	1.484	2	0.4763	yes
rs10249721	7	83631028	a	g	0.7583	0.0256	0.7401	0.7976	-0.0369	0.0087	2.444e-05	-+-?+	75.8	12.383	3	0.006181	G	A	0.259911	0.0570593	0.0110487	2.41262e-07	0.0602229	0.0110692	5.31008e-08	-0.0610054	a	g	0.7886	0.0165	0.7404	0.7976	0.0018	0.0143	0.8994	+-?+	0	0.575	2	0.7503	NA
rs10246488	7	84244047	t	c	0.5288	0.0531	0.4861	0.6003	-0.0307	0.0072	2.093e-05	-----	45.1	7.292	4	0.1212	C	T	0.510567	0.0423543	0.00957432	9.70087e-06	0.0454987	0.00959199	2.10158e-06	0	t	c	0.5798	0.0432	0.4861	0.6003	-0.0114	0.0109	0.2951	----	0	1.799	3	0.6152	NA
rs57669655	7	116049992	a	c	0.3607	0.0266	0.3366	0.3935	-0.0401	0.0077	1.803e-07	----?	0	1.389	3	0.708	A	C	0.336615	-0.048417	0.0104886	3.90913e-06	-0.048417	0.0104889	3.91166e-06	0	a	c	0.3887	0.0084	0.369	0.3935	-0.0305	0.0113	0.006988	---?	0	0.039	2	0.9806	NA
rs12534818	7	152211898	a	g	0.4307	0.0327	0.3858	0.4559	0.0471	0.0076	5.179e-10	+++?+	0	2.222	3	0.5277	G	A	0.544094	-0.0490106	0.00965709	3.87309e-07	-0.0490106	0.00965742	3.87655e-07	0	a	g	0.3903	0.0113	0.3858	0.4329	0.044	0.0122	0.0003186	++?+	5.6	2.118	2	0.3469	NA
rs2953804	8	8919302	t	g	0.4093	0.0266	0.3548	0.4361	0.0267	0.0081	0.0009426	++--?	83.3	17.916	3	0.0004578	G	T	0.579638	-0.0450735	0.00990044	5.2968e-06	-0.0450735	0.00990071	5.29996e-06	0	t	g	0.3872	0.0372	0.3548	0.4361	-0.0099	0.014	0.478	+--?	73.8	7.624	2	0.02211	NA
rs145809264	8	25403342	c	g	0.0147	0.0042	0.0033	0.0165	-0.2237	0.0353	2.258e-10	-----	34.2	6.083	4	0.193	C	G	0.016482	-0.235605	0.0387602	1.21289e-09	-0.220551	0.0388628	1.386e-08	-0.0725147	c	g	0.0063	0.004	0.0033	0.0148	-0.2384	0.084	0.004525	----	50.4	6.046	3	0.1094	NA
rs10481336	8	25435170	t	c	0.7812	0.0138	0.7379	0.7892	-0.1116	0.0087	1.236e-37	-----	0	2.345	4	0.6727	C	T	0.210767	0.107952	0.0117978	5.68531e-20	0.109782	0.0118343	1.7497e-20	-0.03183	t	c	0.7718	0.0159	0.7379	0.7794	-0.1138	0.0129	8.418e-19	----	0	2.291	3	0.5143	yes
rs4336620	8	25708509	a	g	0.5944	0.0125	0.5883	0.6287	-0.164	0.0073	8.54e-112	-----	16.5	4.793	4	0.3092	G	A	0.410133	0.167627	0.00974431	2.54174e-66	0.171354	0.00975392	4.35614e-69	0	a	g	0.6002	0.0172	0.5883	0.6287	-0.1546	0.011	7.368e-45	----	14	3.488	3	0.3224	yes
rs10097111	8	74493551	a	g	0.2129	0.0156	0.2012	0.2507	-0.0719	0.0088	2.363e-16	-----	44	7.141	4	0.1286	A	G	0.201248	-0.0662154	0.0119694	3.16458e-08	-0.0676108	0.0119731	1.63389e-08	-0.0234915	a	g	0.2264	0.0135	0.2036	0.2507	-0.0769	0.0129	2.345e-09	----	56.3	6.864	3	0.07635	NA
rs28594933	8	75573636	a	t	0.9063	0.0153	0.8879	0.9325	0.0711	0.0125	1.16e-08	+++++	43	7.012	4	0.1353	T	A	0.0814341	-0.0850307	0.0175752	1.31082e-06	-0.087359	0.0175806	6.72765e-07	0	a	t	0.8938	0.0127	0.8879	0.9325	0.0547	0.0177	0.001975	++++	43.4	5.3	3	0.1511	NA
rs4741240	9	1280060	a	g	0.8864	0.0248	0.8708	0.9319	-0.0617	0.0117	1.311e-07	-----	34.7	6.126	4	0.19	A	G	0.87079	-0.0694759	0.0143572	1.30421e-06	-0.0691174	0.0143578	1.47983e-06	-0.00488444	a	g	0.9173	0.0199	0.8783	0.9319	-0.0472	0.0202	0.01943	----	43.8	5.339	3	0.1486	NA
rs62534435	9	7042938	c	g	0.8107	0.0196	0.7967	0.8409	-0.0451	0.0092	9.452e-07	-+---	62.2	10.575	4	0.03179	G	C	0.203302	0.0610701	0.0118974	2.85065e-07	0.0611679	0.0118982	2.73343e-07	0.00586489	c	g	0.8315	0.0153	0.7982	0.8409	-0.0212	0.0145	0.1425	+---	50.3	6.031	3	0.1101	NA
rs7028403	9	16755509	a	g	0.1055	0.0063	0.0791	0.1111	0.0742	0.0118	2.787e-10	+++-+	28.9	5.625	4	0.229	G	A	0.892085	-0.0826747	0.0154125	8.13433e-08	-0.0831389	0.0154134	6.8927e-08	0	a	g	0.1021	0.0088	0.0791	0.1111	0.0618	0.0182	0.0006868	++-+	37.8	4.824	3	0.1852	NA
rs181981926	9	104141758	a	g	0.9944	0.0014	0.9917	0.9985	-0.2109	0.0625	0.000738	--+++	71.2	13.899	4	0.007625	G	A	0.00529015	0.340574	0.0720535	2.28224e-06	0.340574	0.072056	2.28405e-06	0	a	g	0.9933	0.0025	0.9917	0.9985	0.1823	0.1255	0.1463	-+++	0	0.839	3	0.8401	NA
rs10760291	9	126326884	t	c	0.6886	0.0502	0.6246	0.7319	0.0492	0.0078	3.224e-10	++-+-	50.9	8.143	4	0.08649	C	T	0.268134	-0.0565518	0.0108636	1.93327e-07	-0.0559951	0.0108643	2.54946e-07	0.0084464	t	c	0.642	0.0323	0.6246	0.7171	0.0419	0.0113	0.0002057	+-+-	59.1	7.334	3	0.06197	NA
rs1418194	9	133054343	t	g	0.5369	0.0198	0.5231	0.5948	-0.0413	0.0072	9.136e-09	--+--	53.5	8.594	4	0.07208	T	G	0.523117	-0.0588743	0.0095652	7.50522e-10	-0.0584609	0.009566	9.88123e-10	0	t	g	0.5547	0.0184	0.5324	0.5948	-0.0191	0.0109	0.07991	-+--	0	1.196	3	0.7539	no
rs10740836	10	31108694	a	c	0.8444	0.0178	0.8292	0.8701	-0.0474	0.0103	3.922e-06	--+?-	58.9	7.306	3	0.06276	A	C	0.831936	-0.0670429	0.0127711	1.52454e-07	-0.0674327	0.0127719	1.29338e-07	0.00713009	a	c	0.8672	0.0097	0.8292	0.8701	-0.0107	0.0173	0.534	-+?-	0	0.346	2	0.841	NA
rs113389933	10	32644687	t	c	0.0083	0.0015	0.0027	0.0095	0.233	0.0489	1.928e-06	+-+-+	52	8.338	4	0.07994	T	C	0.00868571	0.239804	0.0539126	8.66694e-06	0.241741	0.0539153	7.33526e-06	0	t	c	0.0065	0.0029	0.0027	0.0095	0.1919	0.1165	0.09958	-+-+	63.4	8.188	3	0.04228	NA
rs2505559	10	43663327	a	t	0.7324	0.0157	0.7108	0.7618	-0.067	0.0081	1.411e-16	-----	48.5	7.77	4	0.1004	T	A	0.258699	0.0594888	0.0109876	6.1565e-08	0.0594888	0.010988	6.16363e-08	0	a	t	0.7217	0.0182	0.7108	0.7618	-0.0761	0.012	2.515e-10	----	55.4	6.731	3	0.081	NA
rs540089090	10	65214017	a	at	0.6769	0	0.6769	0.6769	-0.0514	0.0106	1.125e-06	-????	0	0	0	1	AT	A	0.323138	0.0513919	0.0105559	1.12427e-06	0.0513919	0.0105563	1.12517e-06	0	NA	NA	NA	NA	NA	NA	NA	NA	NA	NA	NA	NA	NA	NA	NA
rs10510033	10	119536279	a	c	0.8738	0.0469	0.8219	0.9302	-0.1128	0.0115	1.252e-22	-----	0	3.087	4	0.5434	C	A	0.0816384	0.114386	0.0174677	5.81455e-11	0.114386	0.0174686	5.82882e-11	0	a	c	0.8394	0.0344	0.8219	0.9302	-0.1116	0.0153	3.392e-13	----	2.4	3.072	3	0.3806	yes
rs379781	11	2918639	a	g	0.3928	0.0346	0.3389	0.4294	-0.0257	0.0076	0.0007846	--+?+	73	11.096	3	0.01122	A	G	0.413743	-0.0444495	0.00978836	5.59716e-06	-0.0444495	0.00978862	5.60037e-06	0	a	g	0.3599	0.0361	0.3389	0.4294	0.0037	0.0123	0.7602	-+?+	0	1.66	2	0.4361	NA
rs12366182	11	27274956	c	g	0.6873	0.0304	0.6648	0.7354	0.0558	0.0078	6.402e-13	+++++	0	2.107	4	0.7161	G	C	0.335191	-0.060557	0.0101666	2.57752e-09	-0.0592806	0.0101677	5.53266e-09	-0.00212087	c	g	0.7187	0.0228	0.6812	0.7354	0.0509	0.012	2.196e-05	++++	0	1.823	3	0.61	yes
rs7924571	11	32350027	a	c	0.2572	0.0452	0.2174	0.3157	-0.0813	0.0083	1.287e-22	-----	45.7	7.365	4	0.1178	A	C	0.217408	-0.0807518	0.0116147	3.58682e-12	-0.0732921	0.0116333	2.97313e-10	0.0267361	a	c	0.2986	0.0285	0.2367	0.3157	-0.0897	0.0119	4.237e-14	----	53.1	6.393	3	0.09399	yes
rs4140413	11	32459228	t	g	0.3393	0.0396	0.2784	0.3697	-0.1044	0.0078	8.697e-41	---+-	79.5	19.485	4	0.000631	T	G	0.369677	-0.115564	0.00997012	4.57451e-31	-0.100195	0.0101408	5.06047e-23	-0.193902	t	g	0.295	0.0233	0.2784	0.3444	-0.1106	0.0122	1.628e-19	--+-	84.3	19.053	3	0.0002665	yes
rs750934787	11	32644219	g	ga	0.7518	0.0594	0.7084	0.8505	0.0716	0.0091	4.074e-15	+++++	62.2	10.589	4	0.03159	G	GA	0.708407	0.108453	0.011356	1.29402e-21	0.0834794	0.011562	5.19312e-13	0	g	ga	0.8234	0.0336	0.7709	0.8505	0.0521	0.0148	0.0004498	++++	61.6	7.809	3	0.05013	yes
rs138263192	11	47562437	a	aaac	0.841	0.0318	0.7642	0.8546	-0.0596	0.0123	1.281e-06	--?--	0	1.235	3	0.7447	AAAC	A	0.14545	0.0636316	0.0135627	2.70992e-06	0.062893	0.0135639	3.5385e-06	0.0110154	a	aaac	0.7778	0.0295	0.7642	0.844	-0.0443	0.0293	0.1309	-?--	0	0.905	2	0.6361	NA
rs113459934	11	47564722	a	g	0.1288	0.0332	0.1114	0.207	0.0596	0.0129	3.835e-06	+-+--	49.7	7.947	4	0.09352	A	G	0.111437	0.0760234	0.0152081	5.76687e-07	0.0752472	0.0152095	7.52233e-07	0	a	g	0.1731	0.0343	0.121	0.207	0.0195	0.0243	0.4219	-+--	28.1	4.171	3	0.2435	NA
rs215225	12	590545	a	g	0.5904	0.0256	0.5703	0.6279	-0.0389	0.0073	9.243e-08	-----	0	0.945	4	0.918	G	A	0.429749	0.0436775	0.00969462	6.62685e-06	0.0436775	0.00969487	6.6305e-06	0	a	g	0.6166	0.0172	0.5829	0.6279	-0.0328	0.0111	0.003045	----	0	0.394	3	0.9415	NA
rs6581635	12	65846231	t	c	0.4312	0.0294	0.3845	0.4542	-0.0373	0.0072	2.626e-07	--++-	33.2	5.991	4	0.1998	T	C	0.448895	-0.0466591	0.00963475	1.28028e-06	-0.0476905	0.00963642	7.46007e-07	0.0170067	t	c	0.4083	0.0325	0.3845	0.4542	-0.0238	0.011	0.03011	-++-	9.2	3.303	3	0.3472	NA
rs12810758	12	66328027	t	c	0.2256	0.0133	0.1894	0.2398	0.0584	0.0085	8.783e-12	+++++	17	4.816	4	0.3067	T	C	0.224566	0.0713292	0.0114531	4.72633e-10	0.0722908	0.0114553	2.7784e-10	0	t	c	0.227	0.0198	0.1894	0.2398	0.0408	0.0128	0.001482	++++	0	1.474	3	0.6883	no
rs545101950	12	85114974	cat	c	0.1387	0.0188	0.1087	0.1508	-0.0573	0.0113	3.984e-07	--??-	29	2.816	2	0.2446	CAT	C	0.150793	-0.069405	0.0135297	2.89987e-07	-0.069405	0.0135301	2.90261e-07	0	cat	c	0.1109	0.0075	0.1087	0.1368	-0.0293	0.0206	0.1538	-??-	0	0.17	1	0.68	NA
rs73163449	13	30765853	c	g	0.9162	0.0166	0.9066	0.9472	0.0414	0.0141	0.003281	+-+?-	81.7	16.422	3	0.0009288	G	C	0.0934192	-0.0790177	0.017157	4.1137e-06	-0.078507	0.0171578	4.74876e-06	-0.00529968	c	g	0.936	0.0161	0.9128	0.9472	-0.0349	0.0246	0.1557	-+?-	5.5	2.115	2	0.3473	NA
rs7994829	13	32356288	t	c	0.5026	0.0195	0.4739	0.5319	0.046	0.0072	1.271e-10	+++-+	48.2	7.724	4	0.1022	T	C	0.515031	0.0563398	0.00957469	3.99865e-09	0.0561173	0.00957524	4.61007e-09	0	t	c	0.4869	0.0206	0.4739	0.5319	0.0332	0.0108	0.002029	++-+	42.4	5.206	3	0.1573	no
rs157175	13	51062697	a	t	0.5906	0.0109	0.5747	0.6065	-0.0331	0.0075	8.821e-06	--+-+	20.6	5.036	4	0.2836	A	T	0.597943	-0.0531479	0.00987442	7.35064e-08	-0.0444139	0.0100173	9.26281e-06	-0.170154	a	t	0.5814	0.0106	0.5747	0.6065	-0.0191	0.0112	0.08646	-+-+	0	2.191	3	0.5338	NA
rs573666	13	51194405	t	c	0.3538	0.0106	0.3313	0.3681	0.0592	0.0076	5.12e-15	++++-	55	8.886	4	0.06402	T	C	0.348423	0.0604106	0.010038	1.76355e-09	0.0528213	0.0101833	2.13666e-07	0	t	c	0.3604	0.0132	0.3313	0.3681	0.0672	0.0113	2.978e-09	+++-	62.5	7.996	3	0.0461	NA
rs71446481	14	54420647	a	acc	0.5534	0.0189	0.5332	0.6215	0.047	0.0074	2.728e-10	+++++	0	1.435	4	0.8381	ACC	A	0.448926	-0.0352466	0.00969016	0.000275449	-0.0505396	0.00997635	4.06394e-07	0.238809	a	acc	0.5564	0.0282	0.5332	0.6215	0.0425	0.0112	0.0001414	++++	0	1.148	3	0.7654	NA
rs2358483	14	54724054	t	c	0.3081	0.0055	0.3032	0.3146	0.0599	0.008	6.644e-14	+++-+	59.9	9.977	4	0.04081	T	C	0.303218	0.0563528	0.0104385	6.71749e-08	0.0692961	0.010747	1.13369e-10	0	t	c	0.3142	0.0006	0.313	0.3146	0.0482	0.0119	5.366e-05	++-+	63.7	8.258	3	0.04097	yes
rs12888367	14	73377351	a	g	0.5321	0.0074	0.5242	0.5428	-0.0363	0.0072	4.093e-07	-----	0	2.585	4	0.6295	A	G	0.527041	-0.0433862	0.00958672	6.02093e-06	-0.0430518	0.00958726	7.10478e-06	-0.00801701	a	g	0.5385	0.0071	0.5242	0.5428	-0.0277	0.0108	0.0101	----	0	1.453	3	0.6932	NA
rs372035829	14	76257448	caaaaaaaaa	c	0.5392	0	0.5392	0.5392	0.0435	0.0098	9.122e-06	+????	0	0	0	1	CAAAAAAAAA	C	0.539184	0.0438102	0.00979537	7.72932e-06	0.0434645	0.00979593	9.12211e-06	0	NA	NA	NA	NA	NA	NA	NA	NA	NA	NA	NA	NA	NA	NA	NA
rs770282249	15	64601095	ca	c	0.0684	0.0158	0.0615	0.1048	-0.0957	0.0206	3.555e-06	-??-?	47.7	1.912	1	0.1668	C	CA	0.938496	0.107501	0.0224946	1.76206e-06	0.108047	0.0224957	1.5631e-06	0.00521349	ca	c	0.1048	0	0.1048	0.1048	-0.0299	0.0518	0.5635	??-?	0	0	0	1	NA
rs12912045	15	67467297	t	c	0.2359	0.0312	0.2095	0.2767	-0.0434	0.0085	3.783e-07	-----	42.5	6.96	4	0.138	T	C	0.209548	-0.0611749	0.0118587	2.48762e-07	-0.0618119	0.0118596	1.86834e-07	-0.00690508	t	c	0.2643	0.0216	0.2117	0.2767	-0.0235	0.0123	0.05598	----	0	1.945	3	0.5839	NA
rs10628630	15	74812953	a	aatt	0.9414	0.0018	0.9409	0.9475	0.0859	0.0198	1.361e-05	+??-?	48.1	1.925	1	0.1653	AATT	A	0.0591084	-0.092893	0.0205787	6.36071e-06	-0.0939401	0.0205798	5.00289e-06	0.00277708	a	aatt	0.9475	0	0.9475	0.9475	-0.0077	0.0703	0.9127	??-?	0	0	0	1	NA
rs551555687	15	84419314	ct	c	0.4293	0.0426	0.3682	0.4613	0.0481	0.0073	3.731e-11	+++++	17.8	4.869	4	0.301	CT	C	0.460903	0.052778	0.00963075	4.24936e-08	0.0528988	0.00963116	3.96357e-08	0	ct	c	0.3875	0.0338	0.3682	0.4613	0.0417	0.0111	0.0001674	++++	30	4.286	3	0.2322	NA
rs2076440	16	1587322	a	g	0.3136	0.0154	0.3028	0.3653	-0.0564	0.0077	2.861e-13	-----	0	3.63	4	0.4585	A	G	0.312219	-0.0695916	0.0103195	1.54416e-11	-0.0688733	0.0103211	2.50556e-11	-0.0139824	a	g	0.3153	0.0231	0.3028	0.3653	-0.0405	0.0116	0.0005043	----	0	0.302	3	0.9597	yes
rs12926153	16	11180762	c	g	0.8723	0.0014	0.8697	0.8763	-0.0629	0.0107	4.211e-09	-----	2.6	4.108	4	0.3916	G	C	0.126721	0.072891	0.0143412	3.72248e-07	0.0715559	0.0143431	6.07293e-07	0	c	g	0.8711	0.0013	0.8697	0.8763	-0.0521	0.0161	0.001226	----	8.9	3.291	3	0.3488	NA
rs117403966	16	64366343	t	c	0.0365	0.0029	0.0323	0.0387	-0.0622	0.0192	0.001214	-+-++	77.2	17.58	4	0.00149	T	C	0.0386508	-0.114573	0.0248421	3.98739e-06	-0.115265	0.0248432	3.48924e-06	0.00568325	t	c	0.0332	0.0016	0.0323	0.0369	0.0171	0.0304	0.5733	+-++	51.7	6.205	3	0.1021	NA
rs12599952	16	72034653	a	g	0.3237	0.0138	0.2876	0.3615	0.0365	0.0076	1.778e-06	++-++	46.2	7.43	4	0.1148	A	G	0.321931	0.0499689	0.0102243	1.02247e-06	0.0502379	0.0102248	8.95378e-07	0	a	g	0.3259	0.0206	0.2876	0.3615	0.0191	0.0115	0.09563	+-++	10	3.333	3	0.3431	NA
rs17111	16	84857244	a	g	0.595	0.0072	0.5796	0.605	-0.0628	0.0073	6.984e-18	---+-	71.8	14.193	4	0.006703	G	A	0.407895	0.0706062	0.00973042	3.98016e-13	0.0706062	0.00973109	3.99491e-13	0	a	g	0.5986	0.0097	0.5796	0.605	-0.0528	0.011	1.58e-06	--+-	76.4	12.721	3	0.00528	yes
rs67844128	17	12186018	a	g	0.6796	0.0209	0.6154	0.6985	-0.078	0.0077	4.365e-24	-----	62.5	10.657	4	0.0307	G	A	0.31904	0.0784398	0.0103018	2.65369e-14	0.0776601	0.0103036	4.80298e-14	-0.0146482	a	g	0.678	0.0315	0.6154	0.6985	-0.0785	0.0116	1.399e-11	----	71.8	10.654	3	0.01375	yes
rs139356332	17	19289286	c	g	0.0224	0.0021	0.0169	0.026	-0.1501	0.0253	3.099e-09	--+--	61.1	10.294	4	0.03576	C	G	0.023412	-0.180048	0.0329408	4.60838e-08	-0.176541	0.0329455	8.38771e-08	0	c	g	0.021	0.0027	0.0169	0.026	-0.1119	0.0396	0.004725	-+--	65.6	8.718	3	0.03328	NA
rs9910554	17	54313855	t	g	0.8784	0.015	0.8576	0.8896	0.034	0.011	0.002079	++---	63.4	10.922	4	0.02745	G	T	0.110365	-0.0683292	0.0153057	8.03264e-06	-0.0680498	0.0153061	8.75189e-06	0.0036747	t	g	0.8662	0.0135	0.8576	0.889	-0.003	0.0159	0.8524	+---	0	0.6	3	0.8964	NA
rs146385050	17	60637258	a	c	0.1779	0.0125	0.1612	0.2057	-0.0544	0.0098	2.489e-08	---?+	56.1	6.834	3	0.07738	A	C	0.181883	-0.0629918	0.0125353	5.0302e-07	-0.0627887	0.0125358	5.47836e-07	0	a	c	0.1718	0.0183	0.1612	0.2057	-0.0415	0.0156	0.007635	--?+	64.9	5.699	2	0.05786	NA
rs833509	18	46528787	t	c	0.2808	0.004	0.2701	0.288	-0.0336	0.008	2.928e-05	--++-	43.1	7.027	4	0.1345	T	C	0.282719	-0.0513365	0.0107509	1.7963e-06	-0.0513365	0.0107512	1.79757e-06	0	t	c	0.2783	0.005	0.2701	0.288	-0.0111	0.0121	0.3617	-++-	0	0.859	3	0.8353	NA
rs779884694	19	4960583	ctg	c	0.6276	0.0263	0.6169	0.7072	-0.042	0.0089	2.421e-06	---??	0	0.291	2	0.8646	C	CTG	0.383097	0.0440018	0.00992777	9.32799e-06	0.0440018	0.00992802	9.33285e-06	0	ctg	c	0.6721	0.0335	0.6401	0.7072	-0.0339	0.0203	0.09506	--??	0	0.089	1	0.7649	NA
rs11667772	19	41127702	a	g	0.5668	0.0516	0.4969	0.6163	-0.0417	0.0073	9.31e-09	--+--	37	6.348	4	0.1746	G	A	0.39455	0.047901	0.00979464	1.00566e-06	0.0482554	0.00979526	8.37563e-07	0.00893002	a	g	0.5193	0.0429	0.4969	0.6163	-0.0338	0.0108	0.001849	-+--	44.1	5.365	3	0.1469	NA
rs536716337	19	48170335	t	g	0.0115	0.0047	0.0058	0.0156	-0.0716	0.0402	0.07494	-+++?	85	20.042	3	0.0001664	T	G	0.00576163	-0.305604	0.0695057	1.09848e-05	-0.309541	0.0695106	8.46209e-06	0.00402826	t	g	0.0143	0.0029	0.0074	0.0156	0.0479	0.0492	0.331	+++?	18	2.438	2	0.2956	NA
rs55931982	19	52421591	c	g	0.7995	0.031	0.7609	0.826	-0.0277	0.009	0.002152	-+-++	71.7	14.113	4	0.006942	G	C	0.174016	0.0569684	0.01259	6.04224e-06	0.0571733	0.0125904	5.59788e-06	0	c	g	0.7712	0.0208	0.7609	0.8253	0.0036	0.013	0.7826	+-++	0	2.832	3	0.4183	NA
rs6038554	20	6590899	t	c	0.3496	0.0324	0.3016	0.3736	-0.0407	0.0076	7.737e-08	-----	0	0.603	4	0.9627	C	T	0.62645	0.044051	0.00994478	9.44246e-06	0.044051	0.00994503	9.44735e-06	0	t	c	0.3168	0.0249	0.3016	0.3669	-0.036	0.0117	0.002025	----	0	0.327	3	0.9548	NA
rs6123685	20	55836040	a	g	0.2497	0.0095	0.2173	0.2534	-0.0632	0.0086	1.65e-13	---?-	0	0.753	3	0.8606	A	G	0.253351	-0.0655638	0.011013	2.62807e-09	-0.0655638	0.0110135	2.63248e-09	0	a	g	0.244	0.0133	0.2173	0.251	-0.0596	0.0137	1.267e-05	--?-	0	0.639	2	0.7267	yes
rs5934505	X	8913826	t	c	0.7505	0.0256	0.7323	0.7905	-0.0375	0.0062	1.416e-09	---+-	61.4	10.354	4	0.03486	C	T	0.267691	0.0418313	0.00809763	2.39329e-07	0.0418313	0.00809791	2.39555e-07	0	t	c	0.7763	0.0212	0.7343	0.7905	-0.0314	0.0096	0.001105	--+-	69	9.674	3	0.02155	NA
rs35318931	X	38009121	a	g	0.0815	0.0125	0.0614	0.0932	-0.1039	0.01	4.357e-25	-----	63.4	10.92	4	0.02747	A	G	0.089374	-0.122409	0.0127976	1.12177e-21	-0.121484	0.0128075	2.41644e-21	-0.0308508	a	g	0.0691	0.0124	0.0614	0.0932	-0.0758	0.0162	2.761e-06	----	50.1	6.015	3	0.1109	yes
rs5917552	X	38078195	t	c	0.1616	0.0047	0.1524	0.168	-0.0408	0.0076	8.17e-08	---?-	48.5	5.826	3	0.1204	C	T	0.841097	0.0551244	0.00997909	3.31375e-08	0.052249	0.00998475	1.66891e-07	0.00935725	t	c	0.1653	0.0053	0.1524	0.168	-0.025	0.0117	0.03361	--?-	25.8	2.694	2	0.26	NA
rs2353081	X	45378991	a	g	0.5939	0.0335	0.5674	0.6406	0.0307	0.0057	7.578e-08	+++?+	0	1.847	3	0.6048	G	A	0.432589	-0.0244237	0.0072958	0.000815046	-0.0351481	0.00738196	1.92295e-06	0.153558	a	g	0.6333	0.0141	0.5901	0.6406	0.0241	0.009	0.007524	++?+	0	0.944	2	0.6238	NA
rs56976399	X	45634577	a	c	0.2971	0.0432	0.2351	0.3289	0.0725	0.0063	4.023e-31	+++?+	14.3	3.502	3	0.3205	A	C	0.328941	0.0729048	0.00779288	8.33541e-21	0.0795434	0.00788564	6.29918e-24	0	a	c	0.2433	0.0204	0.2351	0.3192	0.0607	0.0103	3.326e-09	++?+	0	1.377	2	0.5024	yes
rs7890102	X	109775721	t	c	0.3909	0.0061	0.3557	0.394	-0.0396	0.0057	2.335e-12	---?-	0	1.44	3	0.6963	T	C	0.394033	-0.0402388	0.00734209	4.2396e-08	-0.0411445	0.00734311	2.10508e-08	-0.0143028	t	c	0.3863	0.0074	0.3557	0.3891	-0.0375	0.0089	2.343e-05	--?-	0	1.337	2	0.5125	NA
rs6608476	X	115181931	a	g	0.414	0.0354	0.3626	0.4406	0.0598	0.0056	2.839e-26	+++?+	0	0.868	3	0.8331	G	A	0.559447	-0.0626362	0.00727768	7.52482e-18	-0.0632154	0.00727913	3.80507e-18	0	a	g	0.3739	0.0217	0.3626	0.4391	0.0547	0.0089	8.786e-10	++?+	0	0.327	2	0.8493	yes
X:133781440_CTG_C	X	133781440	ctg	c	0.2877	0.0091	0.232	0.2927	-0.0399	0.0063	2.359e-10	---?-	33.8	4.531	3	0.2095	C	CTG	0.711724	0.0485423	0.0083426	5.93399e-09	0.0485423	0.00834301	5.94404e-09	0	ctg	c	0.287	0.0138	0.232	0.2927	-0.0285	0.0096	0.003061	--?-	2.5	2.051	2	0.3586	no
rs5905042	X	146444527	a	c	0.3215	0.0151	0.2957	0.3403	-0.0475	0.006	1.6e-15	---?-	6.4	3.204	3	0.3613	A	C	0.309674	-0.0416957	0.00786714	1.15817e-07	-0.0416957	0.00786743	1.15942e-07	0	a	c	0.3375	0.0096	0.2957	0.3403	-0.0554	0.0091	1.369e-09	--?-	0	1.908	2	0.3851	NA

## Sheet: meta ING male
SNP	Chr	bp	Allele1	Allele2	Freq1	FreqSE	MinFreq	MaxFreq	Effect	StdErr	Pmeta	Direction	HetISq	HetChiSq	HetDf	HetPVal	refA	nonrefA	freq	b	se	p	bJ	bJ_se	pJ	LD_r	MarkerName	Allele1	Allele2	Freq1	FreqSE	MinFreq	MaxFreq	Effect	StdErr	Pcomb	Direction	HetISq	HetChiSq	HetDf	HetPVal
rs2072735	1	9355472	a	c	0.2307	0.0211	0.2011	0.2462	-0.0551	0.0095	7.71e-09	---?+	0	1.176	3	0.7587	C	A	0.753802	0.0566088	0.011861	1.81782e-06	0.0549498	0.0118655	3.63803e-06	-0.0251519	rs2072735	a	c	0.2024	0.0042	0.2011	0.2208	-0.0555	0.0161	0.0005611	--?+	0	1.176	2	0.5556
rs12134602	1	9446761	a	g	0.3963	0.012	0.3772	0.4165	-0.0589	0.0079	1.112e-13	-----	0	1.267	4	0.8669	A	G	0.404149	-0.0591176	0.0104085	1.34904e-08	-0.0579051	0.0104128	2.6826e-08	0	rs12134602	a	g	0.3855	0.0118	0.3772	0.4165	-0.0602	0.0122	8.436e-07	----	0	1.246	3	0.7419
rs758454073	1	47702594	a	att	0.6293	0.0094	0.6188	0.659	0.0386	0.0082	2.386e-06	+++-+	57.7	9.451	4	0.05075	A	ATT	0.624222	0.0500275	0.0109154	4.57891e-06	0.0498021	0.0109161	5.06096e-06	-0.00094581	rs758454073	a	att	0.6358	0.0111	0.6188	0.659	0.0242	0.0124	0.04993	++-+	57.4	7.05	3	0.07033
rs150542278	1	53091294	a	g	0.9313	0.0082	0.9209	0.9512	0.064	0.0155	3.524e-05	++++-	35.5	6.197	4	0.1849	G	A	0.0642519	-0.0929579	0.0208919	8.60855e-06	-0.0937486	0.0208939	7.22713e-06	-0.000741324	rs150542278	a	g	0.9259	0.0097	0.9209	0.9512	0.0279	0.0231	0.2267	+++-	0	1.715	3	0.6336
rs6660332	1	56121180	t	c	0.3924	0.0114	0.3724	0.4083	-0.0418	0.0079	1.382e-07	---++	14.5	4.677	4	0.322	T	C	0.385621	-0.0495545	0.0104903	2.31457e-06	-0.0497513	0.0104913	2.11474e-06	0.0070972	rs6660332	t	c	0.4014	0.0126	0.3724	0.4083	-0.0312	0.0121	0.0102	--++	10.1	3.337	3	0.3425
rs2365498	1	62312654	a	g	0.2541	0.0335	0.2246	0.3003	0.0389	0.0092	2.475e-05	+++?+	43.7	5.328	3	0.1493	A	G	0.228124	0.0528804	0.0121641	1.37855e-05	0.0537654	0.0121655	9.89312e-06	0	rs2365498	a	g	0.2892	0.0222	0.2246	0.3003	0.0188	0.0141	0.184	++?+	0	1.815	2	0.4036
rs550222713	1	113191585	ca	c	0.2559	0.0791	0.1863	0.356	0.0662	0.0092	7.845e-13	+++++	0	1.755	4	0.7807	CA	C	0.186262	0.0783466	0.0134218	5.3071e-09	0.0783466	0.0134232	5.32586e-09	0	rs550222713	ca	c	0.3188	0.0597	0.2034	0.356	0.0553	0.0128	1.452e-05	++++	0	0.209	3	0.9761
rs9427220	1	153761750	a	t	0.4767	0.0513	0.4361	0.5575	-0.0356	0.0078	5.192e-06	---+-	29.9	5.707	4	0.2221	T	A	0.556261	0.0467583	0.0103218	5.89715e-06	0.0471926	0.0103228	4.83795e-06	-0.008407	rs9427220	a	t	0.5211	0.0523	0.4361	0.5575	-0.0201	0.012	0.09408	--+-	0	2.769	3	0.4287
rs2095402	1	156007177	a	g	0.3743	0.0134	0.3279	0.3865	-0.0453	0.008	1.599e-08	---++	26.2	5.418	4	0.247	G	A	0.62744	0.0526774	0.0105544	6.00583e-07	0.0530811	0.0105555	4.93678e-07	0	rs2095402	a	g	0.3766	0.0203	0.3279	0.3865	-0.0347	0.0123	0.004878	--++	27.4	4.135	3	0.2473
rs3121580	1	218492121	t	c	0.1801	0.011	0.1694	0.1958	-0.066	0.0105	2.878e-10	---?-	16.2	3.578	3	0.3108	C	T	0.828074	0.0848194	0.0136171	4.6977e-10	0.080602	0.0136303	3.3507e-09	-0.0416039	rs3121580	t	c	0.1919	0.0078	0.1694	0.1958	-0.045	0.0163	0.005883	--?-	0	0.779	2	0.6774
rs993925	1	218860068	t	c	0.3374	0.0185	0.3077	0.3506	-0.0591	0.0082	5.86e-13	---+-	33.8	6.042	4	0.196	T	C	0.350578	-0.0755586	0.0106761	1.46891e-12	-0.0680307	0.0107106	2.12884e-10	-0.0669926	rs993925	t	c	0.3186	0.015	0.3077	0.3421	-0.0465	0.0128	0.0002771	--+-	31.4	4.372	3	0.224
rs4500327	1	219705205	t	c	0.3384	0.0026	0.3296	0.34	0.0663	0.0082	6.108e-16	+++++	0	2.991	4	0.5593	T	C	0.339977	0.0790625	0.010757	1.98418e-13	0.0740382	0.010783	6.5927e-12	0	rs4500327	t	c	0.3362	0.0028	0.3296	0.3377	0.0557	0.0126	1.022e-05	++++	0	1.779	3	0.6196
rs6749170	2	25110962	a	g	0.5605	0.0232	0.5413	0.5943	0.0455	0.0078	5.55e-09	++++-	71.8	14.208	4	0.006661	G	A	0.458654	-0.0583217	0.0102326	1.20094e-08	-0.0583217	0.0102335	1.20461e-08	0	rs6749170	a	g	0.5871	0.0083	0.5685	0.5943	0.0277	0.0121	0.02186	+++-	71.3	10.458	3	0.01505
rs112694524	2	43453721	a	g	0.0633	0.0149	0.0331	0.0716	-0.1117	0.0169	4.301e-11	----?	0	0.699	3	0.8734	A	G	0.0716294	-0.106435	0.0201055	1.19789e-07	-0.106217	0.0201072	1.27393e-07	-0.00217914	rs112694524	a	g	0.0429	0.0134	0.0331	0.0664	-0.1253	0.0315	6.937e-05	---?	0	0.438	2	0.8033
rs11125030	2	45976420	a	g	0.2915	0.0174	0.2432	0.3045	-0.0425	0.0085	6.178e-07	----+	46.4	7.458	4	0.1136	G	A	0.695541	0.0560638	0.0110692	4.08709e-07	0.0559386	0.01107	4.34529e-07	0	rs11125030	a	g	0.2726	0.012	0.2432	0.2851	-0.0229	0.0134	0.08658	---+	21.9	3.843	3	0.279
rs201407787	2	56071109	t	c	0.117	0.0263	0.0604	0.1325	0.142	0.0128	1.114e-28	+++++	30.9	5.79	4	0.2154	T	C	0.132526	0.19821	0.0152099	8.089e-39	0.158766	0.0155516	1.80708e-24	-0.202615	rs201407787	t	c	0.0847	0.024	0.0604	0.1287	0.1071	0.0224	1.795e-06	++++	0	2.21	3	0.5301
rs59985551	2	56106928	t	c	0.2298	0.0116	0.2253	0.2684	-0.1347	0.0103	7.388e-39	-----	0	2.709	4	0.6077	T	C	0.22528	-0.202657	0.0123623	2.14103e-60	-0.137264	0.0137475	1.77868e-23	-0.399395	rs59985551	t	c	0.2356	0.0158	0.2258	0.2684	-0.1314	0.0157	4.871e-17	----	0	2.63	3	0.4523
rs4672082	2	56192923	a	g	0.5574	0.0156	0.5244	0.5698	0.0655	0.0085	1.281e-14	+++++	32.8	5.955	4	0.2025	A	G	0.569832	0.132806	0.0103094	5.6845e-38	0.0829968	0.0112345	1.49435e-13	0	rs4672082	a	g	0.5409	0.0095	0.5244	0.5595	0.0421	0.013	0.001181	++++	0	0.266	3	0.9663
rs10201864	2	72096946	t	c	0.49	0.021	0.4663	0.5204	-0.0349	0.0078	7.047e-06	----+	19.4	4.96	4	0.2914	T	C	0.475541	-0.0452772	0.0102497	9.98839e-06	-0.0452772	0.0102502	9.99944e-06	0	rs10201864	t	c	0.5096	0.0192	0.4663	0.5204	-0.0209	0.0119	0.08	---+	0	2.564	3	0.4638
rs4332926	2	88860264	t	g	0.3855	0.0085	0.371	0.3977	0.0419	0.0084	5.62e-07	++?++	0	1.676	3	0.6423	G	T	0.619578	-0.0510117	0.0109574	3.23249e-06	-0.0510117	0.0109581	3.23727e-06	0	rs4332926	t	g	0.3927	0.0092	0.371	0.3977	0.0291	0.013	0.02497	+?++	0	0.018	2	0.9912
rs5833316	2	109758499	t	tg	0.5088	0.0208	0.4742	0.5272	0.0301	0.0081	0.0002158	+++++	45.1	7.288	4	0.1214	TG	T	0.472837	-0.0496796	0.011052	6.95498e-06	-0.0496796	0.0110528	6.96457e-06	0	rs5833316	t	tg	0.4871	0.0086	0.4742	0.4932	0.0069	0.0121	0.5668	++++	0	0.445	3	0.9308
rs113496688	2	239937923	a	g	0.0716	0.0083	0.0599	0.0889	0.0946	0.0156	1.275e-09	+++?+	0	0.087	3	0.9934	A	G	0.0733693	0.0959084	0.0195749	9.60473e-07	0.0959	0.0195762	9.64181e-07	8.73457e-05	rs113496688	a	g	0.0684	0.0131	0.0599	0.0889	0.0924	0.0258	0.000335	++?+	0	0.075	2	0.963
rs200219556	2	241974013	a	g	0.0068	0.0017	0.0033	0.0077	0.2554	0.0506	4.422e-07	++++-	0	2.179	4	0.7029	A	G	0.00771657	0.287024	0.0583438	8.67526e-07	0.286999	0.0583478	8.70899e-07	0	rs200219556	a	g	0.004	0.0012	0.0033	0.0067	0.16	0.1015	0.115	+++-	0	1.001	3	0.8009
rs165177	3	8603243	t	c	0.2721	0.0215	0.2544	0.3011	0.0488	0.009	6.244e-08	+++?-	38.6	4.883	3	0.1806	C	T	0.745649	-0.0544237	0.0117914	3.92076e-06	-0.0543273	0.0117921	4.08352e-06	-0.00184357	rs165177	t	c	0.297	0.0068	0.2674	0.3011	0.041	0.014	0.00338	++?-	54.1	4.353	2	0.1134
rs2648565	3	9339410	t	g	0.941	0.007	0.9321	0.9476	-0.0507	0.0169	0.002704	-++-+	65	11.426	4	0.02217	G	T	0.0524014	0.104906	0.0233332	6.92369e-06	0.104711	0.0233346	7.21096e-06	0	rs2648565	t	g	0.9338	0.0016	0.9321	0.939	0.0088	0.0245	0.7185	++-+	0	0.157	3	0.9842
rs60960215	3	55613288	a	g	0.3246	0.0123	0.2821	0.3323	0.0755	0.0086	1.348e-18	+++?+	0	1.931	3	0.5868	A	G	0.326187	0.0742346	0.0109513	1.21326e-11	0.0694847	0.0109697	2.38528e-10	-0.0551196	rs60960215	a	g	0.3222	0.0194	0.2821	0.3323	0.0848	0.0137	6.695e-10	++?+	0	1.17	2	0.5571
rs7647972	3	56141843	c	g	0.701	0.0064	0.6933	0.7247	0.0767	0.0085	1.962e-19	+++-+	59.8	9.949	4	0.04129	G	C	0.301017	-0.083002	0.0111772	1.11908e-13	-0.0791175	0.0111959	1.58739e-12	0.000312881	rs7647972	c	g	0.7037	0.0093	0.6933	0.7247	0.0734	0.0131	2.047e-08	++-+	69.5	9.839	3	0.01999
rs7428860	3	57112699	t	g	0.7566	0.0153	0.724	0.777	0.0373	0.0091	3.843e-05	++---	78.6	18.652	4	0.0009198	T	G	0.754118	0.0659614	0.0118689	2.73642e-08	0.0653847	0.0118703	3.62394e-08	0	rs7428860	t	g	0.7601	0.0233	0.724	0.777	-0.0018	0.014	0.8979	+---	42.8	5.242	3	0.1549
rs55745704	3	67761986	t	c	0.0167	0.0026	0.0123	0.0191	0.1125	0.0318	0.0003973	+++-+	56.4	9.17	4	0.05699	T	C	0.0183374	0.175028	0.0397408	1.06155e-05	0.175704	0.0397433	9.82619e-06	0.00320543	rs55745704	t	c	0.0139	0.0025	0.0123	0.0191	0.0009	0.0528	0.9867	++-+	0	2.169	3	0.538
rs715468	3	75963778	a	g	0.4177	0.0091	0.4047	0.4337	0.0566	0.0081	3.068e-12	+++?+	0	0.367	3	0.9469	G	A	0.57757	-0.0571162	0.0103576	3.49912e-08	-0.0572571	0.0103585	3.24774e-08	0	rs715468	a	g	0.4103	0.011	0.4047	0.4337	0.0555	0.013	2.093e-05	++?+	0	0.356	2	0.837
rs792829	3	99462647	a	g	0.6287	0.0105	0.6213	0.6677	-0.0624	0.008	6.873e-15	-----	0	0.673	4	0.9546	A	G	0.628206	-0.0594186	0.0105598	1.83506e-08	-0.0594186	0.0105607	1.8404e-08	0	rs792829	a	g	0.6294	0.0161	0.6213	0.6677	-0.0664	0.0123	6.648e-08	----	0	0.487	3	0.9218
rs3107586	3	152244884	a	g	0.5239	0.0191	0.495	0.5517	0.0263	0.0078	0.0007005	+-+-+	77	17.381	4	0.00163	G	A	0.467013	-0.0498867	0.010218	1.04883e-06	-0.0498867	0.0102186	1.05055e-06	0	rs3107586	a	g	0.5116	0.0244	0.495	0.5517	-0.0057	0.0119	0.6308	-+-+	37.6	4.804	3	0.1867
rs1421014	3	169373514	a	g	0.6189	0.0404	0.5572	0.665	-0.0444	0.008	3.082e-08	---+-	0	3.852	4	0.4265	G	A	0.35778	0.0496284	0.0106403	3.09813e-06	0.0496284	0.0106409	3.10237e-06	0	rs1421014	a	g	0.5882	0.046	0.5572	0.665	-0.0375	0.0122	0.002097	--+-	8.9	3.292	3	0.3487
rs7639752	3	195973244	a	g	0.4825	0.0186	0.4537	0.5018	-0.029	0.0078	0.0001894	---++	57	9.297	4	0.0541	A	G	0.494697	-0.0455498	0.0102085	8.12142e-06	-0.0455498	0.010209	8.13072e-06	0	rs7639752	a	g	0.4658	0.0183	0.4537	0.5018	-0.0063	0.0119	0.5976	--++	1.5	3.045	3	0.3848
rs773375797	4	4913796	a	aacacacacac	0.6964	0.033	0.6719	0.7491	0.0697	0.0088	3.015e-15	+++?-	28.6	4.205	3	0.2402	A	AACACACACAC	0.674401	0.0786036	0.011146	1.7613e-12	0.0786036	0.0111477	1.77459e-12	0	rs773375797	a	aacacacacac	0.7335	0.027	0.6719	0.7491	0.0547	0.0145	0.0001595	++?-	19.6	2.486	2	0.2885
rs75026299	4	146952042	a	g	0.907	0.0225	0.8954	0.9558	0.0665	0.0149	7.925e-06	+++?-	34.9	4.61	3	0.2027	G	A	0.10458	-0.0768634	0.0168738	5.23407e-06	-0.0772333	0.016875	4.72168e-06	-0.00438754	rs75026299	a	g	0.9477	0.0132	0.9136	0.9558	0.0288	0.0317	0.3628	++?-	28.3	2.791	2	0.2478
rs7692200	4	153120982	t	c	0.6437	0.0271	0.6086	0.6668	0.0359	0.0081	8.976e-06	+++-+	55.9	9.064	4	0.05952	C	T	0.333203	-0.0545157	0.0107974	4.44254e-07	-0.0547294	0.0107983	4.01312e-07	0	rs7692200	t	c	0.6141	0.0108	0.6086	0.6419	0.0119	0.0122	0.3322	++-+	0	2.154	3	0.5412
rs10005540	4	174582067	t	c	0.6183	0.0117	0.5905	0.6335	-0.0785	0.0082	1.74e-21	---?-	0	2.41	3	0.4918	T	C	0.614713	-0.0864967	0.0105396	2.27155e-16	-0.0864967	0.0105417	2.30198e-16	0	rs10005540	t	c	0.6239	0.0174	0.5905	0.6335	-0.0658	0.0132	6.382e-07	--?-	0	0.912	2	0.6338
rs7715383	5	5350637	c	g	0.0888	0.0098	0.0716	0.0951	0.1221	0.014	2.176e-18	+++++	0	2.865	4	0.5807	C	G	0.0949331	0.108834	0.0175883	6.09914e-10	0.114905	0.0176415	7.35011e-11	-0.0782767	rs7715383	c	g	0.0787	0.0096	0.0716	0.0951	0.134	0.0228	4.179e-09	++++	0	2.426	3	0.4888
rs17821528	5	5539934	t	g	0.8981	0.0062	0.8906	0.9243	-0.0468	0.0138	0.0007067	--+?-	79.3	14.503	3	0.002295	G	T	0.103321	0.0701118	0.0173948	5.56301e-05	0.0787736	0.0174464	6.32622e-06	0	rs17821528	t	g	0.9004	0.0097	0.8906	0.9243	0.0072	0.0227	0.7519	-+?-	63.6	5.488	2	0.06432
rs115228297	5	64202197	t	c	0.9788	0.0055	0.9759	0.9916	-0.1254	0.0296	2.256e-05	--++-	56.3	9.161	4	0.05719	C	T	0.0240675	0.196042	0.0344256	1.23629e-08	0.167498	0.0345694	1.26439e-06	0.0929819	rs115228297	t	c	0.9867	0.0052	0.9767	0.9916	-0.01	0.0572	0.861	-++-	17	3.614	3	0.3062
rs381829	5	64350433	a	t	0.3245	0.0093	0.2963	0.3305	-0.0956	0.0083	1.701e-30	-----	0	1.886	4	0.7567	T	A	0.669523	0.104777	0.0108596	4.99485e-22	0.100019	0.0109068	4.71583e-20	0	rs381829	a	t	0.3162	0.0095	0.2963	0.322	-0.0893	0.0129	4.151e-12	----	0	1.484	3	0.6859
rs7715342	5	112624949	a	t	0.5038	0.0169	0.4894	0.5257	-0.0449	0.0078	7.499e-09	--+--	0	2.825	4	0.5874	A	T	0.489433	-0.0496622	0.0102109	1.15239e-06	-0.0498258	0.0102116	1.0645e-06	0.00313087	rs7715342	a	t	0.5235	0.0032	0.5165	0.5257	-0.0381	0.012	0.001442	-+--	0	2.267	3	0.5189
rs139047714	5	121421329	t	ta	0.681	0.0515	0.6071	0.7211	-0.0619	0.0084	1.578e-13	-----	0	3.318	4	0.506	TA	T	0.278853	0.058058	0.0113733	3.31166e-07	0.0582316	0.0113741	3.06094e-07	0	rs139047714	t	ta	0.6331	0.04	0.6071	0.7028	-0.0662	0.0124	9.44e-08	----	3	3.092	3	0.3776
rs745640618	5	134369840	cccggct	c	0.6619	0.0213	0.6062	0.689	0.0489	0.0082	2.381e-09	+++++	0	1.851	4	0.7632	C	CCCGGCT	0.344054	-0.0524176	0.0107425	1.06372e-06	-0.0524176	0.0107432	1.06547e-06	0	rs745640618	cccggct	c	0.6701	0.031	0.6062	0.689	0.044	0.0127	0.0005092	++++	0	1.597	3	0.6601
rs61740657	5	178310142	a	g	0.0059	0.0014	0.0035	0.0085	-0.2066	0.0531	0.0001	--++-	49.2	7.879	4	0.09612	A	G	0.00665543	-0.279961	0.0630471	8.975e-06	-0.279961	0.0630506	8.98517e-06	0	rs61740657	a	g	0.0041	0.0014	0.0035	0.0085	-0.0274	0.0986	0.781	-++-	6.9	3.221	3	0.3587
rs11242779	6	2507901	t	c	0.509	0.0124	0.4957	0.5483	0.0543	0.0078	2.693e-12	+++++	0	1.438	4	0.8375	C	T	0.488916	-0.0529359	0.0102253	2.25524e-07	-0.0531901	0.0102264	1.97942e-07	-0.00734235	rs11242779	t	c	0.5061	0.0187	0.4957	0.5483	0.0558	0.0119	2.909e-06	++++	0	1.411	3	0.703
rs1294421	6	6743149	t	g	0.3915	0.0049	0.3721	0.3952	0.0764	0.0079	4.356e-22	+++++	31.7	5.854	4	0.2104	G	T	0.607038	-0.0658823	0.0103987	2.36412e-10	-0.0673217	0.0104016	9.65745e-11	0.016818	rs1294421	t	g	0.3895	0.0071	0.3721	0.3952	0.0888	0.0122	2.912e-13	++++	26.1	4.058	3	0.2552
rs617030	6	7098256	a	g	0.9251	0.0081	0.919	0.9414	-0.0833	0.0148	1.798e-08	-----	37.2	6.37	4	0.1732	G	A	0.0809934	0.109835	0.0186401	3.80617e-09	0.111499	0.0186446	2.22837e-09	0	rs617030	a	g	0.9355	0.0026	0.9318	0.9414	-0.0354	0.0243	0.1451	----	0	0.184	3	0.9801
rs200999	6	27810699	a	g	0.8292	0.1932	0.0626	0.9194	0.0676	0.0161	2.777e-05	+--+-	70.7	13.658	4	0.00847	G	A	0.12302	-0.116537	0.0164489	1.39251e-12	-0.0858646	0.0170625	4.84498e-07	0.276886	rs200999	a	g	0.9192	0.0243	0.8768	0.9374	-0.0178	0.0497	0.7201	+-+-	48	5.77	3	0.1234
rs35001169	6	28187632	t	g	0.8873	0.0148	0.8834	0.9491	0.0813	0.0162	4.837e-07	+-++-	0	3.832	4	0.4293	G	T	0.116588	-0.123026	0.0159801	1.3747e-14	-0.0844272	0.0167953	4.98638e-07	0.198289	rs35001169	t	g	0.9351	0.0211	0.8972	0.9491	0.0426	0.059	0.4701	-++-	10.9	3.368	3	0.3382
rs570941521	6	28792831	g	gaaaa	0.9014	0.0036	0.8955	0.9253	0.1016	0.0186	4.515e-08	+?+-+	38	4.838	3	0.184	GAAAA	G	0.0987765	-0.135587	0.0189092	7.47685e-13	-0.109461	0.0192405	1.27725e-08	0	rs570941521	g	gaaaa	0.9045	0.0136	0.8955	0.9253	-0.0059	0.071	0.9333	?+-+	16	2.38	2	0.3042
rs62400366	6	45480516	a	t	0.8702	0.0192	0.8533	0.9042	0.073	0.0117	4.277e-10	++++-	0	2.11	4	0.7156	T	A	0.141071	-0.0671049	0.0146898	4.92067e-06	-0.0673131	0.0146907	4.60485e-06	-0.00294074	rs62400366	a	t	0.8896	0.0203	0.8533	0.9042	0.0829	0.0193	1.791e-05	+++-	0	1.697	3	0.6375
rs12697952	6	54634302	t	c	0.106	0.0128	0.0843	0.1197	-0.0583	0.0128	5.016e-06	--+--	41.6	6.855	4	0.1438	T	C	0.113502	-0.0795915	0.0162574	9.79589e-07	-0.0790186	0.0162593	1.17445e-06	0.00934224	rs12697952	t	c	0.094	0.0139	0.0843	0.1197	-0.0249	0.0206	0.2277	-+--	0	2.612	3	0.4554
rs2498527	6	55567753	a	g	0.8094	0.0254	0.7916	0.8507	-0.0546	0.0099	3.884e-08	-----	0	2.415	4	0.66	A	G	0.791574	-0.0666065	0.0125411	1.09e-07	-0.066044	0.0125427	1.39771e-07	0	rs2498527	a	g	0.8395	0.0173	0.805	0.8507	-0.0354	0.0163	0.0301	----	0	0.192	3	0.9789
rs200889152	6	117507982	a	c	0.6419	0.0251	0.624	0.7082	-0.0661	0.0081	3.32e-16	---+-	37.4	6.391	4	0.1718	C	A	0.375956	0.0611116	0.0105447	6.81297e-09	0.0611116	0.0105457	6.83532e-09	0	rs200889152	a	c	0.6676	0.0205	0.6353	0.7082	-0.0733	0.0126	6.886e-09	--+-	48.7	5.846	3	0.1193
rs4896645	6	143670379	a	g	0.4154	0.0132	0.3891	0.4256	0.0722	0.0079	3.798e-20	+++-+	68.7	12.782	4	0.01239	G	A	0.574376	-0.0934315	0.010314	1.32061e-19	-0.0934315	0.0103165	1.34665e-19	0	rs4896645	a	g	0.4013	0.0085	0.3891	0.4206	0.0429	0.0121	0.0003918	++-+	0	2.713	3	0.438
rs13213129	6	160906922	t	g	0.0429	0.004	0.0328	0.0464	0.0842	0.0193	1.289e-05	+++-+	0	3.781	4	0.4365	T	G	0.0453607	0.109598	0.0244667	7.48322e-06	0.109598	0.0244681	7.49189e-06	0	rs13213129	t	g	0.0388	0.0039	0.0328	0.0464	0.0423	0.0314	0.1778	++-+	0	0.928	3	0.8186
rs1859041	7	25687828	a	g	0.3917	0.0101	0.3764	0.408	0.0616	0.0079	7.656e-15	+++++	0	0.985	4	0.9121	G	A	0.603957	-0.0650357	0.0104187	4.3146e-10	-0.0644907	0.0104206	6.06314e-10	-0.011933	rs1859041	a	g	0.3858	0.0135	0.3764	0.408	0.0577	0.0122	2.333e-06	++++	0	0.806	3	0.848
rs371803634	7	27608540	a	at	0.3212	0.0181	0.3053	0.3811	-0.0555	0.0083	2.132e-11	-----	0	1.285	4	0.864	AT	A	0.6788	0.0499148	0.0110574	6.35752e-06	0.0491088	0.0110588	8.96767e-06	0	rs371803634	a	at	0.3211	0.0274	0.3053	0.3811	-0.0638	0.0125	3.6e-07	----	0	0.513	3	0.9161
rs6964590	7	73308350	a	g	0.2308	0.0168	0.2	0.2433	-0.0483	0.0093	2.242e-07	--+--	31	5.793	4	0.2151	A	G	0.243288	-0.0603754	0.0120251	5.14628e-07	-0.0620256	0.0120807	2.83238e-07	-0.0631501	rs6964590	a	g	0.2123	0.0114	0.2	0.2368	-0.028	0.0147	0.05585	-+--	0	2.589	3	0.4595
rs55675441	7	73440985	t	c	0.9319	0.0117	0.917	0.9557	-0.0893	0.0158	1.44e-08	---+-	0	3.836	4	0.4287	C	T	0.0616378	0.134264	0.0212394	2.59055e-10	0.113512	0.0213814	1.10283e-07	-0.0912816	rs55675441	t	c	0.9242	0.0138	0.917	0.9557	-0.0606	0.0233	0.009365	--+-	0	1.032	3	0.7934
rs34208922	7	73483531	ca	c	0.2294	0.0351	0.1698	0.2517	-0.0806	0.0098	2.136e-16	---??	0	0.41	2	0.8144	CA	C	0.251749	-0.0864211	0.0117877	2.27679e-13	-0.0846701	0.0118694	9.78681e-13	0	rs34208922	ca	c	0.1811	0.0219	0.1698	0.2237	-0.0717	0.0174	3.811e-05	--??	0	0.034	1	0.8539
rs10249721	7	83631028	a	g	0.7569	0.0253	0.7395	0.797	-0.0354	0.0095	0.0001785	-+-?+	65.5	8.689	3	0.03372	G	A	0.260462	0.0552423	0.0117685	2.67791e-06	0.0552423	0.0117692	2.68176e-06	0	rs10249721	a	g	0.7885	0.0158	0.7411	0.797	0.0006	0.0159	0.9709	+-?+	0	0.7	2	0.7045
rs7788491	7	116049977	t	c	0.6398	0.0267	0.6056	0.6632	0.0444	0.0083	9.297e-08	++++?	0	2.115	3	0.5488	C	T	0.336797	-0.0545708	0.0111734	1.0395e-06	-0.0545708	0.0111741	1.04133e-06	0	rs7788491	t	c	0.6107	0.0088	0.6056	0.6308	0.0318	0.0125	0.01068	+++?	0	0.263	2	0.8769
rs12534818	7	152211898	a	g	0.4315	0.0332	0.3844	0.4563	0.0498	0.0082	1.097e-09	+++?+	33.2	4.49	3	0.2132	G	A	0.543683	-0.0523579	0.0102841	3.55879e-07	-0.0523579	0.0102848	3.56577e-07	0	rs12534818	a	g	0.3892	0.012	0.3844	0.4354	0.0454	0.0134	0.0007356	++?+	53.7	4.321	2	0.1153
rs2953804	8	8919302	t	g	0.4101	0.0262	0.3556	0.4376	0.0272	0.0087	0.001822	++--?	84.4	19.203	3	0.0002482	G	T	0.57917	-0.0467033	0.0105475	9.51625e-06	-0.0467033	0.0105481	9.52725e-06	0	rs2953804	t	g	0.3872	0.0372	0.3556	0.4376	-0.0148	0.0154	0.3393	+--?	76.2	8.406	2	0.01495
rs145809264	8	25403342	c	g	0.0145	0.0041	0.0033	0.0162	-0.2431	0.038	1.5e-10	-----	26.8	5.465	4	0.2428	C	G	0.0162367	-0.269592	0.0414727	8.00626e-11	-0.256887	0.0415918	6.55933e-10	-0.0725147	rs145809264	c	g	0.006	0.0036	0.0033	0.0136	-0.1746	0.0928	0.06007	----	37.6	4.81	3	0.1862
rs10481336	8	25435170	t	c	0.7812	0.0136	0.7371	0.7888	-0.1334	0.0094	1.915e-45	-----	0	2.369	4	0.6682	C	T	0.211163	0.119448	0.0125735	2.09985e-21	0.120899	0.0126143	9.30974e-22	-0.0312449	rs10481336	t	c	0.7716	0.0158	0.7371	0.7793	-0.1492	0.0142	7.452e-26	----	0	0.141	3	0.9865
rs11135895	8	25706115	a	g	0.5933	0.0122	0.5856	0.6278	-0.1781	0.0079	1.35e-112	-----	0	3.312	4	0.5071	G	A	0.409891	0.180662	0.0103793	7.42755e-68	0.18483	0.0103947	9.87728e-71	0.00133904	rs11135895	a	g	0.5978	0.0179	0.5856	0.6278	-0.1689	0.0121	5.971e-44	----	0	2.313	3	0.5101
rs4292648	8	30324803	t	c	0.4908	0.0133	0.4634	0.5054	0.0411	0.0077	1.097e-07	+++-+	0	3.006	4	0.5569	T	C	0.499725	0.0464967	0.0101959	5.10726e-06	0.0471758	0.0101975	3.72408e-06	0	rs4292648	t	c	0.4788	0.0128	0.4634	0.5054	0.0328	0.0119	0.005729	++-+	0	2.165	3	0.5388
rs10097111	8	74493551	a	g	0.2118	0.0153	0.2005	0.2497	-0.0723	0.0095	2.55e-14	-----	0	1.986	4	0.7384	A	G	0.200494	-0.0696265	0.0127541	4.78387e-08	-0.0697455	0.0127552	4.55086e-08	-0.00209998	rs10097111	a	g	0.2259	0.013	0.2039	0.2497	-0.0755	0.0142	1.068e-07	----	0	1.895	3	0.5946
rs184189876	8	75592929	t	c	0.0288	0.0056	0.0185	0.0357	-0.0907	0.024	0.0001601	---+?	58.1	7.152	3	0.06722	T	C	0.0250474	-0.149421	0.0331933	6.74627e-06	-0.149796	0.0331953	6.40453e-06	0	rs184189876	t	c	0.0329	0.0058	0.0185	0.0357	-0.0257	0.0348	0.4614	--+?	0	0.496	2	0.7804
rs4741240	9	1280060	a	g	0.8851	0.0242	0.8706	0.9316	-0.0602	0.0127	2.059e-06	-----	46.9	7.539	4	0.11	A	G	0.870571	-0.0743775	0.0152962	1.15927e-06	-0.0744912	0.0152973	1.11839e-06	0.00167397	rs4741240	a	g	0.917	0.0199	0.8789	0.9316	-0.0288	0.0226	0.2032	----	36.8	4.746	3	0.1914
rs62536961	9	7060942	t	c	0.1554	0.0215	0.1176	0.1693	0.056	0.0109	2.519e-07	+++++	0	1.985	4	0.7385	T	C	0.16927	0.0607036	0.0137071	9.48348e-06	0.0609041	0.0137079	8.87125e-06	0.00107929	rs62536961	t	c	0.1322	0.0194	0.1176	0.1652	0.0477	0.0178	0.007307	++++	0	1.636	3	0.6512
rs7028403	9	16755509	a	g	0.1054	0.006	0.0797	0.1137	0.0937	0.0127	1.639e-13	+++-+	0.6	4.026	4	0.4026	G	A	0.892519	-0.0996131	0.0164263	1.3256e-09	-0.0996911	0.016428	1.29207e-09	0	rs7028403	a	g	0.1022	0.0085	0.0797	0.1137	0.0848	0.02	2.327e-05	++-+	18.8	3.695	3	0.2963
rs10760291	9	126326884	t	c	0.6898	0.0492	0.6252	0.7309	0.0477	0.0085	1.861e-08	++++-	33.7	6.031	4	0.1969	C	T	0.269088	-0.0571838	0.01157	7.71545e-07	-0.0565612	0.0115712	1.0181e-06	0.0084464	rs10760291	t	c	0.6421	0.0316	0.6252	0.7158	0.0374	0.0124	0.002679	+++-	36.9	4.757	3	0.1905
rs1418194	9	133054343	t	g	0.5365	0.0195	0.5233	0.5967	-0.0504	0.0078	8.499e-11	-----	25.4	5.363	4	0.252	T	G	0.523339	-0.0658735	0.0101912	1.02127e-10	-0.065456	0.0101928	1.34654e-10	0	rs1418194	t	g	0.5546	0.0184	0.5354	0.5967	-0.0296	0.012	0.01364	----	0	0.179	3	0.9809
rs10638674	10	3498142	cca	c	0.4312	0	0.4312	0.4312	-0.0496	0.0108	4.505e-06	-????	0	0	0	1	CCA	C	0.431206	-0.0496453	0.0108233	4.49903e-06	-0.0496453	0.010824	4.50538e-06	0	rs10638674	cca	c	NA	NA	NA	NA	NA	NA	NA	NA	NA	NA	NA	NA
rs3006594	10	31171988	t	c	0.6523	0.0476	0.6199	0.7285	-0.0323	0.0082	7.798e-05	-++-+	82	22.263	4	0.0001777	C	T	0.380148	0.0517562	0.0104945	8.15006e-07	0.0524016	0.0104962	5.96274e-07	-0.0145191	rs3006594	t	c	0.7022	0.0406	0.6221	0.7285	-0.0013	0.013	0.9184	++-+	76.8	12.935	3	0.00478
rs113389933	10	32644687	t	c	0.0078	0.0021	0.0025	0.0098	0.2086	0.0502	3.246e-05	+-+++	42	6.897	4	0.1414	T	C	0.00867469	0.25051	0.0574515	1.29843e-05	0.254492	0.0574603	9.46663e-06	0	rs113389933	t	c	0.0051	0.003	0.0025	0.0098	0.0606	0.1032	0.5568	-+++	28.6	4.203	3	0.2403
rs10995527	10	65147419	a	g	0.4874	0.013	0.4728	0.5203	-0.0344	0.0078	9.971e-06	----+	61.8	10.483	4	0.03303	A	G	0.488258	-0.0479209	0.0102885	3.1977e-06	-0.0471955	0.0102904	4.51072e-06	0.0159513	rs10995527	a	g	0.4863	0.0198	0.4728	0.5203	-0.0173	0.0119	0.1472	---+	56.3	6.864	3	0.07636
rs553833452	10	69963180	t	ta	0.8035	0.014	0.7845	0.8284	0.0466	0.0099	2.506e-06	+++-+	9.2	4.403	4	0.3542	TA	T	0.187916	-0.0607119	0.0133407	5.34205e-06	-0.0597486	0.0133431	7.53967e-06	0	rs553833452	t	ta	0.7931	0.0154	0.7845	0.8284	0.0305	0.0148	0.0387	++-+	0	2.24	3	0.5242
rs11187786	10	95852314	a	g	0.7439	0.0249	0.7069	0.7687	-0.0458	0.0089	2.892e-07	-----	0	2.682	4	0.6123	G	A	0.239827	0.0572366	0.0119823	1.78136e-06	0.0577942	0.0119837	1.41602e-06	-0.0103019	rs11187786	a	g	0.7235	0.0255	0.7069	0.7687	-0.0309	0.0134	0.02128	----	0	0.44	3	0.9318
rs10883447	10	101903906	t	g	0.6049	0.0358	0.5778	0.6605	-0.033	0.0079	3.145e-05	-----	16.3	4.779	4	0.3108	G	T	0.422218	0.0462756	0.010327	7.42899e-06	0.0467872	0.0103282	5.89669e-06	0	rs10883447	t	g	0.644	0.0232	0.6011	0.6605	-0.0132	0.0124	0.2865	----	0	0.45	3	0.9297
rs10510033	10	119536279	a	c	0.8748	0.0464	0.8225	0.9284	-0.1283	0.0125	1.003e-24	-----	0	3.01	4	0.5562	C	A	0.0821439	0.133489	0.0186054	7.24265e-13	0.133489	0.0186081	7.2987e-13	0	rs10510033	a	c	0.8393	0.0338	0.8225	0.9284	-0.1241	0.0169	1.937e-13	----	0	2.87	3	0.412
rs12366182	11	27274956	c	g	0.6865	0.0307	0.6644	0.7359	0.0591	0.0084	1.841e-12	+++++	0	1.234	4	0.8725	G	C	0.335604	-0.0609627	0.0108319	1.82262e-08	-0.0598123	0.0108336	3.37025e-08	-0.00212087	rs12366182	c	g	0.7195	0.0231	0.6799	0.7359	0.058	0.0132	1.192e-05	++++	0	1.223	3	0.7476
rs7924571	11	32350027	a	c	0.2557	0.044	0.2182	0.3142	-0.0913	0.009	3.634e-24	-----	34.2	6.077	4	0.1935	A	C	0.218163	-0.0850458	0.01237	6.19162e-12	-0.0781621	0.0123908	2.82569e-10	0.0267361	rs7924571	a	c	0.2976	0.0279	0.235	0.3142	-0.106	0.0131	6.03e-16	----	18.9	3.698	3	0.2959
rs4140413	11	32459228	t	g	0.3402	0.039	0.2803	0.3693	-0.0947	0.0084	3.008e-29	---+-	78.7	18.782	4	0.0008674	T	G	0.36932	-0.104303	0.0106185	8.98795e-23	-0.0895673	0.0108014	1.11204e-16	-0.193902	rs4140413	t	g	0.2948	0.0225	0.2803	0.3437	-0.1026	0.0135	2.824e-14	--+-	83.5	18.212	3	0.0003977
rs750934787	11	32644219	g	ga	0.7505	0.0586	0.7085	0.8503	0.0742	0.0098	3.166e-14	+++++	42.6	6.964	4	0.1378	G	GA	0.708486	0.101744	0.0120904	3.91762e-17	0.0787005	0.012311	1.6296e-10	0	rs750934787	g	ga	0.8222	0.0337	0.7743	0.8503	0.0665	0.0161	3.5e-05	++++	54.5	6.601	3	0.08578
rs35690403	11	44381152	t	tg	0.6622	0.0152	0.6184	0.6848	-0.0352	0.0082	1.855e-05	----+	38	6.451	4	0.1679	TG	T	0.343907	0.0511633	0.0107897	2.11778e-06	0.0511633	0.0107904	2.12091e-06	0	rs35690403	t	tg	0.6705	0.0207	0.6184	0.6848	-0.0131	0.0127	0.3001	---+	0	1.227	3	0.7466
rs117255886	11	118431347	a	g	0.0075	0.0018	0.006	0.0111	0.1275	0.0477	0.007516	+-+-+	79	19.06	4	0.000765	A	G	0.0060456	0.324874	0.0683676	2.01542e-06	0.324874	0.0683722	2.01863e-06	0	rs117255886	a	g	0.0088	0.0017	0.0075	0.0111	-0.0597	0.0666	0.37	-+-+	0	2.824	3	0.4195
rs6581635	12	65846231	t	c	0.4316	0.0301	0.3831	0.4567	-0.0374	0.0078	1.777e-06	--++-	39.1	6.569	4	0.1605	T	C	0.449268	-0.0456005	0.0102627	8.85835e-06	-0.0467054	0.0102647	5.36261e-06	0.0170067	rs6581635	t	c	0.4071	0.0335	0.3831	0.4567	-0.0244	0.0121	0.04318	-++-	34.8	4.599	3	0.2036
rs12810758	12	66328027	t	c	0.2264	0.014	0.1881	0.2416	0.0603	0.0092	6.52e-11	+++++	23.8	5.248	4	0.2628	T	C	0.225221	0.0764248	0.0121911	3.63614e-10	0.0773662	0.0121942	2.23149e-10	0	rs12810758	t	c	0.228	0.0213	0.1881	0.2416	0.0374	0.0141	0.008221	++++	0	0.669	3	0.8806
rs545101950	12	85114974	cat	c	0.1393	0.0183	0.1088	0.1506	-0.0536	0.0122	1.115e-05	--??-	69.7	6.602	2	0.03685	CAT	C	0.150567	-0.0717181	0.0144102	6.46082e-07	-0.0717181	0.0144112	6.47253e-07	0	rs545101950	cat	c	0.111	0.0077	0.1088	0.1379	-0.0078	0.0229	0.7334	-??-	2.3	1.023	1	0.3117
rs7991339	13	32339465	t	g	0.7591	0.0248	0.7433	0.8016	-0.0562	0.0091	7.181e-10	-----	51	8.161	4	0.08587	G	T	0.256661	0.0746845	0.0117161	1.83547e-10	0.0746845	0.0117175	1.84433e-10	0	rs7991339	t	g	0.7835	0.0242	0.7503	0.8016	-0.0278	0.0145	0.05615	----	0	1.859	3	0.6022
rs157175	13	51062697	a	t	0.5907	0.0104	0.5749	0.6026	-0.0401	0.0081	6.51e-07	----+	0	2.333	4	0.6747	A	T	0.597518	-0.0585576	0.0105181	2.58698e-08	-0.0483557	0.0106708	5.85388e-06	-0.170154	rs157175	a	t	0.5816	0.0103	0.5749	0.6026	-0.0291	0.0123	0.01783	---+	0	0.94	3	0.8158
rs573666	13	51194405	t	c	0.354	0.0106	0.3327	0.3689	0.0668	0.0082	3.416e-16	++++-	66.5	11.926	4	0.01791	T	C	0.348366	0.0699711	0.010691	5.9548e-11	0.0617117	0.0108465	1.27382e-08	0	rs573666	t	c	0.3615	0.0128	0.3327	0.3689	0.0735	0.0125	3.875e-09	+++-	73.7	11.416	3	0.009674
rs2032423	14	54425147	t	c	0.4366	0.0195	0.3688	0.4579	-0.0546	0.0081	1.235e-11	-----	0	0.851	4	0.9315	C	T	0.554835	0.0408414	0.0102704	6.9903e-05	0.057471	0.0105892	5.72005e-08	-0.243788	rs2032423	t	c	0.4247	0.0258	0.3688	0.4579	-0.0507	0.0124	4.538e-05	----	0	0.678	3	0.8783
rs2358483	14	54724054	t	c	0.3084	0.0052	0.3038	0.3155	0.0677	0.0087	5.312e-15	+++++	61	10.263	4	0.03623	T	C	0.303848	0.0588329	0.0111174	1.21011e-07	0.0739728	0.0114629	1.09481e-10	0	rs2358483	t	c	0.3144	0.0008	0.3128	0.3155	0.0593	0.0132	6.97e-06	++++	68.6	9.558	3	0.02272
rs74506941	14	73381527	t	c	0.1585	0.0132	0.1311	0.2122	0.0527	0.0107	7.712e-07	+++++	0	1.861	4	0.7613	T	C	0.163471	0.0637478	0.0138663	4.27967e-06	0.0629956	0.013868	5.55866e-06	0.0113561	rs74506941	t	c	0.1514	0.0185	0.1311	0.2122	0.0378	0.0167	0.02341	++++	0	0.517	3	0.9151
rs372035829	14	76257448	caaaaaaaaa	c	0.5385	0	0.5385	0.5385	0.0505	0.0104	1.274e-06	+????	0	0	0	1	CAAAAAAAAA	C	0.538519	0.0510638	0.0104312	9.81576e-07	0.0505331	0.0104326	1.27389e-06	0	rs372035829	caaaaaaaaa	c	NA	NA	NA	NA	NA	NA	NA	NA	NA	NA	NA	NA
rs770282249	15	64601095	ca	c	0.0679	0.0154	0.0614	0.1049	-0.0976	0.0221	1.032e-05	-??-?	60.9	2.555	1	0.1099	C	CA	0.938554	0.110653	0.0239705	3.90816e-06	0.112334	0.0239735	2.78932e-06	0.0101696	rs770282249	ca	c	0.1049	0	0.1049	0.1049	-0.0128	0.0575	0.8234	??-?	0	0	0	1
rs143925933	15	65499260	t	c	0.005	0.0005	0.0008	0.0051	-0.3703	0.0707	1.603e-07	-?--?	0	0.113	2	0.9448	T	C	0.00506956	-0.371387	0.0728517	3.43537e-07	-0.364333	0.0728859	5.7723e-07	0.0267897	rs143925933	t	c	0.0033	0.0014	0.0008	0.004	-0.4636	0.2884	0.1079	?--?	0	0.002	1	0.9645
rs12912045	15	67467297	t	c	0.2343	0.0307	0.209	0.2751	-0.0468	0.0092	4.233e-07	-----	33.6	6.025	4	0.1973	T	C	0.208964	-0.0677446	0.0126348	8.24165e-08	-0.0663394	0.0126404	1.5359e-07	0	rs12912045	t	c	0.2635	0.021	0.2112	0.2751	-0.0242	0.0136	0.07399	----	0	0.874	3	0.8317
rs551555687	15	84419314	ct	c	0.4304	0.0419	0.3685	0.4622	0.0445	0.0079	1.488e-08	+++++	10.8	4.486	4	0.3442	CT	C	0.460322	0.0458568	0.0102603	7.84667e-06	0.0458568	0.0102609	7.85575e-06	0	rs551555687	ct	c	0.388	0.0344	0.3685	0.4622	0.0426	0.0122	0.000494	++++	32.5	4.444	3	0.2173
rs2076440	16	1587322	a	g	0.3126	0.0149	0.3031	0.3642	-0.0633	0.0084	3.556e-14	-----	0	1.191	4	0.8796	A	G	0.311827	-0.0716281	0.0109909	7.17109e-11	-0.070857	0.0109933	1.1524e-10	-0.0139824	rs2076440	a	g	0.3137	0.0228	0.3031	0.3642	-0.053	0.0129	3.794e-05	----	0	0.075	3	0.9946
rs12926153	16	11180762	c	g	0.8723	0.0011	0.8711	0.8786	-0.0689	0.0116	2.703e-09	--++-	63	10.803	4	0.02888	G	C	0.127164	0.0780568	0.0152691	3.18633e-07	0.0766818	0.0152717	5.13582e-07	0	rs12926153	c	g	0.8716	0.0015	0.8711	0.8786	-0.0584	0.0178	0.001024	-++-	70.6	10.193	3	0.017
rs117403966	16	64366343	t	c	0.0365	0.0031	0.0315	0.0388	-0.0645	0.0208	0.001928	-+-+-	73.4	15.019	4	0.004663	T	C	0.0387964	-0.121587	0.0264535	4.30193e-06	-0.121499	0.0264566	4.38249e-06	-0.00881838	rs117403966	t	c	0.0329	0.002	0.0315	0.0371	0.0275	0.0336	0.4125	+-+-	0	2.873	3	0.4116
rs192693525	16	69837538	t	c	0.0054	0.0014	0.0021	0.0061	0.314	0.0618	3.718e-07	+++++	0	1.382	4	0.8473	T	C	0.00606095	0.351297	0.0723843	1.21477e-06	0.353063	0.0723982	1.07885e-06	-0.0140605	rs192693525	t	c	0.0035	0.0017	0.0021	0.0058	0.2094	0.1184	0.07711	++++	0	0.311	3	0.958
rs4788456	16	72047286	a	g	0.3247	0.0081	0.3024	0.3443	0.0349	0.0083	2.324e-05	++-++	46.9	7.536	4	0.1102	A	G	0.321539	0.051331	0.0109191	2.58838e-06	0.0523848	0.0109209	1.61273e-06	0	rs4788456	a	g	0.3289	0.0111	0.3024	0.3443	0.0117	0.0126	0.3546	+-++	0	1.573	3	0.6654
rs17111	16	84857244	a	g	0.5949	0.0077	0.5771	0.6056	-0.0654	0.0079	1.136e-16	---+-	74.4	15.599	4	0.003608	G	A	0.407865	0.0721168	0.0103713	3.56274e-12	0.0721168	0.0103727	3.58694e-12	0	rs17111	a	g	0.5986	0.0107	0.5771	0.6056	-0.0561	0.0121	3.766e-06	--+-	79.5	14.599	3	0.002194
rs12453693	17	12191339	t	c	0.3121	0.0168	0.3019	0.3704	0.0967	0.0084	6.688e-31	+++++	52.9	8.499	4	0.07492	T	C	0.308873	0.088765	0.0110392	8.91727e-16	0.0879678	0.0110426	1.63586e-15	-0.0163084	rs12453693	t	c	0.3164	0.0251	0.3019	0.3704	0.1085	0.0128	2.622e-17	++++	57.3	7.027	3	0.07105
rs139356332	17	19289286	c	g	0.0225	0.002	0.016	0.0264	-0.1438	0.0273	1.344e-07	--+--	11.2	4.502	4	0.3423	C	G	0.0232878	-0.16491	0.0350163	2.48286e-06	-0.160515	0.0350229	4.58026e-06	0	rs139356332	c	g	0.0212	0.0028	0.016	0.0264	-0.118	0.0435	0.00661	-+--	23.5	3.923	3	0.2699
rs9910554	17	54313855	t	g	0.8789	0.0145	0.8582	0.8893	0.0495	0.012	3.536e-05	++-++	56.7	9.244	4	0.05527	G	T	0.110709	-0.0818406	0.0163076	5.2062e-07	-0.0818406	0.0163088	5.21582e-07	0	rs9910554	t	g	0.8667	0.0135	0.8582	0.8886	0.0117	0.0176	0.5053	+-++	0	0.724	3	0.8675
rs529429255	18	19044279	a	g	0.9912	0.0021	0.9905	0.999	-0.2422	0.0539	6.915e-06	---?+	62.8	8.06	3	0.0448	G	A	0.00954206	0.263924	0.0574912	4.41805e-06	0.263924	0.0574953	4.42486e-06	0	rs529429255	a	g	0.9964	0.0021	0.9945	0.999	-0.0862	0.1542	0.5764	--?+	71	6.893	2	0.03186
rs180724379	19	11723534	t	c	0.0147	0.0029	0.0092	0.0219	0.1465	0.0332	1.041e-05	+++--	17.9	4.873	4	0.3006	T	C	0.0156489	0.184365	0.041255	7.86183e-06	0.184365	0.0412573	7.87095e-06	0	rs180724379	t	c	0.0128	0.0042	0.0092	0.0219	0.0766	0.0561	0.1722	++--	0	2.475	3	0.4798
rs10410606	19	41108975	a	c	0.5368	0.0343	0.4885	0.5629	-0.0425	0.0078	4.529e-08	-----	0	1.174	4	0.8823	C	A	0.437113	0.0457706	0.010276	8.42355e-06	0.0457706	0.0102766	8.4331e-06	0	rs10410606	a	c	0.5018	0.0249	0.4885	0.559	-0.0382	0.0119	0.001327	----	0	0.942	3	0.8153
rs6038554	20	6590899	t	c	0.3499	0.032	0.3012	0.3726	-0.0416	0.0082	3.619e-07	-----	0	2.166	4	0.7053	C	T	0.627357	0.048531	0.0105946	4.63344e-06	0.0485845	0.0105952	4.52865e-06	-0.00114255	rs6038554	t	c	0.3163	0.0255	0.3012	0.3682	-0.0313	0.0129	0.01485	----	0	1.092	3	0.7791
rs16991180	20	10148468	a	g	0.1639	0.0265	0.1421	0.2001	0.0351	0.0105	0.0008596	++--+	58.4	9.618	4	0.04738	A	G	0.143139	0.0646083	0.0145756	9.30908e-06	0.0646844	0.0145764	9.09645e-06	0	rs16991180	a	g	0.1867	0.0219	0.1421	0.2001	0.0027	0.0153	0.8574	+--+	0	1.001	3	0.801
rs3091777	20	45433464	a	g	0.7439	0.0225	0.7141	0.7806	-0.0454	0.0089	3.781e-07	-----	0	3.973	4	0.4096	G	A	0.268675	0.0594449	0.0115605	2.71714e-07	0.0594449	0.0115613	2.72269e-07	0	rs3091777	a	g	0.7626	0.026	0.7141	0.7806	-0.0245	0.0141	0.0816	----	0	0.307	3	0.9588
rs6123685	20	55836040	a	g	0.2493	0.009	0.2184	0.2527	-0.0679	0.0093	2.165e-13	---?-	0	0.764	3	0.8581	A	G	0.252688	-0.0713701	0.011733	1.18058e-09	-0.0713701	0.0117342	1.18527e-09	0	rs6123685	a	g	0.2438	0.0129	0.2184	0.2504	-0.0622	0.0151	3.573e-05	--?-	0	0.534	2	0.7658
rs56355307	X	8888591	t	c	0.7499	0.0251	0.7321	0.7893	-0.0399	0.0064	5.014e-10	---+-	60.1	10.023	4	0.04004	C	T	0.267872	0.0443065	0.00830686	9.62156e-08	0.0443065	0.00830752	9.64404e-08	0	rs56355307	t	c	0.7761	0.0203	0.7371	0.7893	-0.0334	0.0101	0.0009485	--+-	67.8	9.325	3	0.02526
rs35318931	X	38009121	a	g	0.0811	0.012	0.0613	0.0927	-0.1035	0.0104	1.972e-23	-----	59.1	9.781	4	0.04428	A	G	0.0884378	-0.12034	0.0131204	4.64561e-20	-0.119266	0.0131322	1.06652e-19	-0.0308508	rs35318931	a	g	0.0689	0.012	0.0613	0.0927	-0.0773	0.0169	4.986e-06	----	49.6	5.947	3	0.1142
rs5917552	X	38078195	t	c	0.1607	0.0045	0.1522	0.1669	-0.0448	0.0079	1.202e-08	---?-	59	7.316	3	0.06249	C	T	0.841694	0.058099	0.0102367	1.3822e-08	0.0552763	0.010243	6.79536e-08	0.00935725	rs5917552	t	c	0.1641	0.0054	0.1522	0.1669	-0.0298	0.0123	0.0152	--?-	58.2	4.784	2	0.09144
rs2353081	X	45378991	a	g	0.5932	0.0338	0.567	0.6409	0.0293	0.0059	6.826e-07	+++?+	0	2.143	3	0.5432	G	A	0.433026	-0.0233844	0.00748036	0.00177135	-0.0338446	0.00756886	7.7649e-06	0.153558	rs2353081	a	g	0.6336	0.0145	0.5867	0.6409	0.0222	0.0094	0.018	++?+	0	1.216	2	0.5443
rs56976399	X	45634577	a	c	0.2971	0.0428	0.2346	0.3281	0.0675	0.0065	1.37e-25	+++?+	44.8	5.438	3	0.1424	A	C	0.328141	0.0710538	0.00799236	6.09907e-19	0.0774515	0.00808849	1.01337e-21	0	rs56976399	a	c	0.2427	0.0199	0.2346	0.318	0.05	0.0107	3.004e-06	++?+	0	1.269	2	0.5302
rs7890102	X	109775721	t	c	0.3915	0.0069	0.3537	0.3953	-0.0368	0.0058	3.123e-10	---?+	0	2.624	3	0.4532	T	C	0.395344	-0.0378783	0.00752814	4.86485e-07	-0.03829	0.00753027	3.67983e-07	-0.0143028	rs7890102	t	c	0.3856	0.0079	0.3537	0.3889	-0.0345	0.0093	0.0001986	--?+	20.7	2.521	2	0.2835
rs6608476	X	115181931	a	g	0.4147	0.0346	0.3638	0.4405	0.0613	0.0058	7.246e-26	+++?+	0	0.875	3	0.8314	G	A	0.55946	-0.064275	0.00746515	7.30556e-18	-0.0653794	0.00746849	2.05866e-18	0.016563	rs6608476	a	g	0.3743	0.02	0.3638	0.433	0.0549	0.0093	3.792e-09	++?+	0	0.113	2	0.9449
rs421086	X	118630538	a	g	0.7559	0.0083	0.7469	0.7824	0.0224	0.0067	0.0008684	+-+?+	75.9	12.462	3	0.005956	A	G	0.758335	0.0394155	0.00870604	5.97194e-06	0.0399998	0.00870869	4.36742e-06	0	rs421086	a	g	0.7521	0.0122	0.7469	0.7824	-0.0038	0.0106	0.7222	-+?+	14.1	2.329	2	0.3121
X:133781440_CTG_C	X	133781440	ctg	c	0.2877	0.0093	0.2284	0.2932	-0.0407	0.0065	4.039e-10	---?-	38.4	4.87	3	0.1816	C	CTG	0.712094	0.0486844	0.00855361	1.25795e-08	0.0486844	0.00855447	1.26218e-08	0	X:133781440_CTG_C	ctg	c	0.2874	0.0143	0.2284	0.2932	-0.0297	0.01	0.003056	--?-	28.6	2.801	2	0.2465
rs5905042	X	146444527	a	c	0.3199	0.0142	0.2974	0.3374	-0.0483	0.0062	4.744e-15	---?-	0	2.887	3	0.4094	A	C	0.308865	-0.0421241	0.00806637	1.76828e-07	-0.0421241	0.008067	1.77218e-07	0	rs5905042	a	c	0.3354	0.0085	0.2974	0.3374	-0.0571	0.0096	2.525e-09	--?-	0	1.464	2	0.4809

## Sheet: meta ING female
SNP	Chr	bp	Allele1	Allele2	Freq1	FreqSE	MinFreq	MaxFreq	Effect	StdErr	Pmeta	Direction	HetISq	HetChiSq	HetDf	HetPVal	refA	nonrefA	freq	b	se	p	bJ	bJ_se	pJ UK	LD_r	Allele1	Allele2	Freq1	FreqSE	MinFreq	MaxFreq	Effect	StdErr	Pcomb	Direction	HetISq	HetChiSq	HetDf	HetPVal
rs114783609	1	30367421	a	t	0.9563	0.0098	0.9476	0.9702	-0.1868	0.0452	3.613e-05	-----	62.9	10.791	4	0.02901	T	A	0.0319286	0.355567	0.0773091	4.23923e-06	0.355567	0.0773133	4.24435e-06	0	a	t	0.9502	0.0061	0.9476	0.9702	-0.099	0.0557	0.07554	----	15.4	3.547	3	0.3148
rs60608934	1	90644565	g	gt	0.2945	0	0.2945	0.2945	-0.144	0.0314	4.488e-06	-????	0	0	0	1	GT	G	0.705538	0.143989	0.0313859	4.48185e-06	0.143989	0.0313878	4.48779e-06	0	g	gt	NA	NA	NA	NA	NA	NA	NA	NA	NA	NA	NA	NA
rs4846567	1	219750717	t	g	0.2919	0.0105	0.26	0.2999	0.1818	0.0194	6.136e-21	+++++	50	8.004	4	0.09143	T	G	0.298553	0.222299	0.0285368	6.70683e-15	0.222299	0.0285411	6.76894e-15	0	t	g	0.2862	0.0115	0.26	0.2999	0.1473	0.0264	2.335e-08	++++	29.8	4.274	3	0.2334
rs6705539	2	3484729	t	g	0.292	0.0342	0.235	0.3315	0.0506	0.0196	0.01006	+-+--	79.6	19.568	4	0.0006075	T	G	0.27427	0.141544	0.0299448	2.28055e-06	0.141544	0.0299465	2.28352e-06	0	t	g	0.3054	0.0404	0.235	0.3315	-0.0182	0.026	0.485	-+--	10.8	3.365	3	0.3387
rs13430745	2	33568353	t	c	0.1601	0.0234	0.1287	0.1796	0.111	0.0253	1.197e-05	++-?+	44.8	5.433	3	0.1427	T	C	0.179602	0.160128	0.0344175	3.2793e-06	0.160128	0.0344193	3.28322e-06	0	t	c	0.1369	0.0144	0.1287	0.1762	0.0527	0.0374	0.1591	+-?+	0	0.975	2	0.6142
rs7559522	2	46050036	a	g	0.446	0.0285	0.4099	0.4789	0.0636	0.0187	0.0006922	+++?-	69.6	9.866	3	0.01974	A	G	0.469256	0.122574	0.0267569	4.62739e-06	0.122574	0.0267583	4.6327e-06	0	a	g	0.4236	0.024	0.4099	0.4789	0.0068	0.0262	0.795	++?-	0	0.325	2	0.8501
rs11899380	2	56079609	a	g	0.1125	0.0293	0.0594	0.1335	0.2537	0.0294	5.572e-18	+++++	0	2.969	4	0.563	A	G	0.133536	0.277036	0.0390169	1.24377e-12	0.264472	0.0390602	1.2799e-11	0.0451341	a	g	0.0851	0.0255	0.0594	0.1286	0.2398	0.0445	7.252e-08	++++	0	2.795	3	0.4244
rs6721145	2	56183542	a	g	0.4195	0.0105	0.4125	0.4505	-0.1434	0.0178	9.259e-16	-----	46.8	7.516	4	0.111	G	A	0.5875	0.200289	0.0264633	3.77449e-14	0.192341	0.0264931	3.86899e-13	0	a	g	0.4252	0.0113	0.4189	0.4505	-0.1028	0.0241	2.077e-05	----	0	1.272	3	0.7357
rs76031781	2	241927600	t	c	0.975	0.0065	0.9617	0.9849	-0.2782	0.0634	1.159e-05	--+--	80.7	20.734	4	0.0003576	C	T	0.0254136	0.502881	0.0910477	3.32748e-08	0.502881	0.0910558	3.3368e-08	0	t	c	0.9754	0.009	0.9617	0.9849	-0.0663	0.0884	0.4537	-+--	66.3	8.901	3	0.03064
rs114624200	3	8708405	a	g	0.0581	0.0154	0.0407	0.0725	0.1232	0.0416	0.003043	+++?+	73.3	11.22	3	0.01059	A	G	0.040695	0.303399	0.0683038	8.91658e-06	0.303399	0.0683072	8.92581e-06	0	a	g	0.0684	0.0097	0.0407	0.0725	0.0172	0.0524	0.7426	++?+	0	0.165	2	0.9208
rs746074318	3	22321137	t	ta	0.4073	0.0083	0.4022	0.4244	0.074	0.0225	0.0009856	+?--+	81.6	16.346	3	0.0009632	T	TA	0.402232	0.123175	0.0266402	3.77023e-06	0.123175	0.0266416	3.77453e-06	0	t	ta	0.4197	0.0045	0.4147	0.4244	-0.0471	0.0418	0.2599	?--+	56.1	4.555	2	0.1026
rs9883032	3	56050146	a	t	0.891	0.03	0.8686	0.9371	-0.1659	0.0298	2.628e-08	---+-	51.9	8.313	4	0.08077	T	A	0.131416	0.190707	0.0388684	9.27223e-07	0.190707	0.0388707	9.28579e-07	0	a	t	0.9229	0.0212	0.8868	0.9371	-0.1304	0.0464	0.004985	--+-	59	7.321	3	0.06233
rs17777851	3	99406421	t	c	0.8676	0.0114	0.8589	0.8838	-0.1674	0.026	1.266e-10	---+-	49.5	7.913	4	0.09481	C	T	0.14109	0.187995	0.0375036	5.36653e-07	0.187995	0.0375059	5.37498e-07	0	t	c	0.8757	0.0108	0.8597	0.8838	-0.1483	0.0362	4.115e-05	--+-	59.1	7.332	3	0.06204
rs549183530	3	114414320	t	c	0.0069	0.0026	0.0017	0.0083	0.6692	0.1353	7.615e-07	+++++	0	1.198	4	0.8785	T	C	0.00833351	0.705836	0.15417	4.68782e-06	0.705836	0.154179	4.69373e-06	0	t	c	0.0023	0.0009	0.0017	0.0044	0.5463	0.2825	0.05312	++++	0	0.952	3	0.8129
rs187966106	4	163501872	t	c	0.0151	0.0034	0.011	0.018	0.2852	0.0844	0.0007276	++?-?	82.6	11.477	2	0.00322	T	C	0.0110315	0.663254	0.140491	2.34707e-06	0.657606	0.140505	2.86453e-06	0.00935638	t	c	0.0174	0.0019	0.0113	0.018	0.0749	0.1056	0.4779	+?-?	0	0.485	1	0.4861
rs62334301	4	169709298	a	g	0.7986	0.0079	0.7787	0.805	-0.1016	0.022	3.75e-06	----+	45.5	7.333	4	0.1193	G	A	0.200129	0.158875	0.0326588	1.14643e-06	0.157601	0.0326618	1.39835e-06	0	a	g	0.7975	0.0106	0.7787	0.805	-0.0553	0.0297	0.06239	---+	0	1.966	3	0.5795
rs4308452	5	4886982	c	g	0.5404	0.0076	0.5178	0.5452	-0.0846	0.0184	4.185e-06	---?+	20.4	3.771	3	0.2873	G	C	0.454752	0.113775	0.0261402	1.34592e-05	0.118217	0.0261571	6.19905e-06	0.034771	c	g	0.5357	0.0084	0.5178	0.54	-0.0518	0.0259	0.04518	--?+	0	0.511	2	0.7745
rs1834922	5	5145100	a	g	0.6301	0.0317	0.5898	0.6627	-0.119	0.0182	6.89e-11	---+-	12.1	4.549	4	0.3368	A	G	0.654177	-0.129439	0.0273044	2.13093e-06	-0.133723	0.0273223	9.86663e-07	0	a	g	0.6107	0.0311	0.5898	0.6627	-0.1072	0.0245	1.228e-05	--+-	25.5	4.026	3	0.2587
rs6864541	5	39364474	a	g	0.9184	0.0053	0.9129	0.9267	-0.1479	0.0323	4.72e-06	--+--	32.2	5.901	4	0.2066	G	A	0.0870827	0.214351	0.0466045	4.23808e-06	0.214351	0.0466069	4.24287e-06	0	a	g	0.9234	0.0014	0.9226	0.9267	-0.0864	0.0449	0.0541	-+--	0	1.987	3	0.5751
rs6893758	5	112881476	t	c	0.6089	0.0043	0.5979	0.6137	0.0729	0.0182	6.032e-05	+++++	56.2	9.129	4	0.05797	C	T	0.389945	-0.129226	0.027295	2.1968e-06	-0.129226	0.0272966	2.19966e-06	0	t	c	0.608	0.0056	0.5979	0.6137	0.028	0.0244	0.25	++++	0	1.486	3	0.6856
rs13194087	6	31859578	a	g	0.0575	0.0069	0.0476	0.0629	0.1576	0.0381	3.479e-05	+-+++	66.8	12.041	4	0.01705	A	G	0.0629269	0.24401	0.0537144	5.55323e-06	0.24401	0.0537171	5.5591e-06	0	a	g	0.0521	0.0061	0.0476	0.0627	0.0704	0.054	0.1922	-+++	56.2	6.843	3	0.07708
rs117518869	6	80722553	a	g	0.0139	0.0036	0.0013	0.0155	0.4326	0.0992	1.311e-05	+--++	8.5	4.371	4	0.3581	A	G	0.0149063	0.509481	0.113693	7.42196e-06	0.509481	0.113699	7.43026e-06	0	a	g	0.0106	0.0063	0.0013	0.0155	0.1863	0.2034	0.3598	--++	0	2.448	3	0.4848
rs503366	6	153333550	t	c	0.4941	0.0157	0.4776	0.5337	0.06	0.0175	0.0006194	++--+	70	13.316	4	0.00983	C	T	0.501804	-0.121513	0.0259891	2.93178e-06	-0.121513	0.0259904	2.93524e-06	0	t	c	0.4906	0.0206	0.4776	0.5337	0.0087	0.0237	0.7123	+--+	1.3	3.039	3	0.3857
rs11425126	7	27274312	t	ta	0.0805	0.0073	0.0606	0.0917	0.1255	0.0334	0.0001736	++---	81.7	21.915	4	0.0002084	TA	T	0.926396	-0.246165	0.0527182	3.01999e-06	-0.246165	0.0527213	3.02396e-06	0	t	ta	0.0851	0.006	0.0606	0.0917	0.0444	0.0432	0.3038	+---	77.2	13.153	3	0.004317
rs11549263	9	130941121	t	c	0.9905	0.0029	0.9865	0.9953	-0.3578	0.1077	0.0008979	-+--+	65	11.435	4	0.02209	C	T	0.0110852	0.605131	0.136611	9.44132e-06	0.605131	0.136619	9.45218e-06	0	t	c	0.9931	0.0033	0.9865	0.9953	0.0491	0.1752	0.7792	+--+	0	2.765	3	0.4294
rs61844798	10	15895400	t	c	0.9918	0.0025	0.99	0.9984	-0.5755	0.1333	1.572e-05	---+-	40.5	6.726	4	0.1511	C	T	0.00915981	0.673872	0.151214	8.33364e-06	0.673872	0.151222	8.3436e-06	0	t	c	0.995	0.0038	0.99	0.9984	-0.2334	0.282	0.4078	--+-	37.9	4.831	3	0.1846
rs11186619	10	93349439	a	g	0.0256	0.0063	0.0137	0.0296	0.2074	0.06	0.0005407	++-++	56.4	9.172	4	0.05695	A	G	0.0295787	0.352072	0.0777728	5.98462e-06	0.352072	0.0777767	5.99099e-06	0	a	g	0.0197	0.0064	0.0137	0.0278	-0.0044	0.0941	0.963	+-++	0	0.648	3	0.8853
rs10159947	10	126452889	a	c	0.0266	0.0004	0.0265	0.0282	0.3759	0.0853	1.04e-05	+???+	0	0.432	1	0.5111	A	C	0.0265301	0.388777	0.0874785	8.81959e-06	0.388777	0.0874832	8.82952e-06	0	a	c	0.0282	0	0.0282	0.0282	0.1314	0.3818	0.7308	???+	0	0	0	1
rs3858447	11	32451003	a	g	0.6602	0.0262	0.6344	0.6903	0.1685	0.0186	1.432e-19	+++++	33.5	6.013	4	0.1982	G	A	0.365614	-0.199638	0.0272027	2.15353e-13	-0.199638	0.0272063	2.16933e-13	0	a	g	0.683	0.0137	0.6525	0.6903	0.1411	0.0255	3.313e-08	++++	15.5	3.552	3	0.3141
rs11606287	11	47407439	a	c	0.3259	0.0467	0.2622	0.3665	-0.0501	0.0189	0.00794	-+++-	78.3	18.456	4	0.001005	A	C	0.366452	-0.129104	0.0270435	1.80652e-06	-0.129104	0.027045	1.80885e-06	0	a	c	0.2873	0.0346	0.2622	0.348	0.0251	0.0264	0.3421	+++-	0	1.812	3	0.6122
rs56154542	12	54393783	c	g	0.4293	0.0248	0.4078	0.4603	0.076	0.0181	2.643e-05	++++?	68.3	9.453	3	0.02384	C	G	0.407833	0.132024	0.0266985	7.61529e-07	0.132024	0.0267001	7.62677e-07	0	c	g	0.4476	0.0203	0.409	0.4603	0.0285	0.0246	0.2472	+++?	0	1.323	2	0.5162
rs117192040	12	120961706	a	g	0.0246	0.0049	0.0137	0.0296	-0.1788	0.0603	0.003027	--+++	73.2	14.951	4	0.004805	A	G	0.0201781	-0.433377	0.0965203	7.12223e-06	-0.433377	0.0965253	7.13002e-06	0	a	g	0.0275	0.0043	0.0137	0.0296	-0.0159	0.0772	0.837	-+++	15.3	3.541	3	0.3154
rs142667430	13	19454846	t	c	0.0248	0.0086	0.0043	0.0308	0.0536	0.0681	0.4309	+----	86.2	28.91	4	8.152e-06	T	C	0.0117624	0.657013	0.133846	9.16686e-07	0.657013	0.133855	9.18308e-07	0	t	c	0.0293	0.0044	0.0043	0.0308	-0.1569	0.0791	0.04722	----	0	1.501	3	0.6821
rs543019	13	94792504	a	c	0.1944	0.0034	0.176	0.1997	0.1183	0.0231	2.933e-07	+++?-	38.1	4.846	3	0.1835	C	A	0.805984	-0.159732	0.0330549	1.34954e-06	-0.159732	0.0330568	1.35138e-06	0	a	c	0.1948	0.0048	0.176	0.1997	0.079	0.0322	0.01427	++?-	0	1.786	2	0.4094
rs2364838	14	78246943	t	c	0.3442	0.0238	0.3196	0.37	0.0528	0.0185	0.004248	+-++-	73	14.824	4	0.00508	T	C	0.322334	0.12872	0.0277688	3.56246e-06	0.12872	0.0277702	3.56651e-06	0	t	c	0.3615	0.0184	0.3196	0.37	-0.0073	0.0247	0.7668	-++-	0	1.426	3	0.6994
rs149695565	15	59014580	a	t	0.9796	0.0005	0.9781	0.9809	-0.4499	0.0951	2.249e-06	-??+-	74.1	7.709	2	0.02118	T	A	0.020248	0.463091	0.102316	6.00902e-06	0.463091	0.102322	6.01667e-06	0	a	t	0.9788	0.0011	0.9781	0.9809	-0.366	0.2583	0.1564	??+-	86.8	7.587	1	0.005879
rs180815410	16	7695597	t	c	0.0096	0.0023	0.0072	0.0149	0.2662	0.1005	0.008113	+--+-	74.3	15.54	4	0.003703	T	C	0.00944964	0.673006	0.146932	4.64078e-06	0.673006	0.14694	4.64681e-06	0	t	c	0.0097	0.0031	0.0072	0.0149	-0.092	0.1379	0.5046	--+-	0	1.125	3	0.7709
rs76958471	16	58624500	a	c	0.9938	0	0.9938	0.9938	-0.8523	0.1921	9.132e-06	-????	0	0	0	1	C	A	0.00622295	0.852275	0.192082	9.12039e-06	0.852275	0.192094	9.13217e-06	0	a	c	NA	NA	NA	NA	NA	NA	NA	NA	NA	NA	NA	NA
rs73568611	16	77971934	t	g	0.919	0.0091	0.9008	0.9294	0.1029	0.0347	0.003029	+-+?+	73.2	11.202	3	0.01068	G	T	0.0851031	-0.214738	0.0484995	9.52693e-06	-0.214738	0.0485019	9.53672e-06	0	t	g	0.9232	0.0115	0.9008	0.9294	-0.0144	0.0496	0.7724	-+?+	0	0.306	2	0.8582
rs57295574	17	78015292	a	g	0.0478	0.0076	0.0365	0.059	0.1415	0.0427	0.0009338	++++?	74.6	11.821	3	0.008021	A	G	0.040288	0.31706	0.0673976	2.54718e-06	0.31706	0.0674013	2.55039e-06	0	a	g	0.0529	0.0056	0.0365	0.059	0.0233	0.0553	0.6731	+++?	0	0.469	2	0.7908
rs117186448	18	3232377	a	g	0.9728	0.0049	0.9652	0.9784	-0.2184	0.055	7.139e-05	--+-+	60.6	10.146	4	0.03804	G	A	0.0216005	0.402294	0.0906363	9.05665e-06	0.402294	0.0906406	9.06556e-06	0	a	g	0.9695	0.0028	0.9652	0.9764	-0.1113	0.0692	0.1076	-+-+	17.4	3.632	3	0.304
rs147796758	19	7461153	t	c	0.9609	0.0021	0.9597	0.9684	-0.1785	0.049	0.0002654	---?-	75.3	12.158	3	0.006861	C	T	0.0403274	0.347699	0.0696822	6.04462e-07	0.350231	0.069689	5.01798e-07	-0.0087853	t	c	0.962	0.0025	0.9609	0.9684	-0.0113	0.0688	0.8699	--?-	0	0.174	2	0.9165
rs193028452	19	13991074	a	g	0.0062	0.002	0.0012	0.007	0.5049	0.161	0.001719	+-?-+	81.8	16.52	3	0.0008871	A	G	0.00702758	0.813482	0.180469	6.5568e-06	0.820728	0.180487	5.43378e-06	0	a	g	0.003	0.0024	0.0012	0.0064	-0.729	0.3567	0.04099	-?-+	0	1.493	2	0.474
rs117383413	19	35450505	a	g	0.0089	0.0023	0.0049	0.0119	0.1368	0.1039	0.1882	+---+	85.5	27.672	4	1.453e-05	A	G	0.00961155	0.633798	0.143043	9.38721e-06	0.633798	0.14305	9.3975e-06	0	a	g	0.0082	0.0032	0.0049	0.0119	-0.4191	0.1513	0.005598	---+	0	2.098	3	0.5523
rs228835	20	50064246	t	c	0.6356	0.0524	0.5918	0.7089	0.0997	0.0186	7.819e-08	+++++	0	3.513	4	0.4759	T	C	0.591802	0.121626	0.0266524	5.03271e-06	0.121626	0.0266537	5.03818e-06	0	t	c	0.6768	0.0428	0.6153	0.7089	0.079	0.0258	0.002234	++++	0	2.195	3	0.533
rs9305406	21	31386243	a	g	0.8281	0.0056	0.8234	0.8414	-0.0816	0.0243	0.0008074	-+-?-	76.5	12.784	3	0.005127	A	G	0.823429	-0.163418	0.0344356	2.07866e-06	-0.162592	0.034438	2.34336e-06	-0.00586673	a	g	0.8329	0.0043	0.8306	0.8414	-0.0006	0.0344	0.9855	+-?-	0	1.717	2	0.4237
rs201093126	21	40233931	t	tc	0.9893	0.0028	0.9883	0.9989	-0.4956	0.1205	3.924e-05	-++-?	20.9	3.791	3	0.285	TC	T	0.0116682	0.598503	0.133392	7.22986e-06	0.595116	0.133401	8.15425e-06	0	t	tc	0.9933	0.0048	0.9891	0.9989	-0.0533	0.2813	0.8498	++-?	0	0.761	2	0.6835
rs187894551	22	37154543	t	c	0.0064	0.0009	0.0024	0.0067	0.2296	0.121	0.05775	+----	81.2	21.302	4	0.0002759	T	C	0.00652128	0.827261	0.179213	3.91079e-06	0.827261	0.179225	3.91619e-06	0	t	c	0.0063	0.0011	0.0024	0.0067	-0.2709	0.164	0.0986	----	0	0.869	3	0.8329
rs140403408	X	23278314	a	c	0.1745	0.0096	0.157	0.1834	-0.068	0.0241	0.004845	-++?+	80.3	15.213	3	0.001644	A	C	0.183407	-0.159807	0.0340271	2.64705e-06	-0.159807	0.0340289	2.65027e-06	0	a	c	0.1656	0.005	0.157	0.1752	0.0249	0.0342	0.4672	++?+	0	0.566	2	0.7535

## Sheet: LEGEND follow-up analyses
variable	explanation
SNP	variant
Chr	chromosome
bp	basepair
refA	reference allele
freq	frequency of A
b	beta in initial analysis
se	standard error in initial analysis
p	p-value in initial analysis
bJ	beta in joint analysis
bJ_se	standard error in joint analysis
pJ	p-value in joint analysis
LD_r	LD r to next variant

## Sheet: FinnGen follow-up
All													Males													Females
SNP	Chr	bp	refA	freq	b	se	p	bJ	bJ_se	pJ	LD_r		SNP	Chr	bp	refA	freq	b	se	p	bJ	bJ_se	pJ	LD_r		SNP	Chr	bp	refA	freq	b	se	p	bJ	bJ_se	pJ	LD_r
rs10489588	1	2951834	A	0.1544	-0.0512	0.018396	0.00538239	-0.0512239	0.0183968	0.00536269	0.00615645		rs2072735	1	9355472	C	0.7989	0.0611	0.0182598	0.000819443	0.0591623	0.0182665	0.00120013	-0.0251519		rs114783609	1	30367421	T	0.05244	0.0784	0.0652783	0.229747	0.0784	0.0652785	0.229748	0
rs9435184	1	9343551	T	0.1974	0.0367	0.0166456	0.0274694	0.033935	0.0166637	0.0417036	-0.0459386		rs12134602	1	9446761	A	0.3808	-0.0648	0.0149436	1.44898e-05	-0.0635925	0.0149496	2.10171e-05	0		rs4846567	1	219750717	T	0.289	0.1528	0.03218	2.05142e-06	0.1528	0.0321834	2.0566e-06	0
rs12134602	1	9446761	A	0.3806	-0.0558	0.013634	4.26384e-05	-0.0544175	0.013649	6.69358e-05	0		rs1015890	1	47702229	A	0.6346	0.0261	0.0150696	0.0832805	0.026088	0.0150703	0.0834365	0.00791304		rs13385119	2	3484521	A	0.3315	-0.0151	0.0310394	0.626628	-0.0151	0.0310393	0.626627	0
rs150542278	1	53091294	G	0.07979	-0.0232	0.0245908	0.345454	-0.0233858	0.0245917	0.341622	-0.00135407		rs150542278	1	53091294	G	0.07914	-0.0299	0.026988	0.267906	-0.0304689	0.0269899	0.258941	-0.000741324		rs13430745	2	33568353	T	0.1287	0.0741	0.0438347	0.0909436	0.0741	0.0438351	0.0909466	0
rs1514134	1	56116513	C	0.4184	-0.0356	0.0134503	0.00812621	-0.0356652	0.0134509	0.0080134	0.00784728		rs6660332	1	56121180	T	0.4083	-0.0423	0.0147856	0.00422453	-0.0422892	0.0147866	0.00423679	0.0070972		rs7559522	2	46050036	A	0.4099	0.0077	0.0303383	0.799647	0.0077	0.0303382	0.799646	0
rs2365498	1	62312654	A	0.2997	0.0062	0.0145311	0.669619	0.00662212	0.0145321	0.648613	0		rs2365498	1	62312654	A	0.3003	0.0092	0.0159054	0.562982	0.00967878	0.0159064	0.542867	0		rs11899380	2	56079609	A	0.07208	0.3015	0.0568123	1.11475e-07	0.293841	0.0568772	2.38855e-07	0.0451341
rs11578464	1	86072408	G	0.5401	-0.0309	0.0132694	0.0198768	-0.0309	0.0132695	0.0198781	0		rs17030613	1	113190807	C	0.356	0.0588	0.015161	0.000105155	0.0588	0.015162	0.000105273	0		rs6721145	2	56183542	G	0.5811	0.0958	0.0295676	0.00119517	0.0889482	0.0295988	0.00265465	0
rs17030613	1	113190807	C	0.355	0.0561	0.013826	4.9585e-05	0.0561	0.0138265	4.96169e-05	0		rs9427220	1	153761750	T	0.4425	0.0222	0.0146059	0.128528	0.0225617	0.0146065	0.122436	-0.008407		rs76031781	2	241927600	C	0.01868	0.0677	0.113567	0.551091	0.0677	0.113566	0.55109	0
rs2095402	1	156007177	G	0.6138	0.0322	0.0136335	0.0181851	0.0322	0.0136337	0.0181864	0		rs2095402	1	156007177	G	0.6135	0.044	0.0149499	0.00324877	0.0441935	0.014951	0.00311771	0		rs114624200	3	8708405	A	0.07249	0.0137	0.0569076	0.809756	0.0137	0.0569074	0.809755	0
rs3121580	1	218492121	C	0.8052	0.0585	0.0167392	0.000474425	0.0550813	0.0167596	0.00101423	-0.0260989		rs3121580	1	218492121	C	0.8042	0.0514	0.018309	0.00499497	0.0479213	0.0183257	0.00892321	-0.0416039		rs9883032	3	56050146	T	0.06292	0.1157	0.0609872	0.0578121	0.1157	0.060988	0.0578154	0
rs646290	1	219034497	C	0.2412	-0.0604	0.0155468	0.000102311	-0.0516831	0.0158925	0.0011458	0.176171		rs993925	1	218860068	T	0.3077	-0.0669	0.0157423	2.1407e-05	-0.0605966	0.0157925	0.00012452	-0.0669926		rs17777851	3	99406421	C	0.1162	0.1325	0.0452699	0.00342367	0.1325	0.0452715	0.00342487	0
rs61823192	1	219294570	T	0.008771	-0.2703	0.075036	0.000315448	-0.182774	0.0770046	0.0176183	0.169531		rs4500327	1	219705205	T	0.3374	0.0711	0.0153512	3.62906e-06	0.0668696	0.0153874	1.38803e-05	0		rs549183530	3	114414320	T	0.001676	0.4752	0.371645	0.201024	0.4752	0.371646	0.201025	0
rs4846553	1	219550982	A	0.3923	-0.0275	0.0135668	0.0426624	0.00657579	0.0141861	0.64298	-0.225853		rs6749170	2	25110962	G	0.41	-0.0375	0.0147486	0.0110025	-0.0375	0.014749	0.0110047	0		rs187966106	4	163501872	T	0.01804	0.0993	0.110712	0.369762	0.0981386	0.110717	0.375406	0.00935638
rs2820444	1	219741820	A	0.2974	0.1053	0.0144575	3.25475e-13	0.10321	0.0148565	3.72767e-12	0		rs112694524	2	43453721	A	0.03305	-0.1224	0.0407508	0.00266788	-0.122212	0.0407526	0.00270976	-0.00217914		rs62334301	4	169709298	G	0.195	0.042	0.0368151	0.253938	0.0416978	0.0368167	0.257392	0
rs6749170	2	25110962	G	0.4111	-0.0302	0.0134713	0.0249744	-0.0302677	0.0134715	0.0246534	-0.00331235		rs11125030	2	45976420	G	0.7237	0.0346	0.0161969	0.0326623	0.0344948	0.0161972	0.0331989	0		rs4308452	5	4886982	G	0.46	0.044	0.0292586	0.132624	0.0486705	0.0292763	0.0964224	0.034771
rs62135674	2	33144868	T	0.2354	-0.0236	0.0156252	0.130947	-0.0237163	0.0156254	0.129063	0		rs76032374	2	56058356	G	0.07274	0.156	0.0278772	2.19394e-08	0.111638	0.0284828	8.87346e-05	-0.202949		rs1834922	5	5145100	A	0.5898	-0.1344	0.0295507	5.413e-06	-0.136104	0.0295714	4.17336e-06	0
rs77972916	2	43762112	A	0.03488	-0.1032	0.0363442	0.00451819	-0.10329	0.0363449	0.00448413	0.00107741		rs59985551	2	56106928	T	0.2258	-0.1611	0.0174815	3.1e-20	-0.12723	0.0194198	5.69501e-11	-0.399395		rs6864541	5	39364474	G	0.07738	0.1151	0.0545116	0.0347314	0.1151	0.0545126	0.0347345	0
rs10194851	2	45972195	G	0.7166	0.0338	0.0146944	0.0214372	0.0338447	0.0146946	0.021267	0		rs4672082	2	56192923	A	0.5405	0.0857	0.0144759	3.21565e-09	0.0415855	0.0157647	0.00834242	0		rs11738001	5	112953901	A	0.3887	-0.0141	0.029833	0.636477	-0.0141	0.0298329	0.636476	0
rs75439645	2	56048944	A	0.07201	0.1821	0.0255324	9.88405e-13	0.138011	0.0260796	1.21045e-07	-0.202574		rs10201864	2	72096946	T	0.5204	-0.0218	0.014543	0.133874	-0.0218	0.0145431	0.133877	0		rs13194087	6	31859578	A	0.04764	-0.0122	0.0683434	0.858322	-0.0122	0.0683431	0.858322	0
rs59985551	2	56106928	T	0.226	-0.1638	0.0159937	1.29148e-24	-0.127149	0.0177589	8.08455e-13	-0.399424		rs4972221	2	88870632	T	0.6023	-0.0296	0.0147874	0.0453163	-0.0296	0.0147876	0.0453195	0		rs117518869	6	80722553	A	0.001288	-0.3079	0.446846	0.490791	-0.3079	0.446845	0.49079	0
rs4672081	2	56192818	T	0.5405	0.0854	0.0132435	1.12989e-10	0.040702	0.0144208	0.00476572	0		rs3749061	2	109759303	T	0.5068	-0.0013	0.0148113	0.930059	-0.0013	0.0148113	0.930059	0		rs503366	6	153333550	C	0.5224	-0.0039	0.0290322	0.893139	-0.0039	0.0290321	0.893138	0
rs4972221	2	88870632	T	0.6025	-0.0376	0.0135361	0.00547354	-0.0376	0.0135363	0.0054743	0		rs113496688	2	239937923	A	0.05992	0.0968	0.0306719	0.00159957	0.0967962	0.0306733	0.00160102	8.73457e-05		rs6461998	7	27281157	C	0.9133	-0.1431	0.0516886	0.00563148	-0.1431	0.0516903	0.00563306	0
rs2460257	2	105796581	A	0.02394	-0.038	0.0432996	0.380158	-0.038	0.0432996	0.380157	0		rs200219556	2	241974013	A	0.003312	0.1876	0.129871	0.148594	0.187565	0.129871	0.148672	0		rs11549263	9	130941121	C	0.004662	-0.2345	0.223564	0.294216	-0.2345	0.223564	0.294216	0
rs113496688	2	239937923	A	0.05975	0.0975	0.0280317	0.000504782	0.0970799	0.0280328	0.00053403	0.00525971		rs165177	3	8603243	C	0.702	-0.0509	0.0158757	0.00134519	-0.0509097	0.0158765	0.00134305	-0.00184357		rs61844798	10	15895400	C	0.001681	0.4001	0.406802	0.325349	0.4001	0.406802	0.325349	0
rs9973334	2	241838142	G	0.7298	0.0429	0.0148504	0.00386703	0.0426315	0.0148509	0.0040964	0		rs2648565	3	9339410	G	0.06658	-0.0097	0.0293909	0.741374	-0.0098722	0.0293908	0.736951	0		rs11186619	10	93349439	A	0.01374	0.0117	0.129561	0.928045	0.0117	0.129561	0.928045	0
rs165177	3	8603243	C	0.702	-0.0438	0.0145179	0.00255324	-0.0439056	0.0145182	0.0024932	0.00224138		rs60960215	3	55613288	A	0.3323	0.0848	0.0154729	4.24006e-08	0.0798882	0.0154992	2.545e-07	-0.0551196		rs3858446	11	32450890	G	0.3097	-0.1564	0.0314833	6.77444e-07	-0.1564	0.031487	6.79486e-07	0
rs7820	3	13679829	T	0.5338	0.0431	0.0132896	0.00118225	0.0431899	0.01329	0.00115481	0		rs7647972	3	56141843	G	0.2984	-0.0939	0.015903	3.53587e-09	-0.0893864	0.0159298	2.00853e-08	0.000312881		rs11606287	11	47407439	A	0.2622	0.0073	0.0330452	0.825163	0.0073	0.033045	0.825162	0
rs71080535	3	49616053	GA	0.8939	-0.0872	0.0216062	5.43978e-05	-0.0852798	0.0216083	7.92611e-05	-0.00952641		rs7428860	3	57112699	T	0.777	0.0184	0.0174281	0.291075	0.0177103	0.0174287	0.309554	0		rs56154542	12	54393783	C	0.4603	0.0144	0.0293072	0.623181	0.0144	0.0293071	0.623179	0
rs61613824	3	55602137	A	0.3599	0.0974	0.0137792	1.56469e-12	0.0928565	0.0138031	1.72922e-11	-0.0556621		rs55745704	3	67761986	T	0.01227	0.0241	0.0669014	0.718674	0.0248348	0.0669015	0.710477	0.00320543		rs117192040	12	120961706	A	0.0296	-0.0735	0.0874648	0.400719	-0.0735	0.0874647	0.400718	0
rs7647972	3	56141843	G	0.2988	-0.0809	0.0145275	2.56598e-08	-0.0752146	0.014551	2.35323e-07	-0.00188642		rs715468	3	75963778	G	0.5953	-0.0514	0.0147837	0.000507449	-0.0514173	0.0147846	0.00050563	0		rs142667430	13	19454846	T	0.03076	-0.1412	0.0872882	0.105742	-0.1412	0.0872889	0.105745	0
rs6414588	3	57113077	G	0.775	0.0117	0.0159292	0.462644	0.01034	0.0159299	0.516278	0		rs792829	3	99462647	A	0.6213	-0.0631	0.0149547	2.44944e-05	-0.0631	0.014956	2.45329e-05	0		rs543019	13	94792504	C	0.8051	-0.0662	0.036817	0.0721639	-0.0662	0.0368174	0.0721671	0
rs116627751	3	71999251	T	0.03297	0.0143	0.03741	0.702276	0.0140363	0.0374101	0.70751	-0.00252586		rs3107586	3	152244884	G	0.505	0.0055	0.0144177	0.702851	0.0055	0.0144177	0.70285	0		rs2364838	14	78246943	T	0.3696	-0.0019	0.0300085	0.949515	-0.0019	0.0300084	0.949515	0
rs715468	3	75963778	G	0.5961	-0.038	0.0134999	0.00488017	-0.0379873	0.0135002	0.00489531	0		rs1421014	3	169373514	G	0.4428	0.0382	0.0147056	0.00938665	0.0382	0.0147061	0.00938871	0		rs180815410	16	7695597	T	0.007935	-0.1237	0.178016	0.487128	-0.1237	0.178015	0.487127	0
rs792829	3	99462647	A	0.6224	-0.066	0.0136661	1.36907e-06	-0.066	0.0136669	1.37085e-06	0		rs7639752	3	195973244	A	0.4537	-0.0129	0.0145835	0.376393	-0.0129	0.0145835	0.376392	0		rs73568611	16	77971934	G	0.07065	0.027	0.0576653	0.639628	0.027	0.0576651	0.639627	0
rs3107586	3	152244884	G	0.5048	0.0029	0.0131436	0.825373	0.0029	0.0131436	0.825372	0		rs4588409	4	4914996	C	0.7491	0.0563	0.016773	0.000789093	0.0563	0.0167738	0.000789586	0		rs57295574	17	78015292	A	0.05343	0.0127	0.0649531	0.844981	0.0127	0.0649527	0.844981	0
rs1421014	3	169373514	G	0.4427	0.0318	0.0133968	0.0176104	0.0318	0.0133969	0.0176117	0		rs75026299	4	146952042	G	0.04418	-0.0007	0.038545	0.985511	-0.000740653	0.0385451	0.984669	-0.00438754		rs117186448	18	3232377	G	0.03052	0.1556	0.0832575	0.0616365	0.1556	0.0832585	0.0616397	0
rs4588409	4	4914996	C	0.7492	0.0582	0.0153333	0.000147257	0.0582	0.0153338	0.00014733	0		rs7692200	4	153120982	C	0.3914	-0.0039	0.0148209	0.792441	-0.00390114	0.0148209	0.792382	0		rs147796758	19	7461153	C	0.03894	0.0055	0.0754236	0.941869	0.00422066	0.0754258	0.955376	-0.0087853
rs7692200	4	153120982	C	0.391	0.004	0.0135964	0.768608	0.004	0.0135963	0.768607	0		rs10005540	4	174582067	T	0.6335	-0.07	0.0151141	3.63114e-06	-0.07	0.0151156	3.63951e-06	0		rs193028452	19	13991074	A	0.001173	-0.9284	0.452679	0.0402765	-0.92819	0.452703	0.0403321	0
rs11722597	4	174595677	T	0.3801	0.0723	0.0136272	1.12315e-07	0.0723	0.013628	1.12527e-07	0		rs7715383	5	5350637	C	0.07155	0.1573	0.0285629	3.64686e-08	0.158279	0.0286489	3.29882e-08	-0.0782767		rs117383413	19	35450505	A	0.004919	-0.5154	0.217849	0.0179885	-0.5154	0.217855	0.0179914	0
rs79457550	5	4919306	A	0.07536	-0.0642	0.0252099	0.0108773	-0.0931989	0.0257211	0.00029071	-0.185634		rs17821528	5	5539934	G	0.1031	0.0009	0.0251095	0.971408	0.0114012	0.0251812	0.650717	0		rs228835	20	50064246	T	0.7089	0.1049	0.0323076	0.00116664	0.1049	0.0323092	0.00116728	0
rs10038746	5	4972088	G	0.3465	-0.054	0.013901	0.000102496	-0.0626901	0.0141459	9.35012e-06	0.00266783		rs115228297	5	64202197	C	0.00838	0.1472	0.0805213	0.0675365	0.104674	0.0808675	0.19553	0.0929819		rs9305406	21	31386243	A	0.8306	0.0229	0.0388085	0.555139	0.0227959	0.0388089	0.556943	-0.00586673
rs1834922	5	5145100	A	0.5899	-0.0498	0.0134256	0.000207801	-0.0561182	0.01348	3.13982e-05	0.0440771		rs381829	5	64350433	T	0.678	0.0911	0.0155917	5.13143e-09	0.0892289	0.0156612	1.21598e-08	0		rs201093126	21	40233931	TC	0.001109	-0.2465	0.484169	0.610668	-0.244993	0.484173	0.612855	0
rs16875291	5	5298513	T	0.04154	0.0364	0.032879	0.268256	0.0460125	0.032923	0.16224	-0.0257921		rs7715342	5	112624949	A	0.5257	-0.0426	0.0146616	0.0036662	-0.042812	0.0146623	0.00350171	0.00313087		rs187894551	22	37154543	T	0.006728	-0.2168	0.175502	0.216714	-0.2168	0.175503	0.216715	0
rs7715383	5	5350637	C	0.072	0.1596	0.0261048	9.72734e-10	0.162772	0.0261244	4.64486e-10	0		rs139047714	5	121421329	TA	0.3929	0.0691	0.0148326	3.18292e-06	0.0692342	0.0148342	3.05344e-06	0		rs140403408	X	23278314	A	0.1636	0.012	0.0396135	0.761945	0.012	0.0396133	0.761944	0
rs381829	5	64350433	T	0.6776	0.0838	0.014214	3.73359e-09	0.0838	0.0142152	3.74447e-09	0		rs745640618	5	134369840	C	0.311	-0.0359	0.0156861	0.0220994	-0.0359	0.0156864	0.0221022	0
rs7715342	5	112624949	A	0.5257	-0.0408	0.0133624	0.00226313	-0.0410355	0.0133628	0.00213427	0.00308778		rs61740657	5	178310142	A	0.003485	-0.1375	0.124476	0.269319	-0.1375	0.124476	0.269319	0
rs3835066	5	121406076	GT	0.3943	0.0778	0.013634	1.1543e-08	0.0779291	0.0136351	1.0948e-08	0		rs11242779	6	2507901	C	0.5043	-0.0553	0.0145481	0.000144003	-0.0559609	0.0145495	0.00011995	-0.00734235
rs254551	5	134380531	A	0.4546	-0.0174	0.0133229	0.191546	-0.0174	0.013323	0.191547	0		rs1294421	6	6743149	G	0.608	-0.0993	0.0147764	1.8151e-11	-0.099967	0.0147821	1.3543e-11	0.016818
rs11242779	6	2507901	C	0.5035	-0.0463	0.0132788	0.000488892	-0.0460961	0.0132811	0.000518874	-0.00734235		rs617030	6	7098256	G	0.06503	0.0272	0.02942	0.355205	0.0301044	0.0294243	0.306254	0
rs1294421	6	6743149	G	0.6082	-0.088	0.0135	7.09982e-11	-0.0886785	0.0135019	5.10464e-11	-0.00614155		rs175597	6	27810626	C	0.06264	-0.0437	0.0310415	0.159192	-0.0610979	0.0660429	0.354901	0.884527
rs11759956	6	7109097	T	0.5165	-0.0546	0.0132905	3.98781e-05	-0.0544196	0.0132929	4.24195e-05	0		rs35001169	6	28187632	G	0.05091	-0.0378	0.0342917	0.270328	0.0217746	0.0729576	0.765356	0
rs200966	6	27862152	C	0.1279	-0.0534	0.0202513	0.00836756	-0.0437155	0.0221143	0.048064	0.428619		rs62400366	6	45480516	T	0.09583	-0.094	0.0248239	0.00015268	-0.0940945	0.0248257	0.000150524	-0.00294074
rs1639109	6	31194583	A	0.08806	-0.0524	0.0254666	0.0396289	-0.0303172	0.0278092	0.27563	0		rs12697952	6	54634302	T	0.08426	-0.0342	0.0262073	0.191899	-0.0340553	0.0262086	0.19381	0.00934224
rs62400377	6	45518634	G	0.08668	-0.0962	0.0238092	5.33487e-05	-0.0961075	0.0238102	5.42789e-05	0.00299723		rs2498527	6	55567753	A	0.8507	-0.0366	0.0203086	0.0715153	-0.0363549	0.0203097	0.07345	0
rs12697952	6	54634302	T	0.08397	-0.0321	0.023945	0.180059	-0.0313156	0.0239462	0.190958	0.00934224		rs200889152	6	117507982	C	0.3327	0.0827	0.0153862	7.66025e-08	0.0827	0.0153883	7.69208e-08	0
rs2498527	6	55567753	A	0.8512	-0.0417	0.0185751	0.0247717	-0.0414741	0.018576	0.0255711	0		rs4896645	6	143670379	G	0.6003	-0.0497	0.0147688	0.000764902	-0.0497	0.0147696	0.00076538	0
rs1405212	6	117490664	C	0.667	-0.0732	0.0140345	1.83115e-07	-0.0732	0.0140354	1.83438e-07	0		rs13213129	6	160906922	T	0.03794	0.0454	0.0383116	0.23601	0.0454	0.0383117	0.236011	0
rs1863137	6	143653722	C	0.6006	-0.0558	0.0135013	3.58182e-05	-0.0558	0.0135019	3.5843e-05	0		rs1859041	7	25687828	G	0.6236	-0.0579	0.0149328	0.000105586	-0.0572308	0.0149348	0.000127088	-0.0118538
rs9455899	6	169589577	T	0.6094	-0.0409	0.0135808	0.00259872	-0.0409	0.0135811	0.00259922	0		rs1005128	7	27608676	C	0.6947	0.0601	0.0156668	0.000124985	0.0593902	0.015669	0.000150461	0
rs756907629	7	25692644	C	0.6733	-0.0559	0.0141068	7.41273e-05	-0.0549167	0.0141089	9.92822e-05	-0.0153154		rs6964590	7	73308350	A	0.2087	-0.0356	0.0179109	0.0468538	-0.0372508	0.0179932	0.038427	-0.0631501
rs1005128	7	27608676	C	0.6941	0.0662	0.0143276	3.82932e-06	0.0653476	0.01433	5.1108e-06	0		rs55675441	7	73440985	C	0.08302	0.0776	0.026211	0.00307052	0.0652568	0.0263827	0.0133807	-0.0912816
rs6964590	7	73308350	A	0.2071	-0.0381	0.0163838	0.0200466	-0.0364371	0.0163945	0.0262482	-0.0196058		rs34208922	7	73483531	CA	0.1698	-0.0751	0.019469	0.000114589	-0.0733908	0.0196011	0.000180951	0
rs56020114	7	73441468	T	0.3205	-0.0447	0.0142881	0.0017571	-0.0587572	0.0145035	5.09444e-05	-0.172271		rs10249721	7	83631028	G	0.203	-0.0031	0.0183682	0.865978	-0.0031	0.0183681	0.865977	0
rs3895707	7	73540726	T	0.06066	-0.137	0.028136	1.12045e-06	-0.15472	0.0285713	6.121e-08	0		rs7788491	7	116049977	C	0.3944	-0.0307	0.0148097	0.0381761	-0.0307	0.01481	0.0381792	0
rs10249721	7	83631028	G	0.2024	-0.0075	0.0165471	0.650367	-0.00732585	0.0165773	0.658546	-0.0610054		rs12534818	7	152211898	G	0.6156	-0.0319	0.0149883	0.0333105	-0.0319	0.0149886	0.0333136	0
rs10246488	7	84244047	C	0.3997	0.0027	0.013421	0.84056	0.00234157	0.0134454	0.861745	0		rs2953804	8	8919302	G	0.6444	-0.0201	0.0203825	0.324065	-0.0201	0.0203825	0.324065	0
rs57669655	7	116049992	A	0.3935	-0.0314	0.0135302	0.0203011	-0.0314	0.0135303	0.0203024	0		rs145809264	8	25403342	C	0.003328	-0.0743	0.130606	0.569433	-0.0255907	0.130953	0.845065	-0.0725147
rs12534818	7	152211898	G	0.6142	-0.035	0.0136929	0.0105862	-0.035	0.0136931	0.0105872	0		rs10481336	8	25435170	C	0.2211	0.1452	0.0174534	8.84916e-17	0.150974	0.01751	6.57031e-18	-0.0312449
rs2953804	8	8919302	G	0.6452	-0.0126	0.0186675	0.499695	-0.0126	0.0186675	0.499694	0		rs11135895	8	25706115	G	0.4144	0.1577	0.0147038	7.75787e-27	0.161666	0.014721	4.66694e-28	0.00133904
rs145809264	8	25403342	C	0.003305	-0.2034	0.118819	0.0869237	-0.161941	0.119124	0.174007	-0.0725147		rs4292648	8	30324803	T	0.4756	0.0429	0.0145007	0.00309168	0.0427758	0.0145027	0.00318276	0
rs10481336	8	25435170	C	0.2206	0.1144	0.0159281	6.8551e-13	0.118647	0.015977	1.11842e-13	-0.03183		rs10097111	8	74493551	A	0.2252	-0.0866	0.0173253	5.7787e-07	-0.0866255	0.0173274	5.75286e-07	-0.00209998
rs4336620	8	25708509	G	0.4117	0.1495	0.0134256	8.43281e-29	0.152962	0.0134375	5.07017e-30	0		rs184189876	8	75592929	T	0.03573	-0.0269	0.0389215	0.48948	-0.0273079	0.0389214	0.482919	0
rs10097111	8	74493551	A	0.2254	-0.0935	0.0158175	3.39684e-09	-0.0941407	0.0158231	2.68874e-09	-0.0234915		rs4741240	9	1280060	A	0.9316	-0.0017	0.0295451	0.954116	-0.00176621	0.029545	0.952331	0.00167397
rs28594933	8	75573636	T	0.1121	-0.0332	0.0209208	0.112526	-0.0361206	0.0209266	0.0843366	0		rs62536961	9	7060942	T	0.1176	0.0309	0.0226036	0.171612	0.0309941	0.0226037	0.170314	0.00107929
rs4741240	9	1280060	A	0.9319	-0.0305	0.0262703	0.245638	-0.0305358	0.0262706	0.24509	-0.00488444		rs7028403	9	16755509	G	0.8952	-0.0901	0.0238482	0.000158054	-0.0901352	0.0238498	0.000157283	0
rs62534435	9	7042938	G	0.1591	-0.0053	0.0181708	0.770534	-0.00509639	0.0181713	0.779121	0.00586489		rs10760291	9	126326884	C	0.3748	-0.0441	0.0149723	0.00322504	-0.04385	0.0149734	0.00340583	0.0084464
rs7028403	9	16755509	G	0.895	-0.0629	0.0217745	0.00386841	-0.0628643	0.0217753	0.00388985	0		rs1418194	9	133054343	T	0.55	-0.0292	0.0145785	0.0451825	-0.0288396	0.0145792	0.0479139	0
rs181981926	9	104141758	G	0.001473	0.0631	0.193334	0.744138	0.0631	0.193334	0.744138	0		rs3006594	10	31171988	C	0.2715	-0.015	0.0162209	0.355105	-0.0151303	0.0162224	0.350988	-0.0145191
rs10760291	9	126326884	C	0.3754	-0.054	0.0136753	7.85643e-05	-0.0538061	0.0136762	8.34465e-05	0.0084464		rs113389933	10	32644687	T	0.00272	-0.0842	0.146817	0.566305	-0.0860758	0.146831	0.557724	0
rs1418194	9	133054343	T	0.5509	-0.0228	0.0133157	0.0868474	-0.0223576	0.0133162	0.0931572	0		rs2393977	10	65247609	C	0.4728	-0.0158	0.0145094	0.276177	-0.015224	0.0145115	0.294134	0.0169875
rs10740836	10	31108694	A	0.8701	-0.0121	0.0198564	0.542276	-0.0120484	0.0198568	0.544007	0.00713009		rs7094934	10	69962850	A	0.2155	-0.0416	0.0176418	0.0183719	-0.041286	0.0176447	0.0192917	0
rs113389933	10	32644687	T	0.002721	-0.0517	0.134155	0.699958	-0.0511456	0.134157	0.703028	0		rs11187786	10	95852314	G	0.2931	0.0301	0.0160133	0.0601502	0.0302789	0.0160143	0.0586588	-0.0103019
rs2505559	10	43663327	T	0.2892	0.0593	0.0145846	4.78416e-05	0.0593	0.0145852	4.78726e-05	0		rs10883447	10	101903906	G	0.3395	0.0164	0.0152829	0.283228	0.0166956	0.0152837	0.274667	0
rs10510033	10	119536279	C	0.1781	0.1138	0.0174019	6.17148e-11	0.1138	0.0174036	6.19887e-11	0		rs10510033	10	119536279	C	0.1775	0.1251	0.0190513	5.15166e-11	0.1251	0.0190553	5.19994e-11	0
rs379781	11	2918639	A	0.3389	-0.0041	0.0141976	0.772748	-0.0041	0.0141975	0.772748	0		rs12366182	11	27274956	G	0.2641	-0.0645	0.0164127	8.49834e-05	-0.0632939	0.0164154	0.000115372	-0.00212087
rs12366182	11	27274956	G	0.2646	-0.06	0.0149789	6.18508e-05	-0.0587167	0.0149809	8.87548e-05	-0.00212087		rs7924571	11	32350027	A	0.3142	-0.1248	0.015703	1.90235e-15	-0.11922	0.0157448	3.67444e-14	0.0267361
rs7924571	11	32350027	A	0.3157	-0.1154	0.0143221	7.7892e-16	-0.109606	0.014358	2.27922e-14	0.0267361		rs4140413	11	32459228	T	0.2848	-0.1453	0.0161664	2.52339e-19	-0.133554	0.0166343	9.83749e-16	-0.233687
rs4140413	11	32459228	T	0.285	-0.1515	0.014782	1.19601e-24	-0.139819	0.0152077	3.78615e-20	-0.233687		rs422498	11	32643318	C	0.8503	0.0943	0.0204671	4.07764e-06	0.04333	0.0210948	0.0399694	0
rs422498	11	32643318	C	0.8505	0.0965	0.0187121	2.50815e-07	0.044567	0.0192854	0.0208372	0		rs35690403	11	44381152	TG	0.3152	0.0138	0.0156172	0.376889	0.0138	0.0156172	0.376889	0
rs113459934	11	47564722	A	0.207	0.0235	0.0177887	0.186481	-0.00693615	0.0344103	0.840252	0.870447		rs117255886	11	118431347	A	0.007513	-0.0741	0.0858937	0.388306	-0.0741	0.0858936	0.388305	0
rs4147730	11	47605427	A	0.2358	0.0278	0.0166965	0.0959096	0.0333729	0.0322977	0.301468	0		rs6581635	12	65846231	T	0.3831	-0.0313	0.0148725	0.0353295	-0.0318962	0.0148749	0.0320087	0.0170067
rs215225	12	590545	G	0.3721	0.0334	0.0136457	0.014379	0.0334	0.0136459	0.0143801	0		rs12810758	12	66328027	T	0.2416	0.0392	0.0168577	0.0200535	0.0398137	0.0168605	0.0182082	0
rs6581635	12	65846231	T	0.3845	-0.0316	0.0135873	0.0200345	-0.0323063	0.0135894	0.017439	0.0170067		rs4315127	12	85104050	C	0.1088	-0.0012	0.0238165	0.959815	-0.0012	0.0238164	0.959815	0
rs12810758	12	66328027	T	0.2398	0.0467	0.0154113	0.00244352	0.0473204	0.0154138	0.00214056	0		rs7991339	13	32339465	G	0.1984	0.0213	0.0181776	0.24129	0.0213	0.0181777	0.24129	0
rs4315127	12	85104050	C	0.1087	-0.0269	0.0214143	0.209055	-0.0269	0.0214144	0.209056	0		rs157175	13	51062697	A	0.5749	-0.0487	0.0147442	0.000956565	-0.0331517	0.0149592	0.0266818	-0.170154
rs73163449	13	30765853	G	0.05277	0.0459	0.0299874	0.125858	0.0462778	0.0299879	0.122779	-0.00529968		rs573666	13	51194405	T	0.3689	0.0993	0.0149707	3.29061e-11	0.093622	0.0151915	7.1482e-10	0
rs7994829	13	32356288	T	0.4783	0.0318	0.0132333	0.0162597	0.0319067	0.0132336	0.0159072	0		rs2032423	14	54425147	C	0.5716	0.0342	0.0146768	0.0197954	0.0495959	0.0151309	0.00104627	-0.243788
rs157175	13	51062697	A	0.5747	-0.0419	0.0134658	0.0018609	-0.0275284	0.0136619	0.0439068	-0.170154		rs2358483	14	54724054	T	0.3144	0.0545	0.0155965	0.000475187	0.0673111	0.0160796	2.83782e-05	0
rs573666	13	51194405	T	0.3681	0.0913	0.0136835	2.51905e-11	0.0865808	0.0138839	4.48748e-10	0		rs2333010	14	73382222	G	0.8538	-0.0332	0.0205319	0.105879	-0.0332	0.020532	0.105881	0
rs2761884	14	54421052	T	0.4539	-0.0311	0.0132729	0.0191236	-0.0446511	0.0136581	0.00107849	0.236026		rs12912045	15	67467297	T	0.2751	-0.0198	0.0162264	0.222377	-0.0198	0.0162265	0.222378	0
rs2358483	14	54724054	T	0.3146	0.0504	0.0142471	0.000403838	0.0616994	0.0146607	2.57092e-05	0		rs551555687	15	84419314	CT	0.3685	0.0528	0.0150089	0.000434953	0.0528	0.0150097	0.000435279	0
rs12888367	14	73377351	A	0.5428	-0.0213	0.0132381	0.107619	-0.0213	0.0132382	0.107621	0		rs2076440	16	1587322	A	0.3034	-0.056	0.0158226	0.000401284	-0.0550775	0.0158251	0.000500678	-0.0139824
rs12912045	15	67467297	T	0.2767	-0.0266	0.0148317	0.0729001	-0.0266	0.0148318	0.0729017	0		rs12926153	16	11180762	G	0.1288	0.0916	0.0216588	2.345e-05	0.0905485	0.0216628	2.91618e-05	0
rs551555687	15	84419314	CT	0.3682	0.0497	0.0137028	0.000286744	0.0497	0.0137032	0.000286861	0		rs117403966	16	64366343	T	0.03206	0.0583	0.0411032	0.156079	0.0583016	0.041106	0.156096	-0.00881838
rs2076440	16	1587322	A	0.3048	-0.0441	0.014426	0.00223583	-0.043368	0.0144277	0.00264815	-0.0139824		rs192693525	16	69837538	T	0.002094	0.186	0.165489	0.261037	0.190872	0.16551	0.248813	-0.0140605
rs12926153	16	11180762	G	0.1291	0.0727	0.0197596	0.000233947	0.0718713	0.0197621	0.000276027	0		rs4788456	16	72047286	A	0.3308	0.0199	0.0153515	0.194876	0.0199754	0.0153534	0.193242	0
rs117403966	16	64366343	T	0.03245	0.0453	0.0374619	0.226575	0.0448055	0.0374625	0.231693	0.00568325		rs17111	16	84857244	G	0.3944	0.0753	0.0148481	3.95025e-07	0.0753	0.01485	3.96327e-07	0
rs12599952	16	72034653	A	0.3254	0.033	0.0141052	0.0193061	0.0329045	0.0141055	0.0196619	0		rs12453693	17	12191339	T	0.3019	0.1337	0.015843	3.19888e-17	0.133017	0.0158506	4.78282e-17	-0.0163084
rs17111	16	84857244	G	0.395	0.063	0.0135523	3.34093e-06	0.063	0.013553	3.34466e-06	0		rs139356332	17	19289286	C	0.0197	-0.1509	0.0533595	0.00468419	-0.143734	0.0533683	0.00707613	0
rs12453693	17	12191339	T	0.3015	0.1051	0.0144698	3.77529e-13	0.104307	0.0144735	5.72851e-13	-0.0163084		rs9910554	17	54313855	G	0.1418	-0.0166	0.0208541	0.426027	-0.0166	0.020854	0.426027	0
rs139356332	17	19289286	C	0.01949	-0.1737	0.0490322	0.000396248	-0.168053	0.0490399	0.000610598	0		rs529429255	18	19044279	G	0.0009816	0.2473	0.246049	0.314856	0.2473	0.246049	0.314856	0
rs9910554	17	54313855	G	0.1424	-0.0039	0.0189571	0.837004	-0.00372324	0.0189572	0.844295	0.0036747		rs180724379	19	11723534	T	0.009178	0.1128	0.0757763	0.136595	0.1128	0.0757768	0.136597	0
rs146385050	17	60637258	A	0.1612	-0.0461	0.0180891	0.0108189	-0.046087	0.0180895	0.0108428	0		rs10410606	19	41108975	C	0.5115	0.0452	0.0145423	0.00188245	0.0452	0.0145429	0.00188331	0
rs833509	18	46528787	T	0.2778	-0.0188	0.0148481	0.205458	-0.0188	0.0148481	0.205459	0		rs6038554	20	6590899	C	0.6988	0.0297	0.015855	0.0610379	0.029705	0.0158553	0.0609977	-0.00114255
rs779884694	19	4960583	C	0.2928	0.0275	0.0145819	0.0593083	0.0275	0.014582	0.0593098	0		rs16991180	20	10148468	A	0.2001	0.005	0.0179938	0.78111	0.00503812	0.0179937	0.779483	0
rs11667772	19	41127702	G	0.5031	0.0347	0.0133105	0.00913481	0.0346589	0.0133112	0.00922126	0.00893002		rs3091777	20	45433464	G	0.2194	0.0237	0.0176168	0.178526	0.0237	0.0176168	0.178527	0
rs536716337	19	48170335	T	0.01562	0.0201	0.0541471	0.71048	0.0188925	0.0541495	0.727168	0.00402826		rs6123685	20	55836040	A	0.2504	-0.0662	0.0169135	9.07698e-05	-0.0662	0.0169148	9.08772e-05	0
rs55931982	19	52421591	G	0.2391	-0.0029	0.0157398	0.85382	-0.00292212	0.0157399	0.852719	0		rs55891214	X	8885212	G	0.2107	0.0453	0.0125538	0.000307995	0.0453	0.0125541	0.000308123	0
rs6038554	20	6590899	C	0.6984	0.0375	0.0144964	0.00968582	0.0375	0.0144966	0.00968682	0		rs35318931	X	38009121	A	0.06265	-0.1083	0.0213211	3.78475e-07	-0.107094	0.0213275	5.13028e-07	-0.0216282
rs6123685	20	55836040	A	0.251	-0.064	0.0154404	3.39861e-05	-0.064	0.015441	3.40105e-05	0		rs5917552	X	38078195	C	0.8331	0.0281	0.0138325	0.0422093	0.0276837	0.0138392	0.0454582	-0.00382073
rs5934505	X	8913826	C	0.2095	0.043	0.0120377	0.000354118	0.043	0.0120379	0.000354193	0		rs4824539	X	45416669	A	0.3591	-0.0148	0.0106671	0.165305	-0.018851	0.0107228	0.0787407	0.103065
rs35318931	X	38009121	A	0.06241	-0.1054	0.0204169	2.43802e-07	-0.104314	0.0204225	3.25918e-07	-0.0216282		rs6521039	X	45634295	A	0.2346	0.045	0.0122344	0.000234933	0.0475693	0.0123016	0.00011021	0
rs5917552	X	38078195	C	0.832	0.0232	0.0132322	0.0795501	0.0229826	0.0132385	0.0825558	-0.00382073		rs7890102	X	109775721	T	0.3889	-0.0298	0.0105134	0.00459018	-0.0303008	0.0105141	0.00395255	-0.00832755
rs4824539	X	45416669	A	0.3594	-0.0155	0.0102426	0.130206	-0.0201825	0.0102962	0.0499739	0.103065		rs6608474	X	115181788	C	0.6362	-0.0555	0.0106535	1.89318e-07	-0.0557214	0.0106547	1.69732e-07	0.00383325
rs6521039	X	45634295	A	0.2351	0.0517	0.0117249	1.03641e-05	0.054338	0.0117893	4.04419e-06	0		rs421086	X	118630538	A	0.7469	-0.01	0.0118147	0.397329	-0.00992925	0.0118149	0.400686	0
rs7890102	X	109775721	T	0.3891	-0.0327	0.0100608	0.00115303	-0.033148	0.0100612	0.000985544	-0.00832755		rs5930655	X	133781599	C	0.7068	0.0257	0.0112499	0.0223441	0.0257	0.01125	0.0223455	0
rs6608474	X	115181788	C	0.6374	-0.0544	0.0102146	1.00553e-07	-0.0546799	0.0102153	8.66279e-08	0		rs5905042	X	146444527	A	0.3374	-0.0527	0.0108904	1.30413e-06	-0.0527	0.010891	1.30592e-06	0
rs5930655	X	133781599	C	0.7073	0.0222	0.0107949	0.0397326	0.0222	0.010795	0.0397334	0
rs5905042	X	146444527	A	0.3403	-0.0497	0.0104092	1.80054e-06	-0.0497	0.0104095	1.80178e-06	0

## Sheet: Estonia follow-up
All													Males													Females
SNP	Chr	bp	refA	freq	b	se	p	bJ	bJ_se	pJ	LD_r		SNP	Chr	bp	refA	freq	b	se	p	bJ	bJ_se	pJ	LD_r		SNP	Chr	bp	refA	freq	b	se	p	bJ	bJ_se	pJ	LD_r
rs10489588	1	2951834	A	0.144288	-0.0515294	0.0382972	0.17846	-0.0515016	0.0382983	0.178706	0.00615645		rs2072735	1	9355472	C	0.797229	0.062478	0.0383428	0.103216	0.0606717	0.0383549	0.113684	-0.0251519		rs114783609	1	30367421	T	0.049454	0.00131495	0.138834	0.992443	0.00131495	0.138833	0.992443	0
rs9435184	1	9343551	T	0.172921	0.0475495	0.0353332	0.178385	0.0431277	0.0353711	0.222734	-0.0459386		rs12134602	1	9446761	A	0.377174	-0.060791	0.0311684	0.0511275	-0.0595754	0.0311785	0.0560318	0		rs4846567	1	219750717	T	0.260035	0.206229	0.0682066	0.00249787	0.206229	0.0682104	0.00249929	0
rs12134602	1	9446761	A	0.375648	-0.0823262	0.0276892	0.00294691	-0.0806744	0.0277192	0.00360943	0		rs1015890	1	47702229	A	0.658978	0.0225173	0.0318568	0.479674	0.0226876	0.0318579	0.476371	0.00791304		rs13385119	2	3484521	A	0.234977	0.0268419	0.0704895	0.703356	0.0268419	0.070489	0.703355	0
rs150542278	1	53091294	G	0.0487139	-0.0423034	0.0621253	0.495912	-0.0430619	0.0621276	0.488235	-0.00135407		rs150542278	1	53091294	G	0.0487521	-0.0809145	0.0699351	0.247275	-0.0824429	0.0699401	0.238492	-0.000741324		rs13430745	2	33568353	T	0.153532	-0.0177087	0.0829702	0.830988	-0.0177087	0.0829697	0.830987	0
rs1514134	1	56116513	C	0.378543	-0.0148942	0.0276211	0.589725	-0.0152042	0.0276219	0.582018	0.00784728		rs6660332	1	56121180	T	0.372447	-0.0360592	0.0312251	0.248166	-0.0364004	0.0312261	0.243734	0.0070972		rs7559522	2	46050036	A	0.459861	0.0206463	0.0597804	0.729816	0.0206463	0.05978	0.729815	0
rs2365498	1	62312654	A	0.252934	0.0400715	0.0307907	0.193117	0.0403909	0.0307929	0.189623	0		rs2365498	1	62312654	A	0.253125	0.0603709	0.0346768	0.0816904	0.0610146	0.0346795	0.0785117	0		rs11899380	2	56079609	A	0.0593876	0.128529	0.127161	0.312132	0.116696	0.127289	0.359259	0.0451341
rs11578464	1	86072408	G	0.510858	-0.0149015	0.0270122	0.581182	-0.0149015	0.0270121	0.581181	0		rs17030613	1	113190807	C	0.256367	0.0433085	0.0342704	0.206328	0.0433085	0.0342706	0.206329	0		rs6721145	2	56183542	G	0.549487	0.12864	0.0607893	0.0343314	0.126138	0.0608521	0.0381853	0
rs17030613	1	113190807	C	0.254124	0.00520659	0.030512	0.864506	0.00520659	0.0305119	0.864506	0		rs9427220	1	153761750	T	0.55055	0.0155193	0.0303555	0.609174	0.0159518	0.0303564	0.599246	-0.008407		rs76031781	2	241927600	C	0.0383341	-0.18788	0.165503	0.256289	-0.18788	0.165503	0.25629	0
rs2095402	1	156007177	G	0.669389	0.0475897	0.0286607	0.096823	0.0475897	0.0286608	0.0968251	0		rs2095402	1	156007177	G	0.672089	0.054929	0.0323291	0.0893081	0.0550711	0.0323306	0.0884986	0		rs114624200	3	8708405	A	0.0470933	0.0108649	0.150535	0.942462	0.0108649	0.150534	0.942462	0
rs3121580	1	218492121	C	0.822177	0.00748935	0.0366506	0.838084	0.00494852	0.0366971	0.892732	-0.0260989		rs3121580	1	218492121	C	0.820678	0.020473	0.0411842	0.619114	0.0175587	0.0412166	0.670101	-0.0416039		rs2256818	3	22314463	A	0.424412	-0.128242	0.0605663	0.0342277	-0.128242	0.0605678	0.034232	0
rs646290	1	219034497	C	0.250792	-0.00648371	0.0310477	0.83458	-0.00100557	0.031747	0.974732	0.176171		rs993925	1	218860068	T	0.339491	-0.0542856	0.0317523	0.0873297	-0.0517719	0.0318473	0.104029	-0.0669926		rs9883032	3	56050146	T	0.0700545	0.301742	0.118543	0.0109145	0.301742	0.118547	0.0109176	0
rs61823192	1	219294570	T	0.0176946	-0.170106	0.105719	0.10761	-0.162852	0.108586	0.133677	0.169531		rs4500327	1	219705205	T	0.329593	0.0339567	0.032326	0.293513	0.0303718	0.0323976	0.348517	0		rs17777851	3	99406421	C	0.140258	0.313985	0.0868549	0.000300292	0.313985	0.0868623	0.000300652	0
rs4846553	1	219550982	A	0.444163	0.00258765	0.02693	0.923451	0.0268457	0.0281654	0.340516	-0.225853		rs6749170	2	25110962	G	0.405728	-0.0458881	0.0307098	0.13511	-0.0458881	0.0307101	0.135114	0		rs549183530	3	114414320	T	0.00210123	0.112404	0.719083	0.875784	0.112404	0.719077	0.875783	0
rs2820444	1	219741820	A	0.26908	0.0828658	0.0301212	0.00593985	0.0860546	0.0309512	0.00543039	0		rs112694524	2	43453721	A	0.0478269	-0.0962501	0.0717169	0.179569	-0.096239	0.0717175	0.179622	-0.00217914		rs62334301	4	169709298	G	0.212149	0.0486425	0.073883	0.510299	0.0486425	0.0738827	0.510298	0
rs6749170	2	25110962	G	0.405271	-0.019677	0.0272665	0.470507	-0.0198124	0.0272669	0.467465	-0.0054744		rs11125030	2	45976420	G	0.756823	0.00265487	0.0358065	0.940895	0.00255055	0.0358063	0.943213	0		rs4308452	5	4886982	G	0.482189	0.0833075	0.0641241	0.193889	0.0850926	0.0641593	0.18475	0.034771
rs745702517	2	33143668	A	0.239974	-0.0285414	0.0314792	0.364578	-0.0286661	0.0314796	0.362494	0		rs76032374	2	56058356	G	0.0603578	0.104869	0.062935	0.0956517	0.0351179	0.0643103	0.585018	-0.202949		rs1834922	5	5145100	A	0.652957	-0.051104	0.0637354	0.42266	-0.0538886	0.0637698	0.398083	0
rs77972916	2	43762112	A	0.0490979	-0.0364391	0.0621199	0.557477	-0.0364077	0.0621198	0.557816	0.00107741		rs59985551	2	56106928	T	0.268387	-0.198272	0.0339745	5.35024e-09	-0.176423	0.0377584	2.97663e-06	-0.399395		rs6864541	5	39364474	G	0.075862	-0.0577375	0.113287	0.610292	-0.0577375	0.113286	0.61029	0
rs10194851	2	45972195	G	0.752961	-0.0151793	0.031701	0.632062	-0.0151596	0.0317009	0.632503	0		rs4672082	2	56192923	A	0.524396	0.104232	0.0304974	0.000631446	0.0409555	0.0332228	0.217668	0		rs11738001	5	112953901	A	0.399917	-0.0561245	0.0608943	0.3567	-0.0561245	0.0608942	0.3567	0
rs75439645	2	56048944	A	0.0602497	0.0855574	0.0560606	0.12697	0.0433897	0.0572912	0.448838	-0.202574		rs10201864	2	72096946	T	0.466325	-0.0339275	0.030486	0.265757	-0.0339275	0.0304861	0.265758	0		rs13194087	6	31859578	A	0.0626986	0.3508	0.125041	0.00502425	0.3508	0.125047	0.00502641	0
rs59985551	2	56106928	T	0.270072	-0.123551	0.0300339	3.8933e-05	-0.102433	0.0333502	0.00213037	-0.399424		rs3749061	2	109759303	T	0.524397	-0.0202554	0.0302282	0.502803	-0.0202554	0.030228	0.502802	0		rs117518869	6	80722553	A	0.0038856	-0.0585194	0.514995	0.90953	-0.0585194	0.514991	0.90953	0
rs4672081	2	56192818	T	0.521942	0.074989	0.0271223	0.00569506	0.037693	0.0295212	0.201668	0		rs113496688	2	239937923	A	0.0888735	0.0840603	0.0540763	0.120071	0.0840557	0.0540768	0.120095	8.73457e-05		rs503366	6	153333550	C	0.46632	0.0193076	0.0598197	0.746874	0.0193076	0.0598193	0.746873	0
rs2460257	2	105796581	A	0.0177016	0.253998	0.105504	0.0160636	0.253998	0.105506	0.0160656	0		rs200219556	2	241974013	A	0.0035936	0.283787	0.273305	0.299105	0.283752	0.273305	0.299165	0		rs6461998	7	27281157	C	0.921797	0.158647	0.114015	0.164088	0.158647	0.114016	0.164091	0
rs113496688	2	239937923	A	0.0897413	0.0792292	0.0481386	0.0997937	0.0789377	0.0481396	0.101053	0.00525971		rs165177	3	8603243	C	0.698863	-0.0319119	0.0335194	0.341075	-0.031934	0.0335194	0.340742	-0.00184357		rs11549263	9	130941121	C	0.0072052	0.112581	0.422695	0.789977	0.112581	0.422691	0.789975	0
rs9973334	2	241838142	G	0.717832	0.0356879	0.0298939	0.23255	0.0348519	0.029906	0.243865	0.0299776		rs2648565	3	9339410	G	0.0679439	-0.0224852	0.0621958	0.717708	-0.0225926	0.0621955	0.716418	0		rs61844798	10	15895400	C	0.00155099	0.702735	0.974126	0.470663	0.702735	0.974121	0.470661	0
rs200219556	2	241974013	A	0.00360579	0.17621	0.240824	0.464354	0.168332	0.240917	0.484731	0		rs60960215	3	55613288	A	0.285802	0.0948476	0.0334796	0.00461141	0.0899775	0.0335331	0.00729118	-0.0551196		rs11186619	10	93349439	A	0.0247865	-0.139284	0.202436	0.491429	-0.139284	0.202436	0.491427	0
rs165177	3	8603243	C	0.699235	-0.0180637	0.0297854	0.544208	-0.0181382	0.0297854	0.542549	0.00224138		rs7647972	3	56141843	G	0.275286	-0.0995627	0.0339474	0.00335867	-0.094536	0.0340007	0.00542902	0.000312881		rs3858447	11	32451003	G	0.314527	-0.0627342	0.0643618	0.329704	-0.0627342	0.0643618	0.329704	0
rs7820	3	13679829	T	0.596267	0.0310387	0.0273952	0.257215	0.0310755	0.0273953	0.256653	0		rs7428860	3	57112699	T	0.723959	-0.031745	0.0339652	0.349977	-0.032447	0.0339663	0.339441	0		rs11606287	11	47407439	A	0.315712	0.0716499	0.0644505	0.266265	0.0716499	0.0644506	0.266266	0
rs71080535	3	49616053	GA	0.872459	0.0206135	0.0405975	0.611627	0.021314	0.0405998	0.599598	-0.00952641		rs55745704	3	67761986	T	0.0142005	0.0692559	0.129562	0.592969	0.0701528	0.129562	0.58819	0.00320543		rs56154542	12	54393783	C	0.408981	0.0321316	0.0610849	0.598877	0.0321316	0.0610846	0.598876	0
rs61613824	3	55602137	A	0.328115	0.062058	0.0285443	0.0296979	0.0588939	0.0285907	0.0394086	-0.0556621		rs715468	3	75963778	G	0.566273	-0.0680634	0.0312332	0.0293166	-0.0681171	0.0312342	0.0291946	0		rs117192040	12	120961706	A	0.0221976	0.0946589	0.204926	0.64414	0.0946589	0.204925	0.644138	0
rs7647972	3	56141843	G	0.275195	-0.082092	0.0301844	0.00653439	-0.0789	0.0302316	0.00905817	-0.00188642		rs792829	3	99462647	A	0.66772	-0.0617493	0.0321132	0.0544969	-0.0617493	0.0321138	0.0545016	0		rs142667430	13	19454846	T	0.0264946	-0.137188	0.206436	0.506334	-0.137188	0.206435	0.506332	0
rs6414588	3	57113077	G	0.72302	-0.0978484	0.0300792	0.00114183	-0.0984785	0.0300817	0.00106147	0		rs3107586	3	152244884	G	0.457133	-0.0171445	0.0305203	0.574293	-0.0171445	0.0305202	0.574292	0		rs543019	13	94792504	C	0.800341	-0.161233	0.0756794	0.0331323	-0.161233	0.0756813	0.0331368	0
rs116627751	3	71999251	T	0.042354	0.0733314	0.066202	0.267995	0.0730914	0.0662022	0.269566	-0.00252586		rs1421014	3	169373514	G	0.346302	0.0617675	0.0314391	0.0494523	0.0617675	0.0314397	0.0494568	0		rs2364838	14	78246943	T	0.369961	0.00136848	0.062237	0.982457	0.00136848	0.0622366	0.982457	0
rs715468	3	75963778	G	0.566729	-0.0412156	0.0277711	0.137778	-0.0411405	0.0277713	0.1385	0		rs7639752	3	195973244	A	0.478643	-0.0110502	0.0302401	0.714802	-0.0110502	0.0302399	0.7148	0		rs180815410	16	7695597	T	0.014879	-0.138477	0.267937	0.605278	-0.138477	0.267936	0.605275	0
rs792829	3	99462647	A	0.667572	-0.0804712	0.0285457	0.00481696	-0.0804712	0.0285465	0.004818	0		rs4588409	4	4914996	C	0.692914	0.0743956	0.0326562	0.0227177	0.0743956	0.0326571	0.0227218	0		rs73568611	16	77971934	G	0.0991929	-0.00509389	0.108863	0.962679	-0.00509389	0.108862	0.962679	0
rs3107586	3	152244884	G	0.458774	-0.000316389	0.0270942	0.990683	-0.000316389	0.0270941	0.990683	0		rs75026299	4	146952042	G	0.0630121	-0.123135	0.0650648	0.0584242	-0.123587	0.0650666	0.0575126	-0.00438754		rs57295574	17	78015292	A	0.0590105	0.00643296	0.128521	0.960079	0.00643296	0.12852	0.960079	0
rs1421014	3	169373514	G	0.345311	0.0744294	0.0280288	0.00792002	0.0744294	0.0280294	0.00792134	0		rs7692200	4	153120982	C	0.38743	-0.0511505	0.0308418	0.0972202	-0.0513948	0.0308424	0.0956403	0		rs117186448	18	3232377	G	0.0347943	-0.10623	0.164242	0.51777	-0.10623	0.164241	0.517768	0
rs4588409	4	4914996	C	0.692571	0.0716483	0.0290382	0.0136104	0.0716483	0.0290387	0.0136121	0		rs10005540	4	174582067	T	0.590539	-0.0632925	0.0308515	0.0402162	-0.0632925	0.0308522	0.0402208	0		rs147796758	19	7461153	C	0.0316034	0.0150005	0.189676	0.936965	0.0150005	0.189674	0.936964	0
rs7692200	4	153120982	C	0.387813	-0.017309	0.0273713	0.527139	-0.017309	0.0273712	0.527138	0		rs7715383	5	5350637	C	0.0869172	0.0780898	0.0557858	0.161569	0.068423	0.05595	0.221355	-0.0782767		rs117383413	19	35450505	A	0.0118962	-0.314151	0.287379	0.274325	-0.314151	0.28738	0.274325	0
rs11722597	4	174595677	T	0.420597	0.0649044	0.0271305	0.0167429	0.0649044	0.027131	0.0167448	0		rs17821528	5	5539934	G	0.075709	-0.143598	0.0608311	0.0182449	-0.137895	0.0610119	0.0238133	0		rs228835	20	50064246	T	0.622133	0.00490712	0.0623386	0.937258	0.00490712	0.0623381	0.937257	0
rs10038746	5	4972088	G	0.365495	-0.0551191	0.0277869	0.0472969	-0.0541801	0.0277887	0.0512094	0.00266783		rs115228297	5	64202197	C	0.016378	-0.127702	0.119696	0.286021	-0.166477	0.120216	0.166108	0.0929819		rs9305406	21	31386243	A	0.841372	-0.0915647	0.0861962	0.288107	-0.0916414	0.0861975	0.287711	-0.00586673
rs1834922	5	5145100	A	0.654214	-0.0407733	0.0284654	0.152035	-0.0451759	0.0285017	0.112961	0.0440771		rs381829	5	64350433	T	0.703737	0.111623	0.033235	0.0007834	0.115917	0.0333817	0.000515719	0		rs201093126	21	40233931	TC	0.00156983	-0.146465	0.891351	0.869481	-0.151426	0.891355	0.865102	0
rs16875291	5	5298513	T	0.0489013	0.195686	0.0621023	0.00162699	0.200263	0.0621859	0.00128017	-0.0257921		rs7715342	5	112624949	A	0.520387	0.00130242	0.0300793	0.965463	0.00101669	0.0300792	0.973036	0.00313087		rs187894551	22	37154543	T	0.00240009	-0.747721	0.767523	0.329957	-0.747721	0.767523	0.329957	0
rs7715383	5	5350637	C	0.0874935	0.0344585	0.0496109	0.487321	0.0397573	0.0496423	0.423203	0		rs139047714	5	121421329	TA	0.315506	0.0994214	0.032549	0.00225425	0.0994179	0.0325511	0.00225652	0		rs140403408	X	23278314	A	0.175151	0.0761224	0.0762233	0.317951	0.0761224	0.0762233	0.317951	0
rs381829	5	64350433	T	0.700919	0.0850563	0.0294949	0.00392952	0.0850563	0.0294957	0.00393047	0		rs474853	5	134365091	C	0.393794	-0.0563243	0.0307354	0.0668687	-0.0563243	0.0307359	0.0668733	0
rs7715342	5	112624949	A	0.519646	0.0203829	0.0267335	0.445792	0.020148	0.0267336	0.451053	0.00308778		rs61740657	5	178310142	A	0.00389115	0.138576	0.245702	0.572753	0.138576	0.245701	0.572751	0
rs3835066	5	121406076	GT	0.318275	0.0833203	0.0289638	0.00401845	0.0832536	0.0289646	0.00404902	0		rs11242779	6	2507901	C	0.451693	-0.0313931	0.0304205	0.302085	-0.0319927	0.0304215	0.292962	-0.00734235
rs254551	5	134380531	A	0.485642	-0.0330625	0.026701	0.215623	-0.0330625	0.026701	0.215624	0		rs1294421	6	6743149	G	0.604839	-0.0965444	0.0310867	0.00189859	-0.0972216	0.0310938	0.00176766	0.016818
rs11242779	6	2507901	C	0.451649	0.0075846	0.0270165	0.778911	0.00741037	0.0270203	0.783891	-0.00734235		rs617030	6	7098256	G	0.0586349	0.0510904	0.0643858	0.427484	0.0542064	0.0643951	0.399912	0
rs1294421	6	6743149	G	0.604388	-0.0517326	0.0275918	0.0608025	-0.0517573	0.0275933	0.0606932	-0.00614155		rs175597	6	27810626	C	0.0805619	0.00930335	0.063302	0.883157	0.25052	0.120161	0.0370804	0.884527
rs11759956	6	7109097	T	0.607115	-0.0127852	0.027797	0.645553	-0.0132201	0.0278007	0.634408	0		rs35001169	6	28187632	G	0.0710371	-0.0781251	0.0697905	0.26296	-0.299114	0.173354	0.0844455	0.85884
rs200966	6	27862152	C	0.14219	0.00533425	0.0396614	0.893011	0.012787	0.0482561	0.791023	0.618005		rs3131345	6	28825571	A	0.0746678	-0.0702489	0.0690922	0.309276	-0.0160898	0.130295	0.901722	0
rs3131345	6	28825571	A	0.0755654	-0.00831341	0.0568573	0.883751	-0.0187556	0.0691783	0.786299	0		rs62400366	6	45480516	T	0.115647	-0.0752998	0.0471087	0.109948	-0.0752257	0.0471094	0.110303	-0.00294074
rs62400377	6	45518634	G	0.0949589	-0.0453495	0.0461957	0.326256	-0.0454311	0.0461959	0.325389	0.00299723		rs12697952	6	54634302	T	0.119748	0.0249328	0.0465133	0.591934	0.0249401	0.0465152	0.591841	0.00934224
rs12697952	6	54634302	T	0.119034	0.0246065	0.0415064	0.553291	0.0246307	0.0415083	0.552919	0.00934224		rs2498527	6	55567753	A	0.834796	-0.0215864	0.0413473	0.601618	-0.0217901	0.0413488	0.598206	0
rs2498527	6	55567753	A	0.835341	0.0095065	0.0366747	0.795472	0.00930559	0.0366761	0.799709	0		rs150115323	6	117506408	G	0.291786	0.0866802	0.0332993	0.00923943	0.0866802	0.0333007	0.00924233	0
rs1863137	6	143653722	C	0.612499	-0.0521709	0.0274575	0.0574248	-0.0521709	0.0274577	0.0574271	0		rs4896645	6	143670379	G	0.610918	-0.056791	0.0311175	0.0679931	-0.056791	0.031118	0.0679978	0
rs9455899	6	169589577	T	0.591643	-0.0521674	0.0270573	0.0538512	-0.0521674	0.0270576	0.0538535	0		rs13213129	6	160906922	T	0.0328205	0.0908886	0.0855647	0.288136	0.0908886	0.0855648	0.288136	0
rs756907629	7	25692644	C	0.657076	-0.0411547	0.0286758	0.151238	-0.0407498	0.0286791	0.15535	-0.0153154		rs1859041	7	25687828	G	0.598378	-0.0793063	0.0312364	0.0111198	-0.0785148	0.0312397	0.0119607	-0.0118538
rs1005128	7	27608676	C	0.619583	0.0264368	0.0275089	0.336537	0.0258494	0.027512	0.347438	0		rs1005128	7	27608676	C	0.61894	0.0683041	0.0309019	0.0270806	0.0674018	0.0309048	0.0291873	0
rs6964590	7	73308350	A	0.199679	-0.0350906	0.0334155	0.293659	-0.0329807	0.0334321	0.323889	0.033442		rs6964590	7	73308350	A	0.200034	0.0126198	0.037524	0.736635	0.0115474	0.0376877	0.759302	-0.0631501
rs3895707	7	73540726	T	0.0722172	-0.111705	0.0548321	0.0416272	-0.110002	0.0548599	0.0449476	0		rs55675441	7	73440985	C	0.0442742	0.105073	0.0735553	0.15315	0.0952702	0.0740157	0.198038	-0.0912816
rs10249721	7	83631028	G	0.230263	0.0168099	0.0318517	0.59767	0.0198227	0.0319106	0.53447	-0.0610054		rs34208922	7	73483531	CA	0.22365	-0.0705514	0.037731	0.0615045	-0.0655247	0.0379689	0.0843932	0
rs10246488	7	84244047	C	0.400778	0.0413972	0.0272511	0.128737	0.0424276	0.0273017	0.120178	0		rs10249721	7	83631028	G	0.229613	0.0205018	0.0358856	0.567789	0.0205018	0.0358855	0.567787	0
rs57669655	7	116049992	A	0.384663	-0.0312809	0.0276147	0.257314	-0.0312809	0.0276147	0.257314	0		rs7788491	7	116049977	C	0.383243	-0.0447719	0.0310966	0.149933	-0.0447719	0.0310969	0.149937	0
rs12534818	7	152211898	G	0.601519	-0.0777568	0.0317548	0.0143388	-0.0777568	0.0317556	0.0143411	0		rs12534818	7	152211898	G	0.600999	-0.0937505	0.0356736	0.00858858	-0.0937505	0.0356756	0.00859231	0
rs2953804	8	8919302	G	0.563883	0.00330796	0.0272483	0.903374	0.00330796	0.0272482	0.903373	0		rs2953804	8	8919302	G	0.562397	0.0377261	0.0306523	0.218406	0.0377261	0.0306524	0.218408	0
rs145809264	8	25403342	C	0.00504555	-0.0405676	0.20304	0.841636	-0.0168632	0.203512	0.933962	-0.0725147		rs145809264	8	25403342	C	0.00489943	-0.101248	0.225692	0.653712	-0.0598089	0.226273	0.791532	-0.0725147
rs10481336	8	25435170	C	0.262144	0.0857158	0.0302032	0.00454019	0.0911151	0.0302862	0.0026257	-0.03183		rs10481336	8	25435170	C	0.262894	0.141532	0.0339406	3.04607e-05	0.147518	0.0340401	1.4666e-05	-0.0312449
rs4336620	8	25708509	G	0.371266	0.158158	0.0276304	1.03997e-08	0.160832	0.0276495	5.99788e-09	0		rs11135895	8	25706115	G	0.372237	0.19217	0.0312392	7.67154e-10	0.196489	0.0312659	3.29009e-10	0.00133904
rs10097111	8	74493551	A	0.250718	-0.0111678	0.0308297	0.717172	-0.0124284	0.0308381	0.686932	-0.0234915		rs4292648	8	30324803	T	0.463434	0.0152996	0.0300707	0.610901	0.0152089	0.0300734	0.613048	0
rs28594933	8	75573636	T	0.104949	-0.0757943	0.0436893	0.0827678	-0.0762072	0.0437016	0.0811929	0		rs10097111	8	74493551	A	0.24971	-0.0514861	0.034854	0.139624	-0.0515319	0.0348544	0.139276	-0.00209998
rs4741240	9	1280060	A	0.91328	-0.0928247	0.0483841	0.0550481	-0.0923017	0.0483851	0.0564371	-0.00488444		rs184189876	8	75592929	T	0.0232518	-0.0628624	0.100533	0.531781	-0.0631732	0.100533	0.529754	0
rs62534435	9	7042938	G	0.16879	0.0803408	0.0358174	0.0248925	0.080457	0.0358189	0.0246902	0.00586489		rs4741240	9	1280060	A	0.913306	-0.0889881	0.054577	0.102995	-0.0891205	0.0545777	0.102488	0.00167397
rs7028403	9	16755509	G	0.920932	-0.113192	0.0516916	0.0285416	-0.113847	0.0516932	0.0276396	0		rs62536961	9	7060942	T	0.145291	0.0629329	0.0429026	0.142409	0.0631495	0.042903	0.141045	0.00107929
rs181981926	9	104141758	G	0.00826133	-0.179391	0.150778	0.23414	-0.179391	0.150779	0.23414	0		rs7028403	9	16755509	G	0.920318	-0.13113	0.0579305	0.0236003	-0.131219	0.0579324	0.0235107	0
rs10760291	9	126326884	C	0.355296	0.0189731	0.0279655	0.497488	0.0189102	0.0279665	0.498931	0.0084464		rs10760291	9	126326884	C	0.353485	-0.00327189	0.0314622	0.917174	-0.00293435	0.031463	0.925694	0.0084464
rs1418194	9	133054343	T	0.594755	0.00755891	0.0275143	0.783526	0.0074032	0.0275152	0.787884	0		rs1418194	9	133054343	T	0.596728	-0.0396935	0.0309444	0.199584	-0.0396694	0.0309456	0.199875	0
rs10740836	10	31108694	A	0.86797	0.00549867	0.0405015	0.892007	0.00502965	0.0405023	0.901171	0.00713009		rs3006594	10	31171988	C	0.308531	-0.0241082	0.0326893	0.460821	-0.02361	0.0326923	0.470179	-0.0145191
rs113389933	10	32644687	T	0.00283407	0.456149	0.269069	0.0900207	0.455921	0.269077	0.0901917	0		rs113389933	10	32644687	T	0.00249605	0.352289	0.317238	0.266789	0.349116	0.317269	0.271167	0
rs2505559	10	43663327	T	0.238187	0.0878301	0.0313208	0.00504402	0.0878301	0.0313216	0.00504507	0		rs2893919	10	65134778	A	0.51395	-0.0671805	0.0303085	0.0266534	-0.066784	0.0303139	0.0275889	0.0174985
rs10510033	10	119536279	C	0.118442	0.121319	0.0417631	0.00367331	0.121319	0.0417642	0.00367422	0		rs7094934	10	69962850	A	0.171598	-0.0320475	0.0404886	0.428642	-0.0304983	0.0404946	0.451363	0
rs379781	11	2918639	A	0.419448	0.0179426	0.0275505	0.514876	0.0179426	0.0275504	0.514875	0		rs11187786	10	95852314	G	0.241606	0.0339386	0.0355864	0.340238	0.0339514	0.0355882	0.34008	-0.0103019
rs12366182	11	27274956	G	0.318838	-0.016397	0.028723	0.56809	-0.0156855	0.0287257	0.585036	-0.00212087		rs10883447	10	101903906	G	0.380676	0.000802938	0.0309348	0.979293	0.00110274	0.0309362	0.971565	0
rs7924571	11	32350027	A	0.285335	-0.0583722	0.0296497	0.0489845	-0.0552104	0.0297184	0.0631996	0.0267361		rs10510033	10	119536279	C	0.118283	0.140998	0.0471259	0.00277214	0.140998	0.0471286	0.0027737	0
rs4140413	11	32459228	T	0.278383	-0.100657	0.0298849	0.000756702	-0.0968549	0.0307188	0.00161628	-0.233687		rs12366182	11	27274956	G	0.320062	-0.0275386	0.032271	0.393464	-0.0262033	0.0322741	0.41685	-0.00212087
rs422498	11	32643318	C	0.796614	0.0403099	0.0336725	0.231261	0.0106881	0.0346777	0.757922	0		rs7924571	11	32350027	A	0.282799	-0.111102	0.0333584	0.000866712	-0.104081	0.0334372	0.00185371	0.0267361
rs113459934	11	47564722	A	0.143395	0.0750271	0.0382566	0.0498609	0.0750271	0.0382569	0.0498632	0		rs4140413	11	32459228	T	0.280307	-0.117058	0.0335702	0.000488544	-0.0984325	0.0345076	0.00433784	-0.233687
rs215225	12	590545	G	0.392527	0.0298939	0.0273623	0.274605	0.0298939	0.0273623	0.274605	0		rs422498	11	32643318	C	0.795966	0.110267	0.0378764	0.00359993	0.0763805	0.0390076	0.0502194	0
rs6581635	12	65846231	T	0.454206	0.00355107	0.0268294	0.894702	0.00346484	0.0268332	0.897259	0.0170067		rs35690403	11	44381152	TG	0.353854	0.0180393	0.031543	0.567394	0.0180393	0.0315429	0.567392	0
rs12810758	12	66328027	T	0.189354	0.00654775	0.0341733	0.848052	0.00647286	0.0341781	0.84979	0		rs117255886	11	118431347	A	0.0110442	0.0872244	0.143369	0.542929	0.0872244	0.143369	0.542927	0
rs73163449	13	30765853	G	0.0871664	-0.0187457	0.0487172	0.700395	-0.0181851	0.0487177	0.708944	-0.00529968		rs6581635	12	65846231	T	0.456693	0.0110214	0.0302045	0.715193	0.0105368	0.0302087	0.727239	0.0170067
rs7994829	13	32356288	T	0.47395	0.0598141	0.0268002	0.025625	0.0597624	0.026801	0.0257567	0		rs12810758	12	66328027	T	0.188139	0.0365411	0.038383	0.34109	0.0363141	0.0383885	0.344168	0
rs157175	13	51062697	A	0.586354	0.00215134	0.0274342	0.937496	0.0096187	0.0278255	0.729584	-0.170154		rs7991339	13	32339465	G	0.247974	0.0523583	0.0351487	0.136324	0.0523583	0.035149	0.136327	0
rs573666	13	51194405	T	0.331342	0.0442654	0.0281934	0.116401	0.0459175	0.0285958	0.10833	0		rs157175	13	51062697	A	0.589313	-0.0289401	0.0307865	0.347205	-0.0159288	0.0312295	0.610012	-0.170154
rs2761884	14	54421052	T	0.378512	-0.0584036	0.0275197	0.0338172	-0.0593285	0.0283135	0.0361342	0.236026		rs573666	13	51194405	T	0.332686	0.0825941	0.0317066	0.00918879	0.0798405	0.0321642	0.0130544	0
rs2358483	14	54724054	T	0.313989	-0.0105056	0.0288762	0.715997	0.00412822	0.0297086	0.889484	0		rs2032423	14	54425147	C	0.6312	0.0692167	0.0312701	0.0268624	0.0695185	0.0322424	0.0310743	-0.243788
rs12888367	14	73377351	A	0.524204	-0.0310142	0.0269052	0.249026	-0.0310142	0.0269053	0.249026	0		rs2358483	14	54724054	T	0.315502	-0.0162858	0.0324437	0.615687	0.00128505	0.0334513	0.969356	0
rs12912045	15	67467297	T	0.25607	-0.00108275	0.0305762	0.971751	-0.00108275	0.0305761	0.971751	0		rs74506941	14	73381527	T	0.131098	0.0478058	0.0448122	0.286061	0.0478058	0.0448122	0.286061	0
rs551555687	15	84419314	CT	0.38613	0.0222839	0.0275056	0.41785	0.0222839	0.0275056	0.417849	0		rs143925933	15	65499260	T	0.000813851	-0.497416	0.597455	0.405094	-0.486958	0.597621	0.415171	0.0267897
rs2076440	16	1587322	A	0.365276	-0.0304954	0.0277031	0.270988	-0.0304163	0.0277058	0.272279	-0.0139824		rs12912045	15	67467297	T	0.256454	-0.0261588	0.0344492	0.447647	-0.0254946	0.0344587	0.459385	0
rs12926153	16	11180762	G	0.130293	0.00878509	0.0398307	0.825435	0.00817675	0.0398344	0.837362	0		rs551555687	15	84419314	CT	0.388166	0.0139611	0.0308914	0.651312	0.0139611	0.0308912	0.65131	0
rs117403966	16	64366343	T	0.032321	-0.157766	0.077849	0.0427077	-0.15743	0.0778511	0.0431561	0.00568325		rs2076440	16	1587322	A	0.364176	-0.045444	0.0312014	0.145262	-0.0456197	0.0312047	0.143755	-0.0139824
rs12599952	16	72034653	A	0.361526	-0.0220294	0.0276925	0.426323	-0.0217218	0.0276929	0.432816	0		rs12926153	16	11180762	G	0.128894	-0.0171332	0.0447185	0.70162	-0.0180456	0.0447226	0.68658	0
rs17111	16	84857244	G	0.420411	0.0725959	0.0271127	0.00741613	0.0725959	0.0271133	0.00741742	0		rs117403966	16	64366343	T	0.0314734	-0.0838659	0.0884503	0.343043	-0.0827565	0.0884559	0.349496	-0.00881838
rs67844128	17	12186018	G	0.384584	0.0131708	0.0276645	0.634011	0.0136082	0.0276671	0.622823	-0.0146482		rs192693525	16	69837538	T	0.00579167	0.171455	0.204934	0.402799	0.167716	0.204961	0.413194	-0.0140605
rs139356332	17	19289286	C	0.0259753	0.0979424	0.0878928	0.265134	0.098552	0.0879016	0.262218	0		rs4788456	16	72047286	A	0.344329	-0.0239547	0.0315985	0.448394	-0.0233889	0.0316021	0.459236	0
rs9910554	17	54313855	G	0.111048	0.0318062	0.0427892	0.457286	0.032093	0.0427894	0.453242	0.0036747		rs17111	16	84857244	G	0.42286	0.0653287	0.0305935	0.0327304	0.0653287	0.0305943	0.0327348	0
rs146385050	17	60637258	A	0.205675	-0.0628219	0.0338718	0.0636393	-0.0629136	0.0338723	0.0632577	0		rs12453693	17	12191339	T	0.370433	0.0688035	0.0311864	0.02737	0.0689577	0.031191	0.0270484	-0.0163084
rs833509	18	46528787	T	0.270116	0.00529149	0.030911	0.864078	0.00529149	0.0309109	0.864078	0		rs139356332	17	19289286	C	0.0263579	0.027966	0.0985887	0.776669	0.0313561	0.0985999	0.750475	0
rs779884694	19	4960583	C	0.359882	0.0396481	0.0280318	0.157245	0.0396481	0.0280319	0.157246	0		rs9910554	17	54313855	G	0.111363	0.0243145	0.0478249	0.611169	0.0243145	0.0478247	0.611167	0
rs11667772	19	41127702	G	0.4873	-0.00903226	0.0265992	0.734181	-0.00943994	0.0266001	0.722676	0.00893002		rs529429255	18	19044279	G	0.00527249	0.16802	0.211552	0.427062	0.16802	0.211551	0.427061	0
rs536716337	19	48170335	T	0.00849114	0.268801	0.150635	0.0743497	0.268779	0.150643	0.0743885	0.00402826		rs180724379	19	11723534	T	0.0162957	0.144246	0.120282	0.230437	0.144246	0.120282	0.230438	0
rs55931982	19	52421591	G	0.231053	0.0262203	0.0318481	0.410342	0.025998	0.0318483	0.414325	0		rs10410606	19	41108975	C	0.500912	0.0168251	0.0299876	0.57475	0.0168251	0.0299874	0.574749	0
rs6038554	20	6590899	C	0.681171	0.0278682	0.0290031	0.336618	0.0278682	0.029003	0.336617	0		rs6038554	20	6590899	C	0.681813	0.0127294	0.0326373	0.696517	0.0127148	0.0326372	0.696846	-0.00114255
rs6123685	20	55836040	A	0.217304	-0.0517256	0.0329374	0.116317	-0.0517256	0.0329375	0.116319	0		rs16991180	20	10148468	A	0.159805	-0.0162811	0.040793	0.689808	-0.0162632	0.0407928	0.690129	0
rs5934505	X	8913826	C	0.231306	0.0314116	0.0241913	0.194127	0.0314116	0.0241913	0.194127	0		rs3091777	20	45433464	G	0.285921	0.0386771	0.0334779	0.247966	0.0386771	0.0334779	0.247967	0
rs35318931	X	38009121	A	0.061439	-0.0571956	0.0436749	0.190339	-0.0562661	0.0436857	0.197754	-0.0216282		rs6123685	20	55836040	A	0.218419	-0.0558023	0.0370669	0.132209	-0.0558023	0.0370672	0.132212	0
rs5917552	X	38078195	C	0.84413	0.00932934	0.0289004	0.746839	0.0103359	0.028914	0.720739	-0.00407356		rs56355307	X	8888591	C	0.230397	0.0170257	0.025391	0.502512	0.0170257	0.0253909	0.502512	0
rs2353081	X	45378991	G	0.384911	-0.0247565	0.0210203	0.238899	-0.0310767	0.0211209	0.141191	0.0989329		rs35318931	X	38009121	A	0.0613293	-0.0113096	0.0455408	0.803871	-0.0106678	0.0455517	0.814836	-0.0216282
rs6521039	X	45634295	A	0.252065	0.0717389	0.0239236	0.00271164	0.075288	0.024044	0.0017406	0		rs5917552	X	38078195	C	0.845719	0.00667906	0.0301195	0.824507	0.00758107	0.0301337	0.801365	-0.00407356
rs7890102	X	109775721	T	0.382126	-0.0589162	0.0210519	0.00513215	-0.0593226	0.0210529	0.00483554	-0.00816669		rs2353081	X	45378991	G	0.384328	-0.0204998	0.0219199	0.349679	-0.0243141	0.0220251	0.269625	0.0989329
rs6608476	X	115181931	G	0.597475	-0.0488234	0.0208552	0.0192288	-0.0493032	0.0208561	0.0180801	0		rs6521039	X	45634295	A	0.252339	0.0420976	0.024907	0.0909913	0.0449129	0.0250324	0.0727828	0
rs5930655	X	133781599	C	0.725047	0.0454651	0.0241183	0.0594177	0.0454651	0.0241184	0.0594192	0		rs7890102	X	109775721	T	0.37978	-0.0618852	0.0219368	0.0047864	-0.0622623	0.0219383	0.00453874	-0.00816669
rs5905042	X	146444527	A	0.336742	-0.0671697	0.0216771	0.00194407	-0.0671697	0.0216775	0.00194443	0		rs6608476	X	115181931	G	0.597975	-0.0488585	0.0217535	0.0247032	-0.0493836	0.0217546	0.0232059	0.00369655
													rs421086	X	118630538	A	0.782366	0.00877244	0.0287339	0.760138	0.00863243	0.0287342	0.763854	0
													rs5930655	X	133781599	C	0.724675	0.0280486	0.0250941	0.26368	0.0280486	0.0250942	0.263681	0
													rs5905042	X	146444527	A	0.337029	-0.0628218	0.0225981	0.00543668	-0.0628218	0.0225987	0.0054378	0

## Sheet: iPSYCH follow-up
All													Males													Females
SNP	Chr	bp	refA	freq	b	se	p	bJ	bJ_se	pJ	LD_r		SNP	Chr	bp	refA	freq	b	se	p	bJ	bJ_se	pJ	LD_r		SNP	Chr	bp	refA	freq	b	se	p	bJ	bJ_se	pJ	LD_r
rs12134602	1	9446761	A	0.408166	-0.0473011	0.0303866	0.119555	-0.0473011	0.0303869	0.119559	0		rs3006594	1	9446761	C	0.377928	0.112895	0.0338451	0.000851006	0.112964	0.0338538	0.000847471	-0.0145191		rs114783609	1	30367421	T	0.0338471	0.338186	0.194195	0.0816002	0.338186	0.194202	0.0816109	0
rs150542278	1	53091294	G	0.0667158	0.0378545	0.060666	0.532639	0.0378908	0.0606657	0.532244	-0.00135407		rs113389933	1	47702229	T	0.0084598	0.019404	0.190286	0.918778	0.028087	0.1903	0.882664	0		rs4846567	1	219750717	T	0.299904	0.020383	0.0729922	0.780054	0.020383	0.0729912	0.780051	0
rs1514134	1	56116513	C	0.402211	0.0136336	0.0301685	0.651329	0.0136586	0.0301683	0.650732	0		rs10995527	1	53091294	A	0.520267	-0.00768981	0.0332605	0.81716	-0.00801943	0.0332642	0.809491	0.0159513		rs13385119	2	3484521	A	0.249208	-0.0072318	0.0770155	0.925188	-0.0072318	0.0770143	0.925187	0
rs11578464	1	86072408	G	0.495294	0.0149322	0.0298823	0.617285	0.0149322	0.0298821	0.617283	0		rs553833452	1	56121180	TA	0.203403	0.0256277	0.0413929	0.535829	0.0257865	0.0413978	0.533353	0		rs11899380	2	56079609	A	0.12857	0.146904	0.102343	0.151169	0.139817	0.102443	0.172309	0.0451341
rs17030613	1	113190807	C	0.203386	0.0516338	0.0367542	0.160068	0.0516338	0.0367545	0.160071	0		rs11187786	1	113190807	G	0.231259	0.0178426	0.0390424	0.647668	0.0178781	0.039044	0.647027	-0.0103019		rs6721145	2	56183542	G	0.572174	0.110274	0.0673809	0.10172	0.10623	0.0674477	0.115256	0
rs2095402	1	156007177	G	0.61795	-0.0320507	0.0306039	0.294973	-0.0320507	0.0306039	0.294973	0		rs10883447	1	153761750	G	0.392317	0.00282242	0.0337033	0.933261	0.00298136	0.0337046	0.929515	0		rs76031781	2	241927600	C	0.0150892	0.907091	0.373855	0.0152529	0.907091	0.373908	0.0152674	0
rs61823192	1	219294570	T	0.0270667	-0.104387	0.108602	0.336457	-0.104338	0.109799	0.34198	0.169531		rs10510033	1	156007177	C	0.0717833	0.0360532	0.0671545	0.591358	0.0360532	0.0671536	0.591353	0		rs746074318	3	22321137	T	0.415708	-0.0114486	0.0682052	0.866697	-0.0114486	0.0682042	0.866695	0
rs4846553	1	219550982	A	0.457522	-0.00437439	0.0298005	0.883298	-0.000461104	0.0308561	0.988077	-0.225853		rs12366182	1	218860068	G	0.305915	-0.0663826	0.0359338	0.0646949	-0.0650707	0.0359383	0.0701989	-0.00212087		rs9883032	3	56050146	T	0.113202	-0.0537394	0.105224	0.609552	-0.0537394	0.105223	0.609548	0
rs2820444	1	219741820	A	0.299638	0.00136109	0.0323749	0.966466	-0.000845038	0.0332535	0.979726	0		rs7924571	1	219705205	A	0.238534	-0.0580864	0.0385143	0.13151	-0.049739	0.0385907	0.197438	0.0267361		rs17777851	3	99406421	C	0.137907	-0.0249903	0.097407	0.797522	-0.0249903	0.0974056	0.797519	0
rs6749170	2	25110962	G	0.431198	-0.0488218	0.0300409	0.104125	-0.0488218	0.0300413	0.104129	0		rs4140413	2	25110962	T	0.343717	0.0034936	0.0349771	0.920438	0.0346613	0.0357628	0.332445	-0.233687		rs549183530	3	114414320	T	0.00305299	0.982116	0.711497	0.167479	0.982116	0.711511	0.167487	0
rs77972916	2	43762112	A	0.0732651	-0.139709	0.0578583	0.0157494	-0.139774	0.0578606	0.0157047	0.00107741		rs422498	2	43453721	C	0.774325	0.139622	0.035366	7.8837e-05	0.143395	0.0362239	7.54022e-05	0		rs187966106	4	163501872	T	0.011279	-0.152318	0.350735	0.664084	-0.158027	0.350742	0.652313	0.00935638
rs10194851	2	45972195	G	0.718389	0.0360061	0.0339968	0.289554	0.0360934	0.0339969	0.288387	0		rs35690403	2	45976420	TG	0.35186	0.0254608	0.0347757	0.464081	0.0254608	0.0347754	0.464078	0		rs62334301	4	169709298	G	0.221304	0.154932	0.0805789	0.0545127	0.155239	0.0805851	0.0540547	0
rs75439645	2	56048944	A	0.124337	0.133834	0.0452929	0.00312821	0.110025	0.0462709	0.0174145	-0.202574		rs117255886	2	56071109	A	0.0110963	-0.266479	0.17382	0.125257	-0.266479	0.173824	0.125267	0		rs1834922	5	5145100	A	0.659093	0.00107985	0.0708249	0.987835	0.00107985	0.0708238	0.987835	0
rs59985551	2	56106928	T	0.238877	-0.113127	0.0347258	0.00112306	-0.0841694	0.0386044	0.0292349	-0.399424		rs6581635	2	56106928	T	0.45293	0.000676126	0.0330509	0.983679	0.000509764	0.0330551	0.987696	0.0170067		rs6864541	5	39364474	G	0.0732937	0.0879631	0.130339	0.499752	0.0879631	0.130338	0.499748	0
rs4672081	2	56192818	T	0.560368	0.0584103	0.0300543	0.0519565	0.0262522	0.0327626	0.422967	0		rs12810758	2	56192923	T	0.204242	0.0121445	0.0409026	0.766533	0.0121338	0.0409078	0.766762	0		rs6893758	5	112881476	C	0.402081	-0.0224902	0.0694234	0.745971	-0.0224902	0.0694224	0.745967	0
rs4972221	2	88870632	T	0.622667	-0.0291547	0.0307497	0.343064	-0.0291547	0.0307496	0.343063	0		rs7991339	2	72096946	G	0.249696	0.0052348	0.0390541	0.893371	0.0052348	0.0390534	0.893369	0		rs13194087	6	31859578	A	0.0547939	0.0173595	0.148945	0.907217	0.0173595	0.148942	0.907215	0
rs2460257	2	105796581	A	0.028025	-0.0413762	0.0964667	0.667984	-0.0413762	0.0964661	0.667981	0		rs157175	2	88870632	A	0.60081	-0.0419162	0.0341807	0.220081	-0.0395698	0.0346662	0.253683	-0.170154		rs117518869	6	80722553	A	0.0152484	0.490686	0.305084	0.107756	0.490686	0.305094	0.107767	0
rs9973334	2	241838142	G	0.712244	0.0354685	0.0328579	0.280386	0.0343848	0.0328701	0.295524	0.0299776		rs573666	2	109759303	T	0.358443	0.0206854	0.0342056	0.545354	0.0140831	0.0346908	0.684772	0		rs503366	6	153333550	C	0.496765	0.000437651	0.0666021	0.994757	0.000437651	0.0666011	0.994757	0
rs200219556	2	241974013	A	0.00554161	0.272833	0.220326	0.2156	0.266547	0.220409	0.226537	0		rs2032423	2	241974013	C	0.542115	0.023792	0.0332024	0.473637	0.0317899	0.0342268	0.352991	-0.243788		rs11425126	7	27274312	TA	0.908265	0.148648	0.123704	0.229504	0.148648	0.123705	0.229507	0
rs7820	3	13679829	T	0.615027	0.0209069	0.0312124	0.502968	0.0209069	0.0312122	0.502966	0		rs2358483	3	9339410	T	0.312767	0.0271993	0.0358179	0.447626	0.0355277	0.036923	0.335943	0		rs11549263	9	130941121	C	0.0134592	0.580402	0.455841	0.202928	0.580402	0.455852	0.202939	0
rs11130208	3	49615624	T	0.821514	-0.025718	0.0387913	0.507342	-0.0254014	0.0387924	0.512594	-0.005696		rs74506941	3	56141843	T	0.170564	0.0317668	0.0443309	0.473631	0.0317668	0.0443306	0.473627	0		rs61844798	10	15895400	C	0.00878748	-0.676118	0.531913	0.20369	-0.676118	0.531924	0.2037	0
rs61613824	3	55602137	A	0.360879	0.0875324	0.0309388	0.00466633	0.0894543	0.0309895	0.00389429	-0.0556621		rs770282249	3	57112699	C	0.895108	0.0119307	0.0574504	0.835487	0.012823	0.0574522	0.823384	0.0101696		rs11186619	10	93349439	A	0.0278417	0.0744745	0.223064	0.738477	0.0744745	0.22306	0.738473	0
rs7647972	3	56141843	G	0.306668	0.0288762	0.0324442	0.373452	0.0340991	0.0324941	0.293998	-0.00188642		rs143925933	3	67761986	T	0.00402794	-0.461105	0.329118	0.161204	-0.456566	0.329217	0.165496	0.0267897		rs3858447	11	32451003	G	0.347536	-0.104574	0.0697894	0.134024	-0.104574	0.0697908	0.134031	0
rs6414588	3	57113077	G	0.729147	-0.0285916	0.0335762	0.394467	-0.0294766	0.0335778	0.380019	0		rs12912045	3	99462647	T	0.216608	-0.030887	0.0413995	0.455625	-0.029675	0.0414097	0.473608	0		rs11606287	11	47407439	A	0.348006	0.0781142	0.0701893	0.265748	0.0781142	0.0701895	0.26575	0
rs116627751	3	71999251	T	0.0341939	-0.0548897	0.099695	0.581924	-0.0548897	0.0996942	0.581921	0		rs551555687	3	152244884	CT	0.462167	0.000915088	0.033369	0.978122	0.000915088	0.0333684	0.978122	0		rs56154542	12	54393783	C	0.427071	0.0990823	0.0676768	0.14318	0.0990823	0.067678	0.143187	0
rs792829	3	99462647	A	0.626312	-0.0845966	0.0305845	0.00567491	-0.0845966	0.030586	0.00567732	0		rs2076440	3	169373514	A	0.303097	-0.0524627	0.0364411	0.149964	-0.0529027	0.0364452	0.146622	-0.0139824		rs117192040	12	120961706	A	0.0137221	0.135729	0.350795	0.698816	0.135729	0.350789	0.698811	0
rs3107586	3	152244884	G	0.447873	0.0301677	0.0305341	0.323153	0.0301677	0.0305341	0.323153	0		rs12926153	3	195973244	G	0.128021	-0.0422849	0.0497488	0.395344	-0.043287	0.0497534	0.384283	0		rs142667430	13	19454846	T	0.00433601	-0.87145	0.639283	0.17283	-0.87145	0.639297	0.172839	0
rs1421014	3	169373514	G	0.342512	-0.011319	0.0315614	0.719868	-0.011319	0.0315612	0.719866	0		rs117403966	4	153120982	T	0.0371136	0.0380002	0.0892193	0.670167	0.0385416	0.0892228	0.665763	-0.00881838		rs2364838	14	78246943	T	0.319583	0.00191613	0.0715787	0.978643	0.00191613	0.0715775	0.978643	0
rs7692200	4	153120982	C	0.362138	0.0232295	0.0315026	0.460889	0.0232295	0.0315024	0.460888	0		rs192693525	5	5350637	T	0.0029087	0.372023	0.368445	0.312633	0.374126	0.36848	0.309953	-0.0140605		rs149695565	15	59014580	T	0.0218519	-0.0172743	0.293376	0.953047	-0.0172743	0.293369	0.953046	0
rs11722597	4	174595677	T	0.407386	0.0587606	0.030792	0.0563515	0.0587606	0.0307926	0.0563566	0		rs4788456	5	64202197	A	0.308237	0.00723538	0.0355848	0.838879	0.00754422	0.0355876	0.832115	0		rs180815410	16	7695597	T	0.00762678	0.335937	0.443926	0.449206	0.335937	0.443922	0.449201	0
rs10038746	5	4972088	G	0.357536	-0.0240321	0.031037	0.43875	-0.0229569	0.0310384	0.459526	0.00266783		rs17111	5	64350433	G	0.408293	-0.0633316	0.0336716	0.0599908	-0.0633316	0.033673	0.0600015	0		rs57295574	17	78015292	A	0.0364903	0.143434	0.18414	0.436014	0.143434	0.184138	0.436011	0
rs1834922	5	5145100	A	0.664934	-0.0435577	0.0315025	0.166764	-0.0485788	0.0315412	0.123519	0.0440771		rs12453693	5	112624949	T	0.31964	0.0579554	0.0354099	0.101693	0.0573863	0.0354144	0.105142	-0.0163084		rs117186448	18	3232377	G	0.0235883	0.328301	0.229241	0.152109	0.328301	0.229245	0.152116	0
rs16875291	5	5298513	T	0.0289477	0.261424	0.091363	0.00421807	0.270341	0.0914862	0.00312674	-0.0257921		rs139356332	5	121421329	C	0.0223223	-0.15032	0.129288	0.24496	-0.147366	0.129302	0.254409	0		rs193028452	19	13991074	A	0.00644515	-0.723367	0.663572	0.275665	-0.723367	0.663577	0.275668	0
rs7715383	5	5350637	C	0.0953605	0.0735027	0.0534851	0.169359	0.0792044	0.0535194	0.138895	0		rs9910554	5	134369840	G	0.112689	-0.0276951	0.0528224	0.600066	-0.0276951	0.0528217	0.600061	0		rs117383413	19	35450505	A	0.00988447	-0.606162	0.366401	0.098053	-0.606162	0.366413	0.0980638	0
rs381829	5	64350433	T	0.69076	0.0416136	0.03231	0.197765	0.0416136	0.0323102	0.197767	0		rs180724379	5	178310142	T	0.0163326	-0.0264316	0.140039	0.850293	-0.0264316	0.140036	0.85029	0		rs228835	20	50064246	T	0.615294	0.0641851	0.0701899	0.360481	0.0641851	0.0701897	0.36048	0
rs7715342	5	112624949	A	0.519768	-0.0466949	0.0296757	0.115602	-0.0466949	0.0296761	0.115606	0		rs10410606	6	2507901	C	0.445653	0.0245609	0.0330314	0.457141	0.0245609	0.0330312	0.457138	0		rs201093126	21	40233931	TC	0.0108851	0.268286	0.374901	0.474228	0.268286	0.374897	0.474223	0
rs254551	5	134380531	A	0.44036	-0.0401275	0.0297815	0.177852	-0.0401275	0.0297817	0.177855	0		rs12134602	6	6743149	A	0.408655	-0.0309081	0.0336891	0.358907	-0.0309081	0.0336891	0.358906	0		rs187894551	22	37154543	T	0.00347611	-0.735457	0.762324	0.334667	-0.735457	0.762322	0.334666	0
rs11242779	6	2507901	C	0.491908	-0.0480024	0.0299632	0.109145	-0.0478257	0.0299678	0.110511	-0.00734235		rs1015890	6	7098256	A	0.618835	-0.0268031	0.0340564	0.431269	-0.0267261	0.0340574	0.432608	0.00791304
rs1294421	6	6743149	G	0.627589	-0.0399101	0.0308124	0.19523	-0.0404578	0.0308139	0.189192	-0.00614155		rs150542278	6	27810626	G	0.0668	-0.00155743	0.0672994	0.981537	-0.00111519	0.0673003	0.986779	-0.000741324
rs11759956	6	7109097	T	0.59092	-0.0315997	0.0307426	0.304006	-0.0310928	0.0307468	0.311894	0		rs6660332	6	28187632	T	0.400807	0.0212953	0.0335703	0.525853	0.0212059	0.0335702	0.52759	0
rs200966	6	27862152	C	0.175697	-0.0114235	0.0446493	0.798067	-0.0160675	0.0548452	0.769551	0.618005		rs17030613	6	28825571	C	0.203386	0.0516338	0.0367364	0.159866	0.0516338	0.0367369	0.159871	0
rs3131345	6	28825571	A	0.104506	-0.0117968	0.0596881	0.843327	-0.0446565	0.0800844	0.577105	0.56549		rs9427220	6	45480516	T	0.554611	-0.0138964	0.033737	0.680409	-0.0140522	0.0337377	0.677034	-0.008407
rs1639109	6	31194583	A	0.126006	0.0537267	0.0590548	0.36294	0.0849032	0.0698215	0.223983	0		rs2095402	6	54634302	G	0.619946	-0.0188526	0.0340276	0.579552	-0.01897	0.0340284	0.577203	0
rs12697952	6	54634302	T	0.099909	-0.0352026	0.0503412	0.484377	-0.0348586	0.0503432	0.488674	0.00934224		rs993925	6	55567753	T	0.337996	0.0133812	0.0345113	0.698212	0.0151761	0.0345863	0.660815	-0.0669926
rs2498527	6	55567753	A	0.806995	-0.0282247	0.038205	0.460048	-0.0279778	0.0382066	0.463999	0		rs4500327	6	117507982	T	0.337713	0.0265858	0.0350335	0.447931	0.0276027	0.0351098	0.431761	0
rs1405212	6	117490664	C	0.634168	-0.0181918	0.0310268	0.557657	-0.0181918	0.0310266	0.557655	0		rs6038554	6	143670379	C	0.632105	0.0611834	0.0344525	0.0757527	0.0611749	0.0344537	0.0758043	-0.00114255
rs1863137	6	143653722	C	0.588617	-0.0137112	0.0300861	0.648581	-0.0137112	0.0300859	0.648579	0		rs16991180	6	160906922	A	0.14576	-0.0103132	0.046899	0.825947	-0.0102184	0.0468983	0.827519	0
rs9455899	6	169589577	T	0.648123	0.0162947	0.0312589	0.602169	0.0162947	0.0312587	0.602167	0		rs3091777	7	25687828	G	0.256517	0.0111191	0.0381037	0.770431	0.0111191	0.0381031	0.770428	0
rs756907629	7	25692644	C	0.638377	-0.0508999	0.0309995	0.100598	-0.0496828	0.0310035	0.109047	-0.0153154		rs6749170	7	27608676	G	0.431546	-0.0160087	0.0333292	0.631	-0.0160087	0.0333288	0.630995	0
rs1005128	7	27608676	C	0.677638	0.083091	0.031986	0.00938422	0.0823088	0.0319911	0.0100861	0		rs112694524	7	73308350	A	0.066424	-0.161006	0.0687856	0.019248	-0.160918	0.0687912	0.0193238	-0.00217914
rs6964590	7	73308350	A	0.2363	-0.010227	0.035277	0.771889	-0.010227	0.0352768	0.771888	0		rs11125030	7	73440985	G	0.719808	0.0225365	0.0367549	0.539774	0.0223559	0.0367546	0.543023	0
rs10246488	7	84244047	C	0.513898	0.0179661	0.0298711	0.547538	0.0179661	0.029871	0.547536	0		rs201407787	7	116049922	T	0.123477	0.134188	0.0501902	0.00750443	0.109029	0.0512909	0.0335284	-0.202615
rs7788470	7	116049922	C	0.368972	-0.0248166	0.0308705	0.421458	-0.0248166	0.0308704	0.421456	0		rs59985551	8	8919302	T	0.239258	-0.120088	0.0385303	0.00182871	-0.0868351	0.0428543	0.0427355	-0.399395
rs2953804	8	8919302	G	0.582177	0.0929342	0.033583	0.00565225	0.0929342	0.0335851	0.00565527	0		rs4672082	8	25403342	A	0.559493	0.068675	0.0333461	0.0394504	0.0357141	0.0363573	0.325947	0
rs145809264	8	25403342	C	0.0089651	-0.66352	0.186882	0.000384525	-0.632803	0.187273	0.00072739	-0.0725147		rs10201864	8	25435170	T	0.505163	-0.0307416	0.0335598	0.359654	-0.0307416	0.0335597	0.359652	0
rs10481336	8	25435170	C	0.221163	0.143777	0.0360603	6.68762e-05	0.143098	0.0361505	7.54519e-05	-0.03183		rs4972221	8	25706115	T	0.622667	-0.0291547	0.0307348	0.34283	-0.0291547	0.0307347	0.342829	0
rs4336620	8	25708509	G	0.378951	0.179033	0.0308786	6.71308e-09	0.184333	0.0309041	2.45107e-09	0		rs3749061	8	30324803	T	0.525413	-0.0141029	0.0330702	0.669778	-0.0141029	0.0330698	0.669774	0
rs10097111	8	74493551	A	0.203598	-0.0950048	0.0371092	0.0104629	-0.0975289	0.0371205	0.00860499	-0.0234915		rs200219556	8	74493551	A	0.00573469	0.0968409	0.240377	0.687043	0.0968409	0.240373	0.687038	0
rs28594933	8	75573636	T	0.0746514	-0.169878	0.0583479	0.00359735	-0.173388	0.0583667	0.00297153	0		rs2648565	8	75592929	G	0.0635895	0.0150972	0.0739197	0.838167	0.0150972	0.0739183	0.838164	0
rs4741240	9	1280060	A	0.885862	-0.00340595	0.0490091	0.944595	-0.00308475	0.0490093	0.949812	-0.00488444		rs7647972	9	1280060	G	0.306663	0.0314111	0.0360723	0.383872	0.0314164	0.0360721	0.383792	0.000312881
rs62534435	9	7042938	G	0.196653	0.0527222	0.0375639	0.160458	0.0526082	0.0375652	0.161378	0.00586489		rs7428860	9	7060942	T	0.729772	-0.0172829	0.0373033	0.643144	-0.017293	0.0373028	0.642945	0
rs7028403	9	16755509	G	0.895063	0.0252797	0.0509354	0.619677	0.0248795	0.0509359	0.625233	0		rs55745704	9	16755509	T	0.0190957	-0.169063	0.129334	0.191151	-0.169063	0.129336	0.191157	0
rs181981926	9	104141758	G	0.00286513	-0.19863	0.379648	0.600839	-0.19863	0.379645	0.600835	0		rs792829	9	126326884	A	0.62814	-0.0883248	0.0339676	0.00931517	-0.0883248	0.0339708	0.00932179	0
rs10760291	9	126326884	C	0.285367	-0.0760522	0.0333857	0.0227271	-0.0757989	0.0333879	0.0231925	0.0084464		rs3107586	9	133054343	G	0.448276	0.0606239	0.0338152	0.0730049	0.0606239	0.0338165	0.0730157	0
rs1418194	9	133054343	T	0.534218	-0.0278638	0.0302988	0.357764	-0.0272842	0.0302998	0.367869	0		rs1421014	10	31171988	G	0.343004	-0.0125827	0.0350125	0.719312	-0.0125827	0.035012	0.719308	0
rs113389933	10	32644687	T	0.0084265	-0.0383304	0.171616	0.823263	-0.0383304	0.171614	0.823261	0		rs7639752	10	32644687	A	0.499951	0.00106904	0.032963	0.974128	0.00106904	0.0329625	0.974128	0
rs2505559	10	43663327	T	0.268732	0.110969	0.0338789	0.00105486	0.110969	0.0338815	0.00105579	0		rs7692200	10	65147419	C	0.362884	0.000763629	0.0349404	0.982563	0.000763629	0.0349398	0.982563	0
rs10510033	10	119536279	C	0.0720616	0.0262395	0.060584	0.664936	0.0262395	0.0605836	0.664933	0		rs7715383	10	69963180	C	0.0950755	0.123169	0.0594656	0.0383347	0.123169	0.0594692	0.0383464	0
rs12366182	11	27274956	G	0.30495	-0.0582793	0.0323609	0.0717162	-0.0568432	0.0323646	0.0790311	-0.00212087		rs115228297	10	95852314	C	0.0184097	-0.0107655	0.129805	0.933902	-0.0288065	0.130309	0.825043	0.0929819
rs7924571	11	32350027	A	0.237824	-0.0529856	0.03476	0.127427	-0.0442815	0.0348422	0.203759	0.0267361		rs381829	10	101903906	T	0.691552	0.055774	0.0357882	0.119127	0.0564736	0.0359287	0.115991	0
rs4140413	11	32459228	T	0.344382	-0.0156308	0.0314706	0.619415	0.0145412	0.0323489	0.653063	-0.233687		rs7715342	10	119536279	A	0.518471	-0.0493717	0.0329669	0.134234	-0.0494287	0.0329678	0.133794	0.00313087
rs422498	11	32643318	C	0.774325	0.139622	0.0353832	7.94688e-05	0.13956	0.0364474	0.000128618	0		rs139047714	11	27274956	TA	0.297212	0.0205755	0.0367684	0.575753	0.0207447	0.0367681	0.572615	0
rs113459934	11	47564722	A	0.120957	-0.00334633	0.0453651	0.941198	-0.0756192	0.0919821	0.411016	0.870447		rs745640618	11	32350027	C	0.33127	-0.0461346	0.0350381	0.18794	-0.0461346	0.0350386	0.187946	0
rs4147730	11	47605427	A	0.156041	0.0155328	0.0407379	0.702991	0.0746057	0.0826001	0.366411	0		rs61740657	11	32459228	A	0.00452201	0.347003	0.270696	0.199881	0.347003	0.2707	0.199886	0
rs215225	12	590545	G	0.417081	0.0234972	0.0302984	0.438029	0.0234972	0.0302983	0.438028	0		rs11242779	11	32643318	C	0.490885	-0.0672525	0.033211	0.0428669	-0.0673575	0.0332138	0.0425607	-0.00734235
rs6581635	12	65846231	T	0.453376	0.00273035	0.0297639	0.92691	0.00227991	0.029768	0.93895	0.0170067		rs1294421	11	44381152	G	0.627925	-0.0265259	0.0341986	0.437961	-0.0274447	0.0342039	0.42233	0.016818
rs12810758	12	66328027	T	0.205132	0.0329647	0.0368422	0.37092	0.0329169	0.0368475	0.371682	0		rs617030	11	118431347	G	0.0681612	0.0482783	0.0667598	0.469579	0.0486612	0.0667688	0.466123	0
rs7994829	13	32356288	T	0.53185	-0.0151836	0.0298779	0.611323	-0.0151836	0.0298777	0.611321	0		rs175597	12	65846231	C	0.118597	-0.0467443	0.05998	0.435785	-0.00921554	0.114534	0.93587	0.884527
rs157175	13	51062697	A	0.60124	-0.0322704	0.0307997	0.294754	-0.02679	0.0312376	0.391102	-0.170154		rs35001169	12	66328027	G	0.101463	-0.0648336	0.0670886	0.333851	-0.128435	0.141514	0.364102	0.85884
rs573666	13	51194405	T	0.357908	0.0373744	0.0308468	0.225661	0.0328977	0.0312854	0.293012	0		rs3131345	13	32339465	A	0.104506	-0.0117968	0.0596592	0.843252	0.0831239	0.095664	0.384894	0
rs71446481	14	54420647	ACC	0.460636	-0.0218868	0.0301837	0.468378	-0.0218396	0.0310704	0.482113	0.238809		rs62400366	13	51062697	T	0.146688	-0.0832429	0.0469676	0.0763371	-0.0832847	0.0469695	0.0762014	-0.00294074
rs2358483	14	54724054	T	0.312951	-0.00574427	0.0322294	0.858542	-0.000212486	0.0331761	0.99489	0		rs12697952	13	51194405	T	0.0988768	-0.0173044	0.0561407	0.757906	-0.0171209	0.0561426	0.760401	0.00934224
rs12888367	14	73377351	A	0.537815	-0.0375083	0.0297163	0.206872	-0.0375083	0.0297164	0.206874	0		rs2498527	14	54425147	A	0.807415	-0.0385085	0.0424883	0.36476	-0.0383875	0.0424901	0.366289	0
rs770282249	15	64601095	C	0.895178	0.029851	0.0518192	0.564575	0.0299358	0.0518196	0.563471	0.00521349		rs200889152	14	54724054	C	0.364714	-0.00221757	0.0344018	0.948603	-0.00221757	0.0344013	0.948602	0
rs12912045	15	67467297	T	0.217362	-0.0120096	0.0372834	0.747364	-0.0120907	0.0372845	0.745724	-0.00690508		rs4896645	14	73381527	G	0.58307	0.00756991	0.0332683	0.820003	0.00756991	0.0332677	0.82	0
rs10628630	15	74812953	AATT	0.0524918	0.00787797	0.070306	0.910782	0.00770755	0.0703073	0.912705	0.00277708		rs13213129	15	64601095	T	0.0463503	-0.0209818	0.0823171	0.798808	-0.0209818	0.0823157	0.798805	0
rs551555687	15	84419314	CT	0.461293	0.00258858	0.0300661	0.93139	0.00257983	0.030066	0.931621	0		rs1859041	15	65499260	G	0.592013	-0.0387342	0.0334173	0.246413	-0.0378019	0.0334194	0.257998	-0.0118538
rs2076440	16	1587322	A	0.304364	-0.0461526	0.0328169	0.159615	-0.0460957	0.0328203	0.160174	-0.0139824		rs1005128	15	67467297	C	0.677638	0.083091	0.0319705	0.00934989	0.0827009	0.0319748	0.00969742	0
rs12926153	16	11180762	G	0.127611	0.00648521	0.0448411	0.885006	0.00561264	0.044845	0.9004	0		rs6964590	15	84419314	A	0.236795	-0.00561888	0.0391894	0.885992	-0.00569396	0.0392543	0.884669	-0.0631501
rs117403966	16	64366343	T	0.0369431	0.0806618	0.0804918	0.316289	0.0805673	0.080493	0.316864	0.00568325		rs55675441	16	1587322	C	0.0531676	-0.00200778	0.0811311	0.980256	-0.00268908	0.0812653	0.973603	0
rs12599952	16	72034653	A	0.291955	0.00707901	0.0326644	0.828427	0.00689725	0.0326646	0.832767	0		rs7788470	16	11180762	C	0.369168	-0.0219249	0.0342374	0.521927	-0.0219249	0.0342371	0.521923	0
rs17111	16	84857244	G	0.408763	-0.0442086	0.0303262	0.144905	-0.0442086	0.0303265	0.144908	0		rs2953804	16	64366343	G	0.581718	0.097488	0.0372923	0.00894472	0.097488	0.0372967	0.00895288	0
rs67844128	17	12186018	G	0.33643	0.0654772	0.0320802	0.0412462	0.0651747	0.0320837	0.0422148	-0.0146482		rs145809264	16	69837538	C	0.00883488	-0.537374	0.204861	0.00871288	-0.506482	0.205329	0.013637	-0.0725147
rs139356332	17	19289286	C	0.0220188	-0.0893364	0.117644	0.447626	-0.0862625	0.117653	0.463441	0		rs10481336	16	72047286	C	0.22065	0.150259	0.0400994	0.000178845	0.151064	0.0402062	0.000171797	-0.0312449
rs9910554	17	54313855	G	0.113863	0.00726356	0.0474337	0.878295	0.00726356	0.0474333	0.878294	0		rs11135895	16	84857244	G	0.379041	0.187348	0.0342504	4.50166e-08	0.192704	0.0342868	1.90588e-08	0.00133904
rs833509	18	46528787	T	0.28799	0.00724579	0.03343	0.828407	0.00724579	0.0334297	0.828406	0		rs4292648	17	12191339	T	0.505447	-0.004692	0.0329842	0.886882	-0.00388139	0.0329862	0.906331	0
rs11667772	19	41127702	G	0.387721	0.0610682	0.0304917	0.0452006	0.0609996	0.0304934	0.0454548	0.00893002		rs10097111	17	19289286	A	0.203905	-0.0706696	0.0411019	0.0855463	-0.0706363	0.0411033	0.0857042	-0.00209998
rs536716337	19	48170335	T	0.0074343	0.0560047	0.191277	0.76968	0.0532947	0.191283	0.780538	0.00402826		rs184189876	17	54313855	T	0.0185418	0.0486855	0.12405	0.694712	0.0482425	0.124048	0.697349	0
rs55931982	19	52421591	G	0.182163	-0.0209405	0.0384251	0.585775	-0.0209794	0.0384252	0.585079	0		rs4741240	19	11723534	A	0.885743	-0.00671141	0.0544318	0.90187	-0.00686225	0.0544309	0.899674	0.00167397
rs6038554	20	6590899	C	0.633051	0.0455044	0.0310851	0.143231	0.0455044	0.0310854	0.143235	0		rs62536961	19	41108975	T	0.165159	0.0771946	0.0447462	0.0844976	0.0771972	0.0447477	0.0844977	0.00107929
rs5934505	X	8913826	C	0.2623	-0.0362604	0.0250416	0.147615	-0.0362604	0.0250417	0.147617	0		rs7028403	20	6590899	G	0.895213	0.00784288	0.0563063	0.889221	0.00774187	0.0563053	0.890637	0
rs35318931	X	38009121	A	0.0931707	-0.00493616	0.0380689	0.896832	-0.00493616	0.0380687	0.896832	0		rs10760291	20	10148468	C	0.285937	-0.0779547	0.037042	0.0353354	-0.0777614	0.0370455	0.0358099	0.0084464
													rs1418194	20	45433464	T	0.535385	-0.0214242	0.0336399	0.524211	-0.0208291	0.0336407	0.535809	0
													rs5934505	X	8913826	C	0.262862	-0.0270535	0.0264186	0.305821	-0.0270535	0.0264186	0.305821	0
													rs35318931	X	38009121	A	0.0926858	-0.022599	0.0401741	0.573758	-0.022599	0.0401739	0.573755	0

## Sheet: Diverticular follow-up
All													Males													Females
SNP	Chr	bp	refA	freq	b	se	p	bJ	bJ_se	pJ	LD_r		SNP	Chr	bp	refA	freq	b	se	p	bJ	bJ_se	pJ	LD_r		SNP	Chr	bp	refA	freq	b	se	p	bJ	bJ_se	pJ	LD_r
rs10489588	1	2951834	A	0.221675	-0.0399064	0.0609124	0.512374	-0.040002	0.0609118	0.511361	0.00615645		rs2072735	1	9355472	C	0.779243	-0.0180351	0.0723428	0.803128	-0.0209755	0.0723538	0.771891	-0.0251519		rs114783609	1	30367421	T	0.0298279	0.500552	0.335151	0.135304	0.500552	0.335199	0.135359	0
rs9435184	1	9343551	T	0.147234	0.103774	0.0720541	0.149805	0.0963949	0.0721334	0.181437	-0.0459386		rs12134602	1	9446761	A	0.416541	-0.0979578	0.0575829	0.0889125	-0.0983554	0.0576129	0.0877895	0		rs4846567	1	219750717	T	0.290891	0.229418	0.119126	0.0541233	0.229418	0.119159	0.0541904	0
rs12134602	1	9446761	A	0.414965	-0.123192	0.0508411	0.0153895	-0.120032	0.0509071	0.0183806	0		rs1015890	1	47702229	A	0.625951	0.152935	0.0585914	0.00904926	0.152609	0.0586364	0.00925114	0.00791304		rs13385119	2	3484521	A	0.255141	-0.225714	0.121282	0.062735	-0.225714	0.121312	0.0627987	0
rs150542278	1	53091294	G	0.0691685	0.0762748	0.0979949	0.43636	0.0761575	0.0979965	0.437073	-0.00135407		rs150542278	1	53091294	G	0.0734642	0.0812763	0.10999	0.459942	0.0787141	0.109991	0.474214	-0.000741324		rs13430745	2	33568353	T	0.176236	0.0340092	0.145341	0.814989	0.0340092	0.145327	0.81497	0
rs1514134	1	56116513	C	0.397029	0.00113608	0.0510011	0.982228	0.00113321	0.0509998	0.982273	0.00784728		rs6660332	1	56121180	T	0.396702	0.000395181	0.0574657	0.994513	0.0007926	0.0574604	0.988994	0.0070972		rs7559522	2	46050036	A	0.478936	-0.0491756	0.107673	0.647877	-0.0491756	0.107664	0.64785	0
rs2365498	1	62312654	A	0.222881	0.00899701	0.0604505	0.881686	0.00858042	0.0604512	0.887128	0		rs2365498	1	62312654	A	0.224572	0.0235598	0.068515	0.730949	0.023126	0.0685115	0.735703	0		rs11899380	2	56079609	A	0.122899	0.263668	0.161328	0.102183	0.250101	0.161514	0.121506	0.0451341
rs11578464	1	86072408	G	0.503126	0.00661434	0.0497853	0.894306	0.00661434	0.0497826	0.894301	0		rs17030613	1	113190807	C	0.203355	0.0444714	0.0706031	0.528774	0.0444714	0.0705977	0.528742	0		rs6721145	2	56183542	G	0.576522	0.214048	0.108998	0.0495551	0.206547	0.109137	0.0584177	0
rs17030613	1	113190807	C	0.204768	0.0129872	0.0622995	0.834867	0.0129872	0.0622961	0.834858	0		rs9427220	1	153761750	T	0.563904	0.0947337	0.0571607	0.0974544	0.0945754	0.0571753	0.0981011	-0.008407		rs76031781	2	241927600	C	0.0293587	0.537663	0.386719	0.164432	0.537663	0.386773	0.164491	0
rs2095402	1	156007177	G	0.621678	0.0146525	0.0521842	0.778876	0.0146525	0.0521814	0.778865	0		rs2095402	1	156007177	G	0.626498	-0.0202915	0.0588686	0.730326	-0.0194765	0.0588641	0.740741	0		rs114624200	3	8708405	A	0.0407299	0.134282	0.293274	0.647045	0.134282	0.293246	0.647014	0
rs3121580	1	218492121	C	0.830101	0.101222	0.0659438	0.124792	0.104253	0.0660145	0.11428	-0.0260989		rs3121580	1	218492121	C	0.830564	0.0876139	0.074581	0.240095	0.0865783	0.0746493	0.24613	-0.0416039		rs2256818	3	22314463	A	0.414723	0.125184	0.109248	0.251847	0.125184	0.109251	0.251862	0
rs646290	1	219034497	C	0.313252	0.117097	0.0567074	0.0389296	0.11774	0.0578848	0.0419473	0.176171		rs993925	1	218860068	T	0.342145	-0.017165	0.0588055	0.770368	-0.0107157	0.0589773	0.855824	-0.0669926		rs9883032	3	56050146	T	0.108962	0.381996	0.173071	0.0273023	0.381996	0.173139	0.0273634	0
rs61823192	1	219294570	T	0.0273297	0.0118892	0.17762	0.946632	-0.0381039	0.181688	0.833885	0.169531		rs4500327	1	219705205	T	0.336229	0.0571	0.0599523	0.340882	0.055907	0.060083	0.352115	0		rs17777851	3	99406421	C	0.133999	0.250199	0.159788	0.117391	0.250199	0.159812	0.117447	0
rs4846553	1	219550982	A	0.466608	0.029813	0.0505168	0.555083	0.0294965	0.0526966	0.575656	-0.225853		rs6749170	2	25110962	G	0.427423	0.149098	0.0571917	0.00913414	0.149098	0.0572332	0.00918477	0		rs549183530	3	114414320	T	0.00438999	0.903242	0.850624	0.2883	0.903242	0.850636	0.288307	0
rs2820444	1	219741820	A	0.296909	0.0492497	0.0547565	0.368423	0.0575448	0.0562355	0.306174	0		rs11125030	2	45976420	G	0.714879	-0.0853007	0.0623911	0.171565	-0.0853007	0.0623979	0.171611	0		rs62334301	4	169709298	G	0.217795	-0.0139545	0.130087	0.914575	-0.0139545	0.130074	0.914566	0
rs6749170	2	25110962	G	0.43125	0.137317	0.0506904	0.00674994	0.137101	0.050709	0.00685756	-0.00362317		rs76032374	2	56058356	G	0.128651	0.234136	0.0848936	0.00581577	0.190789	0.086782	0.0279147	-0.202949		rs4308452	5	4886982	G	0.472033	-0.00437362	0.108278	0.96778	-0.000190932	0.108332	0.998594	0.034771
rs6756581	2	33144396	C	0.255039	-0.0699745	0.0583149	0.230162	-0.0694101	0.0583168	0.233958	0		rs59985551	2	56106928	T	0.240804	-0.216512	0.0673534	0.00130639	-0.152663	0.0748659	0.0414345	-0.399395		rs1834922	5	5145100	A	0.662748	-0.128458	0.114962	0.263823	-0.128451	0.115034	0.264147	0
rs77972916	2	43762112	A	0.0746007	-0.144099	0.0982808	0.142595	-0.14399	0.0982876	0.142926	0.00107741		rs4672082	2	56192923	A	0.550944	0.128982	0.0571669	0.024056	0.0721644	0.0622764	0.246547	0		rs6864541	5	39364474	G	0.0756465	0.148234	0.204896	0.469397	0.148234	0.204886	0.469375	0
rs10194851	2	45972195	G	0.718584	-0.0593559	0.0563067	0.291812	-0.0592688	0.056307	0.292525	0		rs10201864	2	72096946	T	0.508893	0.0642187	0.056225	0.253382	0.0642187	0.0562271	0.2534	0		rs13184960	5	112952660	G	0.38635	-0.141377	0.110687	0.201506	-0.141377	0.110694	0.201535	0
rs75439645	2	56048944	A	0.12502	0.230987	0.0752534	0.00214445	0.188089	0.0768728	0.0144147	-0.202574		rs4332926	2	88860264	G	0.629028	-0.0216195	0.0583493	0.710997	-0.0216195	0.0583431	0.710967	0		rs13194087	6	31859578	A	0.0597497	0.176603	0.222835	0.428052	0.176603	0.222826	0.428035	0
rs59985551	2	56106928	T	0.238078	-0.217328	0.0596059	0.000266266	-0.149389	0.0662328	0.0241008	-0.399424		rs3749061	2	109759303	T	0.525806	-0.0205883	0.0561075	0.713661	-0.0205883	0.0561015	0.713631	0		rs117518869	6	80722553	A	0.0155474	0.213813	0.464195	0.645078	0.213813	0.464152	0.645047	0
rs4672081	2	56192818	T	0.555221	0.137967	0.0505545	0.00635127	0.0822903	0.0550921	0.135258	0		rs113496688	2	239937923	A	0.0883623	0.0748525	0.0996114	0.452385	0.0748557	0.099606	0.452341	8.73457e-05		rs503366	6	153333550	C	0.503107	-0.185825	0.106342	0.0805626	-0.185825	0.106364	0.0806245	0
rs4332926	2	88860264	G	0.626326	-0.0511104	0.0516181	0.322094	-0.0511104	0.051618	0.322093	0		rs200219556	2	241974013	A	0.00672835	-0.14984	0.375175	0.689608	-0.149863	0.375129	0.689527	0		rs6461998	7	27281157	C	0.939416	0.404184	0.227087	0.075098	0.404184	0.227138	0.0751632	0
rs2460257	2	105796581	A	0.0356593	-0.181137	0.138074	0.18956	-0.181137	0.13808	0.189579	0		rs165177	3	8603243	C	0.732628	0.0837657	0.0632464	0.185359	0.0837627	0.0632524	0.185416	-0.00184357		rs11549263	9	130941121	C	0.011585	-0.153791	0.681643	0.821499	-0.153791	0.681522	0.821467	0
rs113496688	2	239937923	A	0.0873845	0.11541	0.0887009	0.193218	0.114858	0.0887055	0.195383	0.00525971		rs2648565	3	9339410	G	0.0609579	-0.00340826	0.120177	0.977375	-0.0031226	0.120162	0.979268	0		rs61844798	10	15895400	C	0.00997395	1.11329	0.716595	0.120285	1.11329	0.716776	0.120378	0
rs9973334	2	241838142	G	0.71498	0.0674758	0.0559802	0.228068	0.0666671	0.0560032	0.233883	0.0299776		rs60960215	3	55613288	A	0.282144	0.153345	0.063872	0.0163584	0.150258	0.0640077	0.0189	-0.0551196		rs11186619	10	93349439	A	0.0275391	0.0805495	0.336322	0.810717	0.0805495	0.336288	0.810698	0
rs200219556	2	241974013	A	0.00718889	0.103605	0.32905	0.752867	0.0928924	0.329151	0.777777	0		rs7647972	3	56141843	G	0.30457	-0.0784887	0.0615183	0.202006	-0.0706064	0.061614	0.251816	0.000312881		rs10159947	10	126452889	A	0.0281908	0.131377	0.381887	0.730831	0.131377	0.38184	0.730799	0
rs165177	3	8603243	C	0.73463	0.0551736	0.0560823	0.325215	0.0550706	0.0560824	0.32612	0.00224138		rs7428860	3	57112699	T	0.748326	-0.113879	0.0653564	0.0814331	-0.115075	0.0653753	0.0783699	0		rs3858446	11	32450890	G	0.339651	-0.283089	0.113635	0.012731	-0.283089	0.113696	0.0127784	0
rs7820	3	13679829	T	0.616228	0.044374	0.0524261	0.397323	0.044262	0.0524253	0.39851	0		rs55745704	3	67761986	T	0.0155337	0.0421224	0.249068	0.865702	0.0430926	0.249034	0.862621	0.00320543		rs11606287	11	47407439	A	0.338441	-0.050457	0.115221	0.661449	-0.050457	0.115212	0.661422	0
rs11130208	3	49615624	T	0.82013	-0.00262944	0.0647232	0.967594	-0.0015754	0.0647217	0.98058	-0.005696		rs715468	3	75963778	G	0.584605	-0.0759173	0.0598986	0.205001	-0.0759491	0.0599038	0.204851	0		rs117192040	12	120961706	A	0.0197862	0.701096	0.442038	0.112727	0.701096	0.442128	0.1128	0
rs61613824	3	55602137	A	0.340254	0.14786	0.0531762	0.00542634	0.146575	0.0532808	0.00594139	-0.0556621		rs792829	3	99462647	A	0.630413	-0.0677619	0.0573968	0.237767	-0.0677619	0.0573995	0.237789	0		rs142667430	13	19454846	T	0.00922315	-0.429063	0.593941	0.470049	-0.429063	0.593908	0.470025	0
rs7647972	3	56141843	G	0.302715	-0.0344122	0.0544627	0.527486	-0.0261439	0.0545446	0.631716	-0.00188642		rs3107586	3	152244884	G	0.452172	-0.0658944	0.0564913	0.243431	-0.0658944	0.0564938	0.243452	0		rs543019	13	94792504	C	0.823983	0.0192298	0.141088	0.891587	0.0192298	0.141074	0.891576	0
rs6414588	3	57113077	G	0.731841	-0.0147341	0.0565794	0.794544	-0.0161633	0.0565792	0.775127	0		rs1421014	3	169373514	G	0.334982	0.0865273	0.0609008	0.155378	0.0865273	0.0609088	0.155432	0		rs2364838	14	78246943	T	0.321434	-0.14203	0.115623	0.219302	-0.14203	0.115629	0.219326	0
rs116627751	3	71999251	T	0.0396514	-0.256547	0.150362	0.0879716	-0.256979	0.150385	0.0874855	-0.00252586		rs7639752	3	195973244	A	0.501762	0.0875231	0.0564094	0.120765	0.0875231	0.0564193	0.12083	0		rs149695565	15	59014580	T	0.0191189	1.68629	0.543554	0.00191995	1.68629	0.54447	0.00195408	0
rs715468	3	75963778	G	0.585024	-0.067583	0.0530895	0.203017	-0.0677873	0.0530917	0.201674	0		rs4588409	4	4914996	C	0.671947	-0.0319954	0.0596422	0.591644	-0.0319954	0.059637	0.591612	0		rs180815410	16	7695597	T	0.00721585	-0.348257	0.699246	0.618452	-0.348257	0.699182	0.618419	0
rs792829	3	99462647	A	0.62644	-0.0865924	0.0507698	0.0880847	-0.0865924	0.050775	0.0881176	0		rs75026299	4	146952042	G	0.0864049	0.0112497	0.107005	0.916271	0.011023	0.106991	0.917941	-0.00438754		rs73568611	16	77971934	G	0.0742491	-0.0902589	0.220134	0.681793	-0.0902589	0.220113	0.681764	0
rs3107586	3	152244884	G	0.449823	-0.0497118	0.0502808	0.322818	-0.0497118	0.0502808	0.322817	0		rs7692200	4	153120982	C	0.358063	-0.0302985	0.0608723	0.618668	-0.0302718	0.0608667	0.618946	0		rs117186448	18	3232377	G	0.0278415	-0.173178	0.340273	0.610795	-0.173178	0.340246	0.610766	0
rs1421014	3	169373514	G	0.339714	0.0822372	0.0537334	0.125901	0.0822372	0.0537376	0.125931	0		rs10005540	4	174582067	T	0.600517	-0.0130735	0.0579385	0.821478	-0.0130735	0.0579316	0.821457	0		rs147796758	19	7461153	C	0.039051	0.15559	0.358618	0.66439	0.157057	0.35858	0.661388	-0.0087853
rs4588409	4	4914996	C	0.675011	0.0262042	0.0530061	0.62105	0.0262042	0.0530038	0.621035	0		rs7715383	5	5350637	C	0.0919436	0.076282	0.0984035	0.438224	0.079899	0.0986404	0.417938	-0.0782767		rs193028452	19	13991074	A	0.00438999	0.622202	1.18897	0.600757	0.626245	1.18882	0.598347	0
rs7692200	4	153120982	C	0.357084	-0.0467489	0.0538636	0.385442	-0.0467489	0.0538628	0.385435	0		rs17821528	5	5539934	G	0.109447	0.0477302	0.10189	0.639463	0.0535186	0.102127	0.600253	0		rs117383413	19	35450505	A	0.011684	0.282794	0.571466	0.620701	0.282794	0.571409	0.620666	0
rs11722597	4	174595677	T	0.409316	0.00756168	0.050608	0.881225	0.00756168	0.0506052	0.881218	0		rs115228297	5	64202197	C	0.0233258	0.0387092	0.202166	0.848156	0.0111073	0.202876	0.956339	0.0929819		rs228835	20	50064246	T	0.623556	0.0444602	0.112219	0.691964	0.0444602	0.112209	0.691939	0
rs79457550	5	4919306	A	0.0805834	-0.0777436	0.0939839	0.408123	-0.101594	0.0958159	0.289007	-0.185634		rs381829	5	64350433	T	0.683415	0.0966086	0.0601324	0.108143	0.0963268	0.0603638	0.11054	0		rs9305406	21	31386243	A	0.840667	-0.0728284	0.147927	0.622488	-0.0728284	0.147915	0.62246	0
rs10038746	5	4972088	G	0.356245	-0.0151724	0.0520013	0.770462	-0.0240639	0.0528745	0.649027	0.00266783		rs7715342	5	112624949	A	0.516535	-0.0710405	0.0554655	0.200262	-0.0711179	0.0554702	0.19981	0.00366571		rs187894551	22	37154543	T	0.00471324	-0.384832	0.879721	0.661786	-0.384832	0.87963	0.661753	0
rs1834922	5	5145100	A	0.660921	-0.114606	0.053501	0.0321837	-0.123602	0.0537274	0.0214178	0.0440771		rs72786964	5	121420946	C	0.29815	0.023366	0.0613758	0.703423	0.0236508	0.0613697	0.699954	0		rs140403408	X	23278314	C	0.842969	-0.0111707	0.149496	0.940436	-0.0111707	0.149481	0.94043	0
rs16875291	5	5298513	T	0.0287784	0.133822	0.150738	0.374659	0.155104	0.150941	0.304146	-0.0257921		rs474853	5	134365091	C	0.35788	-0.107306	0.0586204	0.0671716	-0.107306	0.0586374	0.0672511	0
rs7715383	5	5350637	C	0.0941542	0.15166	0.0867576	0.0804486	0.158957	0.0868278	0.067144	0		rs61740657	5	178310142	A	0.00853474	-0.120044	0.350551	0.732018	-0.120044	0.350501	0.731981	0
rs381829	5	64350433	T	0.685608	0.0439489	0.0534096	0.410584	0.0439489	0.0534086	0.410576	0		rs11242779	6	2507901	C	0.492044	-0.101923	0.0565443	0.0714619	-0.102341	0.0565621	0.0703945	-0.00734235
rs7715342	5	112624949	A	0.520389	-0.102558	0.0492336	0.0372433	-0.10282	0.0492434	0.0367991	0.00617173		rs1294421	6	6743149	G	0.618763	-0.0620778	0.0582073	0.2862	-0.0629927	0.0582181	0.279247	0.016818
rs10519694	5	121407219	T	0.285696	0.0488555	0.0559783	0.382795	0.0495573	0.0559786	0.376	0		rs617030	6	7098256	G	0.0650932	0.0152831	0.114355	0.893683	0.0165835	0.114358	0.8847	0
rs254551	5	134380531	A	0.436866	-0.0790728	0.0502565	0.11563	-0.0790728	0.0502606	0.11566	0		rs175597	6	27810626	C	0.1232	-0.00582582	0.0872017	0.946734	0.150727	0.18156	0.406441	0.884527
rs11242779	6	2507901	C	0.493792	-0.0842002	0.0501262	0.0930035	-0.083237	0.0501385	0.0968858	-0.00734235		rs35001169	6	28187632	G	0.102826	-0.050643	0.0951517	0.594563	0.0027884	0.252094	0.991175	0.85884
rs1294421	6	6743149	G	0.62642	-0.108694	0.0516457	0.0353256	-0.110034	0.051658	0.0331668	-0.00614155		rs3131345	6	28825571	A	0.103821	-0.106708	0.0953859	0.263271	-0.232373	0.182759	0.20356	0
rs11759956	6	7109097	T	0.568634	-0.119607	0.0516778	0.0206418	-0.118969	0.0516979	0.0213784	0		rs62400366	6	45480516	T	0.142151	0.0160076	0.0813782	0.844057	0.0156703	0.0813687	0.847284	-0.00294074
rs200966	6	27862152	C	0.177812	-0.0430153	0.06586	0.513671	0.0216766	0.0829016	0.793727	0.618005		rs12697952	6	54634302	T	0.0998615	-0.134328	0.0944876	0.155129	-0.133594	0.0945042	0.15747	0.00934224
rs3131345	6	28825571	A	0.101921	-0.12003	0.0846813	0.156357	-0.13696	0.106603	0.198873	0		rs2498527	6	55567753	A	0.805048	-0.0560652	0.0713131	0.43176	-0.0551262	0.0713128	0.439511	0
rs62400377	6	45518634	G	0.11703	0.0378724	0.0785026	0.629497	0.0381257	0.0784995	0.627194	0.00299723		rs150115323	6	117506408	G	0.361833	0.114972	0.0593389	0.0526772	0.114972	0.0593596	0.0527602	0
rs12697952	6	54634302	T	0.0989221	-0.0913704	0.0839904	0.276654	-0.0909692	0.0839953	0.278796	0.00934224		rs4896645	6	143670379	G	0.579387	-0.0442441	0.0581706	0.446901	-0.0442441	0.0581675	0.446877	0
rs2498527	6	55567753	A	0.8057	-0.0428576	0.0632911	0.49831	-0.0422181	0.0632919	0.504748	0		rs13213129	6	160906922	T	0.0452102	0.0555328	0.145102	0.701932	0.0555328	0.145085	0.701897	0
rs1405212	6	117490664	C	0.64128	-0.102198	0.0525542	0.0518194	-0.102198	0.0525626	0.0518567	0		rs1859041	7	25687828	G	0.59336	-0.0534879	0.0583012	0.358912	-0.052955	0.0583041	0.363744	-0.0118538
rs1863137	6	143653722	C	0.582466	-0.0528546	0.0515299	0.305029	-0.0528546	0.0515301	0.305031	0		rs1005128	7	27608676	C	0.677612	0.0481627	0.0614391	0.433093	0.047503	0.0614404	0.43943	0
rs9455899	6	169589577	T	0.636332	-0.0354647	0.0518619	0.494084	-0.0354647	0.0518604	0.494071	0		rs6964590	7	73308350	A	0.230954	-0.0933234	0.0682986	0.171812	-0.0929395	0.0684376	0.174458	-0.0631501
rs6943068	7	25692889	A	0.638246	-0.0333247	0.0521659	0.522939	-0.0324324	0.0521694	0.534155	-0.0144492		rs55675441	7	73440985	C	0.0600642	0.0207913	0.118813	0.861085	0.0107823	0.119027	0.927821	0
rs1005128	7	27608676	C	0.67928	0.0657154	0.0543974	0.227024	0.065233	0.0544044	0.230513	0		rs10249721	7	83631028	G	0.258875	-0.0384168	0.0652273	0.555883	-0.0384168	0.0652219	0.55585	0
rs6964590	7	73308350	A	0.228738	-0.0620323	0.0605091	0.305281	-0.0609751	0.0605481	0.313909	-0.0196058		rs12534818	7	152211898	G	0.56457	-0.121068	0.0584763	0.0384169	-0.121068	0.0585016	0.0385008	0
rs56020114	7	73441468	T	0.356109	-0.00149367	0.0546519	0.978196	-0.00821432	0.0554512	0.882235	-0.172271		rs145809264	8	25403342	C	0.0136266	-0.406589	0.262308	0.121132	-0.385931	0.263002	0.142266	-0.0725147
rs3895707	7	73540726	T	0.0937436	-0.0547927	0.0880773	0.533878	-0.0540915	0.0894005	0.545148	0		rs10481336	8	25435170	C	0.223647	0.127702	0.0672755	0.0576707	0.125238	0.0674779	0.0634553	-0.0312449
rs10249721	7	83631028	G	0.259613	-0.00666105	0.0577901	0.908237	-0.00561999	0.0578933	0.922667	-0.0610054		rs11135895	8	25706115	G	0.382597	0.111529	0.0584155	0.0562308	0.116255	0.0584692	0.0467767	0.00133904
rs10246488	7	84244047	C	0.506918	0.0152619	0.0503791	0.761935	0.0149648	0.0504694	0.766839	0		rs4292648	8	30324803	T	0.503858	0.051028	0.0571364	0.371808	0.0520528	0.0571401	0.362313	0
rs12534818	7	152211898	G	0.567053	-0.082562	0.0517331	0.110506	-0.082562	0.0517379	0.110539	0		rs10097111	8	74493551	A	0.206395	-0.00631515	0.0693507	0.927444	-0.00631515	0.0693423	0.927435	0
rs145809264	8	25403342	C	0.0147884	-0.219961	0.230596	0.340144	-0.210995	0.231097	0.361236	-0.0725147		rs4741240	9	1280060	A	0.878883	-0.167631	0.0874626	0.055288	-0.167827	0.0874925	0.0550878	0.00167397
rs10481336	8	25435170	C	0.222499	0.0552943	0.059806	0.355194	0.0544104	0.0599597	0.36417	-0.03183		rs62536961	9	7060942	T	0.161468	0.103113	0.076924	0.180097	0.103477	0.0769318	0.178611	0.00107929
rs4336620	8	25708509	G	0.380997	0.0707526	0.051671	0.170909	0.0729087	0.0517032	0.158499	0		rs7028403	9	16755509	G	0.886268	-0.135213	0.0919883	0.141592	-0.135342	0.0920026	0.141273	0
rs10097111	8	74493551	A	0.206579	-0.0154024	0.0613246	0.801688	-0.0156355	0.0613372	0.798792	-0.0234915		rs10760291	9	126326884	C	0.28424	0.0552513	0.0628921	0.379667	0.0555528	0.0628925	0.377075	0.0084464
rs28594933	8	75573636	T	0.0675202	-0.016543	0.102376	0.871628	-0.0171356	0.102396	0.867098	0		rs1418194	9	133054343	T	0.538268	-0.0318779	0.056761	0.574378	-0.0323003	0.0567582	0.569298	0
rs4741240	9	1280060	A	0.878268	-0.188384	0.0779856	0.0157082	-0.187992	0.0780086	0.0159574	-0.00488444		rs3006594	10	31171988	C	0.366088	-0.039043	0.0582642	0.502792	-0.0377337	0.0582652	0.517231	-0.0145191
rs62534435	9	7042938	G	0.201754	0.0655118	0.0624521	0.294181	0.0654002	0.0624542	0.295021	0.00586489		rs113389933	10	32644687	T	0.00983761	0.548821	0.316657	0.083065	0.546147	0.316781	0.0846983	0
rs7028403	9	16755509	G	0.888923	-0.139436	0.0818059	0.0882915	-0.139926	0.0818165	0.0872204	0		rs2893919	10	65134778	A	0.496935	0.0966683	0.0563956	0.0865081	0.0969534	0.0564178	0.0857073	0.0174985
rs181981926	9	104141758	G	0.00516426	-0.452717	0.407469	0.266548	-0.452717	0.407476	0.266557	0		rs7094934	10	69962850	A	0.185926	-0.0187623	0.0724048	0.795535	-0.0209367	0.0724075	0.772466	0
rs10760291	9	126326884	C	0.282936	0.00803483	0.0556167	0.885131	0.00838653	0.0556156	0.880138	0.0084464		rs11187786	10	95852314	G	0.243133	0.0686194	0.067405	0.30867	0.0690405	0.0674088	0.305738	-0.0103019
rs1418194	9	133054343	T	0.532368	-0.0375252	0.050199	0.454745	-0.0375891	0.0501995	0.453982	0		rs10883447	10	101903906	G	0.398949	0.035214	0.0578414	0.542656	0.0358117	0.0578398	0.535815	0
rs10740836	10	31108694	A	0.829218	-0.0399704	0.0701331	0.56873	-0.0413108	0.0701317	0.55583	0.00713009		rs10510033	10	119536279	C	0.0716264	0.234586	0.109344	0.0319208	0.234586	0.109393	0.0319977	0
rs113389933	10	32644687	T	0.00946447	0.806598	0.286449	0.00486484	0.807742	0.286593	0.00482594	0		rs12366182	11	27274956	G	0.292913	-0.0792774	0.0621969	0.202444	-0.078558	0.0622079	0.20665	-0.00212087
rs2505559	10	43663327	T	0.271133	0.190867	0.0559382	0.000644631	0.190867	0.0559713	0.00064943	0		rs7924571	11	32350027	A	0.235045	-0.0470196	0.066401	0.478873	-0.0441204	0.0665529	0.507371	0.0267361
rs10510033	10	119536279	C	0.0698072	0.209519	0.0970738	0.0309012	0.209519	0.0970934	0.030935	0		rs4140413	11	32459228	T	0.333289	-0.101146	0.060478	0.0944385	-0.0988442	0.0621798	0.111914	-0.233687
rs379781	11	2918639	A	0.429438	0.0576748	0.0516774	0.264398	0.0576748	0.0516781	0.264405	0		rs422498	11	32643318	C	0.776542	0.0329112	0.0677098	0.626923	0.00320784	0.069731	0.963308	0
rs12366182	11	27274956	G	0.30075	-0.0585607	0.0550072	0.287057	-0.0574267	0.0550131	0.296544	-0.00212087		rs10430993	11	44380897	G	0.381621	-0.0469591	0.0579546	0.417783	-0.0469591	0.0579521	0.417763	0
rs7924571	11	32350027	A	0.236666	-0.0237278	0.0588687	0.686902	-0.0192773	0.0590032	0.743883	0.0267361		rs117255886	11	118431347	A	0.00788645	0.141055	0.349079	0.686155	0.141055	0.349035	0.686118	0
rs4140413	11	32459228	T	0.33607	-0.13789	0.0534461	0.00988072	-0.134978	0.0549775	0.0140829	-0.233687		rs6581635	12	65846231	T	0.445607	-0.11207	0.0567371	0.0482407	-0.113071	0.0567657	0.0463827	0.0170067
rs422498	11	32643318	C	0.770857	0.0470278	0.059855	0.432047	0.00973123	0.0616701	0.874618	0		rs12810758	12	66328027	T	0.196073	0.0713672	0.07047	0.311189	0.0737351	0.0704803	0.295478	0
rs3847503	11	47464519	A	0.163251	0.0944114	0.0676291	0.16271	0.15244	0.133557	0.253709	0.867834		rs4315127	12	85104050	C	0.137878	-0.0891329	0.0835927	0.286299	-0.0891329	0.0835942	0.286307	0
rs113459934	11	47564722	A	0.127475	0.0706432	0.0744741	0.342844	-0.074102	0.147066	0.614354	0		rs7991339	13	32339465	G	0.248867	0.0903459	0.0655924	0.168394	0.0903459	0.0655998	0.168442	0
rs215225	12	590545	G	0.414723	0.0601075	0.0510106	0.238663	0.0601075	0.0510117	0.238674	0		rs157175	13	51062697	A	0.602594	0.0297209	0.0582747	0.610042	0.0165668	0.0590903	0.779198	-0.170154
rs6581635	12	65846231	T	0.444859	-0.0758737	0.0503203	0.131602	-0.0768532	0.0503312	0.126773	0.0170067		rs573666	13	51194405	T	0.355734	-0.0817692	0.058144	0.159629	-0.0790227	0.0589703	0.180232	0
rs12810758	12	66328027	T	0.204822	0.0696464	0.0621141	0.262175	0.0712558	0.062124	0.251384	0		rs2032423	14	54425147	C	0.542869	0.0124003	0.0570614	0.827964	0.060411	0.0588137	0.304345	-0.243788
rs4315127	12	85104050	C	0.136826	-0.0587665	0.0742442	0.428635	-0.0587665	0.0742426	0.428625	0		rs2358483	14	54724054	T	0.315332	0.197168	0.0613593	0.00131202	0.212958	0.0633263	0.000771379	0
rs73163449	13	30765853	G	0.0862611	0.114633	0.0910685	0.20812	0.115545	0.0910729	0.204544	-0.00529968		rs2333010	14	73382222	G	0.787796	-0.0814406	0.0690994	0.238557	-0.0814406	0.0691028	0.23858	0
rs7994829	13	32356288	T	0.530047	0.0965194	0.0504459	0.0557065	0.0968535	0.0504543	0.0549046	0		rs12912045	15	67467297	T	0.211166	-0.0857989	0.06967	0.218134	-0.0857989	0.0696746	0.218164	0
rs157175	13	51062697	A	0.606523	0.0311882	0.0517475	0.546709	0.0243052	0.0524768	0.64325	-0.170154		rs4843154	15	84419524	T	0.45248	0.113518	0.0567176	0.0453429	0.113518	0.0567389	0.0454237	0
rs573666	13	51194405	T	0.355087	-0.0453307	0.0516463	0.380099	-0.0412952	0.0523755	0.430437	0		rs2076440	16	1587322	A	0.303594	-0.0516565	0.0606185	0.394126	-0.0503342	0.060622	0.406372	-0.0139824
rs2761884	14	54421052	T	0.466753	0.0194892	0.0506267	0.700268	-0.0126638	0.0520953	0.807937	0.236026		rs12926153	16	11180762	G	0.121444	0.142439	0.0879351	0.105272	0.141448	0.0879616	0.107821	0
rs2358483	14	54724054	T	0.313505	0.143284	0.0544082	0.00845111	0.146496	0.0560084	0.00890662	0		rs117403966	16	64366343	T	0.0371224	-0.107984	0.156841	0.491143	-0.107678	0.156838	0.492363	-0.00881838
rs12888367	14	73377351	A	0.528182	-0.0800812	0.0500497	0.109591	-0.0800812	0.0500541	0.109622	0		rs192693525	16	69837538	T	0.00461354	0.335502	0.526452	0.523936	0.335089	0.526436	0.524435	-0.0140605
rs12912045	15	67467297	T	0.211672	-0.0929602	0.0616319	0.131474	-0.0929602	0.0616363	0.131502	0		rs4788456	16	72047286	A	0.30243	0.0227203	0.0616599	0.712518	0.0234604	0.0616586	0.703583	0
rs4843154	15	84419524	T	0.445106	0.108392	0.0503441	0.0313167	0.108392	0.0503544	0.0313514	0		rs17111	16	84857244	G	0.410429	0.0854755	0.0580127	0.140645	0.0854755	0.0580214	0.140704	0
rs2076440	16	1587322	A	0.302798	-0.0238899	0.053894	0.657566	-0.0233938	0.0538966	0.664253	-0.0139824		rs12453693	17	12191339	T	0.314917	0.0515816	0.0600201	0.390116	0.050183	0.0600243	0.40313	-0.0163084
rs12926153	16	11180762	G	0.123668	0.0528296	0.0773496	0.494609	0.052373	0.0773544	0.498372	0		rs139356332	17	19289286	C	0.016031	-0.414039	0.25261	0.101204	-0.411012	0.252703	0.103851	0
rs117403966	16	64366343	T	0.0354169	0.00298611	0.139801	0.982959	0.00291418	0.139795	0.983368	0.00568325		rs9910554	17	54313855	G	0.112469	-0.00267751	0.0900446	0.976278	-0.00267751	0.0900332	0.976275	0
rs12599952	16	72034653	A	0.287598	0.00517449	0.0555446	0.925777	0.00516809	0.0555424	0.925866	0		rs529429255	18	19044279	G	0.00549471	-1.3197	0.558801	0.0181931	-1.3197	0.559485	0.0183353	0
rs17111	16	84857244	G	0.403365	0.113376	0.0513796	0.0273395	0.113376	0.051391	0.0273737	0		rs180724379	19	11723534	T	0.0219033	-0.165399	0.20533	0.420516	-0.165399	0.20532	0.420493	0
rs67844128	17	12186018	G	0.328781	0.00847554	0.0530672	0.873107	0.00727493	0.0530686	0.890963	-0.0146482		rs10410606	19	41108975	C	0.440962	0.0483827	0.0570874	0.396706	0.0483827	0.0570854	0.396689	0
rs139356332	17	19289286	C	0.0169014	-0.396363	0.222623	0.0750067	-0.395975	0.222677	0.075363	0		rs6038554	20	6590899	C	0.631835	0.026911	0.0586118	0.646134	0.0269687	0.0586061	0.645396	-0.00114255
rs9910554	17	54313855	G	0.116588	0.00845695	0.0793736	0.915149	0.00799552	0.0793695	0.919758	0.0036747		rs16991180	20	10148468	A	0.14212	0.0703403	0.0813644	0.387309	0.0703828	0.0813619	0.387007	0
rs146385050	17	60637258	A	0.186721	0.118836	0.0700542	0.0898198	0.118812	0.0700634	0.0899275	0		rs3091777	20	45433464	G	0.245066	0.0216985	0.0655871	0.740769	0.0216985	0.0655798	0.740741	0
rs833509	18	46528787	T	0.284333	-0.00610504	0.0565868	0.914084	-0.00610504	0.0565835	0.91408	0		rs6123685	20	55836040	A	0.219568	-0.013719	0.0724396	0.849791	-0.013719	0.0724298	0.849771	0
rs11667772	19	41127702	G	0.383692	0.105789	0.0519079	0.0415484	0.105789	0.0519172	0.0415853	0		rs56355307	X	8888591	T	0.738203	-0.109778	0.0458377	0.0166233	-0.109778	0.0458515	0.016656	0
rs55931982	19	52421591	G	0.174709	-0.0914463	0.0661817	0.167049	-0.0914463	0.0661851	0.167071	0		rs35318931	X	38009121	G	0.916603	0.0842114	0.0729617	0.248424	0.0800634	0.07298	0.272615	-0.0216282
rs6038554	20	6590899	C	0.634812	0.0161695	0.0521583	0.756555	0.0161695	0.0521556	0.756543	0		rs5917552	X	38078195	T	0.152167	-0.148214	0.0574983	0.00994566	-0.147956	0.0575366	0.0101256	-0.00407356
rs6123685	20	55836040	A	0.225157	-0.0145496	0.0637013	0.819332	-0.0145496	0.0636975	0.819321	0		rs2353081	X	45378991	A	0.586723	0.0527072	0.0414946	0.204007	0.0664386	0.0419967	0.113651	0.153884
rs5934505	X	8913826	T	0.734308	-0.0823879	0.0424055	0.0520331	-0.0823879	0.0424092	0.0520537	0		rs56976399	X	45634577	C	0.68199	-0.0862829	0.0438738	0.0492277	-0.0984241	0.0444135	0.0266855	0
rs35318931	X	38009121	G	0.915371	0.035555	0.0684439	0.603429	0.0324907	0.0684582	0.635067	-0.0216282		rs7890102	X	109775721	C	0.646341	-0.00330154	0.0430369	0.938851	-0.00302072	0.0430361	0.944042	-0.00832755
rs5917552	X	38078195	T	0.152447	-0.108322	0.0539648	0.0447212	-0.108871	0.053986	0.0437321	-0.00407356		rs6608474	X	115181788	T	0.43302	0.0633452	0.0415434	0.12731	0.0635234	0.0415488	0.126292	0.00383325
rs2353081	X	45378991	A	0.590125	0.0432598	0.0389388	0.266582	0.0568328	0.0394073	0.149249	0.153884		rs421086	X	118630538	G	0.245825	-0.0604946	0.0471967	0.199929	-0.0607837	0.0471995	0.197815	0
rs56976399	X	45634577	C	0.680835	-0.0857939	0.0411437	0.037049	-0.0959776	0.0416451	0.021186	0		rs5930655	X	133781599	A	0.228397	-0.107257	0.0474497	0.0237941	-0.107257	0.0474618	0.0238299	0
rs7890102	X	109775721	C	0.644273	0.0257989	0.0403276	0.522346	0.026441	0.0403282	0.512052	-0.00832755		rs5905042	X	146444527	C	0.70255	0.105766	0.0437469	0.0156203	0.105766	0.0437602	0.0156518	0
rs6608474	X	115181788	T	0.439106	0.0743365	0.0389424	0.0562772	0.0745489	0.0389472	0.0556073	0
rs5930655	X	133781599	A	0.232048	-0.0775478	0.0444774	0.0812407	-0.0775478	0.0444803	0.0812604	0
rs5905042	X	146444527	C	0.704267	0.102484	0.0410727	0.0125891	0.102484	0.0410795	0.0126037	0

## Sheet: LEGEND collapsed loci
variable	explanation
phenotype	hernia group with lowest P, highlighting variants identified through inguinal meta-analysis in bold
SNP	variant
Chr	chromosom
bp	basepair
refA	reference allele
freq	frequency of A
b	beta
se	standard error
p	p-value in initial analysis
bJ	beta in joint analysis
bJ_se	standard error in joint analysis
pJ	p-value in joint analysis
Pmeta	p-value from inguinal meta-analysis, if initial P was not genome-wide significant
covered SNPs	variants reaching genome-wide significance in another analysis with an r2 > 0.6 to this variant
	loci identified in the meta-analyses were added later and are aligned to the right
LOCUS	number of locus: codes 1-58 and HLA for initial loci, 59 to 80 for additional loci from inguinal META (aligned to the right)
color	HLA variants in red

[truncated: 7 more sheets: collapsed loci, LEGEND heterogeneity by sex, heterogeneity by sex, LEGEND MultiPhen, MultiPhen 81 loci, locus chr7q33, potential new loci]
