# Supplementary material for: Comprehensive genome-wide association study of different forms of hernia identifies more than 80 associated loci
Source: Nat Commun. 2022 Jun 9;13:3200. doi: 10.1038/s41467-022-30921-4 (PMC9184475; doi:10.1038/s41467-022-30921-4)
Supplement: Supplementary file 8 — Supplementary Data 5 [file 41467_2022_30921_MOESM8_ESM.xlsx]

## Sheet: GENES inguinal
Locus	Nr of genes in locus	Chromosome and position	GWAS P value	Ensembl gene ID	Gene symbol	Nominal P value	Gene closest to lead SNP	Top cis eQTL SNP (Westra et al. Nature Genetics 2014)	False discovery rate
rs10181075	1	chr2:43024365-43025852	6.43e-06	ENSG00000226491	-	3.42e-08	TRUE	-	<=0.01
rs7028403	1	chr9:16416404-16870841	8.13e-08	ENSG00000173068	BNC2	9.96e-08	TRUE	rs10962474	<=0.01
rs165177	2	chr3:8543393-8615561	7.35e-07	ENSG00000237697	LINC00312	1.11e-07	TRUE	-	<=0.01
rs11722597	1	chr4:174446120-174451380	1.45e-16	ENSG00000164107	HAND2	3.89e-07	TRUE	rs11132986	<=0.01
rs165177	2	chr3:8543393-8615561	7.35e-07	ENSG00000071282	LMCD1	6.32e-07	FALSE	rs6809788	<=0.01
rs150542278	2	chr1:53068044-53135355	2.88e-06	ENSG00000116157	GPX7	9.72e-07	FALSE	rs835339	<=0.01
rs11667772	2	chr19:41082757-41135725	1.01e-06	ENSG00000090006	LTBP4	1.04e-06	TRUE	rs1864074	<=0.01
rs12187081	1	chr5:64444563-64777747	3.59e-07	ENSG00000049192	ADAMTS6	1.9e-06	TRUE	-	<=0.01
rs149236855;rs219147	2	chr2:33050510-33624576	4.59e-06	ENSG00000049323	LTBP1	3.72e-06	TRUE	-	<=0.01
rs3107586	1	chr3:151985973-151987335	4.44e-07	ENSG00000229619	-	4.54e-06	TRUE	-	<=0.01
rs792829	3	chr3:99357319-99897447	2.07e-11	ENSG00000144810	COL8A1	9.12e-06	FALSE	rs793477	<=0.01
rs7820	1	chr3:13573824-13679922	1.48e-06	ENSG00000163520	FBLN2	1.22e-05	FALSE	rs2167197;rs9848869;rs9838270	<=0.01
rs148697759;rs617030	1	chr6:7107830-7252213	9.08e-10	ENSG00000124782	RREB1	1.34e-05	TRUE	rs4960298;rs2714341;rs6907319	<=0.01
rs7647972;rs6783998;rs4974113;rs4511867;rs2176637	2	chr3:55499743-56502391	1.82e-13	ENSG00000114251	WNT5A	2.01e-05	TRUE	-	<=0.01
rs6581635	2	chr12:65672423-66036152	1.28e-06	ENSG00000174099	MSRB3	2.12e-05	FALSE	rs2270547	<=0.01
rs254551	3	chr5:134362615-134691744	3.04e-06	ENSG00000069011	PITX1	2.75e-05	FALSE	-	<=0.01
rs113459934	20	chr11:47236493-48192393	5.77e-07	ENSG00000165917	RAPSN	2.75e-05	FALSE	-	<=0.01
rs11578464	2	chr1:86115106-86622626	1.02e-06	ENSG00000171502	COL24A1	2.97e-05	FALSE	rs7541806	<=0.01
rs3835066	2	chr5:121297656-121414206	7.19e-08	ENSG00000113083	LOX	2.98e-05	TRUE	rs10052918	<=0.01
rs113459934	20	chr11:47236493-48192393	5.77e-07	ENSG00000165915	SLC39A13	3.08e-05	FALSE	-	<=0.01
rs139356332	2	chr17:19286755-19320589	4.61e-08	ENSG00000166482	MFAP4	3.47e-05	TRUE	-	<=0.01
rs9455899	1	chr6:169615875-169654139	7.17e-06	ENSG00000186340	THBS2	3.66e-05	TRUE	-	<=0.01
rs73163449	1	chr13:30855902-30856006	4.11e-06	ENSG00000252928	RNU6-64	4.15e-05	TRUE	-	<=0.01
rs12134602;rs9435184;rs61388173;rs2072735;rs113702200	1	chr1:9352939-9429591	3.56e-09	ENSG00000171621	SPSB1	5.62e-05	TRUE	rs4465231	<=0.01
rs7715342	3	chr5:112357796-112930982	9.33e-09	ENSG00000212122	TSSK1B	6.8e-05	TRUE	-	<=0.01
rs254551	3	chr5:134362615-134691744	3.04e-06	ENSG00000249082	-	7.05e-05	TRUE	-	<=0.01
rs113496688	1	chr2:239756673-239795893	3.24e-07	ENSG00000233608	TWIST2	9.49e-05	TRUE	-	<=0.01
rs12810758	1	chr12:66217911-66360075	4.73e-10	ENSG00000149948	HMGA2	9.59e-05	TRUE	rs11175936	<=0.01
rs201480515	1	chr16:64977656-65156101	3.76e-06	ENSG00000140937	CDH11	0.000111	TRUE	-	<=0.01
rs833509	1	chr18:46446223-46477081	1.8e-06	ENSG00000101665	SMAD7	0.000113	TRUE	rs11659241	<=0.01
rs6581635	2	chr12:65672423-66036152	1.28e-06	ENSG00000250748	-	0.000119	FALSE	-	<=0.01
rs10489588	2	chr1:2938046-2985001	5.59e-07	ENSG00000169717	ACTRT2	0.00012	TRUE	-	<=0.01
rs141542627	1	chr15:84322838-84708594	3.82e-06	ENSG00000156218	ADAMTSL3	0.000132	TRUE	-	<=0.01
rs59985551;rs17278665;rs6735393;rs2277887;rs79557187;rs140994667;rs144792259;rs77310760;rs188036791;rs76771294;rs58188324;rs1579494;rs6545509;rs143849115;rs139257983;rs76219300	9	chr2:55401927-56151274	2.91e-68	ENSG00000115380	EFEMP1	0.000136	TRUE	rs6722720	<=0.01
rs6038554	1	chr20:6748311-6760910	9.44e-06	ENSG00000125845	BMP2	0.000146	TRUE	-	<=0.01
rs7715342	3	chr5:112357796-112930982	9.33e-09	ENSG00000171444	MCC	0.00015	FALSE	-	<=0.01
rs1421014;rs6804374	1	chr3:168801287-169381406	1.31e-06	ENSG00000085276	MECOM	0.000172	TRUE	-	<=0.01
rs4741240	1	chr9:1050354-1057552	1.3e-06	ENSG00000173253	DMRT2	0.000227	TRUE	rs10756348	<=0.01
rs3895707;rs9718860;rs10224499;rs6975355	2	chr7:73442119-73536855	1.39e-11	ENSG00000049540	ELN	0.000228	TRUE	rs2285026	<=0.01
rs2076440	3	chr16:1543364-1662109	1.54e-11	ENSG00000131634	TMEM204	0.000249	TRUE	-	<=0.01
rs2498527	1	chr6:55618443-55740362	8.07e-09	ENSG00000112175	BMP5	0.000264	FALSE	-	<=0.01
rs6123685	1	chr20:55743804-55841685	2.63e-09	ENSG00000101144	BMP7	0.000359	TRUE	-	<=0.01
rs77972916	2	chr2:43393800-43823185	1.56e-08	ENSG00000152518	ZFP36L2	0.000514	FALSE	rs10176241	<=0.01
rs10481336;rs59537220;rs9644043;rs4336620;rs17054690;rs11774821;rs142404324;rs7834533;rs7830333;rs12056519;rs145446006;rs117255941;rs200009918;rs4427181;rs10718307;rs901174	5	chr8:25042238-25902913	2.54e-66	ENSG00000221818	EBF2	0.000561	TRUE	-	<0.05
rs966003	3	chr2:54683422-54896812	4.52e-06	ENSG00000238018	-	0.000709	TRUE	-	<0.05
rs792829	3	chr3:99357319-99897447	2.07e-11	ENSG00000168386	FILIP1L	0.000729	FALSE	-	<0.05
rs12033444;rs3121580;rs6658835	2	chr1:218458629-218617961	1.12e-11	ENSG00000092969	TGFB2	0.000896	TRUE	-	<0.05
rs10249721;rs138136787	1	chr7:83587659-84122040	2.41e-07	ENSG00000075213	SEMA3A	0.000904	TRUE	rs2189849	<0.05
rs12825	3	chr8:11534468-11644855	6.52e-06	ENSG00000136574	GATA4	0.00126	FALSE	-	<0.05
rs6414588	3	chr3:56761446-57204334	1.95e-06	ENSG00000144730	IL17RD	0.00126	FALSE	rs4626067	<0.05
rs10481336;rs59537220;rs9644043;rs4336620;rs17054690;rs11774821;rs142404324;rs7834533;rs7830333;rs12056519;rs145446006;rs117255941;rs200009918;rs4427181;rs10718307;rs901174	5	chr8:25042238-25902913	2.54e-66	ENSG00000147437	GNRH1	0.00141	FALSE	rs4872310	<0.05
rs62400377	1	chr6:45295894-45518818	1.73e-07	ENSG00000124813	RUNX2	0.00142	FALSE	rs2772395	<0.05
rs17111	1	chr16:84853537-84943114	3.98e-13	ENSG00000103196	CRISPLD2	0.00249	TRUE	rs8057431	<0.05
rs7994829	1	chr13:32313674-32377009	4e-09	ENSG00000133105	RXFP2	0.003	TRUE	-	<0.05
rs12599952;rs62053102	21	chr16:70721342-72210777	1.02e-06	ENSG00000157429	ZNF19	0.00379	FALSE	-	<0.05
rs215225	1	chr12:569530-672675	6.63e-06	ENSG00000139044	B4GALNT3	0.00394	TRUE	-	<0.05
rs113459934	20	chr11:47236493-48192393	5.77e-07	ENSG00000134571	MYBPC3	0.00475	FALSE	rs7105851	<0.05
rs12912045;rs35874463	1	chr15:67356101-67487533	2.49e-07	ENSG00000166949	SMAD3	0.00734	FALSE	rs12443279	<0.05
rs12697952	1	chr6:54711569-54806820	8.6e-07	ENSG00000168143	FAM83B	0.00842	TRUE	rs11964104	<0.05
rs12534818	1	chr7:151832010-152133090	3.87e-07	ENSG00000055609	MLL3	0.00896	TRUE	-	<0.05
rs7715383;rs145990455;rs1834922;rs66884207	2	chr5:5140443-5490347	7.52e-11	ENSG00000145536	ADAMTS16	0.00954	TRUE	-	<0.05
rs9973334	2	chr2:241807896-241836306	9.08e-07	ENSG00000172478	C2orf54	0.01	TRUE	-	<0.05
rs10481336;rs59537220;rs9644043;rs4336620;rs17054690;rs11774821;rs142404324;rs7834533;rs7830333;rs12056519;rs145446006;rs117255941;rs200009918;rs4427181;rs10718307;rs901174	5	chr8:25042238-25902913	2.54e-66	ENSG00000147459	DOCK5	0.01	FALSE	rs3750198	<0.05
rs149236855;rs219147	2	chr2:33050510-33624576	4.59e-06	ENSG00000230876	LINC00486	0.01	FALSE	-	<0.05
rs715468	2	chr3:75758794-77699115	5.85e-06	ENSG00000185008	ROBO2	0.02	TRUE	-	<0.20
rs12825	3	chr8:11534468-11644855	6.52e-06	ENSG00000255394	C8orf49	0.02	TRUE	-	<0.20
rs146385050	1	chr17:60556386-60692839	5.03e-07	ENSG00000146872	TLK2	0.02	FALSE	-	<0.20
rs183853	5	chr3:57327727-57914895	1.55e-06	ENSG00000163681	SLMAP	0.03	FALSE	rs6802104	<0.20
rs12366182	1	chr11:27068733-27241660	2.58e-09	ENSG00000254560	-	0.03	TRUE	-	<0.20
rs10489588	2	chr1:2938046-2985001	5.59e-07	ENSG00000177133	-	0.04	FALSE	-	<0.20
rs966003	3	chr2:54683422-54896812	4.52e-06	ENSG00000115306	SPTBN1	0.04	FALSE	rs2271322;rs6746016	<0.20
rs2365498	1	chr1:62208149-62629592	4.76e-06	ENSG00000132849	INADL	0.04	TRUE	rs4915796	<0.20
rs12599952;rs62053102	21	chr16:70721342-72210777	1.02e-06	ENSG00000102984	ZNF821	0.04	FALSE	-	<0.20
rs1294421	1	chr6:6725119-6730139	7.46e-13	ENSG00000247225	-	0.05	TRUE	-	<0.20
rs2505559	3	chr10:43572475-43762367	6.16e-08	ENSG00000169826	CSGALNACT2	0.05	TRUE	-	<0.20
rs12599952;rs62053102	21	chr16:70721342-72210777	1.02e-06	ENSG00000224470	ATXN1L	0.05	FALSE	-	<0.20
rs144732305	1	chr7:115927434-116148595	3.91e-06	ENSG00000105971	CAV2	0.07	FALSE	rs6466574;rs16869914;rs12672038	<0.20
rs183853	5	chr3:57327727-57914895	1.55e-06	ENSG00000174839	FAM116A	0.07	FALSE	-	>0.20
rs61088639	2	chr3:56591189-56717265	3.99e-06	ENSG00000163946	FAM208A	0.08	TRUE	-	>0.20
rs4140413;rs35166569	2	chr11:32409321-32480315	4.57e-31	ENSG00000184937	WT1	0.08	TRUE	rs1552417;rs5030228	>0.20
rs7583519;rs71393515	1	chr2:56411258-56613308	6.83e-10	ENSG00000055813	CCDC85A	0.1	TRUE	-	>0.20
rs3835066	2	chr5:121297656-121414206	7.19e-08	ENSG00000151304	SRFBP1	0.13	FALSE	-	>0.20
rs573666;rs157175	1	chr13:50656307-51298199	1.76e-09	ENSG00000176124	DLEU1	0.14	FALSE	rs7981648;rs2066586	>0.20
rs12033444;rs3121580;rs6658835	2	chr1:218458629-218617961	1.12e-11	ENSG00000067533	RRP15	0.16	FALSE	-	>0.20
rs1514134	1	chr1:56289480-56333921	1.22e-06	ENSG00000233147	-	0.17	TRUE	-	>0.20
rs2820444;rs11118275	1	chr1:219583023-219585283	1.16e-20	ENSG00000228536	-	0.18	TRUE	-	>0.20
rs4140413;rs35166569	2	chr11:32409321-32480315	4.57e-31	ENSG00000183242	WT1-AS	0.18	TRUE	rs12277613	>0.20
rs12599952;rs62053102	21	chr16:70721342-72210777	1.02e-06	ENSG00000247324	-	0.21	FALSE	-	>0.20
rs12599952;rs62053102	21	chr16:70721342-72210777	1.02e-06	ENSG00000167377	ZNF23	0.21	FALSE	rs8050871;rs17343777	>0.20
rs61088639	2	chr3:56591189-56717265	3.99e-06	ENSG00000180376	CCDC66	0.23	FALSE	-	>0.20
rs12599952;rs62053102	21	chr16:70721342-72210777	1.02e-06	ENSG00000140829	DHX38	0.23	FALSE	rs2240243	>0.20
rs59985551;rs17278665;rs6735393;rs2277887;rs79557187;rs140994667;rs144792259;rs77310760;rs188036791;rs76771294;rs58188324;rs1579494;rs6545509;rs143849115;rs139257983;rs76219300	9	chr2:55401927-56151274	2.91e-68	ENSG00000143947	RPS27A	0.25	FALSE	-	>0.20
rs12599952;rs62053102	21	chr16:70721342-72210777	1.02e-06	ENSG00000257017	HP	0.26	FALSE	-	>0.20
rs12599952;rs62053102	21	chr16:70721342-72210777	1.02e-06	ENSG00000166747	AP1G1	0.31	FALSE	rs17356316	>0.20
rs12599952;rs62053102	21	chr16:70721342-72210777	1.02e-06	ENSG00000103043	VAC14	0.32	FALSE	rs11648765	>0.20
rs2076440	3	chr16:1543364-1662109	1.54e-11	ENSG00000187535	IFT140	0.32	FALSE	-	>0.20
rs2076440	3	chr16:1543364-1662109	1.54e-11	ENSG00000100726	TELO2	0.33	FALSE	rs2072990	>0.20
rs59985551;rs17278665;rs6735393;rs2277887;rs79557187;rs140994667;rs144792259;rs77310760;rs188036791;rs76771294;rs58188324;rs1579494;rs6545509;rs143849115;rs139257983;rs76219300	9	chr2:55401927-56151274	2.91e-68	ENSG00000162994	C2orf63	0.34	FALSE	rs7349405	>0.20
rs55931982	4	chr19:52430688-52531680	6.04e-06	ENSG00000142556	ZNF614	0.34	FALSE	rs3752120	>0.20
rs11578464	2	chr1:86115106-86622626	1.02e-06	ENSG00000117174	ZNHIT6	0.34	FALSE	-	>0.20
rs381829;rs115228297;rs171962	2	chr5:64016338-64314418	2.78e-20	ENSG00000153015	CWC27	0.35	TRUE	rs3776054	>0.20
rs9973334	2	chr2:241807896-241836306	9.08e-07	ENSG00000172482	AGXT	0.35	FALSE	-	>0.20
rs59985551;rs17278665;rs6735393;rs2277887;rs79557187;rs140994667;rs144792259;rs77310760;rs188036791;rs76771294;rs58188324;rs1579494;rs6545509;rs143849115;rs139257983;rs76219300	9	chr2:55401927-56151274	2.91e-68	ENSG00000138041	SMEK2	0.36	TRUE	-	>0.20
rs183853	5	chr3:57327727-57914895	1.55e-06	ENSG00000174840	PDE12	0.37	FALSE	rs2121741	>0.20
rs113338596;rs2467584	3	chr11:32605344-32879669	1.96e-07	ENSG00000149100	EIF3M	0.37	TRUE	rs11031883	>0.20
rs7715342	3	chr5:112357796-112930982	9.33e-09	ENSG00000047188	YTHDC2	0.39	FALSE	rs10063334	>0.20
rs113459934	20	chr11:47236493-48192393	5.77e-07	ENSG00000030066	NUP160	0.4	FALSE	rs6485788	>0.20
rs113459934	20	chr11:47236493-48192393	5.77e-07	ENSG00000109920	FNBP4	0.4	FALSE	rs4539273	>0.20
rs6749170;rs78860332	7	chr2:24714783-25378243	1.21e-09	ENSG00000084676	NCOA1	0.41	FALSE	rs17046742	>0.20
rs12599952;rs62053102	21	chr16:70721342-72210777	1.02e-06	ENSG00000198650	TAT	0.42	FALSE	-	>0.20
rs113459934	20	chr11:47236493-48192393	5.77e-07	ENSG00000149187	CELF1	0.42	FALSE	rs12419692;rs10838708	>0.20
rs966003	3	chr2:54683422-54896812	4.52e-06	ENSG00000237887	-	0.44	FALSE	-	>0.20
rs113459934	20	chr11:47236493-48192393	5.77e-07	ENSG00000165916	PSMC3	0.44	FALSE	rs17726706	>0.20
rs12599952;rs62053102	21	chr16:70721342-72210777	1.02e-06	ENSG00000140832	MARVELD3	0.45	TRUE	-	>0.20
rs792829	3	chr3:99357319-99897447	2.07e-11	ENSG00000184220	C3orf26	0.47	TRUE	rs4244712	>0.20
rs28454900;rs61823192	2	chr1:219347186-219398839	8.45e-11	ENSG00000223842	-	0.48	TRUE	-	>0.20
rs77972916	2	chr2:43393800-43823185	1.56e-08	ENSG00000115970	THADA	0.48	TRUE	-	>0.20
rs59985551;rs17278665;rs6735393;rs2277887;rs79557187;rs140994667;rs144792259;rs77310760;rs188036791;rs76771294;rs58188324;rs1579494;rs6545509;rs143849115;rs139257983;rs76219300	9	chr2:55401927-56151274	2.91e-68	ENSG00000163001	CCDC104	0.51	FALSE	-	>0.20
rs113459934	20	chr11:47236493-48192393	5.77e-07	ENSG00000256746	-	0.54	FALSE	-	>0.20
rs10481336;rs59537220;rs9644043;rs4336620;rs17054690;rs11774821;rs142404324;rs7834533;rs7830333;rs12056519;rs145446006;rs117255941;rs200009918;rs4427181;rs10718307;rs901174	5	chr8:25042238-25902913	2.54e-66	ENSG00000104756	KCTD9	0.56	FALSE	rs11135865	>0.20
rs150542278	2	chr1:53068044-53135355	2.88e-06	ENSG00000182183	FAM159A	0.56	TRUE	rs11581211;rs546662	>0.20
rs12599952;rs62053102	21	chr16:70721342-72210777	1.02e-06	ENSG00000140830	TXNL4B	0.56	FALSE	rs10492814	>0.20
rs12599952;rs62053102	21	chr16:70721342-72210777	1.02e-06	ENSG00000102967	DHODH	0.57	TRUE	rs251033	>0.20
rs381829;rs115228297;rs171962	2	chr5:64016338-64314418	2.78e-20	ENSG00000153006	SREK1IP1	0.58	FALSE	-	>0.20
rs183853	5	chr3:57327727-57914895	1.55e-06	ENSG00000174844	DNAH12	0.59	FALSE	rs11707134	>0.20
rs6749170;rs78860332	7	chr2:24714783-25378243	1.21e-09	ENSG00000138092	CENPO	0.59	TRUE	rs1550114	>0.20
rs6749170;rs78860332	7	chr2:24714783-25378243	1.21e-09	ENSG00000138031	ADCY3	0.6	TRUE	rs6752378	>0.20
rs10194851	1	chr2:45878484-46415129	2.57e-06	ENSG00000171132	PRKCE	0.62	TRUE	-	>0.20
rs6414588	3	chr3:56761446-57204334	1.95e-06	ENSG00000163947	ARHGEF3	0.63	TRUE	rs2046823;rs7639049	>0.20
rs2505559	3	chr10:43572475-43762367	6.16e-08	ENSG00000165731	RET	0.67	FALSE	rs2435385	>0.20
rs11242779	1	chr6:2622147-2634837	9.5e-07	ENSG00000164385	C6orf195	0.67	TRUE	-	>0.20
rs59985551;rs17278665;rs6735393;rs2277887;rs79557187;rs140994667;rs144792259;rs77310760;rs188036791;rs76771294;rs58188324;rs1579494;rs6545509;rs143849115;rs139257983;rs76219300	9	chr2:55401927-56151274	2.91e-68	ENSG00000162997	-	0.67	FALSE	-	>0.20
rs6749170;rs78860332	7	chr2:24714783-25378243	1.21e-09	ENSG00000184924	PTRHD1	0.68	FALSE	-	>0.20
rs59985551;rs17278665;rs6735393;rs2277887;rs79557187;rs140994667;rs144792259;rs77310760;rs188036791;rs76771294;rs58188324;rs1579494;rs6545509;rs143849115;rs139257983;rs76219300	9	chr2:55401927-56151274	2.91e-68	ENSG00000115355	CCDC88A	0.69	TRUE	rs4484068	>0.20
rs7715383;rs145990455;rs1834922;rs66884207	2	chr5:5140443-5490347	7.52e-11	ENSG00000164151	KIAA0947	0.69	TRUE	-	>0.20
rs59985551;rs17278665;rs6735393;rs2277887;rs79557187;rs140994667;rs144792259;rs77310760;rs188036791;rs76771294;rs58188324;rs1579494;rs6545509;rs143849115;rs139257983;rs76219300	9	chr2:55401927-56151274	2.91e-68	ENSG00000138035	PNPT1	0.7	TRUE	rs782632	>0.20
rs55931982	4	chr19:52430688-52531680	6.04e-06	ENSG00000256683	ZNF350	0.71	FALSE	-	>0.20
rs59985551;rs17278665;rs6735393;rs2277887;rs79557187;rs140994667;rs144792259;rs77310760;rs188036791;rs76771294;rs58188324;rs1579494;rs6545509;rs143849115;rs139257983;rs76219300	9	chr2:55401927-56151274	2.91e-68	ENSG00000085760	MTIF2	0.72	FALSE	-	>0.20
rs12599952;rs62053102	21	chr16:70721342-72210777	1.02e-06	ENSG00000182149	IST1	0.72	FALSE	-	>0.20
rs12599952;rs62053102	21	chr16:70721342-72210777	1.02e-06	ENSG00000180917	FTSJD1	0.77	FALSE	-	>0.20
rs113459934	20	chr11:47236493-48192393	5.77e-07	ENSG00000213619	NDUFS3	0.77	TRUE	-	>0.20
rs10481336;rs59537220;rs9644043;rs4336620;rs17054690;rs11774821;rs142404324;rs7834533;rs7830333;rs12056519;rs145446006;rs117255941;rs200009918;rs4427181;rs10718307;rs901174	5	chr8:25042238-25902913	2.54e-66	ENSG00000184661	CDCA2	0.77	TRUE	-	>0.20
rs10740836	1	chr10:31133563-31320866	1.52e-07	ENSG00000183621	ZNF438	0.78	TRUE	rs2995654	>0.20
rs254551	3	chr5:134362615-134691744	3.04e-06	ENSG00000224186	-	0.78	FALSE	-	>0.20
rs113459934	20	chr11:47236493-48192393	5.77e-07	ENSG00000066336	SPI1	0.78	FALSE	rs1057233;rs326217	>0.20
rs116627751	1	chr3:71820807-71834357	6.65e-06	ENSG00000163421	PROK2	0.8	TRUE	rs7644362	>0.20
rs113459934	20	chr11:47236493-48192393	5.77e-07	ENSG00000109919	MTCH2	0.8	FALSE	rs2242081	>0.20
rs12888367	1	chr14:73075742-73360809	6.02e-06	ENSG00000205683	DPF3	0.81	FALSE	-	>0.20
rs113338596;rs2467584	3	chr11:32605344-32879669	1.96e-07	ENSG00000244535	-	0.81	FALSE	-	>0.20
rs11667772	2	chr19:41082757-41135725	1.01e-06	ENSG00000160410	SHKBP1	0.82	FALSE	rs2303729	>0.20
rs2358483	1	chr14:54863567-54886936	6.72e-08	ENSG00000100526	CDKN3	0.82	TRUE	-	>0.20
rs7647972;rs6783998;rs4974113;rs4511867;rs2176637	2	chr3:55499743-56502391	1.82e-13	ENSG00000187672	ERC2	0.84	TRUE	-	>0.20
rs66972926	1	chr19:4909510-4962162	9.33e-06	ENSG00000034063	UHRF1	0.85	FALSE	-	>0.20
rs113459934	20	chr11:47236493-48192393	5.77e-07	ENSG00000123444	KBTBD4	0.88	FALSE	rs2305280	>0.20
rs12599952;rs62053102	21	chr16:70721342-72210777	1.02e-06	ENSG00000172137	CALB2	0.88	FALSE	-	>0.20
rs715468	2	chr3:75758794-77699115	5.85e-06	ENSG00000227124	ZNF717	0.89	FALSE	-	>0.20
rs113459934	20	chr11:47236493-48192393	5.77e-07	ENSG00000025434	NR1H3	0.9	FALSE	rs3758673	>0.20
rs113459934	20	chr11:47236493-48192393	5.77e-07	ENSG00000134575	ACP2	0.9	FALSE	rs4752973	>0.20
rs113459934	20	chr11:47236493-48192393	5.77e-07	ENSG00000165923	AGBL2	0.9	FALSE	-	>0.20
rs55931982	4	chr19:52430688-52531680	6.04e-06	ENSG00000176024	ZNF613	0.91	TRUE	rs1549931	>0.20
rs12926153	1	chr16:11038345-11276046	3.72e-07	ENSG00000038532	CLEC16A	0.92	TRUE	rs7192695	>0.20
rs12825	3	chr8:11534468-11644855	6.52e-06	ENSG00000154328	NEIL2	0.92	FALSE	-	>0.20
rs12599952;rs62053102	21	chr16:70721342-72210777	1.02e-06	ENSG00000118557	PMFBP1	0.92	FALSE	-	>0.20
rs113459934	20	chr11:47236493-48192393	5.77e-07	ENSG00000110536	PTPMT1	0.92	FALSE	-	>0.20
rs67844128	1	chr17:11924135-12047050	2.65e-14	ENSG00000065559	MAP2K4	0.93	TRUE	-	>0.20
rs10760291	1	chr9:126141933-126692431	1.93e-07	ENSG00000119522	DENND1A	0.94	FALSE	rs4466467	>0.20
rs28594933	1	chr8:75512010-75735548	1.31e-06	ENSG00000254349	-	0.94	TRUE	-	>0.20
rs113459934	20	chr11:47236493-48192393	5.77e-07	ENSG00000149177	PTPRJ	0.95	FALSE	rs17198607	>0.20
rs1418194	1	chr9:133028269-133309510	7.51e-10	ENSG00000148357	HMCN2	0.95	TRUE	-	>0.20
rs6964590	1	chr7:73275489-73280223	7.47e-09	ENSG00000175877	WBSCR28	0.95	TRUE	-	>0.20
rs113459934	20	chr11:47236493-48192393	5.77e-07	ENSG00000134574	DDB2	0.95	FALSE	rs3758674	>0.20
rs12599952;rs62053102	21	chr16:70721342-72210777	1.02e-06	ENSG00000157423	HYDIN	0.97	FALSE	-	>0.20
rs28454900;rs61823192	2	chr1:219347186-219398839	8.45e-11	ENSG00000143353	LYPLAL1	0.97	TRUE	-	>0.20
rs6749170;rs78860332	7	chr2:24714783-25378243	1.21e-09	ENSG00000115137	DNAJC27	0.97	FALSE	rs1172293	>0.20
rs6414588	3	chr3:56761446-57204334	1.95e-06	ENSG00000186451	SPATA12	0.97	FALSE	-	>0.20
rs139356332	2	chr17:19286755-19320589	4.61e-08	ENSG00000128482	RNF112	0.97	FALSE	-	>0.20
rs183853	5	chr3:57327727-57914895	1.55e-06	ENSG00000168374	ARF4	0.98	FALSE	rs7637647	>0.20
rs9910554	1	chr17:54230836-54560007	8.03e-06	ENSG00000153930	ANKFN1	0.98	TRUE	-	>0.20
rs10097111	1	chr8:74332604-74659943	3.16e-08	ENSG00000040341	STAU2	0.98	FALSE	rs10957653	>0.20
rs62534435	1	chr9:6720863-7175648	2.85e-07	ENSG00000107077	KDM4C	0.98	TRUE	rs11788687	>0.20
rs55931982	4	chr19:52430688-52531680	6.04e-06	ENSG00000197619	ZNF615	0.98	FALSE	-	>0.20
rs6757907	1	chr2:55199325-55339757	3.66e-06	ENSG00000115310	RTN4	0.98	TRUE	rs10189379;rs2588512;rs7584354;rs6717482	>0.20
rs3895707;rs9718860;rs10224499;rs6975355	2	chr7:73442119-73536855	1.39e-11	ENSG00000106683	LIMK1	0.98	TRUE	rs2269082;rs2237503	>0.20
rs6749170;rs78860332	7	chr2:24714783-25378243	1.21e-09	ENSG00000224165	DNAJC27-AS1	0.98	FALSE	-	>0.20
rs12599952;rs62053102	21	chr16:70721342-72210777	1.02e-06	ENSG00000214353	-	0.98	FALSE	-	>0.20
rs12599952;rs62053102	21	chr16:70721342-72210777	1.02e-06	ENSG00000040199	PHLPP2	0.99	FALSE	-	>0.20
rs12599952;rs62053102	21	chr16:70721342-72210777	1.02e-06	ENSG00000140835	CHST4	1	FALSE	-	>0.20
rs7692200	1	chr4:153021906-153025872	2.93e-07	ENSG00000245954	-	1	TRUE	-	>0.20
rs113459934	20	chr11:47236493-48192393	5.77e-07	ENSG00000110514	MADD	1	FALSE	rs11570115;rs11570115	>0.20
rs113459934	20	chr11:47236493-48192393	5.77e-07	ENSG00000172247	C1QTNF4	1	FALSE	rs7927771	>0.20
rs2460257	1	chr2:105858200-105859924	4.53e-06	ENSG00000135973	GPR45	1	TRUE	-	>0.20
rs113338596;rs2467584	3	chr11:32605344-32879669	1.96e-07	ENSG00000135378	PRRG4	1	FALSE	rs197710	>0.20
rs6749170;rs78860332	7	chr2:24714783-25378243	1.21e-09	ENSG00000084710	EFR3B	1	FALSE	-	>0.20
rs379781	1	chr11:2909010-2924970	5.6e-06	ENSG00000254827	SLC22A18AS	1	FALSE	-	>0.20
rs2505559	3	chr10:43572475-43762367	6.16e-08	ENSG00000198915	RASGEF1A	1	FALSE	-	>0.20
rs1863137;rs12212182	1	chr6:143381633-143661441	8.23e-22	ENSG00000146416	AIG1	1	FALSE	rs170344	>0.20

## Sheet: GENES diaphragmatic
Locus	Nr of genes in locus	Chromosome and position	GWAS P value	Ensembl gene ID	Gene symbol	Nominal P value	Gene closest to lead SNP	Top cis eQTL SNP (Westra et al. Nature Genetics 2014)	False discovery rate
rs28787109	3	chr1:50883222-51440305	5.64e-06	ENSG00000142700	DMRTA2	0.00306	FALSE	-	>0.20
rs16903984	2	chr5:38475065-38671318	2.85e-06	ENSG00000244968	MIR3650	0.03	FALSE	-	>0.20
rs13154894	1	chr5:29380403-29396088	4.62e-06	ENSG00000248391	-	0.03	TRUE	-	>0.20
rs8134027	2	chr21:31852018-31864275	9.06e-06	ENSG00000184351	KRTAP19-1	0.04	TRUE	-	>0.20
rs1624823	1	chr5:122424816-122523745	1.66e-07	ENSG00000061455	PRDM6	0.05	FALSE	-	>0.20
rs143590503	1	chr2:21059531-21061421	5.23e-06	ENSG00000236436	-	0.1	TRUE	-	>0.20
rs2891698;rs146415212	5	chr19:18699495-18893142	1.65e-11	ENSG00000006016	CRLF1	0.11	TRUE	rs1804826	>0.20
rs74618936	1	chr10:102495360-102589698	6.42e-06	ENSG00000075891	PAX2	0.13	TRUE	-	>0.20
rs10817811	1	chr9:118650448-118687486	4.18e-06	ENSG00000204148	LINC00474	0.14	TRUE	-	>0.20
rs2799098	2	chr1:218458629-218617961	8.02e-07	ENSG00000092969	TGFB2	0.14	TRUE	-	>0.20
rs2861684	1	chr2:67624451-67637677	1.56e-06	ENSG00000143971	ETAA1	0.14	TRUE	-	>0.20
rs16903984	2	chr5:38475065-38671318	2.85e-06	ENSG00000113594	LIFR	0.15	FALSE	-	>0.20
rs1560042	1	chr5:5420777-5490347	4.52e-08	ENSG00000164151	KIAA0947	0.15	TRUE	-	>0.20
rs10892548	1	chr11:120081475-120101001	1.52e-06	ENSG00000184232	OAF	0.16	TRUE	rs12223954	>0.20
rs4489291;rs7018334	6	chr8:10463859-11058875	5.91e-08	ENSG00000171056	SOX7	0.17	FALSE	rs10092781;rs7001281	>0.20
rs4489291;rs7018334	6	chr8:10463859-11058875	5.91e-08	ENSG00000171044	XKR6	0.18	FALSE	rs4618656;rs2409667	>0.20
rs35724563	2	chr20:33890369-34042568	2.71e-09	ENSG00000125965	GDF5	0.19	FALSE	-	>0.20
rs7742854	1	chr6:98150157-98155979	1.34e-06	ENSG00000224849	-	0.27	TRUE	-	>0.20
rs4728341	1	chr7:134429003-134655479	1.45e-08	ENSG00000122786	CALD1	0.28	FALSE	rs11974887;rs1452909	>0.20
rs4489291;rs7018334	6	chr8:10463859-11058875	5.91e-08	ENSG00000253695	-	0.29	FALSE	-	>0.20
rs60731259	1	chr7:73442119-73484237	1.62e-06	ENSG00000049540	ELN	0.29	TRUE	rs2285026	>0.20
rs113446443	1	chr12:19282648-19529334	1.7e-06	ENSG00000052126	PLEKHA5	0.3	TRUE	rs12372773	>0.20
rs42202;rs183661	1	chr5:5034472-5070117	4.33e-12	ENSG00000215231	-	0.3	TRUE	-	>0.20
rs2687195	1	chr3:71003844-71633140	1.1e-10	ENSG00000114861	FOXP1	0.31	FALSE	rs17008749	>0.20
rs10945129	2	chr6:69342555-70099403	3.52e-06	ENSG00000230910	-	0.32	TRUE	-	>0.20
rs75439645;rs6721145	1	chr2:56093102-56151274	1.36e-13	ENSG00000115380	EFEMP1	0.32	TRUE	rs6722720	>0.20
rs7956700	1	chr12:28111017-28125638	4.45e-06	ENSG00000087494	PTHLH	0.33	TRUE	-	>0.20
rs57242944	1	chr20:45523263-45817492	4.72e-06	ENSG00000064655	EYA2	0.34	TRUE	rs947079;rs6066138	>0.20
rs9800013	3	chr5:473425-693510	9.69e-09	ENSG00000066230	SLC9A3	0.35	TRUE	-	>0.20
rs4489291;rs7018334	6	chr8:10463859-11058875	5.91e-08	ENSG00000254093	PINX1	0.36	FALSE	-	>0.20
rs2031728	12	chr4:1984441-2842825	4.47e-06	ENSG00000185049	WHSC2	0.36	FALSE	rs2353552	>0.20
rs1688569	1	chr12:89741050-89747048	2.94e-07	ENSG00000139318	DUSP6	0.37	TRUE	rs10858828;rs10431419	>0.20
rs4075733	1	chr9:96619365-96620615	4.04e-08	ENSG00000231990	-	0.37	TRUE	-	>0.20
rs2799098	2	chr1:218458629-218617961	8.02e-07	ENSG00000067533	RRP15	0.38	FALSE	-	>0.20
rs2031728	12	chr4:1984441-2842825	4.47e-06	ENSG00000214367	HAUS3	0.38	FALSE	-	>0.20
rs1138518	2	chr3:46919236-47023500	6.35e-06	ENSG00000160799	CCDC12	0.41	FALSE	rs11130111	>0.20
rs4489291;rs7018334	6	chr8:10463859-11058875	5.91e-08	ENSG00000171060	C8orf74	0.42	FALSE	rs12542381	>0.20
rs145033626	1	chr13:93879095-95055812	9.92e-06	ENSG00000183098	GPC6	0.43	TRUE	-	>0.20
rs35724563	2	chr20:33890369-34042568	2.71e-09	ENSG00000101019	UQCC	0.44	TRUE	rs1540927	>0.20
rs2181289	1	chr1:198126093-198291550	4.86e-06	ENSG00000151414	NEK7	0.44	TRUE	rs6682269	>0.20
rs79706847	1	chr8:121547985-121825513	8.69e-06	ENSG00000172164	SNTB1	0.48	TRUE	rs10099300	>0.20
rs2031728	12	chr4:1984441-2842825	4.47e-06	ENSG00000249391	-	0.49	FALSE	-	>0.20
rs11242779	1	chr6:2622147-2634837	1.27e-06	ENSG00000164385	C6orf195	0.5	TRUE	-	>0.20
rs1138518	2	chr3:46919236-47023500	6.35e-06	ENSG00000160801	PTH1R	0.5	FALSE	-	>0.20
rs13258398	1	chr8:116962736-117337297	7.66e-06	ENSG00000249917	-	0.53	TRUE	-	>0.20
rs2081630	1	chr3:25900024-25915191	8.22e-07	ENSG00000230891	-	0.55	TRUE	-	>0.20
rs4672063	3	chr2:55746740-55921045	1.19e-06	ENSG00000163001	CCDC104	0.58	FALSE	-	>0.20
rs10199768	1	chr2:21224301-21266945	7.25e-06	ENSG00000084674	APOB	0.58	TRUE	-	>0.20
rs45550039	1	chr9:117096436-117156685	3.22e-06	ENSG00000106948	AKNA	0.6	FALSE	-	>0.20
rs2031728	12	chr4:1984441-2842825	4.47e-06	ENSG00000063978	RNF4	0.6	FALSE	rs1203861;rs3849663	>0.20
rs2031728	12	chr4:1984441-2842825	4.47e-06	ENSG00000168884	TNIP2	0.62	FALSE	-	>0.20
rs2031728	12	chr4:1984441-2842825	4.47e-06	ENSG00000125386	FAM193A	0.63	FALSE	-	>0.20
rs2891698;rs146415212	5	chr19:18699495-18893142	1.65e-11	ENSG00000167487	KLHL26	0.64	FALSE	rs3795028	>0.20
rs2031728	12	chr4:1984441-2842825	4.47e-06	ENSG00000243449	C4orf48	0.64	FALSE	-	>0.20
rs4672063	3	chr2:55746740-55921045	1.19e-06	ENSG00000138035	PNPT1	0.66	TRUE	rs782632	>0.20
rs8044871	1	chr16:6069095-7763340	2.57e-06	ENSG00000078328	RBFOX1	0.7	TRUE	rs9673471;rs13331702	>0.20
rs56891222	2	chr15:51739908-52013223	1.65e-06	ENSG00000104093	DMXL2	0.7	FALSE	rs8024233	>0.20
rs2031728	12	chr4:1984441-2842825	4.47e-06	ENSG00000123933	MXD4	0.71	FALSE	-	>0.20
rs2031728	12	chr4:1984441-2842825	4.47e-06	ENSG00000130997	POLN	0.71	TRUE	rs17132259;rs3811803	>0.20
rs9800013	3	chr5:473425-693510	9.69e-09	ENSG00000112877	CEP72	0.71	FALSE	rs12518227	>0.20
rs150303	1	chr15:89904810-89939471	6.29e-06	ENSG00000255571	-	0.75	TRUE	-	>0.20
rs28787109	3	chr1:50883222-51440305	5.64e-06	ENSG00000185104	FAF1	0.76	TRUE	rs12566635	>0.20
rs3072	1	chr2:20760208-20850849	5.8e-07	ENSG00000118960	HS1BP3	0.77	TRUE	rs2305458	>0.20
rs13272624	1	chr8:8640864-8751155	2.89e-06	ENSG00000147324	MFHAS1	0.79	TRUE	rs565203	>0.20
rs9837495	2	chr3:155755490-156272973	5.87e-06	ENSG00000114850	SSR3	0.81	TRUE	rs1046666	>0.20
rs2031728	12	chr4:1984441-2842825	4.47e-06	ENSG00000087266	SH3BP2	0.83	FALSE	-	>0.20
rs2031728	12	chr4:1984441-2842825	4.47e-06	ENSG00000185818	NAT8L	0.85	FALSE	-	>0.20
rs137959152	1	chr5:10971952-11904155	6.04e-06	ENSG00000169862	CTNND2	0.85	TRUE	-	>0.20
rs4672063	3	chr2:55746740-55921045	1.19e-06	ENSG00000138041	SMEK2	0.87	FALSE	-	>0.20
rs144137208	1	chr2:16137171-16203007	4.97e-06	ENSG00000226764	-	0.88	TRUE	-	>0.20
rs2891698;rs146415212	5	chr19:18699495-18893142	1.65e-11	ENSG00000105662	CRTC1	0.88	TRUE	rs11665980	>0.20
rs2891698;rs146415212	5	chr19:18699495-18893142	1.65e-11	ENSG00000006015	C19orf60	0.89	FALSE	rs7250623	>0.20
rs9837495	2	chr3:155755490-156272973	5.87e-06	ENSG00000169282	KCNAB1	0.9	FALSE	rs6797292;rs6441025	>0.20
rs1458062	1	chr3:55542336-56502391	4.79e-07	ENSG00000187672	ERC2	0.9	TRUE	-	>0.20
rs145444968	1	chr6:8413301-8435794	7.51e-06	ENSG00000124786	SLC35B3	0.9	TRUE	rs7773382	>0.20
rs28787109	3	chr1:50883222-51440305	5.64e-06	ENSG00000123080	CDKN2C	0.92	FALSE	rs17392154;rs4131141	>0.20
rs7114588;rs200719069	1	chr11:32457064-32480315	1.64e-06	ENSG00000183242	WT1-AS	0.93	TRUE	rs12277613	>0.20
rs8134027	2	chr21:31852018-31864275	9.06e-06	ENSG00000244025	KRTAP19-3	0.94	FALSE	-	>0.20
rs9800013	3	chr5:473425-693510	9.69e-09	ENSG00000171368	TPPP	0.94	FALSE	-	>0.20
rs2891698;rs146415212	5	chr19:18699495-18893142	1.65e-11	ENSG00000105696	TMEM59L	0.95	FALSE	-	>0.20
rs2031728	12	chr4:1984441-2842825	4.47e-06	ENSG00000159733	ZFYVE28	0.95	FALSE	rs2282765	>0.20
rs10945129	2	chr6:69342555-70099403	3.52e-06	ENSG00000135298	BAI3	0.97	FALSE	-	>0.20
rs4489291;rs7018334	6	chr8:10463859-11058875	5.91e-08	ENSG00000183638	RP1L1	0.98	TRUE	-	>0.20
rs56891222	2	chr15:51739908-52013223	1.65e-06	ENSG00000104112	SCG3	0.98	TRUE	-	>0.20

## Sheet: GENES umbilical
Locus	Nr of genes in locus	Chromosome and position	GWAS P value	Ensembl gene ID	Gene symbol	Nominal P value	Gene closest to lead SNP	Top cis eQTL SNP (Westra et al. Nature Genetics 2014)	False discovery rate
rs72666673	5	chr8:99413631-100889808	6.38e-06	ENSG00000104375	STK3	0.00162	FALSE	rs4478542	>0.20
rs72666673	5	chr8:99413631-100889808	6.38e-06	ENSG00000164920	OSR2	0.00164	FALSE	-	>0.20
rs17617053;rs7221192	16	chr17:45973516-46683776	2.25e-07	ENSG00000005243	COPZ2	0.00524	FALSE	rs7350950	>0.20
rs307370	11	chr1:1189289-1342693	1.62e-07	ENSG00000221978	CCNL2	0.00721	FALSE	-	>0.20
rs17617053;rs7221192	16	chr17:45973516-46683776	2.25e-07	ENSG00000120093	HOXB3	0.01	FALSE	rs2303487	>0.20
rs17617053;rs7221192	16	chr17:45973516-46683776	2.25e-07	ENSG00000233101	-	0.01	FALSE	-	>0.20
rs17617053;rs7221192	16	chr17:45973516-46683776	2.25e-07	ENSG00000173917	HOXB2	0.04	FALSE	rs1042815	>0.20
rs17617053;rs7221192	16	chr17:45973516-46683776	2.25e-07	ENSG00000108468	CBX1	0.05	FALSE	-	>0.20
rs2581260	1	chr8:77403435-77595513	5.36e-06	ENSG00000253661	-	0.06	FALSE	-	>0.20
rs17617053;rs7221192	16	chr17:45973516-46683776	2.25e-07	ENSG00000230148	-	0.06	FALSE	-	>0.20
rs17617053;rs7221192	16	chr17:45973516-46683776	2.25e-07	ENSG00000120094	HOXB1	0.06	TRUE	rs8076655	>0.20
rs1477745	2	chr12:77157368-77272840	4.22e-06	ENSG00000175183	CSRP2	0.07	FALSE	-	>0.20
rs61936161;rs77145192	1	chr12:78224685-78606790	2.08e-07	ENSG00000067798	NAV3	0.07	TRUE	rs12229335	>0.20
rs4515160	1	chr4:15341442-15447790	5.88e-09	ENSG00000163145	C1QTNF7	0.07	TRUE	rs7693504	>0.20
rs9321405	1	chr6:133561736-133853258	4.36e-06	ENSG00000112319	EYA4	0.09	TRUE	rs9402514	>0.20
rs34388397	1	chr12:569530-672675	6.76e-06	ENSG00000139044	B4GALNT3	0.1	TRUE	-	>0.20
rs307370	11	chr1:1189289-1342693	1.62e-07	ENSG00000162576	MXRA8	0.11	FALSE	rs6603783	>0.20
rs1999756	1	chr6:134210276-134216691	3.21e-10	ENSG00000118526	TCF21	0.11	TRUE	rs228859	>0.20
rs981037;rs11899888;rs727877	1	chr2:56093102-56151274	4.37e-12	ENSG00000115380	EFEMP1	0.12	TRUE	rs6722720	>0.20
rs4846567;rs2605082;rs1338221	1	chr1:219583023-219585283	2.05e-39	ENSG00000228536	-	0.13	TRUE	-	>0.20
rs5765491	1	chr22:45898118-45997015	1.66e-06	ENSG00000077942	FBLN1	0.14	TRUE	rs6006800;rs2238811	>0.20
rs17617053;rs7221192	16	chr17:45973516-46683776	2.25e-07	ENSG00000234494	-	0.14	FALSE	-	>0.20
rs17617053;rs7221192	16	chr17:45973516-46683776	2.25e-07	ENSG00000167183	PRR15L	0.15	FALSE	-	>0.20
rs957521	1	chr1:218519577-218617961	3.42e-08	ENSG00000092969	TGFB2	0.15	TRUE	-	>0.20
rs307370	11	chr1:1189289-1342693	1.62e-07	ENSG00000107404	DVL1	0.17	TRUE	-	>0.20
rs11075547	1	chr16:64977656-65156101	4.21e-06	ENSG00000140937	CDH11	0.21	TRUE	-	>0.20
rs12707188	1	chr7:134429003-134655479	5.38e-14	ENSG00000122786	CALD1	0.22	FALSE	rs11974887;rs1452909	>0.20
rs1879143	1	chr17:54671060-54672951	5.19e-08	ENSG00000183691	NOG	0.22	TRUE	rs2007653	>0.20
rs17617053;rs7221192	16	chr17:45973516-46683776	2.25e-07	ENSG00000082641	NFE2L1	0.27	FALSE	-	>0.20
rs10506759	1	chr12:78169563-78177356	2.22e-11	ENSG00000258066	-	0.32	TRUE	-	>0.20
rs6063159	1	chr20:36130816-36156333	6.45e-06	ENSG00000166619	BLCAP	0.32	FALSE	-	>0.20
rs13322435	1	chr3:156799630-156806336	5.87e-06	ENSG00000241544	-	0.35	TRUE	-	>0.20
rs17617053;rs7221192	16	chr17:45973516-46683776	2.25e-07	ENSG00000235300	-	0.35	FALSE	-	>0.20
rs4887132	2	chr15:74509613-74660081	9.12e-06	ENSG00000140459	CYP11A1	0.37	TRUE	-	>0.20
rs12455492	1	chr18:60790579-60987361	4.01e-07	ENSG00000171791	BCL2	0.37	TRUE	rs17746008;rs17749561	>0.20
rs79278470	1	chr1:219858769-220131989	1.58e-08	ENSG00000196660	SLC30A10	0.38	TRUE	-	>0.20
rs4675827	3	chr2:242045514-242164792	6.63e-07	ENSG00000115687	PASK	0.41	FALSE	-	>0.20
rs7924571	1	chr11:32457064-32480315	8.44e-07	ENSG00000183242	WT1-AS	0.43	TRUE	rs12277613	>0.20
rs307370	11	chr1:1189289-1342693	1.62e-07	ENSG00000162572	SCNN1D	0.45	FALSE	rs3818646	>0.20
rs72666673	5	chr8:99413631-100889808	6.38e-06	ENSG00000132549	VPS13B	0.47	FALSE	rs7460625	>0.20
rs12144045	1	chr1:9294863-9331396	4.43e-07	ENSG00000049239	H6PD	0.51	FALSE	rs7517538	>0.20
rs6503048	2	chr17:7565097-7606820	8.72e-06	ENSG00000141499	WRAP53	0.52	TRUE	rs8066124	>0.20
rs61823192	1	chr1:219347186-219386207	6.33e-08	ENSG00000143353	LYPLAL1	0.54	TRUE	-	>0.20
rs1421463	1	chr12:106097981-106137840	3.75e-06	ENSG00000257859	-	0.57	TRUE	-	>0.20
rs6006754	1	chr22:45809572-45828376	9.28e-08	ENSG00000128408	RIBC2	0.57	TRUE	-	>0.20
rs307370	11	chr1:1189289-1342693	1.62e-07	ENSG00000175756	AURKAIP1	0.6	FALSE	-	>0.20
rs6503048	2	chr17:7565097-7606820	8.72e-06	ENSG00000141510	TP53	0.6	FALSE	-	>0.20
rs2381754	1	chr2:145425534-145940216	1.86e-08	ENSG00000226674	-	0.61	TRUE	-	>0.20
rs4675827	3	chr2:242045514-242164792	6.63e-07	ENSG00000146205	ANO7	0.63	TRUE	-	>0.20
rs112503426	1	chr15:33058809-33486897	8.91e-06	ENSG00000248905	FMN1	0.63	FALSE	-	>0.20
rs4887132	2	chr15:74509613-74660081	9.12e-06	ENSG00000140481	CCDC33	0.63	FALSE	-	>0.20
rs149926271	1	chr1:121138614-121204983	9.05e-06	ENSG00000227082	-	0.65	TRUE	-	>0.20
rs307370	11	chr1:1189289-1342693	1.62e-07	ENSG00000224051	GLTPD1	0.65	FALSE	-	>0.20
rs17617053;rs7221192	16	chr17:45973516-46683776	2.25e-07	ENSG00000141293	SKAP1	0.67	FALSE	-	>0.20
rs62139074	1	chr2:28112808-28561768	7.24e-07	ENSG00000158019	BRE	0.69	FALSE	rs2002406	>0.20
rs307370	11	chr1:1189289-1342693	1.62e-07	ENSG00000169972	PUSL1	0.69	FALSE	rs2649588	>0.20
rs307370	11	chr1:1189289-1342693	1.62e-07	ENSG00000242485	MRPL20	0.7	FALSE	-	>0.20
rs307370	11	chr1:1189289-1342693	1.62e-07	ENSG00000127054	CPSF3L	0.77	FALSE	rs11804831	>0.20
rs72948328;rs72836346	2	chr2:111490150-111924587	1.88e-08	ENSG00000153093	ACOXL	0.79	FALSE	-	>0.20
rs17617053;rs7221192	16	chr17:45973516-46683776	2.25e-07	ENSG00000108439	PNPO	0.79	FALSE	rs11079804	>0.20
rs307370	11	chr1:1189289-1342693	1.62e-07	ENSG00000131584	ACAP3	0.8	FALSE	-	>0.20
rs17617053;rs7221192	16	chr17:45973516-46683776	2.25e-07	ENSG00000002919	SNX11	0.81	FALSE	rs6504025;rs1468270	>0.20
rs72666673	5	chr8:99413631-100889808	6.38e-06	ENSG00000156486	KCNS2	0.81	TRUE	-	>0.20
rs144257349	1	chr5:55395507-55529186	1.83e-06	ENSG00000164512	ANKRD55	0.81	TRUE	rs10065637;rs10065637	>0.20
rs72666673	5	chr8:99413631-100889808	6.38e-06	ENSG00000253948	-	0.83	FALSE	-	>0.20
rs72948328;rs72836346	2	chr2:111490150-111924587	1.88e-08	ENSG00000153094	BCL2L11	0.84	TRUE	rs17484848;rs3761705	>0.20
rs17617053;rs7221192	16	chr17:45973516-46683776	2.25e-07	ENSG00000108465	CDK5RAP3	0.85	TRUE	-	>0.20
rs836550	2	chr7:6414154-6523821	9.89e-08	ENSG00000164535	DAGLB	0.85	FALSE	rs12537894	>0.20
rs17617053;rs7221192	16	chr17:45973516-46683776	2.25e-07	ENSG00000167182	SP2	0.87	FALSE	rs757351	>0.20
rs836550	2	chr7:6414154-6523821	9.89e-08	ENSG00000136238	RAC1	0.87	TRUE	-	>0.20
rs1310180	1	chr20:4101627-4168394	3.9e-06	ENSG00000088826	SMOX	0.88	FALSE	rs8118315;rs8118315;rs1217356	>0.20
rs307370	11	chr1:1189289-1342693	1.62e-07	ENSG00000160087	UBE2J2	0.9	FALSE	rs6685064;rs604618	>0.20
rs1812216	1	chr15:84115980-84287495	1.43e-06	ENSG00000140600	SH3GL3	0.91	TRUE	-	>0.20
rs4675827	3	chr2:242045514-242164792	6.63e-07	ENSG00000115685	PPP1R7	0.92	FALSE	rs13034580	>0.20
rs73147006	1	chr3:24158651-24536773	4.1e-06	ENSG00000151090	THRB	0.96	TRUE	-	>0.20
rs1477745	2	chr12:77157368-77272840	4.22e-06	ENSG00000186908	ZDHHC17	0.97	TRUE	rs17813667	>0.20
rs12529887	1	chr6:169434292-169435737	3.07e-07	ENSG00000229720	-	0.97	TRUE	-	>0.20

## Sheet: GENES femoral
Locus	Nr of genes in locus	Chromosome and position	GWAS P value	Ensembl gene ID	Gene symbol	Nominal P value	Gene closest to lead SNP	Top cis eQTL SNP (Westra et al. Nature Genetics 2014)	False discovery rate
rs141274391	1	chr2:121974163-122042783	9.4e-06	ENSG00000115112	TFCP2L1	0.00349	TRUE	rs2713243	<0.20
rs4647709	15	chr11:46299212-47260767	7.33e-06	ENSG00000134569	LRP4	0.00678	FALSE	-	>0.20
rs143667308	1	chr16:86612115-86615303	7.13e-06	ENSG00000176678	FOXL1	0.11	TRUE	-	>0.20
rs4647709	15	chr11:46299212-47260767	7.33e-06	ENSG00000157613	CREB3L1	0.13	FALSE	-	>0.20
rs2640820	1	chr8:97505579-97624000	9.62e-06	ENSG00000169439	SDC2	0.14	TRUE	-	>0.20
rs11297549	2	chr1:219347186-219398839	7.47e-09	ENSG00000223842	-	0.17	TRUE	-	>0.20
rs4647709	15	chr11:46299212-47260767	7.33e-06	ENSG00000180210	F2	0.24	FALSE	-	>0.20
rs1346786;rs10199082	1	chr2:56093102-56151274	9.78e-10	ENSG00000115380	EFEMP1	0.27	TRUE	rs6722720	>0.20
rs615011	1	chr11:92085262-92629618	4.43e-06	ENSG00000165323	FAT3	0.27	TRUE	-	>0.20
rs4647709	15	chr11:46299212-47260767	7.33e-06	ENSG00000134574	DDB2	0.3	TRUE	rs3758674	>0.20
rs144313880	1	chr16:52471918-52581714	8.23e-06	ENSG00000103460	TOX3	0.31	TRUE	rs187680;rs12925035	>0.20
rs4647709	15	chr11:46299212-47260767	7.33e-06	ENSG00000165912	PACSIN3	0.32	FALSE	-	>0.20
rs35623876	1	chr4:40751914-40812002	1.67e-07	ENSG00000179299	NSUN7	0.36	TRUE	-	>0.20
rs4670893	1	chr2:33172039-33624576	1.91e-06	ENSG00000049323	LTBP1	0.42	TRUE	-	>0.20
rs1512372	1	chr11:36597124-36619829	3.37e-06	ENSG00000175097	RAG2	0.45	TRUE	-	>0.20
rs199668416	1	chr9:129032400-129038197	1.07e-07	ENSG00000228392	-	0.47	TRUE	-	>0.20
rs4647709	15	chr11:46299212-47260767	7.33e-06	ENSG00000149179	C11orf49	0.48	FALSE	rs4494268	>0.20
rs4647709	15	chr11:46299212-47260767	7.33e-06	ENSG00000180423	HARBI1	0.49	FALSE	-	>0.20
rs56349956	1	chr9:117164360-117267730	2.43e-06	ENSG00000095397	DFNB31	0.53	FALSE	rs1535965	>0.20
rs11297549	2	chr1:219347186-219398839	7.47e-09	ENSG00000143353	LYPLAL1	0.57	FALSE	-	>0.20
rs4647709	15	chr11:46299212-47260767	7.33e-06	ENSG00000180720	CHRM4	0.63	FALSE	-	>0.20
rs4647709	15	chr11:46299212-47260767	7.33e-06	ENSG00000175213	ZNF408	0.64	FALSE	-	>0.20
rs4647709	15	chr11:46299212-47260767	7.33e-06	ENSG00000175224	ATG13	0.75	FALSE	-	>0.20
rs4647709	15	chr11:46299212-47260767	7.33e-06	ENSG00000175216	CKAP5	0.77	FALSE	-	>0.20
rs7538503	1	chr1:219583023-219585283	1.43e-14	ENSG00000228536	-	0.78	TRUE	-	>0.20
rs34024343	1	chr6:155716504-155777037	4.13e-06	ENSG00000074771	NOX3	0.79	TRUE	-	>0.20
rs4647709	15	chr11:46299212-47260767	7.33e-06	ENSG00000110497	AMBRA1	0.8	FALSE	-	>0.20
rs190799413	1	chr12:101962131-102079796	2.04e-06	ENSG00000196091	MYBPC1	0.81	FALSE	-	>0.20
rs140468109	1	chr17:77806955-77813228	1.74e-06	ENSG00000141582	CBX4	0.82	TRUE	rs1285251	>0.20
rs76176371	1	chr16:82660663-83829174	9.33e-06	ENSG00000140945	CDH13	0.83	FALSE	rs16962255;rs6565105	>0.20
rs9682326	1	chr3:59735036-61237133	6.68e-07	ENSG00000189283	FHIT	0.84	FALSE	rs2630167	>0.20
rs4647709	15	chr11:46299212-47260767	7.33e-06	ENSG00000175220	ARHGAP1	0.89	FALSE	rs2070852	>0.20
rs10668522	2	chr12:27485787-27599558	9.59e-06	ENSG00000245311	-	0.91	TRUE	-	>0.20
rs73593925	1	chr14:26912299-27066960	6.61e-06	ENSG00000139910	NOVA1	0.92	TRUE	rs2144334	>0.20
rs10668522	2	chr12:27485787-27599558	9.59e-06	ENSG00000029153	ARNTL2	0.93	FALSE	-	>0.20
rs4647709	15	chr11:46299212-47260767	7.33e-06	ENSG00000149091	DGKZ	0.98	FALSE	rs4625425	>0.20
rs4647709	15	chr11:46299212-47260767	7.33e-06	ENSG00000149182	ARFGAP2	0.98	FALSE	rs4647709	>0.20

## Sheet: GENES ventral
Locus	Nr of genes in locus	Chromosome and position	GWAS P value	Ensembl gene ID	Gene symbol	Nominal P value	Gene closest to lead SNP	Top cis eQTL SNP (Westra et al. Nature Genetics 2014)	False discovery rate
rs2473446	7	chr6:169857307-170202969	3.16e-06	ENSG00000229214	LINC00242	0.02	FALSE	-	>0.20
rs6495089	2	chr15:74466012-74502046	4.59e-06	ENSG00000129009	ISLR	0.04	TRUE	rs16968478;rs8029133	>0.20
rs2473446	7	chr6:169857307-170202969	3.16e-06	ENSG00000130024	PHF10	0.07	FALSE	-	>0.20
rs7924571;rs7946086	2	chr11:32409321-32480315	6.61e-07	ENSG00000184937	WT1	0.08	TRUE	rs1552417;rs5030228	>0.20
rs4846567;rs114336231;rs1338221	1	chr1:219583023-219585283	2.16e-13	ENSG00000228536	-	0.14	TRUE	-	>0.20
rs74663848	1	chr3:120111140-120170100	6.61e-06	ENSG00000163430	FSTL1	0.17	TRUE	rs1270209	>0.20
rs73006828	1	chr19:13106584-13209610	4.93e-07	ENSG00000008441	NFIX	0.25	TRUE	rs1122233	>0.20
rs140377173	5	chr8:100973164-101348446	6.23e-06	ENSG00000132554	RGS22	0.29	TRUE	-	>0.20
rs6750313	1	chr2:19675211-19688611	2.67e-06	ENSG00000237992	-	0.29	TRUE	-	>0.20
rs2473446	7	chr6:169857307-170202969	3.16e-06	ENSG00000184465	WDR27	0.31	TRUE	rs6459650	>0.20
rs6841699	1	chr4:174446120-174451380	9.67e-06	ENSG00000164107	HAND2	0.36	TRUE	rs11132986	>0.20
rs72767759	1	chr5:58264865-59817947	4.93e-06	ENSG00000113448	PDE4D	0.36	FALSE	rs7712937;rs298021;rs829451;rs1529842;rs294483	>0.20
rs6495089	2	chr15:74466012-74502046	4.59e-06	ENSG00000137868	STRA6	0.37	FALSE	-	>0.20
rs7924571;rs7946086	2	chr11:32409321-32480315	6.61e-07	ENSG00000183242	WT1-AS	0.39	TRUE	rs12277613	>0.20
rs2375260	1	chr9:1050354-1057552	3.04e-06	ENSG00000173253	DMRT2	0.42	TRUE	rs10756348	>0.20
rs12338438	1	chr9:78505560-78977255	6.67e-06	ENSG00000099139	PCSK5	0.45	FALSE	rs7850358	>0.20
rs6475753	1	chr9:2621834-2654480	5.04e-06	ENSG00000147852	VLDLR	0.45	TRUE	rs7852409	>0.20
rs2473446	7	chr6:169857307-170202969	3.16e-06	ENSG00000130023	C6orf70	0.49	FALSE	-	>0.20
rs3791679;rs17278665	1	chr2:56093102-56151274	2.18e-12	ENSG00000115380	EFEMP1	0.5	TRUE	rs6722720	>0.20
rs140377173	5	chr8:100973164-101348446	6.23e-06	ENSG00000147669	POLR2K	0.51	FALSE	-	>0.20
rs140377173	5	chr8:100973164-101348446	6.23e-06	ENSG00000034677	RNF19A	0.62	FALSE	rs6996156;rs6996156;rs10107200	>0.20
rs264744	1	chr5:64064757-64314418	3.28e-06	ENSG00000153015	CWC27	0.62	TRUE	rs3776054	>0.20
rs79369249	1	chr8:55047770-55060461	1.7e-06	ENSG00000137547	MRPL15	0.63	TRUE	rs6473911	>0.20
rs6790141	1	chr3:75955846-77699115	9.26e-06	ENSG00000185008	ROBO2	0.63	TRUE	-	>0.20
rs7715383	1	chr5:5420777-5490347	8.12e-06	ENSG00000164151	KIAA0947	0.64	TRUE	-	>0.20
rs35183811	2	chr14:105235686-105271049	7.57e-08	ENSG00000179627	ZBTB42	0.66	TRUE	-	>0.20
rs35183811	2	chr14:105235686-105271049	7.57e-08	ENSG00000142208	AKT1	0.67	FALSE	rs4983559;rs4983559	>0.20
rs76922436	1	chr3:101818088-102198685	2.6e-06	ENSG00000170044	ZPLD1	0.67	TRUE	-	>0.20
rs140377173	5	chr8:100973164-101348446	6.23e-06	ENSG00000156509	FBXO43	0.67	FALSE	rs3752833	>0.20
rs117145359	1	chr10:23556124-23633774	1.56e-06	ENSG00000179133	C10orf67	0.7	TRUE	rs17543823	>0.20
rs62511332	1	chr8:69824038-70016425	3.91e-06	ENSG00000253658	-	0.73	TRUE	-	>0.20
rs1609179	1	chr3:21459915-22414812	1.98e-06	ENSG00000151789	ZNF385D	0.79	TRUE	-	>0.20
rs11112709	1	chr12:106097981-106137840	1.99e-08	ENSG00000257859	-	0.8	TRUE	-	>0.20
rs2473446	7	chr6:169857307-170202969	3.16e-06	ENSG00000185127	C6orf120	0.82	FALSE	rs1076744	>0.20
rs140377173	5	chr8:100973164-101348446	6.23e-06	ENSG00000104450	SPAG1	0.83	FALSE	rs2453665;rs2453644	>0.20
rs9573345	1	chr13:74260226-74708394	5.59e-06	ENSG00000118922	KLF12	0.83	TRUE	rs9530244;rs9573282	>0.20
rs2473446	7	chr6:169857307-170202969	3.16e-06	ENSG00000184786	TCTE3	0.84	FALSE	-	>0.20
rs6917403	1	chr6:143381633-143661441	3.29e-06	ENSG00000146416	AIG1	0.9	FALSE	rs170344	>0.20
rs75634192	1	chr2:71680852-71913898	2.23e-06	ENSG00000135636	DYSF	0.95	TRUE	rs6546693	>0.20
rs34699840	1	chr4:113206665-113363776	4.45e-07	ENSG00000073331	ALPK1	0.96	FALSE	rs4833401	>0.20
rs2473446	7	chr6:169857307-170202969	3.16e-06	ENSG00000231690	C6orf208	0.98	FALSE	-	>0.20
rs147878220	1	chr1:181382238-181777219	2.56e-06	ENSG00000198216	CACNA1E	0.99	TRUE	rs531613	>0.20

## Sheet: GENES any hernia
Locus	Nr of genes in locus	Chromosome and position	GWAS P value	Ensembl gene ID	Gene symbol	Nominal P value	Gene closest to lead SNP	Top cis eQTL SNP (Westra et al. Nature Genetics 2014)	False discovery rate
rs11668582	2	chr19:41082757-41135725	6.09e-06	ENSG00000090006	LTBP4	6.59e-08	TRUE	rs1864074	<=0.01
rs61388173	1	chr1:9352939-9429591	4.56e-06	ENSG00000171621	SPSB1	5.98e-06	TRUE	rs4465231	<=0.01
rs140239025	1	chr6:169615875-169654139	7.63e-08	ENSG00000186340	THBS2	1.54e-05	TRUE	-	<=0.01
rs4368985;rs17809539;rs142404324	1	chr8:25699246-25902913	1.64e-24	ENSG00000221818	EBF2	3.18e-05	TRUE	-	<=0.01
rs2971880	3	chr2:54683422-54896812	8.66e-06	ENSG00000238018	-	4.03e-05	TRUE	-	<=0.01
rs160185	1	chr5:82767284-82878122	6.34e-06	ENSG00000038427	VCAN	4.33e-05	TRUE	rs309584	<=0.01
rs178142	1	chr2:33172039-33624576	3e-06	ENSG00000049323	LTBP1	4.35e-05	TRUE	-	<=0.01
rs12329124	1	chr2:239756673-239795893	1.49e-06	ENSG00000233608	TWIST2	4.77e-05	TRUE	-	<=0.01
rs7820	1	chr3:13573824-13679922	3.77e-07	ENSG00000163520	FBLN2	5.63e-05	FALSE	rs2167197;rs9848869;rs9838270	<=0.01
rs270417	1	chr6:7726332-7881655	5.95e-06	ENSG00000153162	BMP6	6.72e-05	TRUE	rs3734589	<=0.01
rs13074029;rs704573	4	chr3:99357319-100044095	5.01e-07	ENSG00000144810	COL8A1	9.1e-05	FALSE	rs793477	<=0.01
rs143384	2	chr20:33890369-34042568	2.93e-08	ENSG00000125965	GDF5	0.0001	TRUE	-	<=0.01
rs139356332	2	chr17:19286755-19320589	1.78e-08	ENSG00000166482	MFAP4	0.000117	TRUE	-	<=0.01
rs60731259;rs17855988;rs11762153	2	chr7:73442119-73536855	1.82e-13	ENSG00000049540	ELN	0.000174	TRUE	rs2285026	<=0.01
rs140915803	2	chr3:124480795-124672663	3.41e-06	ENSG00000082781	ITGB5	0.000197	TRUE	rs1803825;rs1803825	<=0.01
rs11772456	4	chr7:73150424-73256865	9.77e-07	ENSG00000189143	CLDN4	0.000203	FALSE	-	<=0.01
rs13376700	3	chr1:50883222-51440305	2.7e-07	ENSG00000142700	DMRTA2	0.000237	FALSE	-	<=0.01
rs6841699	1	chr4:174446120-174451380	2.5e-07	ENSG00000164107	HAND2	0.000239	TRUE	rs11132986	<=0.01
rs4528997	1	chr4:4861393-4865663	5.48e-08	ENSG00000163132	MSX1	0.000272	TRUE	rs736405	<=0.01
rs3830368	1	chr5:64444563-64777747	3.56e-07	ENSG00000049192	ADAMTS6	0.000292	TRUE	-	<=0.01
rs11772456	4	chr7:73150424-73256865	9.77e-07	ENSG00000165215	CLDN3	0.000326	FALSE	-	<=0.01
rs7583519;rs3791679;rs75439645;rs12995908;rs6735393;rs79557187;rs12613933;rs1802574;rs10865292;rs114667975;rs58188324;rs6545534;rs146147002	1	chr2:56093102-56151274	8.9e-45	ENSG00000115380	EFEMP1	0.000412	TRUE	rs6722720	<=0.01
rs189160626	1	chr9:129376722-129463311	8.22e-06	ENSG00000136944	LMX1B	0.000429	TRUE	-	<=0.01
rs10878288	2	chr12:65672423-66036152	3.02e-06	ENSG00000174099	MSRB3	0.000506	FALSE	rs2270547	<=0.01
rs9392136;rs2842357	1	chr6:7107830-7252213	1.99e-07	ENSG00000124782	RREB1	0.000602	TRUE	rs4960298;rs2714341;rs6907319	<=0.01
rs3121580;rs28463616	2	chr1:218458629-218617961	6.73e-13	ENSG00000092969	TGFB2	0.000785	TRUE	-	<=0.01
rs9909152	1	chr17:62540735-62658386	4.19e-08	ENSG00000108854	SMURF2	0.000795	TRUE	-	<=0.01
rs6879612	3	chr5:112357796-112930982	6.41e-07	ENSG00000171444	MCC	0.000835	FALSE	-	<=0.01
rs12697952	1	chr6:54711569-54806820	2.7e-06	ENSG00000168143	FAM83B	0.00131	TRUE	rs11964104	<=0.01
rs10199768	1	chr2:21224301-21266945	8.53e-06	ENSG00000084674	APOB	0.00138	TRUE	-	<=0.01
rs12251016	4	chr10:21783421-22292698	8.93e-06	ENSG00000180592	C10orf140	0.00153	FALSE	-	<=0.01
rs3800728	1	chr7:134429003-134655479	8.35e-06	ENSG00000122786	CALD1	0.00179	TRUE	rs11974887;rs1452909	<=0.01
rs5853593	1	chr3:151985973-151987335	7.85e-06	ENSG00000229619	-	0.00237	TRUE	-	<=0.01
rs13074029;rs704573	4	chr3:99357319-100044095	5.01e-07	ENSG00000168386	FILIP1L	0.00314	TRUE	-	<0.05
rs74513186	4	chr2:200775979-201343253	3.36e-06	ENSG00000196141	SPATS2L	0.00326	TRUE	-	<0.05
rs11578464	2	chr1:86115106-86622626	8.64e-09	ENSG00000171502	COL24A1	0.00435	FALSE	rs7541806	<0.05
rs11578464	2	chr1:86115106-86622626	8.64e-09	ENSG00000117174	ZNHIT6	0.00627	FALSE	-	<0.05
rs3121580;rs28463616	2	chr1:218458629-218617961	6.73e-13	ENSG00000067533	RRP15	0.00656	FALSE	-	<0.05
rs10878288	2	chr12:65672423-66036152	3.02e-06	ENSG00000250748	-	0.00704	TRUE	-	<0.05
rs2243749	1	chr8:120569326-120685693	7.49e-06	ENSG00000136960	ENPP2	0.00766	TRUE	rs7832704;rs2875906	<0.05
rs12251016	4	chr10:21783421-22292698	8.93e-06	ENSG00000204682	C10orf114	0.00879	FALSE	rs7923552	<0.05
rs2095402	6	chr1:155829300-156023585	1.56e-06	ENSG00000160803	UBQLN4	0.00949	TRUE	-	<0.05
rs999958	1	chr4:169418217-169849608	1.73e-06	ENSG00000129116	PALLD	0.01	FALSE	rs11722048	<0.05
rs10152595	3	chr15:67356101-67794598	1.52e-06	ENSG00000166949	SMAD3	0.01	FALSE	rs12443279	<0.05
rs149290349	2	chr2:43393800-43823185	1.63e-07	ENSG00000152518	ZFP36L2	0.01	TRUE	rs10176241	<0.05
rs6879612	3	chr5:112357796-112930982	6.41e-07	ENSG00000212122	TSSK1B	0.01	TRUE	-	<0.05
rs157175	1	chr13:50656307-51298199	8.78e-07	ENSG00000176124	DLEU1	0.01	FALSE	rs7981648;rs2066586	<0.05
rs1689406	1	chr12:89741050-89747048	9.3e-08	ENSG00000139318	DUSP6	0.02	TRUE	rs10858828;rs10431419	<0.05
rs10809483	1	chr9:1050354-1057552	9.1e-06	ENSG00000173253	DMRT2	0.02	TRUE	rs10756348	<0.20
rs1886602	1	chr10:119805790-119969663	6.41e-06	ENSG00000177640	CASC2	0.02	TRUE	-	<0.20
rs10152595	3	chr15:67356101-67794598	1.52e-06	ENSG00000103599	IQCH	0.04	TRUE	-	<0.20
rs2031728	12	chr4:1984441-2842825	7.15e-07	ENSG00000185049	WHSC2	0.04	FALSE	rs2353552	<0.20
rs370763	1	chr5:64064757-64314418	5.22e-14	ENSG00000153015	CWC27	0.04	TRUE	rs3776054	<0.20
rs7715383	1	chr5:5420777-5490347	2.47e-15	ENSG00000164151	KIAA0947	0.06	TRUE	-	<0.20
rs673736	4	chr6:160769300-161087407	1.85e-06	ENSG00000198670	LPA	0.06	FALSE	-	<0.20
rs2931279;rs188892245	1	chr11:32605344-32627808	8.75e-07	ENSG00000149100	EIF3M	0.08	TRUE	rs11031883	>0.20
rs13085889	4	chr3:134196548-134979309	1.74e-06	ENSG00000129055	ANAPC13	0.08	FALSE	rs9809619	>0.20
rs150478193	2	chr4:54243810-55161439	1.15e-06	ENSG00000109220	CHIC2	0.08	FALSE	rs2412493	>0.20
rs2095402	6	chr1:155829300-156023585	1.56e-06	ENSG00000132680	KIAA0907	0.09	FALSE	-	>0.20
rs268772	5	chr3:57327727-57914895	7.36e-06	ENSG00000174840	PDE12	0.1	FALSE	rs2121741	>0.20
rs4238714	1	chr16:84853537-84943114	4.04e-08	ENSG00000103196	CRISPLD2	0.1	TRUE	rs8057431	>0.20
rs2820441	1	chr1:219583023-219585283	1.07e-25	ENSG00000228536	-	0.1	TRUE	-	>0.20
rs2971880	3	chr2:54683422-54896812	8.66e-06	ENSG00000115306	SPTBN1	0.1	FALSE	rs2271322;rs6746016	>0.20
rs145800204	1	chr12:77252495-77272840	6.85e-06	ENSG00000175183	CSRP2	0.11	FALSE	-	>0.20
rs2031728	12	chr4:1984441-2842825	7.15e-07	ENSG00000063978	RNF4	0.12	FALSE	rs1203861;rs3849663	>0.20
rs149290349	2	chr2:43393800-43823185	1.63e-07	ENSG00000115970	THADA	0.12	FALSE	-	>0.20
rs1392140	1	chr1:56289480-56333921	8.67e-06	ENSG00000233147	-	0.12	TRUE	-	>0.20
rs13074029;rs704573	4	chr3:99357319-100044095	5.01e-07	ENSG00000184220	C3orf26	0.12	TRUE	rs4244712	>0.20
rs11772456	4	chr7:73150424-73256865	9.77e-07	ENSG00000106077	ABHD11	0.13	FALSE	rs7455225;rs7455225;rs6460055	>0.20
rs4851239	1	chr2:100163718-100759201	3.04e-07	ENSG00000144218	AFF3	0.16	FALSE	rs17022653	>0.20
rs6879612	3	chr5:112357796-112930982	6.41e-07	ENSG00000047188	YTHDC2	0.19	FALSE	rs10063334	>0.20
rs74513186	4	chr2:200775979-201343253	3.36e-06	ENSG00000162972	C2orf47	0.19	FALSE	-	>0.20
rs2031728	12	chr4:1984441-2842825	7.15e-07	ENSG00000125386	FAM193A	0.19	FALSE	-	>0.20
rs2095402	6	chr1:155829300-156023585	1.56e-06	ENSG00000116584	ARHGEF2	0.2	FALSE	-	>0.20
rs143384	2	chr20:33890369-34042568	2.93e-08	ENSG00000101019	UQCC	0.21	FALSE	rs1540927	>0.20
rs1834922	1	chr5:5140443-5320417	6.06e-09	ENSG00000145536	ADAMTS16	0.22	TRUE	-	>0.20
rs66501969	3	chr16:70841281-71424341	4.12e-06	ENSG00000180917	FTSJD1	0.23	FALSE	-	>0.20
rs42546;rs42202	1	chr5:5034472-5070117	1.45e-08	ENSG00000215231	-	0.25	TRUE	-	>0.20
rs13376700	3	chr1:50883222-51440305	2.7e-07	ENSG00000185104	FAF1	0.26	FALSE	rs12566635	>0.20
rs4140413;rs185406250;rs114461406;rs72638187	2	chr11:32409321-32480315	1.1e-33	ENSG00000184937	WT1	0.27	TRUE	rs1552417;rs5030228	>0.20
rs150478193	2	chr4:54243810-55161439	1.15e-06	ENSG00000145216	FIP1L1	0.27	FALSE	rs2616422	>0.20
rs12366182	1	chr11:27068733-27241660	5.71e-07	ENSG00000254560	-	0.3	TRUE	-	>0.20
rs1579494	1	chr2:55861400-55921045	4.16e-09	ENSG00000138035	PNPT1	0.31	TRUE	rs782632	>0.20
rs10152595	3	chr15:67356101-67794598	1.52e-06	ENSG00000103591	AAGAB	0.32	FALSE	-	>0.20
rs268772	5	chr3:57327727-57914895	7.36e-06	ENSG00000174839	FAM116A	0.33	FALSE	-	>0.20
rs13085889	4	chr3:134196548-134979309	1.74e-06	ENSG00000182923	CEP63	0.34	FALSE	rs3932818;rs4634170	>0.20
rs2095402	6	chr1:155829300-156023585	1.56e-06	ENSG00000163479	SSR2	0.34	FALSE	-	>0.20
rs13085889	4	chr3:134196548-134979309	1.74e-06	ENSG00000154928	EPHB1	0.34	FALSE	rs7644618	>0.20
rs9972996	1	chr18:60790579-60987361	7.66e-06	ENSG00000171791	BCL2	0.35	TRUE	rs17746008;rs17749561	>0.20
rs2031728	12	chr4:1984441-2842825	7.15e-07	ENSG00000123933	MXD4	0.38	FALSE	-	>0.20
rs268772	5	chr3:57327727-57914895	7.36e-06	ENSG00000163681	SLMAP	0.38	FALSE	rs6802104	>0.20
rs9431472;rs61823192;rs11297549	2	chr1:219347186-219398839	4.17e-10	ENSG00000143353	LYPLAL1	0.39	TRUE	-	>0.20
rs141382314	1	chr2:217277137-217347776	8.67e-06	ENSG00000138375	SMARCAL1	0.4	TRUE	rs284576	>0.20
rs268772	5	chr3:57327727-57914895	7.36e-06	ENSG00000168374	ARF4	0.42	FALSE	rs7637647	>0.20
rs4140413;rs185406250;rs114461406;rs72638187	2	chr11:32409321-32480315	1.1e-33	ENSG00000183242	WT1-AS	0.44	TRUE	rs12277613	>0.20
rs6545766	1	chr2:25042038-25142708	6.13e-07	ENSG00000138031	ADCY3	0.44	FALSE	rs6752378	>0.20
rs11772456	4	chr7:73150424-73256865	9.77e-07	ENSG00000165171	WBSCR27	0.45	TRUE	rs4255023	>0.20
rs2031728	12	chr4:1984441-2842825	7.15e-07	ENSG00000214367	HAUS3	0.45	FALSE	-	>0.20
rs12251016	4	chr10:21783421-22292698	8.93e-06	ENSG00000078403	MLLT10	0.45	TRUE	rs10828248	>0.20
rs2031728	12	chr4:1984441-2842825	7.15e-07	ENSG00000130997	POLN	0.5	TRUE	rs17132259;rs3811803	>0.20
rs74513186	4	chr2:200775979-201343253	3.36e-06	ENSG00000162971	TYW5	0.5	FALSE	-	>0.20
rs9431472;rs61823192;rs11297549	2	chr1:219347186-219398839	4.17e-10	ENSG00000223842	-	0.55	TRUE	-	>0.20
rs12991919	1	chr2:44589089-44999731	6.8e-06	ENSG00000143919	CAMKMT	0.56	FALSE	rs4953102	>0.20
rs117574913	1	chr8:6264113-6501144	7.87e-06	ENSG00000147316	MCPH1	0.57	TRUE	rs10104726	>0.20
rs62257174	1	chr3:71003844-71633140	6.74e-06	ENSG00000114861	FOXP1	0.64	FALSE	rs17008749	>0.20
rs16874232;rs570260	1	chr5:4773594-4774978	1.26e-07	ENSG00000249521	-	0.65	TRUE	-	>0.20
rs2031728	12	chr4:1984441-2842825	7.15e-07	ENSG00000243449	C4orf48	0.68	FALSE	-	>0.20
rs2031728	12	chr4:1984441-2842825	7.15e-07	ENSG00000249391	-	0.69	FALSE	-	>0.20
rs3072	1	chr2:20760208-20850849	6.83e-07	ENSG00000118960	HS1BP3	0.73	TRUE	rs2305458	>0.20
rs11668582	2	chr19:41082757-41135725	6.09e-06	ENSG00000160410	SHKBP1	0.73	FALSE	rs2303729	>0.20
rs140915803	2	chr3:124480795-124672663	3.41e-06	ENSG00000173702	MUC13	0.74	FALSE	rs4679258	>0.20
rs673736	4	chr6:160769300-161087407	1.85e-06	ENSG00000213071	LPAL2	0.75	FALSE	rs415317	>0.20
rs2971880	3	chr2:54683422-54896812	8.66e-06	ENSG00000237887	-	0.76	FALSE	-	>0.20
rs61827168	4	chr1:222791428-222924147	1.22e-06	ENSG00000154305	MIA3	0.78	TRUE	-	>0.20
rs2031728	12	chr4:1984441-2842825	7.15e-07	ENSG00000168884	TNIP2	0.8	FALSE	-	>0.20
rs13074029;rs704573	4	chr3:99357319-100044095	5.01e-07	ENSG00000036054	TBC1D23	0.8	FALSE	rs4928170	>0.20
rs12251016	4	chr10:21783421-22292698	8.93e-06	ENSG00000136770	DNAJC1	0.81	FALSE	-	>0.20
rs673736	4	chr6:160769300-161087407	1.85e-06	ENSG00000256731	-	0.84	FALSE	-	>0.20
rs268772	5	chr3:57327727-57914895	7.36e-06	ENSG00000174844	DNAH12	0.85	FALSE	rs11707134	>0.20
rs74513186	4	chr2:200775979-201343253	3.36e-06	ENSG00000178074	C2orf69	0.85	FALSE	-	>0.20
rs2031728	12	chr4:1984441-2842825	7.15e-07	ENSG00000087266	SH3BP2	0.86	FALSE	-	>0.20
rs11885350	1	chr2:45878484-46415129	4.31e-06	ENSG00000171132	PRKCE	0.86	TRUE	-	>0.20
rs9504915	1	chr6:6725119-6730139	1.06e-08	ENSG00000247225	-	0.88	TRUE	-	>0.20
rs60731259;rs17855988;rs11762153	2	chr7:73442119-73536855	1.82e-13	ENSG00000106683	LIMK1	0.88	TRUE	rs2269082;rs2237503	>0.20
rs2930291	2	chr15:74509613-74660081	5.79e-06	ENSG00000140481	CCDC33	0.89	FALSE	-	>0.20
rs66501969	3	chr16:70841281-71424341	4.12e-06	ENSG00000172137	CALB2	0.89	TRUE	-	>0.20
rs2003476	1	chr19:18794425-18893142	1.15e-06	ENSG00000105662	CRTC1	0.92	TRUE	rs11665980	>0.20
rs2095402	6	chr1:155829300-156023585	1.56e-06	ENSG00000143622	RIT1	0.93	FALSE	-	>0.20
rs2031728	12	chr4:1984441-2842825	7.15e-07	ENSG00000185818	NAT8L	0.94	FALSE	-	>0.20
rs6964590	1	chr7:73275489-73280223	4.76e-06	ENSG00000175877	WBSCR28	0.95	TRUE	-	>0.20
rs2930291	2	chr15:74509613-74660081	5.79e-06	ENSG00000140459	CYP11A1	0.95	TRUE	-	>0.20
rs673736	4	chr6:160769300-161087407	1.85e-06	ENSG00000146477	SLC22A3	0.96	TRUE	rs316024	>0.20
rs9883032;rs4271886	1	chr3:55542336-56502391	2.24e-07	ENSG00000187672	ERC2	0.96	TRUE	-	>0.20
rs76112426	1	chr6:98150157-98155979	1.83e-06	ENSG00000224849	-	0.96	TRUE	-	>0.20
rs61827168	4	chr1:222791428-222924147	1.22e-06	ENSG00000186063	AIDA	0.96	FALSE	-	>0.20
rs12529091	2	chr6:69342555-70099403	3.13e-06	ENSG00000230910	-	0.97	TRUE	-	>0.20
rs72082887	1	chr10:31133563-31320866	2.55e-07	ENSG00000183621	ZNF438	0.97	TRUE	rs2995654	>0.20
rs61827168	4	chr1:222791428-222924147	1.22e-06	ENSG00000162819	BROX	0.98	FALSE	rs17011681	>0.20
rs10435905	1	chr9:133028269-133309510	4.05e-07	ENSG00000148357	HMCN2	0.98	TRUE	-	>0.20
rs67844128	1	chr17:11924135-12047050	3.25e-07	ENSG00000065559	MAP2K4	0.98	TRUE	-	>0.20
rs139356332	2	chr17:19286755-19320589	1.78e-08	ENSG00000128482	RNF112	0.98	FALSE	-	>0.20
rs6917403;rs62429647;rs12212182	1	chr6:143381633-143661441	5.19e-17	ENSG00000146416	AIG1	0.99	TRUE	rs170344	>0.20
rs61827168	4	chr1:222791428-222924147	1.22e-06	ENSG00000197520	FAM177B	0.99	FALSE	-	>0.20
rs66501969	3	chr16:70841281-71424341	4.12e-06	ENSG00000157423	HYDIN	0.99	FALSE	-	>0.20
rs13085889	4	chr3:134196548-134979309	1.74e-06	ENSG00000174611	KY	0.99	TRUE	-	>0.20
rs13376700	3	chr1:50883222-51440305	2.7e-07	ENSG00000123080	CDKN2C	1	TRUE	rs17392154;rs4131141	>0.20
rs11323345	1	chr2:54950636-55199157	3.83e-06	ENSG00000214595	EML6	1	TRUE	-	>0.20
rs11242779	1	chr6:2622147-2634837	1.88e-07	ENSG00000164385	C6orf195	1	TRUE	-	>0.20
rs2031728	12	chr4:1984441-2842825	7.15e-07	ENSG00000159733	ZFYVE28	1	FALSE	rs2282765	>0.20
rs2095402	6	chr1:155829300-156023585	1.56e-06	ENSG00000132718	SYT11	1	FALSE	rs6657670	>0.20
rs12529091	2	chr6:69342555-70099403	3.13e-06	ENSG00000135298	BAI3	1	FALSE	-	>0.20

## Sheet: GENES any hernia excl diaphr
Locus	Nr of genes in locus	Chromosome and position	GWAS P value	Ensembl gene ID	Gene symbol	Nominal P value	Gene closest to lead SNP	Top cis eQTL SNP (Westra et al. Nature Genetics 2014)	False discovery rate
rs1999756	1	chr6:134210276-134216691	5.48e-08	ENSG00000118526	TCF21	1.67e-08	TRUE	rs228859	<=0.01
rs11083561	2	chr19:41082757-41135725	1e-06	ENSG00000090006	LTBP4	1.45e-07	TRUE	rs1864074	<=0.01
rs7306322	1	chr12:65860600-66036152	4.09e-06	ENSG00000250748	-	1.79e-07	TRUE	-	<=0.01
rs165177	2	chr3:8543393-8615561	6.65e-07	ENSG00000071282	LMCD1	5.02e-07	FALSE	rs6809788	<=0.01
rs11772456	4	chr7:73150424-73256865	3.83e-06	ENSG00000189143	CLDN4	5.36e-06	FALSE	-	<=0.01
rs370763;rs3830368;rs74510798;rs143767275	2	chr5:64064757-64777747	5.86e-20	ENSG00000049192	ADAMTS6	5.5e-06	TRUE	-	<=0.01
rs6783998;rs13065489;rs4974113;rs11130474	2	chr3:55499743-56502391	1.72e-10	ENSG00000114251	WNT5A	5.53e-06	TRUE	-	<=0.01
rs11772456	4	chr7:73150424-73256865	3.83e-06	ENSG00000165215	CLDN3	1e-05	FALSE	-	<=0.01
rs1079385	1	chr2:42275160-42285668	4.87e-06	ENSG00000162878	PKDCC	1.87e-05	TRUE	-	<=0.01
rs2855532	1	chr14:54416454-54425479	4.15e-07	ENSG00000125378	BMP4	2.36e-05	TRUE	rs11623717;rs12889003	<=0.01
rs4687654	23	chr3:52262626-52865495	5.5e-07	ENSG00000168268	NT5DC2	2.67e-05	FALSE	rs2015971	<=0.01
rs12126684	6	chr1:113009163-113258099	3.96e-08	ENSG00000134245	WNT2B	2.7e-05	FALSE	rs12033013	<=0.01
rs31209	5	chr5:134240596-134691744	5.33e-08	ENSG00000249082	-	3.22e-05	FALSE	-	<=0.01
rs3791679;rs11899888;rs12995908;rs6735393;rs79557187;rs11125610;rs140994667;rs1579494;rs114475779;rs58188324;rs139257983;rs7583519;rs13016783;rs1802574;rs76219300;rs76771294	4	chr2:55746740-56151274	3.72e-73	ENSG00000115380	EFEMP1	3.87e-05	TRUE	rs6722720	<=0.01
rs10082687	1	chr11:44281994-44331716	3.27e-06	ENSG00000052850	ALX4	3.92e-05	TRUE	rs4755240;rs4755255	<=0.01
rs11578464	2	chr1:86115106-86622626	9.2e-08	ENSG00000171502	COL24A1	4.47e-05	FALSE	rs7541806	<=0.01
rs957521;rs3121580;rs1417488	2	chr1:218458629-218617961	3.51e-13	ENSG00000092969	TGFB2	4.88e-05	TRUE	-	<=0.01
rs11581793	36	chr1:150190717-151222012	6.53e-06	ENSG00000143369	ECM1	5.04e-05	FALSE	-	<=0.01
rs178142	1	chr2:33172039-33624576	2.96e-06	ENSG00000049323	LTBP1	5.69e-05	TRUE	-	<=0.01
rs35166611	5	chr11:66081958-66139685	1.83e-07	ENSG00000174807	CD248	6.71e-05	FALSE	-	<=0.01
rs6879612	3	chr5:112357796-112930982	2.3e-06	ENSG00000171444	MCC	7.08e-05	FALSE	-	<=0.01
rs792829;rs150804589;rs13074029;rs17395659;rs17777354	4	chr3:99357319-100044095	1.94e-12	ENSG00000144810	COL8A1	8.31e-05	TRUE	rs793477	<=0.01
rs79989194	1	chr16:64977656-65156101	9.38e-06	ENSG00000140937	CDH11	9.05e-05	TRUE	-	<=0.01
rs8072460	1	chr17:62540735-62658386	5.34e-07	ENSG00000108854	SMURF2	9.16e-05	TRUE	-	<=0.01
rs11581793	36	chr1:150190717-151222012	6.53e-06	ENSG00000143382	ADAMTSL4	9.55e-05	FALSE	-	<=0.01
rs2076440	3	chr16:1543364-1662109	1.55e-10	ENSG00000131634	TMEM204	0.000109	TRUE	-	<=0.01
rs10481336;rs79464896;rs9644043	4	chr8:25042238-25365436	2.02e-15	ENSG00000147437	GNRH1	0.000119	FALSE	rs4872310	<=0.01
rs139356332	2	chr17:19286755-19320589	3.38e-08	ENSG00000166482	MFAP4	0.000153	TRUE	-	<=0.01
rs31209	5	chr5:134240596-134691744	5.33e-08	ENSG00000069011	PITX1	0.000157	FALSE	-	<=0.01
rs2498527;rs9689069;rs112420151	1	chr6:55618443-55740362	4.36e-10	ENSG00000112175	BMP5	0.00018	TRUE	-	<=0.01
rs165177	2	chr3:8543393-8615561	6.65e-07	ENSG00000237697	LINC00312	0.000259	TRUE	-	<=0.01
rs12134602;rs112154300;rs1294014	2	chr1:9294863-9429591	1.03e-09	ENSG00000171621	SPSB1	0.000328	TRUE	rs4465231	<=0.01
rs148697759;rs523376	1	chr6:7107830-7252213	1.94e-08	ENSG00000124782	RREB1	0.000346	TRUE	rs4960298;rs2714341;rs6907319	<=0.01
rs71608258	10	chr4:2845584-3441640	2.63e-06	ENSG00000249673	C4orf10	0.000356	FALSE	-	<=0.01
rs74755961	4	chr3:100211463-100712359	4.85e-06	ENSG00000181458	TMEM45A	0.000392	FALSE	rs11920006	<=0.01
rs145800204	1	chr12:77252495-77272840	5.95e-07	ENSG00000175183	CSRP2	0.000407	FALSE	-	<=0.01
rs12810758	1	chr12:66217911-66360075	2.93e-08	ENSG00000149948	HMGA2	0.000443	TRUE	rs11175936	<=0.01
rs35392164;rs10224499;rs13247385	2	chr7:73442119-73536855	1.77e-11	ENSG00000049540	ELN	0.000455	TRUE	rs2285026	<=0.01
rs11581793	36	chr1:150190717-151222012	6.53e-06	ENSG00000163125	RPRD2	0.000486	FALSE	rs12119250	<=0.01
rs140239025	1	chr6:169615875-169654139	7.09e-08	ENSG00000186340	THBS2	0.000523	TRUE	-	<=0.01
rs4687654	23	chr3:52262626-52865495	5.5e-07	ENSG00000016864	GLT8D1	0.000538	FALSE	rs4481150;rs2071044	<=0.01
rs6123685	1	chr20:55743804-55841685	1.64e-09	ENSG00000101144	BMP7	0.000552	TRUE	-	<=0.01
rs6764188	3	chr3:56761446-57204334	5.52e-06	ENSG00000144730	IL17RD	0.000552	FALSE	rs4626067	<=0.01
rs11581793	36	chr1:150190717-151222012	6.53e-06	ENSG00000143387	CTSK	0.000569	FALSE	rs11204725	<=0.01
rs34542907	3	chr18:33877702-34811481	4.51e-06	ENSG00000150477	KIAA1328	0.000615	TRUE	rs962474	<=0.01
rs4741240;rs670743	1	chr9:1050354-1057552	5.49e-07	ENSG00000173253	DMRT2	0.00065	TRUE	rs10756348	<=0.01
rs1859041	1	chr7:25632971-25790614	2.21e-08	ENSG00000223561	-	0.000683	TRUE	-	<=0.01
rs4687654	23	chr3:52262626-52865495	5.5e-07	ENSG00000242797	GLYCTK-AS1	0.000807	FALSE	-	<=0.01
rs10005540	1	chr4:174446120-174451380	1.69e-18	ENSG00000164107	HAND2	0.000915	TRUE	rs11132986	<=0.01
rs4410916;rs17054690;rs11774821;rs7830333;rs73550031;rs142404324;rs4427181	1	chr8:25699246-25902913	1.58e-45	ENSG00000221818	EBF2	0.000955	TRUE	-	<=0.01
rs11315136	3	chr15:67356101-67794598	2.9e-08	ENSG00000166949	SMAD3	0.001	FALSE	rs12443279	<=0.01
rs17282078	3	chr3:123798870-124606674	9.94e-06	ENSG00000082781	ITGB5	0.0012	FALSE	rs1803825;rs1803825	<=0.01
rs74755961	4	chr3:100211463-100712359	4.85e-06	ENSG00000154175	ABI3BP	0.00134	FALSE	rs7432653	<=0.01
rs12697952	1	chr6:54711569-54806820	2.01e-06	ENSG00000168143	FAM83B	0.0015	TRUE	rs11964104	<=0.01
rs67145116	1	chr1:222695602-222721445	1.12e-06	ENSG00000143512	HHIPL2	0.00152	TRUE	-	<=0.01
rs71608258	10	chr4:2845584-3441640	2.63e-06	ENSG00000109736	MFSD10	0.00154	FALSE	-	<=0.01
rs5853593	1	chr3:151985973-151987335	2.4e-06	ENSG00000229619	-	0.00155	TRUE	-	<=0.01
rs4687654	23	chr3:52262626-52865495	5.5e-07	ENSG00000010327	STAB1	0.0017	FALSE	rs4687545	<=0.01
rs4687654	23	chr3:52262626-52865495	5.5e-07	ENSG00000114854	TNNC1	0.00174	FALSE	rs740903	<=0.01
rs7820	1	chr3:13573824-13679922	2.06e-07	ENSG00000163520	FBLN2	0.0018	FALSE	rs2167197;rs9848869;rs9838270	<=0.01
rs6879612	3	chr5:112357796-112930982	2.3e-06	ENSG00000212122	TSSK1B	0.00238	TRUE	-	<0.05
rs896319	6	chr1:205012325-205290883	4.71e-07	ENSG00000163545	NUAK2	0.00242	FALSE	rs7526603;rs7526603	<0.05
rs10489588	2	chr1:2938046-2985001	5.71e-06	ENSG00000169717	ACTRT2	0.00254	TRUE	-	<0.05
rs11581793	36	chr1:150190717-151222012	6.53e-06	ENSG00000143398	PIP5K1A	0.00285	FALSE	-	<0.05
rs77972916	2	chr2:43393800-43823185	2.35e-07	ENSG00000115970	THADA	0.00346	TRUE	-	<0.05
rs966003	3	chr2:54683422-54896812	3.03e-07	ENSG00000238018	-	0.0035	TRUE	-	<0.05
rs10088698	5	chr8:48173167-48976511	8.1e-07	ENSG00000104738	MCM4	0.00418	FALSE	rs762679;rs762679	<0.05
rs4687654	23	chr3:52262626-52865495	5.5e-07	ENSG00000114904	NEK4	0.00429	FALSE	rs2710323	<0.05
rs11581793	36	chr1:150190717-151222012	6.53e-06	ENSG00000143379	SETDB1	0.00493	FALSE	rs11204747	<0.05
rs77972916	2	chr2:43393800-43823185	2.35e-07	ENSG00000152518	ZFP36L2	0.00519	FALSE	rs10176241	<0.05
rs4687654	23	chr3:52262626-52865495	5.5e-07	ENSG00000010319	SEMA3G	0.00538	FALSE	-	<0.05
rs76236324	1	chr2:36583069-36778278	6.81e-06	ENSG00000150938	CRIM1	0.00603	TRUE	-	<0.05
rs11581793	36	chr1:150190717-151222012	6.53e-06	ENSG00000143452	HORMAD1	0.00618	FALSE	-	<0.05
rs9834165	2	chr3:75758794-77699115	6.86e-06	ENSG00000185008	ROBO2	0.00628	TRUE	-	<0.05
rs1965579	1	chr12:78169563-78177356	8.85e-06	ENSG00000258066	-	0.00643	TRUE	-	<0.05
rs11581793	36	chr1:150190717-151222012	6.53e-06	ENSG00000163159	VPS72	0.0067	FALSE	-	<0.05
rs792829;rs150804589;rs13074029;rs17395659;rs17777354	4	chr3:99357319-100044095	1.94e-12	ENSG00000168386	FILIP1L	0.0069	TRUE	-	<0.05
rs2095402	6	chr1:155829300-156023585	1.53e-07	ENSG00000160803	UBQLN4	0.00776	TRUE	-	<0.05
rs4687654	23	chr3:52262626-52865495	5.5e-07	ENSG00000163939	PBRM1	0.00842	FALSE	-	<0.05
rs11748197	5	chr5:64813593-64962060	1.27e-06	ENSG00000113593	PPWD1	0.00854	FALSE	rs27137	<0.05
rs11581793	36	chr1:150190717-151222012	6.53e-06	ENSG00000143458	GABPB2	0.00919	FALSE	-	<0.05
rs573666;rs157175	1	chr13:50656307-51298199	1.77e-08	ENSG00000176124	DLEU1	0.00969	FALSE	rs7981648;rs2066586	<0.05
rs139801914	1	chr12:569530-672675	1.74e-06	ENSG00000139044	B4GALNT3	0.0097	TRUE	-	<0.05
rs11581793	36	chr1:150190717-151222012	6.53e-06	ENSG00000159208	C1orf51	0.01	FALSE	-	<0.05
rs11581793	36	chr1:150190717-151222012	6.53e-06	ENSG00000143437	ARNT	0.01	FALSE	rs11204735;rs2055975	<0.05
rs138084872	1	chr15:40453224-40513337	9.78e-06	ENSG00000156970	BUB1B	0.01	TRUE	rs7169518	<0.05
rs11581793	36	chr1:150190717-151222012	6.53e-06	ENSG00000117360	PRPF3	0.01	TRUE	rs1050818	<0.05
rs10088698	5	chr8:48173167-48976511	8.1e-07	ENSG00000253729	PRKDC	0.01	FALSE	-	<0.05
rs7991339	1	chr13:32313674-32377009	1.24e-06	ENSG00000133105	RXFP2	0.01	TRUE	-	<0.05
rs13085889	4	chr3:134196548-134979309	3.7e-06	ENSG00000129055	ANAPC13	0.01	FALSE	rs9809619	<0.05
rs9640666	3	chr7:100951627-101202304	5.42e-06	ENSG00000160963	EMID2	0.01	TRUE	-	<0.05
rs2076440	3	chr16:1543364-1662109	1.55e-10	ENSG00000100726	TELO2	0.02	FALSE	rs2072990	<0.05
rs12126684	6	chr1:113009163-113258099	3.96e-08	ENSG00000155363	MOV10	0.02	TRUE	rs3748656	<0.20
rs4687654	23	chr3:52262626-52865495	5.5e-07	ENSG00000163938	GNL3	0.02	FALSE	-	<0.20
rs6749170;rs78860332	7	chr2:24714783-25378243	8.17e-09	ENSG00000138092	CENPO	0.02	TRUE	rs1550114	<0.20
rs61088639	2	chr3:56591189-56717265	2.09e-07	ENSG00000180376	CCDC66	0.02	FALSE	-	<0.20
rs4293565	2	chr2:241807896-241836306	6.86e-06	ENSG00000172478	C2orf54	0.02	TRUE	-	<0.20
rs34542907	3	chr18:33877702-34811481	4.51e-06	ENSG00000134775	FHOD3	0.02	FALSE	-	<0.20
rs6879612	3	chr5:112357796-112930982	2.3e-06	ENSG00000047188	YTHDC2	0.02	FALSE	rs10063334	<0.20
rs11772456	4	chr7:73150424-73256865	3.83e-06	ENSG00000165171	WBSCR27	0.02	TRUE	rs4255023	<0.20
rs56393166	1	chr8:8859657-8974256	3.07e-06	ENSG00000104626	ERI1	0.03	TRUE	rs13263364;rs10099612	<0.20
rs4238714	1	chr16:84853537-84943114	3.17e-11	ENSG00000103196	CRISPLD2	0.03	TRUE	rs8057431	<0.20
rs17282078	3	chr3:123798870-124606674	9.94e-06	ENSG00000114491	UMPS	0.03	TRUE	rs9838750	<0.20
rs11581793	36	chr1:150190717-151222012	6.53e-06	ENSG00000143401	ANP32E	0.03	FALSE	-	<0.20
rs1991921	2	chr15:100017370-100273766	2.73e-06	ENSG00000068305	MEF2A	0.03	FALSE	rs7183836	<0.20
rs11748197	5	chr5:64813593-64962060	1.27e-06	ENSG00000113597	C5orf44	0.03	FALSE	-	<0.20
rs4140413;rs7924571;rs35432016;rs12225122	2	chr11:32409321-32480315	1.12e-28	ENSG00000184937	WT1	0.03	TRUE	rs1552417;rs5030228	<0.20
rs2095402	6	chr1:155829300-156023585	1.53e-07	ENSG00000132680	KIAA0907	0.03	FALSE	-	<0.20
rs35166611	5	chr11:66081958-66139685	1.83e-07	ENSG00000174669	SLC29A2	0.03	FALSE	-	<0.20
rs370763;rs3830368;rs74510798;rs143767275	2	chr5:64064757-64777747	5.86e-20	ENSG00000153015	CWC27	0.03	TRUE	rs3776054	<0.20
rs66972926	1	chr19:4909510-4962162	4.83e-06	ENSG00000034063	UHRF1	0.03	FALSE	-	<0.20
rs957521;rs3121580;rs1417488	2	chr1:218458629-218617961	3.51e-13	ENSG00000067533	RRP15	0.03	FALSE	-	<0.20
rs4665240	4	chr2:23608088-24272445	5.5e-07	ENSG00000119778	ATAD2B	0.03	TRUE	-	<0.20
rs11315136	3	chr15:67356101-67794598	2.9e-08	ENSG00000103599	IQCH	0.03	TRUE	-	<0.20
rs10481336;rs79464896;rs9644043	4	chr8:25042238-25365436	2.02e-15	ENSG00000184661	CDCA2	0.03	TRUE	-	<0.20
rs268772	5	chr3:57327727-57914895	1.47e-07	ENSG00000174840	PDE12	0.03	FALSE	rs2121741	<0.20
rs71608258	10	chr4:2845584-3441640	2.63e-06	ENSG00000087269	NOP14	0.04	FALSE	-	<0.20
rs113338596;rs2931279;rs111322014	3	chr11:32605344-32879669	9.99e-08	ENSG00000149100	EIF3M	0.04	TRUE	rs11031883	<0.20
rs11581793	36	chr1:150190717-151222012	6.53e-06	ENSG00000143443	C1orf56	0.04	FALSE	rs4970991	<0.20
rs13085889	4	chr3:134196548-134979309	3.7e-06	ENSG00000182923	CEP63	0.04	FALSE	rs3932818;rs4634170	<0.20
rs61088639	2	chr3:56591189-56717265	2.09e-07	ENSG00000163946	FAM208A	0.04	TRUE	-	<0.20
rs11581793	36	chr1:150190717-151222012	6.53e-06	ENSG00000143363	PRUNE	0.04	FALSE	-	<0.20
rs11581793	36	chr1:150190717-151222012	6.53e-06	ENSG00000163155	LYSMD1	0.04	FALSE	-	<0.20
rs4687654	23	chr3:52262626-52865495	5.5e-07	ENSG00000163930	BAP1	0.04	FALSE	-	<0.20
rs896319	6	chr1:205012325-205290883	4.71e-07	ENSG00000117222	RBBP5	0.05	FALSE	rs11240356	<0.20
rs12134602;rs112154300;rs1294014	2	chr1:9294863-9429591	1.03e-09	ENSG00000049239	H6PD	0.05	FALSE	rs7517538	<0.20
rs11315136	3	chr15:67356101-67794598	2.9e-08	ENSG00000103591	AAGAB	0.05	FALSE	-	<0.20
rs11578464	2	chr1:86115106-86622626	9.2e-08	ENSG00000117174	ZNHIT6	0.05	FALSE	-	<0.20
rs146385050	1	chr17:60556386-60692839	4.76e-08	ENSG00000146872	TLK2	0.05	FALSE	-	<0.20
rs11748197	5	chr5:64813593-64962060	1.27e-06	ENSG00000123219	CENPK	0.05	FALSE	-	<0.20
rs966003	3	chr2:54683422-54896812	3.03e-07	ENSG00000115306	SPTBN1	0.07	FALSE	rs2271322;rs6746016	<0.20
rs10088698	5	chr8:48173167-48976511	8.1e-07	ENSG00000164808	KIAA0146	0.07	FALSE	-	<0.20
rs4687654	23	chr3:52262626-52865495	5.5e-07	ENSG00000164091	WDR82	0.07	FALSE	-	<0.20
rs12126684	6	chr1:113009163-113258099	3.96e-08	ENSG00000155366	RHOC	0.08	FALSE	rs2999156;rs2932537	<0.20
rs10088698	5	chr8:48173167-48976511	8.1e-07	ENSG00000169139	UBE2V2	0.08	FALSE	-	<0.20
rs31209	5	chr5:134240596-134691744	5.33e-08	ENSG00000152705	CATSPER3	0.08	FALSE	rs9285933	<0.20
rs11581793	36	chr1:150190717-151222012	6.53e-06	ENSG00000143374	TARS2	0.09	FALSE	-	<0.20
rs35166611	5	chr11:66081958-66139685	1.83e-07	ENSG00000174744	BRMS1	0.1	FALSE	rs11823140;rs1625595	>0.20
rs1415288;rs114336231;rs1338221	1	chr1:219583023-219585283	2.72e-43	ENSG00000228536	-	0.1	TRUE	-	>0.20
rs2076440	3	chr16:1543364-1662109	1.55e-10	ENSG00000187535	IFT140	0.1	FALSE	-	>0.20
rs6749170;rs78860332	7	chr2:24714783-25378243	8.17e-09	ENSG00000184924	PTRHD1	0.1	FALSE	-	>0.20
rs3791679;rs11899888;rs12995908;rs6735393;rs79557187;rs11125610;rs140994667;rs1579494;rs114475779;rs58188324;rs139257983;rs7583519;rs13016783;rs1802574;rs76219300;rs76771294	4	chr2:55746740-56151274	3.72e-73	ENSG00000138035	PNPT1	0.1	TRUE	rs782632	>0.20
rs792829;rs150804589;rs13074029;rs17395659;rs17777354	4	chr3:99357319-100044095	1.94e-12	ENSG00000184220	C3orf26	0.11	TRUE	rs4244712	>0.20
rs1834922;rs57282642	1	chr5:5140443-5320417	1.09e-10	ENSG00000145536	ADAMTS16	0.12	TRUE	-	>0.20
rs11199776	1	chr10:122938214-122945480	3.04e-06	ENSG00000227143	-	0.12	TRUE	-	>0.20
rs12366182	1	chr11:27068733-27241660	2.98e-09	ENSG00000254560	-	0.12	TRUE	-	>0.20
rs3791679;rs11899888;rs12995908;rs6735393;rs79557187;rs11125610;rs140994667;rs1579494;rs114475779;rs58188324;rs139257983;rs7583519;rs13016783;rs1802574;rs76219300;rs76771294	4	chr2:55746740-56151274	3.72e-73	ENSG00000138041	SMEK2	0.12	FALSE	-	>0.20
rs4665240	4	chr2:23608088-24272445	5.5e-07	ENSG00000163026	C2orf44	0.12	FALSE	-	>0.20
rs10489588	2	chr1:2938046-2985001	5.71e-06	ENSG00000177133	-	0.12	FALSE	-	>0.20
rs76226287	1	chr5:5034472-5070117	1.58e-08	ENSG00000215231	-	0.13	TRUE	-	>0.20
rs4665240	4	chr2:23608088-24272445	5.5e-07	ENSG00000173960	UBXN2A	0.14	FALSE	-	>0.20
rs11581793	36	chr1:150190717-151222012	6.53e-06	ENSG00000143457	GOLPH3L	0.14	FALSE	-	>0.20
rs11581793	36	chr1:150190717-151222012	6.53e-06	ENSG00000143434	SEMA6C	0.14	FALSE	-	>0.20
rs4665240	4	chr2:23608088-24272445	5.5e-07	ENSG00000119771	KLHL29	0.15	FALSE	-	>0.20
rs4687654	23	chr3:52262626-52865495	5.5e-07	ENSG00000010322	NISCH	0.16	FALSE	rs2215466	>0.20
rs11581793	36	chr1:150190717-151222012	6.53e-06	ENSG00000163156	SCNM1	0.16	FALSE	rs12097169;rs12097169	>0.20
rs111736126	1	chr2:111876955-111924587	6.19e-06	ENSG00000153094	BCL2L11	0.16	TRUE	rs17484848;rs3761705	>0.20
rs112845899	1	chr20:17949556-17971765	6.47e-06	ENSG00000125871	C20orf72	0.16	TRUE	rs8120495	>0.20
rs7715383;rs145990455	1	chr5:5420777-5490347	2.48e-12	ENSG00000164151	KIAA0947	0.17	TRUE	-	>0.20
rs10481336;rs79464896;rs9644043	4	chr8:25042238-25365436	2.02e-15	ENSG00000104756	KCTD9	0.17	FALSE	rs11135865	>0.20
rs4140413;rs7924571;rs35432016;rs12225122	2	chr11:32409321-32480315	1.12e-28	ENSG00000183242	WT1-AS	0.18	TRUE	rs12277613	>0.20
rs268772	5	chr3:57327727-57914895	1.47e-07	ENSG00000163681	SLMAP	0.18	FALSE	rs6802104	>0.20
rs3791679;rs11899888;rs12995908;rs6735393;rs79557187;rs11125610;rs140994667;rs1579494;rs114475779;rs58188324;rs139257983;rs7583519;rs13016783;rs1802574;rs76219300;rs76771294	4	chr2:55746740-56151274	3.72e-73	ENSG00000163001	CCDC104	0.18	FALSE	-	>0.20
rs4687654	23	chr3:52262626-52865495	5.5e-07	ENSG00000168273	C3orf78	0.18	FALSE	-	>0.20
rs11581793	36	chr1:150190717-151222012	6.53e-06	ENSG00000118298	CA14	0.19	FALSE	-	>0.20
rs12599952	1	chr16:72042643-72058954	8.52e-06	ENSG00000102967	DHODH	0.2	TRUE	rs251033	>0.20
rs268772	5	chr3:57327727-57914895	1.47e-07	ENSG00000174839	FAM116A	0.21	FALSE	-	>0.20
rs720321	1	chr18:60790579-60987361	1.87e-06	ENSG00000171791	BCL2	0.22	TRUE	rs17746008;rs17749561	>0.20
rs28381986	1	chr2:242045514-242089679	1.4e-07	ENSG00000115687	PASK	0.23	FALSE	-	>0.20
rs10936200	3	chr3:100053545-100175163	8.87e-06	ENSG00000154174	TOMM70A	0.23	TRUE	rs17279967	>0.20
rs74755961	4	chr3:100211463-100712359	4.85e-06	ENSG00000114354	TFG	0.25	TRUE	rs547330;rs591728	>0.20
rs11581793	36	chr1:150190717-151222012	6.53e-06	ENSG00000187145	MRPS21	0.26	FALSE	-	>0.20
rs10481336;rs79464896;rs9644043	4	chr8:25042238-25365436	2.02e-15	ENSG00000147459	DOCK5	0.26	FALSE	rs3750198	>0.20
rs4687654	23	chr3:52262626-52865495	5.5e-07	ENSG00000010318	PHF7	0.27	FALSE	-	>0.20
rs11772456	4	chr7:73150424-73256865	3.83e-06	ENSG00000106077	ABHD11	0.28	FALSE	rs7455225;rs7455225;rs6460055	>0.20
rs11581793	36	chr1:150190717-151222012	6.53e-06	ENSG00000237781	-	0.3	FALSE	-	>0.20
rs966003	3	chr2:54683422-54896812	3.03e-07	ENSG00000237887	-	0.3	FALSE	-	>0.20
rs11581793	36	chr1:150190717-151222012	6.53e-06	ENSG00000118292	C1orf54	0.3	FALSE	rs2274127	>0.20
rs11581793	36	chr1:150190717-151222012	6.53e-06	ENSG00000143384	MCL1	0.32	FALSE	rs4970966;rs4970966	>0.20
rs35166611	5	chr11:66081958-66139685	1.83e-07	ENSG00000174791	RIN1	0.32	FALSE	rs948360	>0.20
rs13085889	4	chr3:134196548-134979309	3.7e-06	ENSG00000154928	EPHB1	0.32	FALSE	rs7644618	>0.20
rs2095402	6	chr1:155829300-156023585	1.53e-07	ENSG00000163479	SSR2	0.33	FALSE	-	>0.20
rs34542907	3	chr18:33877702-34811481	4.51e-06	ENSG00000134779	C18orf10	0.33	FALSE	rs489219;rs3909692	>0.20
rs9640666	3	chr7:100951627-101202304	5.42e-06	ENSG00000128581	RABL5	0.35	FALSE	-	>0.20
rs9504915	1	chr6:6725119-6730139	2.58e-11	ENSG00000247225	-	0.36	TRUE	-	>0.20
rs11083561	2	chr19:41082757-41135725	1e-06	ENSG00000160410	SHKBP1	0.37	FALSE	rs2303729	>0.20
rs11581793	36	chr1:150190717-151222012	6.53e-06	ENSG00000117362	APH1A	0.41	FALSE	-	>0.20
rs11581793	36	chr1:150190717-151222012	6.53e-06	ENSG00000163141	BNIPL	0.42	FALSE	rs15740	>0.20
rs71608258	10	chr4:2845584-3441640	2.63e-06	ENSG00000159788	RGS12	0.42	FALSE	rs2239725;rs13115832	>0.20
rs9640666	3	chr7:100951627-101202304	5.42e-06	ENSG00000232445	-	0.42	FALSE	-	>0.20
rs12126684	6	chr1:113009163-113258099	3.96e-08	ENSG00000007341	ST7L	0.43	FALSE	rs2932532;rs12126277;rs12140864	>0.20
rs1991921	2	chr15:100017370-100273766	2.73e-06	ENSG00000183060	LYSMD4	0.43	TRUE	-	>0.20
rs792829;rs150804589;rs13074029;rs17395659;rs17777354	4	chr3:99357319-100044095	1.94e-12	ENSG00000036054	TBC1D23	0.45	TRUE	rs4928170	>0.20
rs6749170;rs78860332	7	chr2:24714783-25378243	8.17e-09	ENSG00000084676	NCOA1	0.47	FALSE	rs17046742	>0.20
rs4687654	23	chr3:52262626-52865495	5.5e-07	ENSG00000114902	SPCS1	0.49	FALSE	rs998909	>0.20
rs71608258	10	chr4:2845584-3441640	2.63e-06	ENSG00000197386	HTT	0.51	FALSE	-	>0.20
rs6660332	1	chr1:56289480-56333921	6.12e-06	ENSG00000233147	-	0.53	TRUE	-	>0.20
rs6764188	3	chr3:56761446-57204334	5.52e-06	ENSG00000163947	ARHGEF3	0.53	TRUE	rs2046823;rs7639049	>0.20
rs61827168	4	chr1:222791428-222924147	3.14e-08	ENSG00000186063	AIDA	0.55	FALSE	-	>0.20
rs28454900;rs61823192;rs2647116;rs6663466	2	chr1:219347186-219398839	6.28e-17	ENSG00000223842	-	0.55	TRUE	-	>0.20
rs11748197	5	chr5:64813593-64962060	1.27e-06	ENSG00000253251	-	0.56	FALSE	-	>0.20
rs10936200	3	chr3:100053545-100175163	8.87e-06	ENSG00000114021	NIT2	0.58	FALSE	rs13071905	>0.20
rs12126684	6	chr1:113009163-113258099	3.96e-08	ENSG00000116489	CAPZA1	0.6	FALSE	-	>0.20
rs2095402	6	chr1:155829300-156023585	1.53e-07	ENSG00000116584	ARHGEF2	0.61	FALSE	-	>0.20
rs6749170;rs78860332	7	chr2:24714783-25378243	8.17e-09	ENSG00000138031	ADCY3	0.62	TRUE	rs6752378	>0.20
rs11581793	36	chr1:150190717-151222012	6.53e-06	ENSG00000143418	CERS2	0.62	FALSE	rs2272214;rs8444	>0.20
rs10088698	5	chr8:48173167-48976511	8.1e-07	ENSG00000221869	CEBPD	0.63	TRUE	-	>0.20
rs4687654	23	chr3:52262626-52865495	5.5e-07	ENSG00000114841	DNAH1	0.64	FALSE	rs6809248	>0.20
rs6764188	3	chr3:56761446-57204334	5.52e-06	ENSG00000186451	SPATA12	0.65	FALSE	-	>0.20
rs10936200	3	chr3:100053545-100175163	8.87e-06	ENSG00000206535	LNP1	0.69	FALSE	-	>0.20
rs268772	5	chr3:57327727-57914895	1.47e-07	ENSG00000174844	DNAH12	0.69	FALSE	rs11707134	>0.20
rs4687654	23	chr3:52262626-52865495	5.5e-07	ENSG00000055957	ITIH1	0.69	FALSE	-	>0.20
rs74755961	4	chr3:100211463-100712359	4.85e-06	ENSG00000144820	GPR128	0.7	FALSE	rs1979895;rs7642643	>0.20
rs12126684	6	chr1:113009163-113258099	3.96e-08	ENSG00000155367	PPM1J	0.73	FALSE	-	>0.20
rs71608258	10	chr4:2845584-3441640	2.63e-06	ENSG00000125388	GRK4	0.74	FALSE	rs2285084	>0.20
rs2095402	6	chr1:155829300-156023585	1.53e-07	ENSG00000143622	RIT1	0.74	FALSE	-	>0.20
rs9834165	2	chr3:75758794-77699115	6.86e-06	ENSG00000227124	ZNF717	0.76	FALSE	-	>0.20
rs11581793	36	chr1:150190717-151222012	6.53e-06	ENSG00000197622	CDC42SE1	0.76	FALSE	rs4970941;rs4970941	>0.20
rs113338596;rs2931279;rs111322014	3	chr11:32605344-32879669	9.99e-08	ENSG00000135378	PRRG4	0.76	FALSE	rs197710	>0.20
rs11581793	36	chr1:150190717-151222012	6.53e-06	ENSG00000143409	FAM63A	0.77	FALSE	-	>0.20
rs896319	6	chr1:205012325-205290883	4.71e-07	ENSG00000133059	DSTYK	0.77	FALSE	rs11240341;rs9661015	>0.20
rs696	1	chr14:35870717-35873955	2.19e-06	ENSG00000100906	NFKBIA	0.78	TRUE	-	>0.20
rs71608258	10	chr4:2845584-3441640	2.63e-06	ENSG00000248843	-	0.78	FALSE	-	>0.20
rs71608258	10	chr4:2845584-3441640	2.63e-06	ENSG00000087274	ADD1	0.8	FALSE	rs16843589;rs2857845	>0.20
rs268772	5	chr3:57327727-57914895	1.47e-07	ENSG00000168374	ARF4	0.8	FALSE	rs7637647	>0.20
rs10194851	1	chr2:45878484-46415129	6.09e-07	ENSG00000171132	PRKCE	0.84	TRUE	-	>0.20
rs31209	5	chr5:134240596-134691744	5.33e-08	ENSG00000132570	PCBD2	0.84	FALSE	-	>0.20
rs16958028	1	chr16:11038345-11276046	8.09e-06	ENSG00000038532	CLEC16A	0.87	TRUE	rs7192695	>0.20
rs10740836	1	chr10:31133563-31320866	1.92e-06	ENSG00000183621	ZNF438	0.87	TRUE	rs2995654	>0.20
rs11581793	36	chr1:150190717-151222012	6.53e-06	ENSG00000143412	ANXA9	0.87	FALSE	-	>0.20
rs11581793	36	chr1:150190717-151222012	6.53e-06	ENSG00000213190	MLLT11	0.9	FALSE	-	>0.20
rs11581793	36	chr1:150190717-151222012	6.53e-06	ENSG00000143420	ENSA	0.9	FALSE	-	>0.20
rs31209	5	chr5:134240596-134691744	5.33e-08	ENSG00000224186	-	0.9	TRUE	-	>0.20
rs4293565	2	chr2:241807896-241836306	6.86e-06	ENSG00000172482	AGXT	0.9	FALSE	-	>0.20
rs28454900;rs61823192;rs2647116;rs6663466	2	chr1:219347186-219398839	6.28e-17	ENSG00000143353	LYPLAL1	0.91	TRUE	-	>0.20
rs2383920	1	chr8:74332604-74659943	1.18e-09	ENSG00000040341	STAU2	0.91	TRUE	rs10957653	>0.20
rs67844128	1	chr17:11924135-12047050	1.02e-10	ENSG00000065559	MAP2K4	0.91	TRUE	-	>0.20
rs6783998;rs13065489;rs4974113;rs11130474	2	chr3:55499743-56502391	1.72e-10	ENSG00000187672	ERC2	0.92	TRUE	-	>0.20
rs61827168	4	chr1:222791428-222924147	3.14e-08	ENSG00000154305	MIA3	0.92	TRUE	-	>0.20
rs61827168	4	chr1:222791428-222924147	3.14e-08	ENSG00000162819	BROX	0.93	FALSE	rs17011681	>0.20
rs4687654	23	chr3:52262626-52865495	5.5e-07	ENSG00000055955	ITIH4	0.94	FALSE	rs17331178	>0.20
rs35166611	5	chr11:66081958-66139685	1.83e-07	ENSG00000174684	B3GNT1	0.94	TRUE	rs7951189	>0.20
rs896319	6	chr1:205012325-205290883	4.71e-07	ENSG00000225063	-	0.96	TRUE	-	>0.20
rs17282078	3	chr3:123798870-124606674	9.94e-06	ENSG00000160145	KALRN	0.96	FALSE	rs661798;rs2279784	>0.20
rs4687654	23	chr3:52262626-52865495	5.5e-07	ENSG00000162267	ITIH3	0.97	TRUE	-	>0.20
rs28594933	1	chr8:75512010-75735548	1.28e-06	ENSG00000254349	-	0.97	TRUE	-	>0.20
rs6749170;rs78860332	7	chr2:24714783-25378243	8.17e-09	ENSG00000115137	DNAJC27	0.98	FALSE	rs1172293	>0.20
rs4687654	23	chr3:52262626-52865495	5.5e-07	ENSG00000168237	GLYCTK	0.98	FALSE	-	>0.20
rs4687654	23	chr3:52262626-52865495	5.5e-07	ENSG00000247596	TWF2	0.98	FALSE	-	>0.20
rs139356332	2	chr17:19286755-19320589	3.38e-08	ENSG00000128482	RNF112	0.99	FALSE	-	>0.20
rs62534435	1	chr9:6720863-7175648	2.59e-06	ENSG00000107077	KDM4C	0.99	TRUE	rs11788687	>0.20
rs113338596;rs2931279;rs111322014	3	chr11:32605344-32879669	9.99e-08	ENSG00000244535	-	0.99	FALSE	-	>0.20
rs13085889	4	chr3:134196548-134979309	3.7e-06	ENSG00000174611	KY	0.99	TRUE	-	>0.20
rs35392164;rs10224499;rs13247385	2	chr7:73442119-73536855	1.77e-11	ENSG00000106683	LIMK1	0.99	TRUE	rs2269082;rs2237503	>0.20
rs11748197	5	chr5:64813593-64962060	1.27e-06	ENSG00000113595	TRIM23	0.99	TRUE	rs754784;rs16894099	>0.20
rs896319	6	chr1:205012325-205290883	4.71e-07	ENSG00000133069	TMCC2	0.99	FALSE	-	>0.20
rs4687654	23	chr3:52262626-52865495	5.5e-07	ENSG00000164088	PPM1M	0.99	FALSE	rs1060330	>0.20
rs896319	6	chr1:205012325-205290883	4.71e-07	ENSG00000184144	CNTN2	0.99	FALSE	-	>0.20
rs6964590	1	chr7:73275489-73280223	8.27e-08	ENSG00000175877	WBSCR28	1	TRUE	-	>0.20
rs71608258	10	chr4:2845584-3441640	2.63e-06	ENSG00000248840	-	1	FALSE	-	>0.20
rs61827168	4	chr1:222791428-222924147	3.14e-08	ENSG00000197520	FAM177B	1	FALSE	-	>0.20
rs11581793	36	chr1:150190717-151222012	6.53e-06	ENSG00000163154	TNFAIP8L2	1	FALSE	-	>0.20
rs4687654	23	chr3:52262626-52865495	5.5e-07	ENSG00000243224	-	1	FALSE	-	>0.20
rs12080929	1	chr1:48283738-48285909	7.11e-06	ENSG00000225028	-	1	TRUE	-	>0.20
rs6749170;rs78860332	7	chr2:24714783-25378243	8.17e-09	ENSG00000084710	EFR3B	1	FALSE	-	>0.20
rs947510	1	chr9:133028269-133309510	2.76e-08	ENSG00000148357	HMCN2	1	TRUE	-	>0.20
rs11581793	36	chr1:150190717-151222012	6.53e-06	ENSG00000248003	-	1	FALSE	-	>0.20
rs379781	1	chr11:2909010-2924970	9.02e-07	ENSG00000254827	SLC22A18AS	1	FALSE	-	>0.20
rs11581793	36	chr1:150190717-151222012	6.53e-06	ENSG00000163131	CTSS	1	FALSE	rs2867301	>0.20
rs6917403;rs12212182	1	chr6:143381633-143661441	3.03e-23	ENSG00000146416	AIG1	1	FALSE	rs170344	>0.20
rs6749170;rs78860332	7	chr2:24714783-25378243	8.17e-09	ENSG00000224165	DNAJC27-AS1	1	FALSE	-	>0.20
rs71608258	10	chr4:2845584-3441640	2.63e-06	ENSG00000188981	C4orf44	1	TRUE	rs10022329	>0.20
rs2095402	6	chr1:155829300-156023585	1.53e-07	ENSG00000132718	SYT11	1	FALSE	rs6657670	>0.20

## Sheet: GENESETS inguinal
Original gene set ID	Original gene set description	Nominal P value	False discovery rate	Reconstituted gene set Z score gene 1	Reconstituted gene set Z score gene 2	Reconstituted gene set Z score gene 3	Reconstituted gene set Z score gene 4	Reconstituted gene set Z score gene 5	Reconstituted gene set Z score gene 6	Reconstituted gene set Z score gene 7	Reconstituted gene set Z score gene 8	Reconstituted gene set Z score gene 9	Reconstituted gene set Z score gene 10
GO:0060537	muscle tissue development	2.17e-08	<0.01	RAPSN (5.4)	ENSG00000229619 (3.2)	LMCD1 (2.9)	GATA4 (2.8)	SLMAP (2.7)	DMRT2 (2.7)	LTBP4 (2.6)	ENSG00000238018 (2.6)	TGFB2 (2.5)	C8orf49 (2.5)
MP:0002633	persistent truncus arteriosis	3.32e-08	<0.01	BNC2 (4.3)	LTBP4 (3.5)	SPSB1 (3.4)	WNT5A (3.4)	RREB1 (3.3)	SEMA3A (2.9)	WT1 (2.7)	FILIP1L (2.7)	MECOM (2.6)	CDH11 (2.6)
GO:0014706	striated muscle tissue development	4.88e-08	<0.01	RAPSN (5.5)	ENSG00000229619 (3.1)	LMCD1 (2.9)	ENSG00000238018 (2.9)	GATA4 (2.8)	DMRT2 (2.7)	SLMAP (2.6)	MYBPC3 (2.5)	LTBP4 (2.5)	TGFB2 (2.5)
MP:0003675	kidney cysts	3.44e-07	<0.01	CDH11 (3.8)	IFT140 (3.8)	MFAP4 (3.6)	WT1-AS (3.6)	BMP7 (3.4)	FBLN2 (3.1)	IL17RD (2.9)	ELN (2.8)	LTBP4 (2.7)	HAND2 (2.7)
MP:0000266	abnormal heart morphology	7.23e-07	<0.01	MYBPC3 (5.8)	GATA4 (4.0)	HAND2 (3.7)	FBLN2 (3.3)	LOX (3.2)	BMP2 (3.1)	ENSG00000238018 (3.1)	ELN (2.7)	ZFP36L2 (2.6)	SLMAP (2.6)
GO:0048332	mesoderm morphogenesis	7.96e-07	<0.01	IL17RD (2.9)	ADAMTS6 (2.8)	ENSG00000226491 (2.7)	RXFP2 (2.6)	ENSG00000229619 (2.5)	LTBP1 (2.5)	RNU6-64 (2.4)	C6orf195 (2.2)	MSRB3 (2.2)	TGFB2 (2.2)
GO:0061061	muscle structure development	9.05e-07	<0.01	RAPSN (6.4)	LMCD1 (4.0)	ENSG00000229619 (3.5)	TGFB2 (2.9)	DMRT2 (2.7)	LTBP4 (2.7)	FILIP1L (2.4)	ELN (2.4)	MFAP4 (2.3)	TSSK1B (2.3)
MP:0001914	hemorrhage	1.06e-06	<0.01	LOX (4.6)	FBLN2 (4.2)	LTBP1 (4.1)	TMEM204 (3.5)	CDH11 (3.1)	WNT5A (3.0)	SMAD3 (2.9)	LTBP4 (2.8)	FILIP1L (2.7)	SPSB1 (2.7)
GO:0042692	muscle cell differentiation	1.22e-06	<0.01	RAPSN (5.3)	TGFB2 (3.3)	ENSG00000229619 (3.1)	LMCD1 (2.9)	HAND2 (2.6)	DPF3 (2.5)	C8orf49 (2.3)	NCOA1 (2.3)	BMP5 (2.3)	FILIP1L (2.2)
MP:0011098	complete embryonic lethality during organogenesis	1.27e-06	<0.01	GATA4 (4.2)	RREB1 (3.8)	MYBPC3 (3.4)	MECOM (3.1)	HAND2 (3.1)	BMP2 (3.1)	SMAD7 (3.0)	MLL3 (3.0)	HMGA2 (2.8)	ZFP36L2 (2.7)
GO:0007498	mesoderm development	1.36e-06	<0.01	IL17RD (3.6)	ENSG00000229619 (2.9)	ENSG00000226491 (2.6)	ACTRT2 (2.4)	ADAMTS6 (2.3)	RXFP2 (2.3)	BMP2 (2.2)	TWIST2 (2.0)	TGFB2 (2.0)	LTBP1 (1.9)
GO:0043009	chordate embryonic development	1.59e-06	<0.01	ENSG00000254560 (3.1)	DMRT2 (3.0)	EBF2 (2.9)	IL17RD (2.7)	TWIST2 (2.7)	ZNF19 (2.6)	TLK2 (2.4)	ADAMTS6 (2.4)	MECOM (2.2)	LMCD1 (2.2)
MP:0001634	internal hemorrhage	1.66e-06	<0.01	LTBP1 (4.9)	CSGALNACT2 (2.8)	HP (2.8)	TMEM204 (2.8)	MFAP4 (2.4)	BMP5 (2.3)	ZFP36L2 (2.2)	THBS2 (2.2)	AGXT (2.0)	ENSG00000233147 (2.0)
GO:0001568	blood vessel development	1.69e-06	<0.01	TMEM204 (4.3)	LOX (3.5)	MECOM (3.5)	LMCD1 (3.5)	ADAMTS6 (3.0)	ELN (3.0)	FILIP1L (2.9)	CCDC85A (2.9)	EBF2 (2.8)	LINC00312 (2.8)
MP:0011090	partial perinatal lethality	1.77e-06	<0.01	SMAD3 (4.6)	FBLN2 (3.6)	WNT5A (3.6)	LOX (3.2)	LMCD1 (3.1)	ELN (3.1)	ROBO2 (2.9)	MFAP4 (2.7)	BMP5 (2.7)	SMAD7 (2.6)
GO:0001944	vasculature development	2.11e-06	<0.01	TMEM204 (4.1)	LMCD1 (3.6)	LOX (3.5)	MECOM (3.4)	ELN (3.2)	EBF2 (3.1)	ADAMTS6 (3.1)	FILIP1L (2.9)	THBS2 (2.9)	COL8A1 (2.9)
MP:0006355	abnormal sixth branchial arch artery morphology	2.49e-06	<0.01	BMP5 (4.2)	TMEM204 (3.7)	RAPSN (3.6)	WNT5A (3.3)	EBF2 (3.2)	PITX1 (3.2)	RREB1 (3.0)	FAM83B (2.7)	ENSG00000249082 (2.6)	TWIST2 (2.6)
MP:0003068	enlarged kidney	2.85e-06	<0.01	IFT140 (3.6)	EFEMP1 (3.3)	LTBP4 (3.1)	WT1 (3.1)	HMCN2 (2.8)	THADA (2.6)	ENSG00000226491 (2.2)	AGXT (2.1)	LTBP1 (2.1)	LYPLAL1 (2.0)
GO:0009792	embryo development ending in birth or egg hatching	2.99e-06	<0.01	ENSG00000254560 (3.3)	DMRT2 (3.0)	EBF2 (2.9)	IL17RD (2.9)	TWIST2 (2.7)	ZNF19 (2.5)	TLK2 (2.5)	ADAMTS6 (2.4)	MECOM (2.3)	LMCD1 (2.2)
GO:0007517	muscle organ development	3e-06	<0.01	RAPSN (6.8)	LMCD1 (3.7)	ENSG00000229619 (3.3)	DMRT2 (3.1)	ENSG00000238018 (2.8)	TSSK1B (2.7)	ELN (2.3)	TGFB2 (2.3)	LTBP4 (2.3)	PITX1 (2.3)
MP:0002270	abnormal pulmonary alveolus morphology	3.02e-06	<0.01	LOX (4.3)	LMCD1 (3.8)	NR1H3 (3.6)	MFAP4 (3.5)	CDH11 (3.5)	EFEMP1 (3.4)	ACP2 (3.3)	GPX7 (3.3)	SPSB1 (3.2)	LINC00312 (3.2)
MP:0004509	abnormal pelvic girdle bone morphology	3.14e-06	<0.01	CDH11 (4.0)	LOX (3.8)	COL24A1 (3.8)	BMP5 (3.6)	ELN (3.5)	THBS2 (3.1)	LMCD1 (3.0)	GPX7 (2.9)	ROBO2 (2.8)	ADAMTS6 (2.8)
GO:0048568	embryonic organ development	3.76e-06	<0.01	DMRT2 (3.5)	ENSG00000254560 (2.9)	MECOM (2.6)	HMGA2 (2.5)	WNT5A (2.4)	PITX1 (2.4)	TWIST2 (2.3)	BMP7 (2.3)	EBF2 (2.3)	COL24A1 (2.2)
MP:0000527	abnormal kidney development	4.09e-06	<0.01	ADAMTSL3 (5.5)	SEMA3A (4.7)	HMGA2 (4.3)	LTBP1 (4.3)	BMP7 (4.1)	WT1-AS (4.1)	CDH11 (4.0)	IL17RD (3.7)	WNT5A (3.1)	MFAP4 (3.0)
MP:0001614	abnormal blood vessel morphology	4.21e-06	<0.01	TMEM204 (4.8)	EBF2 (3.5)	CDH11 (3.4)	FBLN2 (3.4)	LTBP1 (2.9)	LOX (2.7)	THBS2 (2.7)	MECOM (2.6)	WNT5A (2.6)	LMCD1 (2.5)
MP:0010418	perimembraneous ventricular septal defect	4.23e-06	<0.01	BMP5 (5.0)	BMP7 (4.3)	WNT5A (4.2)	CDH11 (4.1)	IL17RD (3.9)	ADAMTSL3 (3.8)	GPX7 (3.7)	SEMA3A (3.6)	LTBP1 (3.3)	MFAP4 (3.3)
GO:0048738	cardiac muscle tissue development	4.48e-06	<0.01	MYBPC3 (5.4)	GATA4 (4.8)	HAND2 (3.5)	ENSG00000238018 (3.5)	SLMAP (3.2)	C8orf49 (3.0)	ENSG00000229619 (2.9)	LMCD1 (2.7)	BMP5 (2.6)	ENSG00000254349 (2.6)
MP:0004158	right aortic arch	4.55e-06	<0.01	RREB1 (2.9)	RAPSN (2.9)	IFT140 (2.7)	SPATA12 (2.4)	ZNF438 (2.4)	CCDC85A (2.4)	ADAMTS6 (2.3)	WT1 (2.1)	LYPLAL1 (2.1)	DPF3 (2.1)
GO:0048705	skeletal system morphogenesis	4.97e-06	<0.01	COL24A1 (3.1)	DMRT2 (3.1)	HMGA2 (3.0)	SEMA3A (2.5)	BNC2 (2.5)	EBF2 (2.4)	MECOM (2.3)	TWIST2 (2.3)	RUNX2 (2.3)	ADAMTS6 (2.2)
ENSG00000166033	HTRA1 PPI subnetwork	6.2e-06	<0.01	COL8A1 (4.5)	LMCD1 (4.5)	MSRB3 (4.3)	FILIP1L (4.3)	ADAMTS6 (4.1)	TGFB2 (3.7)	LOX (3.4)	BMP5 (3.3)	ADAMTSL3 (3.0)	MECOM (2.6)
MP:0003662	abnormal long bone epiphyseal plate proliferative zone	6.53e-06	<0.01	COL24A1 (4.1)	THBS2 (4.1)	CDH11 (4.1)	SPSB1 (3.9)	CRISPLD2 (3.8)	SLC39A13 (3.7)	COL8A1 (3.7)	FBLN2 (3.6)	GPX7 (3.3)	LMCD1 (3.2)
GO:0003006	developmental process involved in reproduction	6.79e-06	<0.01	ACTRT2 (4.3)	C8orf49 (4.2)	TSSK1B (3.4)	GATA4 (2.6)	WBSCR28 (2.3)	RXFP2 (2.1)	TWIST2 (2.1)	WNT5A (2.1)	ZNF19 (2.0)	PMFBP1 (2.0)
MP:0000428	abnormal craniofacial morphology	6.87e-06	<0.01	IL17RD (3.2)	ENSG00000247225 (2.8)	SMAD3 (2.7)	FBLN2 (2.7)	HAND2 (2.7)	WNT5A (2.6)	ELN (2.5)	LTBP1 (2.5)	ENSG00000177133 (2.5)	MCC (2.5)
ENSG00000049323	LTBP1 PPI subnetwork	7.56e-06	<0.01	COL8A1 (5.7)	LOX (4.3)	ELN (3.9)	FBLN2 (3.6)	BMP7 (3.5)	ADAMTSL3 (3.5)	WNT5A (3.5)	THBS2 (3.4)	CDH11 (3.2)	LTBP4 (3.2)
MP:0002135	abnormal kidney morphology	7.63e-06	<0.01	MFAP4 (4.0)	LOX (3.8)	ADAMTSL3 (3.7)	BMP5 (3.7)	LTBP1 (3.5)	MECOM (3.4)	ELN (3.3)	EFEMP1 (3.1)	SEMA3A (3.0)	CDH11 (2.7)
MP:0006271	abnormal involution of the mammary gland	8.53e-06	<0.01	FBLN2 (4.4)	LOX (4.0)	SPSB1 (3.6)	LINC00312 (3.5)	EFEMP1 (3.5)	LMCD1 (3.3)	LTBP4 (3.3)	THBS2 (2.8)	SMAD3 (2.6)	CRISPLD2 (2.3)
GO:0007548	sex differentiation	9.05e-06	<0.01	C8orf49 (6.2)	GATA4 (3.1)	ADAMTS16 (3.0)	RXFP2 (2.7)	WT1-AS (2.7)	WT1 (2.4)	BNC2 (2.2)	WNT5A (2.2)	TWIST2 (2.1)	DMRT2 (2.1)
MP:0005048	thrombosis	9.49e-06	<0.01	LTBP1 (3.7)	HP (3.1)	AGXT (3.1)	FBLN2 (3.0)	LOX (2.9)	EFEMP1 (2.8)	TAT (2.5)	COL8A1 (2.5)	AGBL2 (2.4)	TMEM204 (2.4)
MP:0002085	abnormal embryonic tissue morphology	9.95e-06	<0.01	BMP7 (3.4)	IL17RD (3.3)	RREB1 (3.2)	CDH11 (3.2)	GATA4 (3.0)	HMGA2 (3.0)	TWIST2 (2.9)	CDCA2 (2.8)	CDKN3 (2.8)	WNT5A (2.5)
ENSG00000146674	IGFBP3 PPI subnetwork	1.04e-05	<0.01	THBS2 (5.4)	AGXT (4.5)	HP (3.8)	MFAP4 (3.6)	LOX (3.6)	FBLN2 (3.3)	CDH11 (2.9)	COL8A1 (2.7)	WNT5A (2.7)	TWIST2 (2.6)
GO:0048598	embryonic morphogenesis	1.06e-05	<0.01	HMGA2 (3.3)	IL17RD (3.2)	ENSG00000254560 (3.0)	TWIST2 (2.7)	MECOM (2.7)	SEMA3A (2.6)	WNT5A (2.6)	DMRT2 (2.6)	EBF2 (2.5)	PITX1 (2.5)
MP:0005312	pericardial effusion	1.07e-05	<0.01	MYBPC3 (6.9)	GATA4 (4.3)	SLMAP (3.1)	HAND2 (2.9)	SPTBN1 (2.9)	TGFB2 (2.8)	NCOA1 (2.7)	MLL3 (2.5)	ATXN1L (2.3)	ENSG00000244535 (2.1)
MP:0004936	impaired branching involved in ureteric bud morphogenesis	1.13e-05	<0.01	ADAMTSL3 (4.8)	MFAP4 (4.5)	LTBP1 (4.4)	BMP7 (4.3)	CDH11 (4.1)	HMGA2 (3.8)	WNT5A (3.4)	IL17RD (3.3)	LMCD1 (3.1)	WT1 (3.0)
GO:0048706	embryonic skeletal system development	1.16e-05	<0.01	DMRT2 (4.7)	EBF2 (3.7)	BNC2 (3.2)	ADAMTS6 (2.9)	HMGA2 (2.8)	PITX1 (2.6)	TWIST2 (2.6)	RUNX2 (2.5)	MECOM (2.4)	ROBO2 (2.0)
MP:0000521	abnormal kidney cortex morphology	1.47e-05	<0.01	TWIST2 (3.3)	WT1 (2.9)	ADAMTS16 (2.9)	EFEMP1 (2.7)	LTBP1 (2.4)	RET (2.4)	MFAP4 (2.3)	BMP7 (2.3)	RXFP2 (2.3)	TMEM204 (2.2)
MP:0003139	patent ductus arteriosus	1.51e-05	<0.01	BMP2 (4.1)	WNT5A (3.9)	EFEMP1 (3.9)	SMAD7 (2.9)	EBF2 (2.7)	MFAP4 (2.7)	LTBP1 (2.5)	SEMA3A (2.5)	ADAMTS16 (2.5)	BNC2 (2.4)
ENSG00000168487	BMP1 PPI subnetwork	1.62e-05	<0.01	THBS2 (5.1)	CRISPLD2 (4.1)	FBLN2 (3.6)	B4GALNT3 (3.2)	CDH11 (3.2)	FILIP1L (3.0)	LOX (3.0)	ELN (2.9)	LTBP4 (2.8)	GPX7 (2.8)
GO:0001707	mesoderm formation	1.62e-05	<0.01	ADAMTS6 (2.9)	RNU6-64 (2.9)	IL17RD (2.7)	ENSG00000229619 (2.5)	ENSG00000226491 (2.5)	LTBP1 (2.4)	LINC00486 (2.4)	RXFP2 (2.3)	MSRB3 (2.3)	TGFB2 (2.3)
GO:0001501	skeletal system development	1.69e-05	<0.01	RUNX2 (3.3)	COL24A1 (3.2)	DMRT2 (3.2)	PITX1 (3.2)	GPX7 (3.0)	SEMA3A (2.7)	HAND2 (2.7)	THBS2 (2.6)	BNC2 (2.6)	ADAMTS6 (2.6)
MP:0002191	abnormal artery morphology	1.7e-05	<0.01	TMEM204 (5.2)	MFAP4 (4.2)	LMCD1 (3.5)	TGFB2 (3.5)	ADAMTSL3 (3.3)	LOX (3.1)	LTBP4 (3.1)	BMP5 (2.9)	COL8A1 (2.7)	WNT5A (2.7)
MP:0000445	short snout	1.75e-05	<0.01	CDH11 (4.4)	BMP2 (3.9)	COL24A1 (3.4)	LOX (3.1)	RUNX2 (2.6)	PITX1 (2.6)	MECOM (2.5)	INADL (2.5)	ELN (2.5)	WNT5A (2.5)
GO:0010464	regulation of mesenchymal cell proliferation	1.97e-05	<0.01	SEMA3A (3.4)	PITX1 (3.4)	ADAMTSL3 (3.1)	B4GALNT3 (3.0)	TWIST2 (2.9)	BMP5 (2.6)	CDH11 (2.1)	ENSG00000237887 (2.1)	ZNF23 (2.0)	ZNF614 (2.0)
MP:0004355	short radius	2e-05	<0.01	BNC2 (4.9)	CDH11 (4.7)	TWIST2 (4.6)	PITX1 (3.5)	IL17RD (3.3)	GPX7 (3.2)	BMP5 (3.1)	WNT5A (3.1)	MECOM (3.0)	LOX (3.0)
MP:0002279	abnormal diaphragm morphology	2.14e-05	<0.01	WT1-AS (5.0)	LMCD1 (4.5)	RAPSN (4.4)	FBLN2 (4.3)	ELN (3.8)	BNC2 (3.3)	LTBP4 (3.1)	EBF2 (3.1)	COL8A1 (3.1)	MFAP4 (2.8)
GO:0001704	formation of primary germ layer	2.19e-05	<0.01	C8orf49 (2.9)	IL17RD (2.9)	INADL (2.9)	ENSG00000226491 (2.7)	HMGA2 (2.7)	ADAMTS6 (2.7)	ENSG00000256746 (2.7)	LINC00486 (2.6)	RXFP2 (2.5)	BMP2 (2.2)
MP:0005329	abnormal myocardium layer morphology	2.23e-05	<0.01	MYBPC3 (8.5)	GATA4 (4.1)	LTBP4 (3.0)	MECOM (2.8)	CAV2 (2.7)	LMCD1 (2.4)	TGFB2 (2.2)	EFEMP1 (2.2)	ELN (2.2)	WT1 (2.2)
GO:0048736	appendage development	2.23e-05	<0.01	TWIST2 (4.5)	PITX1 (3.2)	SEMA3A (3.1)	ROBO2 (3.0)	IL17RD (2.9)	WNT5A (2.6)	HMGA2 (2.5)	HAND2 (2.4)	IFT140 (2.4)	BMP7 (2.2)
GO:0060173	limb development	2.23e-05	<0.01	TWIST2 (4.5)	PITX1 (3.2)	SEMA3A (3.1)	ROBO2 (3.0)	IL17RD (2.9)	WNT5A (2.6)	HMGA2 (2.5)	HAND2 (2.4)	IFT140 (2.4)	BMP7 (2.2)
GO:0048608	reproductive structure development	2.39e-05	<0.01	C8orf49 (6.6)	RXFP2 (3.2)	ADAMTS16 (3.2)	WT1-AS (2.9)	GATA4 (2.9)	TWIST2 (2.3)	WNT5A (2.1)	WT1 (2.1)	ZNF19 (2.0)	BNC2 (1.9)
MP:0005294	abnormal heart ventricle morphology	2.51e-05	<0.01	MYBPC3 (8.2)	GATA4 (5.0)	CCDC85A (3.5)	LOX (3.5)	C8orf49 (3.0)	ENSG00000238018 (3.0)	MCC (2.9)	FBLN2 (2.8)	HAND2 (2.8)	MECOM (2.7)
ENSG00000082781	ITGB5 PPI subnetwork	2.69e-05	<0.01	CAV2 (4.6)	DOCK5 (4.1)	HMGA2 (3.7)	LIMK1 (3.2)	PTPRJ (2.9)	LTBP4 (2.9)	LMCD1 (2.9)	SLC39A13 (2.7)	SMAD3 (2.5)	EFEMP1 (2.4)
MP:0000298	absent atrioventricular cushions	2.71e-05	<0.01	MYBPC3 (7.7)	HAND2 (3.6)	GATA4 (3.4)	BMP7 (2.8)	LTBP1 (2.7)	MFAP4 (2.6)	PROK2 (2.6)	FBLN2 (2.6)	ENSG00000214353 (2.6)	EBF2 (2.4)
GO:0030335	positive regulation of cell migration	2.98e-05	<0.01	LINC00312 (3.9)	ADAMTS6 (3.3)	LMCD1 (3.3)	TGFB2 (3.2)	CRISPLD2 (3.0)	LOX (3.0)	COL8A1 (2.9)	C2orf54 (2.8)	EFEMP1 (2.6)	FILIP1L (2.6)
MP:0002672	abnormal branchial arch artery morphology	3.01e-05	<0.01	TMEM204 (3.7)	ENSG00000214353 (2.9)	BMP2 (2.9)	SMAD7 (2.8)	EBF2 (2.7)	SPSB1 (2.7)	CCDC85A (2.6)	LMCD1 (2.6)	ENSG00000247324 (2.6)	MECOM (2.5)
MP:0003333	liver fibrosis	3.15e-05	<0.01	AGXT (4.0)	C2orf63 (2.9)	AGBL2 (2.7)	ENSG00000233147 (2.6)	PROK2 (2.3)	HP (2.3)	TAT (2.1)	THADA (1.9)	ENSG00000245954 (1.7)	PTPRJ (1.7)
MP:0003920	abnormal heart right ventricle morphology	3.22e-05	<0.01	MFAP4 (4.0)	LTBP4 (3.9)	GATA4 (3.6)	MYBPC3 (3.3)	RNF112 (3.3)	FBLN2 (3.1)	ELN (3.0)	WT1 (3.0)	LMCD1 (2.8)	C8orf49 (2.8)
MP:0001654	hepatic necrosis	3.26e-05	<0.01	AGXT (4.4)	TAT (3.6)	ARHGEF3 (2.7)	LTBP4 (2.5)	HP (2.3)	AGBL2 (2.0)	SMAD7 (2.0)	ZFP36L2 (2.0)	LMCD1 (1.9)	ENSG00000177133 (1.8)
GO:0010463	mesenchymal cell proliferation	3.3e-05	<0.01	PITX1 (3.9)	TWIST2 (3.9)	SEMA3A (3.2)	ADAMTSL3 (3.2)	B4GALNT3 (3.0)	BMP5 (2.5)	CDH11 (2.3)	IL17RD (2.2)	ENSG00000224186 (2.2)	ADAMTS6 (2.2)
GO:0040017	positive regulation of locomotion	3.37e-05	<0.01	LINC00312 (4.2)	LMCD1 (3.3)	ADAMTS6 (3.2)	TGFB2 (3.1)	CRISPLD2 (3.0)	LOX (3.0)	COL8A1 (3.0)	C2orf54 (2.7)	TWIST2 (2.7)	EFEMP1 (2.6)
GO:0048514	blood vessel morphogenesis	3.47e-05	<0.01	TMEM204 (4.2)	MECOM (4.1)	LMCD1 (3.6)	LOX (3.2)	ADAMTS6 (3.2)	LINC00312 (2.8)	FILIP1L (2.8)	HMGA2 (2.7)	COL8A1 (2.7)	TSSK1B (2.7)
MP:0001179	thick pulmonary interalveolar septum	3.55e-05	<0.01	LOX (4.3)	CAV2 (2.9)	NR1H3 (2.8)	LMCD1 (2.7)	TMEM204 (2.5)	WNT5A (2.5)	BMP5 (2.5)	MECOM (2.5)	LINC00312 (2.4)	ROBO2 (2.4)
GO:0072001	renal system development	3.57e-05	<0.01	RXFP2 (3.9)	BMP7 (3.7)	ENSG00000177133 (3.3)	WT1-AS (2.9)	ADAMTS16 (2.9)	WT1 (2.9)	ENSG00000250748 (2.8)	IL17RD (2.8)	CDH11 (2.4)	WNT5A (2.3)
MP:0003209	abnormal pulmonary elastic fiber morphology	3.7e-05	<0.01	MFAP4 (5.0)	CAV2 (4.2)	CCDC85A (3.9)	ELN (3.7)	LTBP1 (3.5)	GPX7 (3.5)	CDH11 (3.2)	MECOM (3.2)	EFEMP1 (3.1)	THBS2 (2.8)
GO:0045137	development of primary sexual characteristics	3.74e-05	<0.01	C8orf49 (6.1)	ADAMTS16 (3.3)	RXFP2 (3.2)	GATA4 (3.0)	WT1-AS (2.9)	BNC2 (2.4)	WT1 (2.3)	WNT5A (2.1)	TWIST2 (2.1)	DMRT2 (2.0)
GO:0007178	transmembrane receptor protein serine/threonine kinase signaling pathway	3.92e-05	<0.01	ELN (3.8)	SMAD7 (3.5)	LTBP1 (3.4)	C8orf49 (3.3)	COL8A1 (3.3)	FBLN2 (3.1)	MFAP4 (3.1)	ADAMTS6 (3.0)	MSRB3 (3.0)	GATA4 (3.0)
MP:0001176	abnormal lung development	3.92e-05	<0.01	CDH11 (4.6)	MFAP4 (3.6)	WT1-AS (3.4)	LOX (3.4)	EFEMP1 (3.4)	BMP2 (3.3)	LTBP4 (3.3)	BNC2 (3.2)	C8orf49 (3.1)	BMP5 (3.1)
GO:0048704	embryonic skeletal system morphogenesis	3.96e-05	<0.01	DMRT2 (3.9)	EBF2 (3.0)	HMGA2 (3.0)	ADAMTS6 (3.0)	BNC2 (2.7)	MECOM (2.7)	SEMA3A (2.4)	TWIST2 (2.4)	RUNX2 (2.3)	COL24A1 (2.2)
GO:0001558	regulation of cell growth	3.97e-05	<0.01	COL8A1 (3.3)	ADAMTS6 (3.1)	LMCD1 (3.0)	SLC39A13 (2.6)	SPSB1 (2.5)	LOX (2.2)	C6orf195 (2.0)	TGFB2 (1.8)	ELN (1.8)	BMP2 (1.8)
MP:0003566	abnormal cell adhesion	4.14e-05	<0.01	LTBP1 (5.0)	MSRB3 (2.7)	CAV2 (2.7)	SLMAP (2.6)	TMEM204 (2.5)	SPI1 (2.3)	ELN (2.2)	SMAD7 (2.1)	CRISPLD2 (2.0)	LMCD1 (1.9)
GO:2000147	positive regulation of cell motility	4.3e-05	<0.01	LINC00312 (4.0)	LMCD1 (3.3)	ADAMTS6 (3.2)	TGFB2 (3.2)	LOX (3.1)	CRISPLD2 (3.0)	COL8A1 (3.0)	TWIST2 (2.8)	C2orf54 (2.7)	EFEMP1 (2.6)
GO:0051146	striated muscle cell differentiation	4.45e-05	<0.01	RAPSN (4.6)	TGFB2 (3.2)	ENSG00000229619 (3.2)	MYBPC3 (2.9)	WT1-AS (2.7)	LMCD1 (2.6)	ELN (2.5)	HAND2 (2.5)	C8orf49 (2.4)	SLMAP (2.4)
MP:0002109	abnormal limb morphology	4.54e-05	<0.01	TWIST2 (4.1)	BMP2 (3.9)	BMP7 (3.7)	CDH11 (3.5)	LMCD1 (3.3)	SMAD3 (3.3)	WNT5A (3.0)	COL24A1 (2.8)	EBF2 (2.8)	ELN (2.7)
MP:0001178	pulmonary hypoplasia	4.59e-05	<0.01	CDH11 (5.4)	ELN (4.1)	MFAP4 (3.9)	LMCD1 (3.7)	BMP5 (3.5)	FBLN2 (3.3)	SEMA3A (3.3)	EFEMP1 (3.2)	LTBP1 (3.1)	BMP2 (3.0)
MP:0000477	abnormal intestine morphology	4.68e-05	<0.01	MFAP4 (4.4)	HMGA2 (3.5)	CDH11 (3.2)	FBLN2 (3.0)	CRISPLD2 (2.9)	PITX1 (2.9)	HAND2 (2.8)	TWIST2 (2.8)	RNU6-64 (2.7)	DMRT2 (2.7)
MP:0003050	abnormal sacral vertebrae morphology	4.74e-05	<0.01	IL17RD (4.1)	ADAMTS16 (3.9)	ENSG00000254560 (3.3)	BMP7 (2.8)	WNT5A (2.7)	MCC (2.6)	WT1-AS (2.5)	DMRT2 (2.4)	INADL (2.3)	C1QTNF4 (2.1)
MP:0000520	absent kidney	4.9e-05	<0.01	IL17RD (4.7)	HMGA2 (4.4)	CDH11 (3.6)	LMCD1 (3.5)	WT1 (3.3)	BMP7 (3.3)	RXFP2 (3.2)	WNT5A (2.8)	ADAMTS16 (2.7)	LTBP1 (2.7)
ENSG00000118785	SPP1 PPI subnetwork	4.97e-05	<0.01	COL8A1 (4.2)	MSRB3 (4.0)	FILIP1L (3.7)	HMGA2 (3.1)	CRISPLD2 (3.1)	MFAP4 (2.9)	DNAJC27-AS1 (2.9)	LOX (2.8)	LTBP1 (2.6)	THBS2 (2.5)
MP:0000159	abnormal xiphoid process morphology	5.06e-05	<0.01	PITX1 (3.9)	TGFB2 (3.8)	WNT5A (3.1)	CDH11 (3.0)	BMP7 (2.9)	SEMA3A (2.8)	COL24A1 (2.8)	BMP5 (2.7)	LMCD1 (2.6)	EBF2 (2.6)
GO:0001655	urogenital system development	5.09e-05	<0.01	RXFP2 (4.1)	ZNF19 (3.3)	BMP7 (3.3)	TWIST2 (2.8)	WT1-AS (2.8)	ADAMTS16 (2.8)	FAM83B (2.8)	ENSG00000177133 (2.6)	WT1 (2.6)	IL17RD (2.6)
MP:0002764	short tibia	5.36e-05	<0.01	BNC2 (4.5)	RUNX2 (3.9)	COL24A1 (3.3)	SPSB1 (3.0)	CDH11 (2.9)	SMAD7 (2.7)	SEMA3A (2.6)	MECOM (2.6)	PITX1 (2.6)	ADAMTSL3 (2.6)
GO:0055007	cardiac muscle cell differentiation	5.47e-05	<0.01	GATA4 (4.8)	C8orf49 (4.6)	MYBPC3 (4.2)	WT1-AS (4.0)	HAND2 (3.8)	ENSG00000238018 (2.7)	DPF3 (2.7)	RAPSN (2.4)	ENSG00000229619 (2.3)	ENSG00000254349 (2.3)
MP:0000552	abnormal radius morphology	5.86e-05	<0.01	TWIST2 (3.9)	INADL (3.9)	SLC39A13 (3.2)	PITX1 (3.2)	ENSG00000229619 (2.9)	WNT5A (2.8)	RXFP2 (2.8)	TGFB2 (2.8)	BNC2 (2.6)	DOCK5 (2.6)
MP:0002932	abnormal joint morphology	6.02e-05	<0.01	BNC2 (4.1)	ADAMTSL3 (3.9)	LOX (3.7)	COL8A1 (3.7)	B4GALNT3 (3.4)	THBS2 (3.2)	ELN (2.8)	CDH11 (2.8)	LTBP1 (2.7)	EBF2 (2.6)
REACTOME_REGULATION_OF_INSULIN:LIKE_GROWTH_FACTOR_IGF_ACTIVITY_BY_INSULIN:LIKE_GROWTH_FACTOR_BINDING_PROTEINS_IGFBPS	REACTOME_REGULATION_OF_INSULIN:LIKE_GROWTH_FACTOR_IGF_ACTIVITY_BY_INSULIN:LIKE_GROWTH_FACTOR_BINDING_PROTEINS_IGFBPS	6.04e-05	<0.01	THBS2 (5.3)	MFAP4 (5.2)	AGXT (4.4)	WT1 (3.8)	LTBP4 (3.8)	HP (3.7)	ELN (3.6)	FBLN2 (3.5)	WNT5A (3.3)	CRISPLD2 (3.1)
MP:0011108	partial embryonic lethality during organogenesis	6.3e-05	<0.01	HAND2 (4.8)	GATA4 (3.5)	WNT5A (3.3)	RREB1 (3.1)	ZFP36L2 (2.9)	FILIP1L (2.7)	SMAD7 (2.7)	BMP7 (2.6)	HMGA2 (2.6)	MLL3 (2.5)
MP:0001926	female infertility	6.35e-05	<0.01	BNC2 (3.9)	TWIST2 (3.1)	WNT5A (2.6)	RREB1 (2.4)	MCC (2.4)	C8orf49 (2.3)	NEIL2 (2.2)	CDCA2 (1.8)	MLL3 (1.8)	SPSB1 (1.8)
MP:0003055	abnormal long bone epiphyseal plate morphology	6.35e-05	<0.01	COL24A1 (3.7)	BMP2 (3.4)	BNC2 (3.2)	SPSB1 (3.2)	BMP5 (3.0)	NR1H3 (3.0)	SLC39A13 (2.9)	SEMA3A (2.9)	LMCD1 (2.8)	THBS2 (2.8)
GO:0035108	limb morphogenesis	6.37e-05	<0.01	TWIST2 (4.7)	PITX1 (3.4)	IL17RD (3.1)	ROBO2 (3.0)	SEMA3A (2.9)	WNT5A (2.9)	HAND2 (2.7)	HMGA2 (2.5)	BMP7 (2.3)	ENSG00000254560 (2.3)
GO:0035107	appendage morphogenesis	6.37e-05	<0.01	TWIST2 (4.7)	PITX1 (3.4)	IL17RD (3.1)	ROBO2 (3.0)	SEMA3A (2.9)	WNT5A (2.9)	HAND2 (2.7)	HMGA2 (2.5)	BMP7 (2.3)	ENSG00000254560 (2.3)
MP:0005508	abnormal skeleton morphology	6.53e-05	<0.01	CDH11 (4.7)	BMP5 (4.5)	TGFB2 (3.7)	BMP2 (3.7)	WNT5A (3.6)	LTBP1 (3.6)	SPSB1 (3.2)	COL24A1 (3.1)	LTBP4 (3.1)	SMAD7 (2.9)
MP:0002989	small kidney	6.7e-05	<0.01	WT1 (5.4)	WT1-AS (5.2)	RXFP2 (4.5)	LTBP1 (3.9)	WNT5A (3.9)	TWIST2 (3.8)	BMP7 (3.6)	CDH11 (3.4)	EFEMP1 (3.3)	TGFB2 (3.2)
MP:0004686	decreased length of long bones	6.7e-05	<0.01	COL24A1 (4.5)	SLC39A13 (3.9)	GPX7 (3.9)	BMP2 (3.8)	BNC2 (2.8)	SPSB1 (2.8)	RUNX2 (2.6)	CDH11 (2.4)	CCDC88A (2.4)	BMP5 (2.4)
MP:0010124	decreased bone mineral content	6.74e-05	<0.01	CDH11 (4.2)	THBS2 (4.0)	LOX (3.8)	CAV2 (3.4)	ADAMTS16 (3.3)	SMAD7 (2.9)	MARVELD3 (2.8)	EFEMP1 (2.4)	SEMA3A (2.3)	MSRB3 (2.3)
GO:0051272	positive regulation of cellular component movement	6.74e-05	<0.01	LINC00312 (4.1)	LMCD1 (3.4)	TGFB2 (3.3)	ADAMTS6 (3.2)	LOX (3.1)	CRISPLD2 (3.0)	COL8A1 (3.0)	TWIST2 (2.9)	EFEMP1 (2.7)	C2orf54 (2.6)
GO:0001503	ossification	6.76e-05	<0.01	COL24A1 (6.7)	RUNX2 (4.4)	BMP5 (3.1)	BMP2 (2.9)	ENSG00000247324 (2.7)	SLC39A13 (2.7)	SMAD7 (2.6)	GPX7 (2.5)	GNRH1 (2.4)	ADAMTSL3 (2.4)
GO:0005667	transcription factor complex	7.12e-05	<0.01	PITX1 (4.3)	MECOM (3.6)	ZFP36L2 (3.6)	SMAD7 (3.1)	BMP2 (3.0)	WNT5A (2.9)	HAND2 (2.6)	DLEU1 (2.0)	RAPSN (2.0)	LTBP1 (2.0)
GO:0048729	tissue morphogenesis	7.35e-05	<0.01	WNT5A (3.5)	B4GALNT3 (2.9)	IL17RD (2.8)	BMP7 (2.8)	MCC (2.8)	HMGA2 (2.6)	CDH11 (2.6)	TWIST2 (2.6)	LMCD1 (2.5)	RREB1 (2.5)
MP:0005358	abnormal incisor morphology	7.43e-05	<0.01	COL24A1 (3.5)	WNT5A (3.3)	PITX1 (3.0)	RUNX2 (2.8)	HMGA2 (2.8)	CDH11 (2.7)	SLC39A13 (2.7)	BMP7 (2.4)	BMP2 (2.3)	SMAD7 (2.3)
MP:0008272	abnormal endochondral bone ossification	7.49e-05	<0.01	CDH11 (4.6)	GPX7 (4.2)	BMP2 (4.0)	BMP5 (3.6)	ADAMTSL3 (3.4)	COL24A1 (3.4)	WNT5A (3.0)	COL8A1 (3.0)	IFT140 (2.9)	BNC2 (2.9)
GO:0048333	mesodermal cell differentiation	7.6e-05	<0.01	ADAMTSL3 (3.3)	MECOM (3.2)	LTBP1 (3.0)	RXFP2 (2.8)	ENSG00000226491 (2.7)	CHST4 (2.6)	PITX1 (2.4)	LINC00486 (2.3)	C6orf195 (2.2)	ENSG00000229619 (2.2)
MP:0000440	domed cranium	7.67e-05	<0.01	TGFB2 (3.5)	SLC39A13 (3.3)	ELN (3.2)	BMP2 (3.0)	SPSB1 (2.8)	SMAD3 (2.8)	ADAMTSL3 (2.6)	IFT140 (2.3)	DHX38 (2.2)	COL24A1 (2.2)
MP:0001785	edema	7.7e-05	<0.01	WT1-AS (4.0)	BMP2 (3.7)	LTBP4 (3.4)	HAND2 (3.2)	TMEM204 (3.1)	SEMA3A (2.9)	LMCD1 (2.7)	WT1 (2.6)	MYBPC3 (2.6)	FILIP1L (2.5)
GO:0030326	embryonic limb morphogenesis	7.86e-05	<0.01	TWIST2 (5.3)	PITX1 (3.7)	IL17RD (3.0)	HAND2 (2.9)	WNT5A (2.9)	ENSG00000254560 (2.5)	ENSG00000229619 (2.4)	BMP7 (2.4)	ROBO2 (2.4)	ZNF19 (2.3)
GO:0035113	embryonic appendage morphogenesis	7.86e-05	<0.01	TWIST2 (5.3)	PITX1 (3.7)	IL17RD (3.0)	HAND2 (2.9)	WNT5A (2.9)	ENSG00000254560 (2.5)	ENSG00000229619 (2.4)	BMP7 (2.4)	ROBO2 (2.4)	ZNF19 (2.3)
GO:0040008	regulation of growth	7.95e-05	<0.01	NEIL2 (2.9)	B4GALNT3 (2.9)	ADAMTSL3 (2.8)	SPSB1 (2.3)	ELN (2.3)	ENSG00000249082 (2.2)	PITX1 (2.1)	ANKFN1 (2.0)	COL8A1 (1.9)	CCDC85A (1.9)
MP:0004321	short sternum	8.08e-05	<0.01	RAPSN (4.2)	DMRT2 (4.2)	TGFB2 (4.1)	IL17RD (3.9)	TWIST2 (3.9)	EBF2 (3.6)	CDH11 (3.5)	FBLN2 (2.7)	ADAMTS6 (2.6)	WNT5A (2.6)
MP:0000460	mandible hypoplasia	8.4e-05	<0.01	ENSG00000177133 (4.7)	MECOM (3.3)	HAND2 (3.3)	DMRT2 (3.1)	EBF2 (3.0)	PITX1 (3.0)	MFAP4 (2.7)	IL17RD (2.7)	HMGA2 (2.6)	CDH11 (2.6)
MP:0002187	abnormal fibula morphology	8.41e-05	<0.01	TGFB2 (3.9)	PITX1 (3.8)	ENSG00000249082 (3.5)	MECOM (3.5)	BNC2 (3.5)	BMP5 (3.5)	WNT5A (3.3)	HAND2 (3.0)	ENSG00000229619 (3.0)	LTBP1 (2.9)
MP:0001575	cyanosis	8.8e-05	<0.01	MCC (4.7)	CDH11 (3.7)	HMGA2 (3.7)	RAPSN (3.4)	EBF2 (3.2)	HAND2 (3.1)	BMP2 (3.0)	LMCD1 (2.9)	SEMA3A (2.8)	MECOM (2.7)
GO:0035051	cardiac cell differentiation	8.92e-05	<0.01	GATA4 (4.9)	C8orf49 (4.6)	HAND2 (3.9)	MYBPC3 (3.7)	WT1-AS (3.6)	LMCD1 (2.8)	ENSG00000238018 (2.7)	DPF3 (2.4)	ENSG00000254349 (2.3)	FAM116A (2.0)
MP:0001182	lung hemorrhage	9.35e-05	<0.01	FBLN2 (4.1)	CDH11 (4.0)	LOX (3.4)	ELN (3.1)	THBS2 (3.0)	MFAP4 (2.8)	TMEM204 (2.8)	SPSB1 (2.7)	LMCD1 (2.7)	ADCY3 (2.7)
GO:0090092	regulation of transmembrane receptor protein serine/threonine kinase signaling pathway	9.62e-05	<0.01	MSRB3 (3.7)	SMAD7 (3.6)	C8orf49 (3.5)	ADAMTS6 (3.4)	LTBP1 (3.3)	ELN (3.2)	FBLN2 (3.0)	ENSG00000177133 (2.9)	COL8A1 (2.9)	BMP2 (2.8)
GO:0051216	cartilage development	9.68e-05	<0.01	SEMA3A (3.3)	RUNX2 (3.1)	COL24A1 (3.0)	TGFB2 (2.8)	PITX1 (2.7)	BNC2 (2.6)	ENSG00000247324 (2.6)	BMP5 (2.5)	ADAMTS6 (2.5)	GPX7 (2.4)
GO:0035295	tube development	9.72e-05	<0.01	ADAMTS6 (3.0)	IL17RD (3.0)	BMP7 (2.9)	MECOM (2.8)	WNT5A (2.8)	CDH11 (2.6)	LMCD1 (2.5)	ENSG00000238018 (2.5)	MCC (2.5)	TWIST2 (2.5)
MP:0003924	herniated diaphragm	0.000102	<0.01	WT1-AS (8.4)	CDH11 (4.7)	HAND2 (4.6)	FBLN2 (3.8)	LMCD1 (3.7)	THBS2 (3.6)	LOX (3.6)	BNC2 (3.5)	EFEMP1 (3.4)	TWIST2 (3.3)
GO:0048806	genitalia development	0.000103	<0.01	PITX1 (3.2)	ENSG00000249082 (3.1)	WT1-AS (3.0)	ROBO2 (3.0)	DNAH12 (3.0)	ENSG00000233147 (2.7)	TWIST2 (2.6)	KIAA0947 (2.6)	GNRH1 (2.4)	GATA4 (2.4)
MP:0010903	abnormal pulmonary alveolus wall morphology	0.000109	<0.01	FBLN2 (3.9)	MFAP4 (3.8)	WNT5A (2.7)	BNC2 (2.7)	ANKFN1 (2.5)	ELN (2.5)	LOX (2.4)	C6orf195 (2.4)	LTBP4 (2.2)	COL8A1 (2.1)
MP:0003047	abnormal thoracic vertebrae morphology	0.000118	<0.01	TWIST2 (3.6)	DMRT2 (3.5)	WNT5A (3.5)	MECOM (3.1)	SEMA3A (2.8)	ADAMTS6 (2.6)	HMGA2 (2.5)	PITX1 (2.4)	COL24A1 (2.4)	MFAP4 (2.4)
MP:0000274	enlarged heart	0.000118	<0.01	MYBPC3 (7.5)	GATA4 (3.8)	ENSG00000238018 (3.4)	LTBP4 (2.9)	FBLN2 (2.6)	SMAD7 (2.5)	BMP2 (2.4)	LTBP1 (2.3)	EBF2 (2.3)	SLMAP (2.3)
GO:0060538	skeletal muscle organ development	0.000119	<0.01	RAPSN (6.9)	DMRT2 (3.7)	NCOA1 (3.1)	WT1-AS (2.8)	ENSG00000229619 (2.7)	TGFB2 (2.6)	LMCD1 (2.6)	FILIP1L (2.3)	HMCN2 (2.3)	BNC2 (2.2)
MP:0001792	impaired wound healing	0.000125	<0.01	THBS2 (5.8)	LOX (4.2)	FBLN2 (3.8)	CAV2 (3.8)	FILIP1L (3.1)	MSRB3 (2.6)	HP (2.5)	TSSK1B (2.4)	CDH11 (2.4)	COL8A1 (2.3)
MP:0000276	heart right ventricle hypertrophy	0.000127	<0.01	MYBPC3 (5.6)	FBLN2 (4.7)	LTBP4 (3.6)	MFAP4 (3.4)	ADAMTSL3 (3.4)	HAND2 (3.2)	LTBP1 (3.1)	CDH11 (3.1)	SLMAP (2.8)	EFEMP1 (2.8)
GO:0007519	skeletal muscle tissue development	0.000129	<0.01	RAPSN (7.1)	DMRT2 (3.9)	NCOA1 (3.3)	ENSG00000229619 (2.5)	TGFB2 (2.5)	LMCD1 (2.4)	HMCN2 (2.4)	FILIP1L (2.3)	ATXN1L (2.0)	PITX1 (1.9)
GO:0032526	response to retinoic acid	0.000129	<0.01	ENSG00000249082 (3.4)	LTBP4 (2.7)	BMP5 (2.5)	ENSG00000224186 (2.5)	RREB1 (2.4)	IL17RD (2.4)	PITX1 (2.3)	WNT5A (2.3)	C2orf54 (2.2)	BMP7 (2.2)
GO:0005520	insulin-like growth factor binding	0.00013	<0.01	COL8A1 (6.4)	THBS2 (5.6)	LOX (4.6)	EFEMP1 (4.4)	TGFB2 (4.2)	FBLN2 (4.1)	LMCD1 (3.8)	TMEM204 (3.4)	CDH11 (3.3)	LTBP1 (3.3)
MP:0009395	increased nucleated erythrocyte cell number	0.000136	<0.01	TLK2 (3.1)	ZFP36L2 (3.1)	NCOA1 (2.8)	ENSG00000214353 (2.4)	MLL3 (2.3)	THADA (2.3)	ENSG00000247225 (2.3)	RREB1 (2.2)	ENSG00000254560 (2.1)	PHLPP2 (2.0)
MP:0000116	abnormal tooth development	0.000137	<0.01	PITX1 (5.6)	CDH11 (3.6)	ENSG00000249082 (3.4)	COL24A1 (2.9)	TGFB2 (2.6)	SPSB1 (2.6)	SEMA3A (2.6)	BNC2 (2.6)	MSRB3 (2.4)	RUNX2 (2.3)
MP:0004359	short ulna	0.000138	<0.01	TWIST2 (4.7)	BNC2 (4.5)	CDH11 (4.2)	SEMA3A (4.0)	BMP2 (3.8)	MECOM (3.7)	PITX1 (3.5)	TGFB2 (3.5)	WNT5A (3.4)	HMGA2 (3.3)
MP:0005108	abnormal ulna morphology	0.000139	<0.01	WNT5A (4.2)	TWIST2 (3.7)	MCC (3.0)	ENSG00000254560 (2.9)	INADL (2.8)	HMGA2 (2.5)	PITX1 (2.2)	HAND2 (2.0)	CDH11 (2.0)	LOX (2.0)
MP:0003036	vertebral transformation	0.000141	<0.01	HMGA2 (3.1)	SMAD7 (2.7)	BMP7 (2.6)	MECOM (2.4)	EBF2 (2.1)	DMRT2 (2.0)	IL17RD (2.0)	ZFP36L2 (2.0)	C1QTNF4 (1.9)	PITX1 (1.9)
ENSG00000161638	ITGA5 PPI subnetwork	0.000144	<0.01	THBS2 (3.7)	LTBP1 (3.4)	BMP7 (3.4)	COL8A1 (3.2)	LOX (3.2)	ELN (3.0)	GPX7 (3.0)	CDH11 (2.9)	WNT5A (2.9)	AGXT (2.5)
MP:0002652	thin myocardium	0.000144	<0.01	SLMAP (4.1)	FAM208A (3.6)	MYBPC3 (3.5)	WT1 (3.4)	C8orf49 (3.2)	ADAMTSL3 (3.1)	ATXN1L (2.6)	SMAD3 (2.6)	GATA4 (2.3)	SEMA3A (2.2)
ENSG00000100985	MMP9 PPI subnetwork	0.000145	<0.01	LOX (6.3)	COL8A1 (4.2)	CDH11 (3.9)	THBS2 (3.8)	EFEMP1 (3.7)	TMEM204 (3.3)	WNT5A (3.2)	MSRB3 (3.2)	LTBP1 (3.1)	FBLN2 (2.9)
MP:0001243	abnormal dermal layer morphology	0.000147	<0.01	THBS2 (5.4)	LOX (5.1)	WNT5A (4.8)	CRISPLD2 (4.4)	CDH11 (4.0)	MFAP4 (3.5)	FBLN2 (3.5)	C2orf54 (3.5)	COL8A1 (3.3)	GPX7 (3.2)
MP:0004322	abnormal sternebra morphology	0.000148	<0.01	EBF2 (4.0)	DMRT2 (3.6)	HMGA2 (2.8)	WNT5A (2.7)	C1QTNF4 (2.4)	LMCD1 (2.4)	ENSG00000229619 (2.3)	MSRB3 (2.2)	WT1 (2.2)	PITX1 (2.2)
GO:0044236	multicellular organismal metabolic process	0.000151	<0.01	COL24A1 (4.1)	THBS2 (3.6)	CRISPLD2 (3.2)	LOX (2.8)	C2orf63 (2.5)	CSGALNACT2 (2.5)	SPSB1 (2.4)	COL8A1 (2.2)	GPX7 (2.2)	PROK2 (2.2)
MP:0002908	delayed wound healing	0.000152	<0.01	WNT5A (4.5)	LOX (4.2)	ZFP36L2 (3.4)	THBS2 (3.3)	TWIST2 (3.0)	ADAMTSL3 (2.4)	COL8A1 (2.4)	BNC2 (2.4)	RET (2.3)	EFEMP1 (2.3)
MP:0006280	abnormal digit development	0.000155	<0.01	PITX1 (4.8)	BMP2 (4.2)	IL17RD (3.7)	INADL (2.9)	MECOM (2.7)	BMP7 (2.6)	SLC22A18AS (2.6)	CDH11 (2.3)	MCC (2.2)	FBLN2 (2.2)
GO:0055002	striated muscle cell development	0.000156	<0.01	RAPSN (4.8)	ENSG00000229619 (3.2)	TGFB2 (2.9)	LMCD1 (2.7)	SLMAP (2.7)	MYBPC3 (2.5)	NEIL2 (2.3)	NCOA1 (2.2)	MFAP4 (2.0)	ENSG00000238018 (2.0)
ENSG00000166949	SMAD3 PPI subnetwork	0.000162	<0.01	ZFP36L2 (4.7)	SMAD7 (3.7)	RREB1 (2.9)	NCOA1 (2.9)	TLK2 (2.8)	HMGA2 (2.2)	SMAD3 (2.2)	DHX38 (2.1)	RUNX2 (1.9)	PTPRJ (1.9)
GO:2000027	regulation of organ morphogenesis	0.000164	<0.01	IL17RD (3.6)	WNT5A (3.1)	HMGA2 (3.0)	ENSG00000249082 (2.8)	BMP7 (2.6)	TWIST2 (2.6)	B4GALNT3 (2.6)	BNC2 (2.6)	RXFP2 (2.5)	PITX1 (2.5)
GO:0002009	morphogenesis of an epithelium	0.000165	<0.01	WNT5A (3.3)	IL17RD (3.2)	BMP7 (3.1)	TWIST2 (2.8)	BMP5 (2.6)	HMGA2 (2.6)	ENSG00000249082 (2.6)	MCC (2.5)	ZNF19 (2.4)	CDH11 (2.4)
MP:0009887	abnormal palatal shelf fusion at midline	0.000174	<0.05	WNT5A (5.0)	TWIST2 (4.9)	PITX1 (4.6)	CDH11 (3.8)	BNC2 (3.2)	BMP5 (3.0)	HAND2 (2.9)	SMAD7 (2.7)	MFAP4 (2.5)	RUNX2 (2.4)
GO:0003705	RNA polymerase II distal enhancer sequence-specific DNA binding transcription factor activity	0.000174	<0.05	GATA4 (4.6)	C8orf49 (4.3)	MECOM (4.1)	BMP2 (3.7)	SPSB1 (3.2)	BMP5 (2.9)	ENSG00000177133 (2.9)	ENSG00000226491 (2.8)	ZFP36L2 (2.7)	RAPSN (2.7)
GO:0008201	heparin binding	0.000178	<0.05	MFAP4 (5.4)	HP (4.8)	ADAMTSL3 (4.3)	CDH11 (4.2)	COL8A1 (4.0)	THBS2 (3.9)	LTBP1 (3.7)	FBLN2 (3.6)	BMP5 (3.5)	EFEMP1 (3.5)
MP:0002128	abnormal blood circulation	0.000179	<0.05	BMP2 (4.0)	BMP5 (3.8)	LMCD1 (3.6)	LINC00486 (3.4)	MYBPC3 (3.2)	TMEM204 (2.9)	GATA4 (2.9)	LTBP4 (2.8)	LOX (2.8)	SMAD7 (2.7)
MP:0000137	abnormal vertebrae morphology	0.000186	<0.05	WNT5A (4.0)	BMP7 (3.8)	CDH11 (3.6)	RUNX2 (3.4)	COL24A1 (3.3)	SEMA3A (3.1)	LTBP1 (2.9)	BMP2 (2.8)	SMAD7 (2.6)	MCC (2.5)
GO:0007369	gastrulation	0.000198	<0.05	IL17RD (3.7)	HMGA2 (3.1)	ADAMTS6 (2.9)	C8orf49 (2.8)	LINC00486 (2.6)	BMP2 (2.5)	ACTRT2 (2.4)	GATA4 (2.4)	INADL (2.2)	RXFP2 (2.2)
GO:0060429	epithelium development	0.000204	<0.05	FAM83B (3.3)	WNT5A (3.0)	PITX1 (2.8)	MECOM (2.7)	BMP7 (2.7)	ADAMTS6 (2.3)	LTBP1 (2.2)	C2orf54 (2.2)	ROBO2 (2.2)	HMGA2 (2.1)
MP:0001935	decreased litter size	0.000211	<0.05	TWIST2 (3.4)	LOX (3.0)	RXFP2 (3.0)	CDH11 (2.9)	SMAD3 (2.8)	MCC (2.4)	RUNX2 (2.2)	ELN (2.2)	LTBP1 (2.0)	BMP7 (2.0)
GO:0001822	kidney development	0.000213	<0.05	RXFP2 (4.1)	BMP7 (3.6)	ENSG00000177133 (3.6)	ADAMTS16 (3.1)	WT1-AS (3.0)	WT1 (2.9)	ENSG00000250748 (2.9)	IL17RD (2.8)	TSSK1B (2.4)	ZNF19 (2.3)
GO:0051270	regulation of cellular component movement	0.000221	<0.05	LMCD1 (3.4)	EFEMP1 (3.3)	LOX (3.2)	ADAMTS6 (3.1)	LINC00312 (3.0)	TMEM204 (3.0)	CRISPLD2 (2.8)	MSRB3 (2.8)	FILIP1L (2.6)	SPSB1 (2.5)
GO:0048844	artery morphogenesis	0.000224	<0.05	ELN (3.2)	ENSG00000226491 (2.9)	SPSB1 (2.5)	MSRB3 (2.3)	SMAD7 (2.2)	TSSK1B (2.1)	ADAMTS6 (2.1)	TGFB2 (2.1)	C6orf195 (2.1)	COL8A1 (2.0)
MP:0000260	abnormal angiogenesis	0.000226	<0.05	TMEM204 (5.0)	LMCD1 (4.0)	BMP5 (3.7)	EFEMP1 (3.6)	FBLN2 (3.4)	CRISPLD2 (3.3)	FILIP1L (3.2)	LOX (3.1)	MFAP4 (2.8)	SMAD3 (2.4)
MP:0003672	abnormal ureter development	0.000228	<0.05	RXFP2 (5.0)	LTBP1 (4.3)	ADAMTSL3 (3.3)	C8orf49 (3.2)	WT1 (3.2)	MFAP4 (3.1)	IL17RD (3.1)	CDH11 (2.9)	HMGA2 (2.6)	RAPSN (2.5)
MP:0010856	dilated respiratory conducting tubes	0.000229	<0.05	MFAP4 (5.4)	ELN (4.7)	BMP5 (4.3)	CDH11 (4.3)	MCC (4.3)	LTBP4 (3.7)	COL8A1 (3.7)	LTBP1 (3.0)	FILIP1L (2.8)	BNC2 (2.7)
GO:0008406	gonad development	0.000231	<0.05	C8orf49 (6.9)	ADAMTS16 (3.7)	WT1-AS (3.3)	RXFP2 (3.0)	GATA4 (3.0)	WT1 (2.8)	CALB2 (2.4)	BNC2 (2.4)	RNU6-64 (2.0)	DMRT2 (1.9)
ENSG00000125378	BMP4 PPI subnetwork	0.000233	<0.05	CDH11 (4.9)	ENSG00000229619 (4.1)	EFEMP1 (4.1)	COL8A1 (3.9)	CRISPLD2 (3.6)	MFAP4 (3.6)	ELN (3.3)	IL17RD (3.3)	LTBP1 (3.1)	FBLN2 (2.9)
MP:0001680	abnormal mesoderm development	0.000237	<0.05	BMP2 (3.5)	IL17RD (3.3)	CDH11 (3.0)	TWIST2 (2.8)	BMP7 (2.8)	SMAD7 (2.7)	HAND2 (2.7)	MCC (2.4)	GATA4 (2.4)	EFEMP1 (1.9)
MP:0002086	abnormal extraembryonic tissue morphology	0.000238	<0.05	RREB1 (3.3)	DPF3 (2.6)	SLMAP (2.5)	TLK2 (2.3)	BMP7 (2.3)	GATA4 (2.3)	C8orf49 (2.2)	INADL (2.2)	FAM83B (2.2)	SMAD7 (2.1)
ENSG00000151422	FER PPI subnetwork	0.000242	<0.05	B4GALNT3 (2.5)	ENSG00000233147 (2.4)	CAV2 (2.4)	SEMA3A (2.4)	COL24A1 (2.2)	RREB1 (2.1)	AP1G1 (1.9)	FILIP1L (1.9)	WT1 (1.8)	STAU2 (1.8)
ENSG00000198467	TPM2 PPI subnetwork	0.000242	<0.05	MSRB3 (4.6)	LMCD1 (4.4)	FILIP1L (4.3)	CAV2 (3.1)	SMAD7 (3.0)	MECOM (2.9)	ENSG00000229619 (2.8)	TGFB2 (2.7)	SPSB1 (2.6)	SLC39A13 (2.5)
GO:0031012	extracellular matrix	0.000247	<0.05	THBS2 (7.2)	MFAP4 (6.7)	FBLN2 (6.1)	CRISPLD2 (5.8)	ELN (5.7)	CDH11 (5.4)	LOX (5.2)	COL8A1 (4.9)	GPX7 (4.2)	LTBP4 (4.0)
MP:0009886	failure of palatal shelf elevation	0.000249	<0.05	ENSG00000249082 (5.3)	PITX1 (4.4)	BMP5 (4.2)	CRISPLD2 (3.6)	LMCD1 (3.5)	EFEMP1 (3.4)	TGFB2 (3.3)	ENSG00000224186 (3.2)	BMP2 (2.9)	MCC (2.8)
MP:0004462	small basisphenoid bone	0.000253	<0.05	ADAMTSL3 (4.0)	HMGA2 (3.8)	PITX1 (3.3)	IL17RD (3.3)	LTBP1 (3.1)	ENSG00000233147 (3.0)	SEMA3A (3.0)	COL8A1 (2.9)	ENSG00000214353 (2.9)	WNT5A (2.6)
ENSG00000135424	ITGA7 PPI subnetwork	0.000256	<0.05	RAPSN (4.6)	LTBP1 (3.8)	MFAP4 (3.4)	FILIP1L (3.1)	LTBP4 (2.9)	FBLN2 (2.6)	ELN (2.5)	CRISPLD2 (2.5)	ENSG00000229619 (2.4)	COL8A1 (2.2)
GO:0005604	basement membrane	0.000264	<0.05	THBS2 (5.4)	FBLN2 (5.3)	ELN (4.8)	CRISPLD2 (4.6)	MFAP4 (4.2)	TMEM204 (4.0)	EFEMP1 (4.0)	LTBP4 (3.7)	CDH11 (3.5)	LOX (3.5)
GO:0016049	cell growth	0.000264	<0.05	ADAMTS6 (3.2)	COL8A1 (3.0)	LMCD1 (3.0)	SLC39A13 (2.9)	SPSB1 (2.6)	TGFB2 (2.4)	ELN (2.3)	B4GALNT3 (2.0)	LOX (2.0)	FBLN2 (1.9)
MP:0004615	cervical vertebral transformation	0.000265	<0.05	MECOM (4.5)	HMGA2 (3.7)	HAND2 (2.9)	DMRT2 (2.6)	EBF2 (2.5)	BMP7 (2.5)	RET (2.4)	MSRB3 (2.3)	WT1 (1.9)	ROBO2 (1.8)
ENSG00000166147	FBN1 PPI subnetwork	0.000266	<0.05	MFAP4 (7.9)	FBLN2 (7.8)	THBS2 (5.8)	ELN (5.8)	COL8A1 (5.6)	LOX (4.8)	CRISPLD2 (4.7)	LTBP4 (4.4)	ADAMTSL3 (3.9)	LMCD1 (3.8)
MP:0004016	decreased bone mass	0.00027	<0.05	RET (3.6)	ENSG00000228536 (3.5)	CALB2 (2.9)	MARVELD3 (2.6)	ATXN1L (2.5)	CRISPLD2 (2.4)	ENSG00000223842 (2.3)	PHLPP2 (2.3)	ARF4 (2.2)	HAND2 (2.2)
MP:0010403	atrial septal defect	0.000272	<0.05	C8orf49 (4.0)	MYBPC3 (3.9)	HAND2 (3.3)	CSGALNACT2 (3.0)	LTBP1 (2.9)	MCC (2.8)	GATA4 (2.6)	BMP2 (2.5)	DPF3 (2.5)	FAM208A (2.4)
MP:0010454	abnormal truncus arteriosus septation	0.000274	<0.05	SMAD7 (4.0)	BMP5 (3.6)	C8orf49 (3.6)	BMP2 (3.3)	WNT5A (3.0)	PITX1 (2.9)	WT1 (2.9)	MCC (2.9)	HAND2 (2.8)	ELN (2.6)
MP:0000272	abnormal aorta morphology	0.000279	<0.05	TMEM204 (5.0)	TGFB2 (4.6)	FILIP1L (4.6)	CDH11 (4.5)	BMP5 (4.0)	ELN (4.0)	LOX (4.0)	LMCD1 (3.9)	COL8A1 (3.5)	CCDC85A (3.5)
GO:0001759	organ induction	0.000283	<0.05	TWIST2 (3.7)	DMRT2 (3.0)	ENSG00000238018 (2.7)	HMGA2 (2.3)	SEMA3A (2.3)	RXFP2 (2.3)	IL17RD (2.2)	WT1-AS (2.2)	WNT5A (2.1)	C2orf54 (2.1)
GO:0046332	SMAD binding	0.000288	<0.05	SMAD7 (7.0)	RREB1 (3.3)	GATA4 (3.1)	ZFP36L2 (3.1)	FAM116A (2.6)	SPSB1 (2.5)	LOX (2.4)	WNT5A (2.4)	ATXN1L (2.4)	MSRB3 (2.4)
GO:0048562	embryonic organ morphogenesis	0.0003	<0.05	DMRT2 (3.9)	MECOM (3.0)	HMGA2 (2.9)	ENSG00000254560 (2.8)	B4GALNT3 (2.5)	SEMA3A (2.5)	PITX1 (2.4)	EBF2 (2.3)	ROBO2 (2.3)	IL17RD (2.2)
MP:0001718	abnormal visceral yolk sac morphology	0.000302	<0.05	GATA4 (4.9)	HAND2 (4.7)	MYBPC3 (4.1)	BMP2 (3.8)	LOX (3.7)	BMP5 (3.5)	C8orf49 (3.4)	HMGA2 (2.9)	WNT5A (2.9)	RREB1 (2.8)
GO:0032331	negative regulation of chondrocyte differentiation	0.000307	<0.05	ADAMTS6 (3.7)	TGFB2 (3.4)	RNU6-64 (3.1)	BNC2 (2.9)	PITX1 (2.9)	LTBP4 (2.8)	ENSG00000237887 (2.7)	ENSG00000250748 (2.7)	ENSG00000247324 (2.4)	IL17RD (2.2)
GO:0005578	proteinaceous extracellular matrix	0.000308	<0.05	THBS2 (7.0)	MFAP4 (6.4)	CRISPLD2 (6.1)	FBLN2 (5.7)	ELN (5.4)	CDH11 (5.4)	LOX (5.0)	COL8A1 (4.8)	LTBP4 (4.1)	GPX7 (4.1)
MP:0011423	kidney cortex atrophy	0.00031	<0.05	ELN (4.2)	LOX (3.3)	EFEMP1 (3.1)	ADAMTS16 (2.6)	SMAD7 (2.5)	TWIST2 (2.5)	WT1 (2.2)	ENSG00000229619 (2.2)	MFAP4 (2.0)	CSGALNACT2 (2.0)
MP:0000060	delayed bone ossification	0.000313	<0.05	CDH11 (5.0)	COL24A1 (5.0)	GPX7 (5.0)	RUNX2 (4.7)	BMP2 (3.1)	WNT5A (3.0)	LOX (2.8)	B4GALNT3 (2.6)	BMP7 (2.6)	HAND2 (2.4)
ENSG00000122565	CBX3 PPI subnetwork	0.000315	<0.05	CDCA2 (2.7)	CDKN3 (2.5)	UHRF1 (2.3)	CENPO (1.8)	ZFP36L2 (1.7)	ZNF438 (1.6)	DENND1A (1.6)	ENSG00000224186 (1.6)	CCDC88A (1.6)	TLK2 (1.6)
GO:0035115	embryonic forelimb morphogenesis	0.000317	<0.05	TWIST2 (5.2)	BNC2 (2.5)	WNT5A (2.3)	IL17RD (2.1)	FBLN2 (2.1)	HAND2 (2.0)	YTHDC2 (1.9)	RASGEF1A (1.9)	MFAP4 (1.9)	ENSG00000226491 (1.8)
GO:0048747	muscle fiber development	0.00032	<0.05	RAPSN (5.0)	ENSG00000229619 (2.7)	NEIL2 (2.5)	NCOA1 (2.5)	ENSG00000237887 (2.3)	TGFB2 (2.3)	ENSG00000214353 (2.2)	ZNF19 (2.1)	SLMAP (2.1)	TSSK1B (2.0)
GO:0007507	heart development	0.000326	<0.05	HAND2 (4.2)	MYBPC3 (4.2)	GATA4 (3.7)	ENSG00000238018 (3.3)	LMCD1 (3.0)	BMP5 (2.8)	FBLN2 (2.7)	MSRB3 (2.7)	SMAD7 (2.6)	TGFB2 (2.6)
GO:0016202	regulation of striated muscle tissue development	0.000328	<0.05	RAPSN (3.0)	HAND2 (2.7)	IL17RD (2.6)	ANKFN1 (2.6)	ARHGEF3 (2.3)	BMP2 (2.3)	ELN (2.2)	SEMA3A (2.2)	BMP5 (2.2)	TGFB2 (2.1)
MP:0000278	abnormal myocardial fiber morphology	0.00033	<0.05	MYBPC3 (9.1)	GATA4 (4.2)	SLMAP (4.1)	RAPSN (2.9)	ENSG00000238018 (2.4)	EBF2 (2.4)	ADAMTSL3 (2.1)	B4GALNT3 (2.1)	ENSG00000229619 (1.9)	LTBP4 (1.9)
ENSG00000150093	ITGB1 PPI subnetwork	0.00033	<0.05	FBLN2 (4.0)	TMEM204 (4.0)	LTBP1 (3.8)	ELN (3.7)	CAV2 (3.6)	THBS2 (3.6)	LOX (3.5)	LMCD1 (3.4)	MSRB3 (3.4)	CRISPLD2 (3.4)
MP:0005543	corneal thinning	0.000332	<0.05	COL8A1 (7.0)	MFAP4 (6.5)	ADAMTSL3 (4.7)	BMP5 (4.7)	FBLN2 (4.2)	ELN (3.7)	COL24A1 (3.2)	LTBP4 (3.1)	IL17RD (3.0)	CDH11 (3.0)
GO:0035239	tube morphogenesis	0.000337	<0.05	IL17RD (3.3)	BMP7 (3.1)	WNT5A (3.0)	TWIST2 (2.9)	ZNF19 (2.8)	ENSG00000250748 (2.7)	RREB1 (2.5)	B4GALNT3 (2.5)	MCC (2.4)	WT1-AS (2.2)
MP:0008770	decreased survivor rate	0.000341	<0.05	LTBP1 (3.8)	BMP2 (3.2)	BMP5 (2.7)	RREB1 (2.7)	MFAP4 (2.7)	ROBO2 (2.5)	ELN (2.4)	TWIST2 (2.4)	MLL3 (2.3)	TGFB2 (2.3)
MP:0003641	small lung	0.000342	<0.05	ROBO2 (4.7)	MFAP4 (4.6)	TGFB2 (3.9)	BMP5 (3.8)	LTBP4 (3.6)	BMP7 (3.5)	CDH11 (3.4)	ELN (3.4)	SEMA3A (3.4)	IL17RD (3.3)
MP:0011087	complete neonatal lethality	0.000342	<0.05	PITX1 (4.0)	EBF2 (3.9)	CDH11 (3.6)	MCC (3.4)	WNT5A (3.4)	BMP7 (3.1)	HMGA2 (3.1)	FBLN2 (3.1)	SEMA3A (3.1)	BMP2 (2.8)
MP:0003070	increased vascular permeability	0.000351	<0.05	CAV2 (4.9)	CHST4 (3.2)	EFEMP1 (2.9)	SEMA3A (2.7)	LTBP4 (2.5)	ACP2 (2.3)	TMEM204 (2.2)	RNF112 (2.2)	ENSG00000247225 (2.1)	CALB2 (2.0)
GO:2000145	regulation of cell motility	0.000351	<0.05	LMCD1 (3.4)	LOX (3.2)	LINC00312 (3.2)	EFEMP1 (3.2)	ADAMTS6 (3.1)	TMEM204 (3.0)	CRISPLD2 (2.9)	FILIP1L (2.6)	MSRB3 (2.5)	CAV2 (2.5)
MP:0006354	abnormal fourth branchial arch artery morphology	0.000357	<0.05	TMEM204 (4.3)	BMP5 (3.6)	LTBP1 (3.0)	ADAMTS6 (2.8)	MECOM (2.5)	TGFB2 (2.4)	EBF2 (2.4)	RREB1 (2.3)	SMAD7 (2.3)	HMGA2 (2.3)
MP:0002759	abnormal caudal vertebrae morphology	0.000362	<0.05	COL24A1 (3.3)	BMP2 (2.8)	BMP7 (2.6)	ELN (2.6)	IL17RD (2.6)	THBS2 (2.5)	ADCY3 (2.5)	FBLN2 (2.5)	CDH11 (2.4)	ENSG00000228536 (2.3)
MP:0010551	abnormal coronary vessel morphology	0.000364	<0.05	SMAD7 (4.8)	WT1 (4.3)	HMGA2 (3.9)	SMAD3 (3.6)	ENSG00000226491 (3.0)	RAPSN (3.0)	HAND2 (2.7)	LMCD1 (2.7)	RREB1 (2.5)	DPF3 (2.5)
ENSG00000142798	HSPG2 PPI subnetwork	0.000364	<0.05	THBS2 (6.9)	LOX (5.6)	COL8A1 (4.2)	MFAP4 (4.2)	EFEMP1 (4.2)	FBLN2 (4.2)	ELN (4.0)	LTBP1 (3.9)	CRISPLD2 (3.3)	TMEM204 (3.2)
GO:0090183	regulation of kidney development	0.000367	<0.05	RXFP2 (5.2)	ADAMTS16 (3.9)	RNU6-64 (3.8)	WT1-AS (3.7)	ENSG00000250748 (3.0)	ZNF19 (2.9)	B4GALNT3 (2.8)	IL17RD (2.4)	BMP7 (2.4)	TSSK1B (2.3)
MP:0004505	decreased renal glomerulus number	0.000368	<0.05	RXFP2 (4.6)	WT1 (4.2)	BMP5 (3.8)	BMP2 (3.3)	FAM83B (3.0)	WNT5A (2.9)	RNF112 (2.9)	BMP7 (2.8)	MCC (2.7)	LTBP1 (2.5)
MP:0002818	abnormal dentin morphology	0.000369	<0.05	COL24A1 (6.5)	COL8A1 (4.7)	RUNX2 (4.6)	ENSG00000249082 (3.7)	CDH11 (3.0)	PITX1 (2.6)	TGFB2 (2.6)	C2orf54 (2.5)	LOX (2.5)	THBS2 (2.3)
GO:0048754	branching morphogenesis of a tube	0.000374	<0.05	B4GALNT3 (3.8)	RXFP2 (3.5)	ENSG00000249082 (3.2)	BMP7 (3.0)	WT1-AS (2.8)	WNT5A (2.7)	BMP5 (2.6)	ZNF19 (2.4)	TWIST2 (2.4)	WT1 (2.4)
MP:0009890	cleft secondary palate	0.000374	<0.05	CDH11 (4.8)	WNT5A (4.7)	BMP5 (4.4)	PITX1 (4.4)	EBF2 (4.2)	DMRT2 (3.2)	RUNX2 (3.1)	MECOM (3.1)	SEMA3A (3.0)	BMP2 (3.0)
MP:0005602	decreased angiogenesis	0.000379	<0.05	LOX (5.0)	TMEM204 (4.1)	CAV2 (3.1)	CDH11 (2.4)	MECOM (2.3)	THBS2 (2.3)	COL24A1 (2.2)	LMCD1 (2.2)	FILIP1L (2.2)	RXFP2 (2.1)
MP:0003984	embryonic growth retardation	0.000383	<0.05	GATA4 (4.1)	MYBPC3 (3.7)	BMP2 (3.5)	RREB1 (3.3)	SMAD7 (3.1)	HAND2 (3.1)	BMP7 (2.9)	MLL3 (2.8)	CELF1 (2.6)	SLMAP (2.5)
GO:0009952	anterior/posterior pattern specification	0.000386	<0.05	DMRT2 (3.8)	HMGA2 (3.1)	EBF2 (3.0)	ENSG00000254560 (3.0)	IL17RD (2.7)	WT1 (2.6)	WT1-AS (2.4)	MCC (2.3)	ADAMTS6 (2.3)	ROBO2 (2.3)
MP:0003355	decreased ovulation rate	0.000388	<0.05	ENSG00000244535 (3.3)	BMP2 (2.8)	LOX (2.7)	SPSB1 (2.7)	BMP5 (2.4)	CSGALNACT2 (2.3)	CRISPLD2 (2.3)	RET (2.2)	FILIP1L (2.1)	SMAD3 (2.0)
MP:0003089	decreased skin tensile strength	0.000392	<0.05	THBS2 (6.3)	CDH11 (4.7)	CRISPLD2 (4.6)	FBLN2 (4.5)	MFAP4 (3.9)	LOX (3.7)	COL8A1 (2.8)	EFEMP1 (2.7)	FILIP1L (2.7)	BMP5 (2.6)
MP:0003408	increased width of hypertrophic chondrocyte zone	0.000401	<0.05	COL24A1 (5.7)	SPSB1 (4.3)	RUNX2 (4.0)	SEMA3A (3.1)	SLC39A13 (3.1)	BMP2 (2.9)	BNC2 (2.7)	CDH11 (2.6)	THBS2 (2.6)	MCC (2.5)
GO:0048589	developmental growth	0.000405	<0.05	SEMA3A (3.2)	HMGA2 (3.2)	RAPSN (3.0)	IL17RD (3.0)	TWIST2 (2.7)	SPSB1 (2.6)	BMP7 (2.6)	ZNF19 (2.4)	RUNX2 (2.3)	ENSG00000250748 (2.2)
GO:0061035	regulation of cartilage development	0.000407	<0.05	PITX1 (3.9)	BNC2 (3.4)	TGFB2 (3.0)	SPSB1 (2.6)	MCC (2.6)	ENSG00000247324 (2.6)	SEMA3A (2.5)	FAM159A (2.4)	HAND2 (2.4)	ENSG00000250748 (2.3)
MP:0005031	abnormal trophoblast layer morphology	0.000409	<0.05	SMAD3 (3.2)	ADCY3 (3.1)	RREB1 (2.9)	DOCK5 (2.8)	SPTBN1 (2.7)	EBF2 (2.6)	ENSG00000238018 (2.6)	FAM83B (2.6)	FAM208A (2.5)	MLL3 (2.4)
KEGG_TGF_BETA_SIGNALING_PATHWAY	KEGG_TGF_BETA_SIGNALING_PATHWAY	0.00041	<0.05	SMAD7 (8.1)	BMP2 (4.7)	COL8A1 (4.0)	CDH11 (3.6)	LMCD1 (3.4)	ADAMTSL3 (3.3)	LTBP1 (3.2)	TGFB2 (3.1)	BMP5 (2.9)	ADAMTS6 (2.8)
ENSG00000137801	THBS1 PPI subnetwork	0.00041	<0.05	THBS2 (5.7)	LOX (4.1)	CDH11 (3.9)	AGXT (3.9)	BMP5 (3.9)	COL8A1 (3.6)	LTBP1 (3.4)	FILIP1L (3.4)	HP (3.3)	CRISPLD2 (3.1)
GO:0055001	muscle cell development	0.000411	<0.05	RAPSN (4.8)	ENSG00000229619 (3.3)	SLMAP (3.0)	TGFB2 (2.9)	LMCD1 (2.8)	MYBPC3 (2.7)	NEIL2 (2.2)	ENSG00000214353 (2.1)	NCOA1 (2.1)	FILIP1L (2.1)
ENSG00000109072	SEBOX PPI subnetwork	0.000411	<0.05	SMAD7 (3.9)	LOX (3.5)	COL8A1 (3.4)	THBS2 (3.3)	TGFB2 (3.1)	WNT5A (3.0)	LTBP1 (2.8)	BMP5 (2.8)	AGXT (2.7)	HP (2.7)
GO:0048634	regulation of muscle organ development	0.000417	<0.05	RAPSN (3.2)	HAND2 (2.7)	IL17RD (2.6)	ANKFN1 (2.3)	BMP2 (2.3)	ELN (2.3)	ENSG00000238018 (2.3)	ARHGEF3 (2.2)	TSSK1B (2.2)	BMP5 (2.2)
GO:0002062	chondrocyte differentiation	0.000425	<0.05	PITX1 (3.4)	TGFB2 (3.3)	RUNX2 (3.2)	ENSG00000250748 (3.2)	BNC2 (3.1)	SEMA3A (2.9)	COL24A1 (2.6)	SMAD3 (2.4)	BMP5 (2.3)	ADAMTSL3 (2.3)
GO:0031589	cell-substrate adhesion	0.000427	<0.05	ENSG00000237887 (3.9)	THBS2 (3.4)	SLC39A13 (3.4)	TMEM204 (3.3)	COL8A1 (3.3)	ENSG00000233147 (3.3)	ELN (3.1)	LTBP1 (2.9)	FILIP1L (2.9)	MSRB3 (2.8)
GO:0061138	morphogenesis of a branching epithelium	0.000429	<0.05	ENSG00000249082 (3.2)	BMP7 (3.0)	HMGA2 (2.9)	ZNF19 (2.9)	WNT5A (2.9)	B4GALNT3 (2.8)	BMP5 (2.8)	TWIST2 (2.7)	RXFP2 (2.6)	PITX1 (2.3)
ENSG00000099250	NRP1 PPI subnetwork	0.000429	<0.05	CCDC85A (4.6)	HMGA2 (4.4)	ADAMTS6 (4.3)	COL8A1 (3.7)	LOX (3.7)	BMP5 (3.5)	ADAMTSL3 (3.4)	SEMA3A (3.3)	TMEM204 (2.8)	EFEMP1 (2.8)
GO:0007501	mesodermal cell fate specification	0.000434	<0.05	ENSG00000254349 (4.0)	MECOM (3.1)	ACTRT2 (2.8)	WT1 (2.8)	IL17RD (2.8)	ENSG00000249082 (2.5)	WT1-AS (2.4)	RXFP2 (2.3)	LINC00486 (2.2)	ENSG00000229619 (2.2)
MP:0004374	bowed radius	0.000442	<0.05	WNT5A (3.9)	EBF2 (3.6)	TGFB2 (3.3)	IL17RD (3.2)	MFAP4 (3.1)	PITX1 (2.9)	CDH11 (2.8)	TWIST2 (2.7)	MSRB3 (2.6)	ELN (2.6)
MP:0002113	abnormal skeleton development	0.000443	<0.05	BMP5 (4.5)	BMP7 (3.8)	TGFB2 (3.7)	BMP2 (3.5)	WNT5A (3.1)	SEMA3A (3.0)	CDH11 (2.9)	SMAD7 (2.8)	GPX7 (2.6)	ELN (2.5)
GO:0030155	regulation of cell adhesion	0.000446	<0.05	EFEMP1 (3.3)	LOX (3.2)	FILIP1L (3.2)	TMEM204 (3.0)	CRISPLD2 (2.6)	ENSG00000223842 (2.5)	MSRB3 (2.4)	ADAMTS6 (2.3)	MARVELD3 (2.2)	LMCD1 (2.1)
MP:0001787	pericardial edema	0.000455	<0.05	GATA4 (6.1)	MYBPC3 (4.8)	HAND2 (4.0)	BMP5 (3.0)	CLEC16A (2.5)	SMAD7 (2.4)	MAP2K4 (2.3)	WNT5A (2.2)	CCDC85A (2.2)	WT1 (2.2)
GO:0001763	morphogenesis of a branching structure	0.000464	<0.05	HMGA2 (3.1)	BMP5 (3.0)	B4GALNT3 (2.9)	BMP7 (2.9)	ZNF19 (2.8)	ENSG00000249082 (2.8)	WNT5A (2.7)	TWIST2 (2.6)	RXFP2 (2.6)	ROBO2 (2.4)
GO:0003401	axis elongation	0.000478	<0.05	PITX1 (3.3)	ZNF19 (3.2)	ZNF615 (3.2)	IL17RD (3.0)	RXFP2 (2.6)	ENSG00000250748 (2.6)	SEMA3A (2.3)	B4GALNT3 (2.3)	TWIST2 (2.3)	ADAMTSL3 (2.2)
GO:0060675	ureteric bud morphogenesis	0.000485	<0.05	RXFP2 (6.1)	WT1-AS (4.3)	B4GALNT3 (3.9)	ADAMTS16 (3.8)	WT1 (3.5)	BMP7 (3.1)	ZNF19 (3.0)	ENSG00000249082 (2.7)	HMGA2 (2.6)	RAPSN (2.3)
MP:0000562	polydactyly	0.000497	<0.05	IFT140 (5.3)	CCDC104 (4.5)	IL17RD (4.3)	CDH11 (4.0)	MFAP4 (3.5)	WNT5A (3.3)	TWIST2 (3.2)	HMGA2 (3.1)	HAND2 (2.9)	BMP5 (2.7)
GO:0030334	regulation of cell migration	0.000503	<0.05	LMCD1 (3.3)	LOX (3.1)	TMEM204 (3.1)	LINC00312 (3.0)	EFEMP1 (3.0)	ADAMTS6 (2.9)	CRISPLD2 (2.9)	FILIP1L (2.6)	MSRB3 (2.5)	SPSB1 (2.5)
GO:0032964	collagen biosynthetic process	0.00051	<0.05	RNU6-64 (4.2)	THBS2 (4.0)	LOX (3.7)	ENSG00000226491 (3.4)	COL8A1 (3.1)	TGFB2 (2.9)	C2orf63 (2.8)	FILIP1L (2.8)	GPX7 (2.8)	COL24A1 (2.7)
MP:0000280	thin ventricular wall	0.000512	<0.05	MYBPC3 (5.4)	HAND2 (4.4)	GATA4 (4.3)	CAV2 (3.7)	SLMAP (3.3)	MECOM (2.7)	MCC (2.4)	ENSG00000229619 (2.2)	SMAD7 (2.2)	BMP2 (2.2)
ENSG00000159216	RUNX1 PPI subnetwork	0.000515	<0.05	FAM159A (4.6)	ZFP36L2 (4.4)	NCOA1 (4.3)	RREB1 (3.5)	MLL3 (3.3)	CLEC16A (2.6)	RUNX2 (2.5)	SMAD7 (2.4)	ATXN1L (2.2)	LIMK1 (2.1)
MP:0003384	abnormal ventral body wall morphology	0.000518	<0.05	PITX1 (5.5)	FAM83B (4.3)	HAND2 (4.1)	BMP7 (3.8)	WNT5A (3.2)	BNC2 (3.2)	MCC (3.0)	MFAP4 (2.8)	ENSG00000254560 (2.6)	BMP5 (2.5)
MP:0003409	decreased width of hypertrophic chondrocyte zone	0.000536	<0.05	BMP2 (4.3)	GPX7 (3.5)	BNC2 (3.2)	RUNX2 (3.0)	CRISPLD2 (2.7)	CDH11 (2.7)	ENSG00000214353 (2.5)	SLC39A13 (2.5)	COL8A1 (2.5)	HAND2 (2.5)
GO:0035116	embryonic hindlimb morphogenesis	0.000538	<0.05	ENSG00000249082 (5.0)	PITX1 (3.4)	ENSG00000226491 (3.1)	IL17RD (2.4)	ANKFN1 (2.3)	TWIST2 (2.1)	RNU6-64 (2.1)	HAND2 (2.0)	SEMA3A (2.0)	MECOM (1.9)
GO:0060541	respiratory system development	0.000542	<0.05	LTBP4 (3.5)	ADAMTS6 (3.4)	BMP5 (2.9)	ADAMTSL3 (2.9)	SEMA3A (2.8)	ENSG00000226491 (2.8)	ENSG00000238018 (2.7)	SPSB1 (2.6)	BNC2 (2.6)	MCC (2.6)
GO:0030324	lung development	0.000548	<0.05	BMP5 (3.6)	ADAMTS6 (3.4)	LTBP4 (3.3)	ENSG00000226491 (3.3)	MFAP4 (2.9)	ADAMTSL3 (2.8)	SEMA3A (2.7)	EFEMP1 (2.7)	TGFB2 (2.7)	SPSB1 (2.7)
MP:0005650	abnormal limb bud morphology	0.000558	<0.05	TWIST2 (5.4)	IL17RD (4.1)	EFEMP1 (3.5)	FBLN2 (3.1)	HMGA2 (3.0)	CDH11 (3.0)	BMP2 (2.9)	SEMA3A (2.9)	PITX1 (2.7)	LOX (2.6)
MP:0002705	dilated renal tubules	0.00056	<0.05	ADAMTS16 (4.3)	WT1-AS (4.2)	LTBP4 (3.8)	ENSG00000247225 (3.5)	EFEMP1 (3.0)	MCC (2.6)	SLC39A13 (2.5)	DOCK5 (2.5)	THADA (2.4)	CCDC104 (2.2)
ENSG00000114270	COL7A1 PPI subnetwork	0.000566	<0.05	THBS2 (5.5)	LOX (3.7)	COL8A1 (3.5)	FILIP1L (3.5)	CDH11 (3.0)	MARVELD3 (2.9)	INADL (2.7)	FBLN2 (2.6)	CRISPLD2 (2.5)	TGFB2 (2.5)
ENSG00000011465	DCN PPI subnetwork	0.000567	<0.05	MFAP4 (9.1)	COL8A1 (7.6)	LOX (7.1)	THBS2 (6.0)	FBLN2 (5.8)	CRISPLD2 (5.3)	CDH11 (5.2)	ELN (5.1)	FILIP1L (4.8)	EFEMP1 (4.3)
MP:0000281	abnormal interventricular septum morphology	0.000581	<0.05	LOX (4.3)	FBLN2 (3.4)	C8orf49 (3.3)	BMP2 (3.3)	BMP5 (3.1)	LMCD1 (3.0)	SMAD7 (2.8)	MCC (2.8)	FILIP1L (2.8)	CDH11 (2.6)
GO:0001657	ureteric bud development	0.000582	<0.05	RXFP2 (5.8)	ZNF19 (3.9)	HMGA2 (3.3)	ADAMTS16 (3.0)	BMP7 (3.0)	IL17RD (3.0)	B4GALNT3 (2.7)	ENSG00000250748 (2.4)	ZNF821 (2.4)	WNT5A (2.3)
MP:0001312	abnormal cornea morphology	0.000582	<0.05	CDH11 (4.3)	LOX (3.8)	COL8A1 (3.5)	EFEMP1 (3.5)	THBS2 (3.4)	FBLN2 (3.3)	BMP7 (3.2)	MFAP4 (3.0)	ELN (2.9)	ADAMTSL3 (2.9)
GO:0072164	mesonephric tubule development	0.000584	<0.05	WT1-AS (6.9)	RXFP2 (5.4)	ADAMTS16 (4.3)	ENSG00000250748 (4.2)	HYDIN (3.8)	DMRT2 (2.9)	ENSG00000226491 (2.5)	RNU6-64 (2.5)	WT1 (2.2)	MECOM (2.0)
GO:0072163	mesonephric epithelium development	0.000584	<0.05	WT1-AS (6.9)	RXFP2 (5.4)	ADAMTS16 (4.3)	ENSG00000250748 (4.2)	HYDIN (3.8)	DMRT2 (2.9)	ENSG00000226491 (2.5)	RNU6-64 (2.5)	WT1 (2.2)	MECOM (2.0)
MP:0005587	abnormal Meckel's cartilage morphology	0.000588	<0.05	TGFB2 (5.4)	CDH11 (5.3)	BMP5 (4.8)	LOX (4.2)	COL8A1 (3.9)	LTBP1 (3.9)	PITX1 (3.8)	WNT5A (3.7)	BMP2 (3.5)	ENSG00000177133 (3.5)
GO:0001525	angiogenesis	0.000594	<0.05	TMEM204 (4.5)	MECOM (4.3)	LMCD1 (3.5)	LOX (3.4)	COL8A1 (3.2)	ADAMTS6 (3.2)	CCDC85A (2.9)	LINC00312 (2.6)	FILIP1L (2.5)	SLC39A13 (2.4)
GO:0030323	respiratory tube development	0.000599	<0.05	BMP5 (3.6)	ADAMTS6 (3.5)	LTBP4 (3.2)	ENSG00000226491 (3.0)	MFAP4 (3.0)	SPSB1 (2.9)	ADAMTSL3 (2.7)	EFEMP1 (2.7)	C2orf54 (2.7)	TGFB2 (2.7)
GO:0033002	muscle cell proliferation	0.000608	<0.05	SMAD7 (3.2)	ELN (3.2)	LMCD1 (2.8)	LINC00312 (2.7)	CCDC85A (2.7)	ENSG00000256746 (2.6)	BMP2 (2.5)	MYBPC3 (2.4)	ENSG00000229619 (2.4)	ENSG00000226491 (2.2)
GO:0060795	cell fate commitment involved in formation of primary germ layer	0.000614	<0.05	MECOM (3.1)	IL17RD (2.9)	WT1 (2.8)	ENSG00000226491 (2.8)	RXFP2 (2.5)	HMGA2 (2.4)	ADAMTSL3 (2.2)	SLC22A18AS (2.1)	CHST4 (2.0)	WT1-AS (2.0)
MP:0009703	decreased birth body size	0.000618	<0.05	EBF2 (3.8)	NCOA1 (3.1)	MLL3 (2.9)	HMGA2 (2.8)	ENSG00000214353 (2.5)	BNC2 (2.3)	RREB1 (2.3)	TGFB2 (2.3)	KIAA0947 (2.2)	MFAP4 (2.2)
GO:0001968	fibronectin binding	0.00063	<0.05	COL8A1 (6.8)	LOX (6.3)	CRISPLD2 (5.1)	THBS2 (4.7)	LMCD1 (4.6)	FBLN2 (4.2)	ELN (2.9)	RUNX2 (2.9)	TGFB2 (2.8)	SMAD7 (2.6)
GO:0051145	smooth muscle cell differentiation	0.000634	<0.05	ENSG00000229619 (3.4)	BMP5 (3.2)	ADAMTSL3 (2.8)	ENSG00000237887 (2.8)	ENSG00000249082 (2.5)	LMCD1 (2.3)	ZNF19 (2.3)	COL24A1 (2.3)	PITX1 (2.0)	LINC00312 (2.0)
KEGG_FOCAL_ADHESION	KEGG_FOCAL_ADHESION	0.000637	<0.05	TMEM204 (4.8)	FILIP1L (4.3)	THBS2 (4.3)	CRISPLD2 (4.2)	CAV2 (3.8)	LOX (3.6)	CDH11 (3.6)	SLC39A13 (3.6)	COL8A1 (3.3)	MSRB3 (3.1)
MP:0001219	thick epidermis	0.000642	<0.05	FAM83B (4.0)	PRRG4 (3.7)	C2orf54 (3.5)	ANKFN1 (2.9)	INADL (2.8)	MARVELD3 (2.7)	TWIST2 (2.5)	PMFBP1 (2.4)	BMP2 (2.3)	ZFP36L2 (2.2)
GO:0048701	embryonic cranial skeleton morphogenesis	0.000643	<0.05	TWIST2 (3.0)	RUNX2 (3.0)	SEMA3A (2.7)	COL8A1 (2.7)	HMGA2 (2.7)	ADAMTSL3 (2.6)	DMRT2 (2.6)	PITX1 (2.6)	BNC2 (2.5)	ADAMTS6 (2.4)
ENSG00000104290	FZD3 PPI subnetwork	0.000664	<0.05	BMP7 (3.9)	FBLN2 (3.6)	WNT5A (3.4)	ADAMTS16 (3.3)	LTBP4 (3.0)	C2orf54 (3.0)	IL17RD (3.0)	CDH11 (2.8)	PITX1 (2.8)	RXFP2 (2.7)
ENSG00000107562	CXCL12 PPI subnetwork	0.00067	<0.05	GPX7 (3.7)	THBS2 (3.5)	LINC00312 (3.1)	FBLN2 (3.0)	LOX (2.9)	HP (2.6)	TMEM204 (2.5)	PROK2 (2.3)	LMCD1 (2.3)	CDH11 (2.2)
MP:0011109	partial lethality throughout fetal growth and development	0.000671	<0.05	WNT5A (3.2)	SMAD3 (2.9)	TWIST2 (2.9)	FAM83B (2.8)	SMAD7 (2.7)	RREB1 (2.6)	LTBP1 (2.6)	BMP7 (2.4)	FBLN2 (2.4)	NCOA1 (2.3)
MP:0000547	short limbs	0.000674	<0.05	BMP2 (5.1)	TWIST2 (3.6)	CDH11 (3.3)	GPX7 (3.2)	COL24A1 (3.2)	SLC39A13 (3.1)	LOX (3.1)	ERC2 (2.7)	PITX1 (2.7)	BMP7 (2.5)
MP:0000554	abnormal carpal bone morphology	0.000676	<0.05	HMGA2 (3.6)	PITX1 (3.5)	TWIST2 (3.4)	LTBP1 (3.4)	MECOM (3.1)	ADAMTSL3 (3.0)	LOX (2.7)	SLC22A18AS (2.5)	SEMA3A (2.2)	BMP7 (2.1)
MP:0003048	abnormal cervical vertebrae morphology	0.000678	<0.05	MECOM (3.7)	HMGA2 (3.5)	LTBP4 (3.4)	DMRT2 (3.4)	EBF2 (3.2)	PITX1 (3.0)	C1QTNF4 (2.4)	WNT5A (2.2)	RAPSN (2.1)	TSSK1B (2.0)
GO:0048638	regulation of developmental growth	0.000681	<0.05	ADAMTS6 (2.8)	RAPSN (2.7)	ZNF23 (2.7)	ENSG00000226491 (2.6)	RUNX2 (2.6)	SEMA3A (2.6)	ERC2 (2.6)	ENSG00000256746 (2.4)	IL17RD (2.4)	ZNF614 (2.3)
ENSG00000163453	IGFBP7 PPI subnetwork	0.000681	<0.05	THBS2 (4.7)	ELN (4.5)	LOX (3.8)	CDH11 (3.6)	MFAP4 (3.4)	COL8A1 (3.3)	FBLN2 (3.2)	GPX7 (3.1)	CRISPLD2 (3.1)	RAPSN (2.8)
GO:0010171	body morphogenesis	0.000684	<0.05	HAND2 (3.7)	ENSG00000249082 (3.6)	ANKFN1 (3.2)	PITX1 (3.1)	FAM159A (2.8)	CCDC88A (2.6)	C2orf54 (2.3)	WNT5A (2.3)	COL8A1 (2.2)	ENSG00000228536 (2.0)
GO:0001871	pattern binding	0.000687	<0.05	MFAP4 (4.8)	HP (4.4)	ELN (4.1)	BMP5 (4.1)	ADAMTSL3 (4.1)	EFEMP1 (3.9)	CDH11 (3.9)	CRISPLD2 (3.7)	THBS2 (3.7)	FBLN2 (3.5)
GO:0030247	polysaccharide binding	0.000687	<0.05	MFAP4 (4.8)	HP (4.4)	ELN (4.1)	BMP5 (4.1)	ADAMTSL3 (4.1)	EFEMP1 (3.9)	CDH11 (3.9)	CRISPLD2 (3.7)	THBS2 (3.7)	FBLN2 (3.5)
MP:0001636	irregular heartbeat	0.00069	<0.05	MYBPC3 (6.5)	GATA4 (3.6)	ELN (3.0)	ADAMTS6 (2.7)	BMP2 (2.3)	MSRB3 (2.3)	ENSG00000254560 (2.3)	ENSG00000238018 (2.3)	EBF2 (2.3)	HAND2 (2.3)
GO:0001656	metanephros development	0.000703	<0.05	RXFP2 (4.9)	ADAMTS16 (3.8)	WT1-AS (3.5)	BMP7 (3.2)	ZNF19 (3.0)	IL17RD (2.9)	TWIST2 (2.7)	ENSG00000177133 (2.6)	HMGA2 (2.6)	ENSG00000250748 (2.6)
GO:0005539	glycosaminoglycan binding	0.00071	<0.05	MFAP4 (5.0)	HP (4.2)	CDH11 (4.1)	ADAMTSL3 (4.1)	BMP5 (4.1)	THBS2 (4.0)	EFEMP1 (3.8)	ELN (3.8)	LOX (3.6)	COL8A1 (3.6)
MP:0010465	aberrant origin of the right subclavian artery	0.000712	<0.05	WNT5A (4.0)	BMP5 (3.9)	LTBP4 (3.5)	BNC2 (3.4)	IL17RD (2.9)	CDH11 (2.8)	MCC (2.8)	TMEM204 (2.5)	EFEMP1 (2.4)	SPSB1 (2.1)
GO:0008083	growth factor activity	0.000718	<0.05	BMP2 (3.8)	SEMA3A (3.7)	HMGA2 (3.7)	WNT5A (3.4)	ADAMTSL3 (3.2)	IL17RD (3.1)	SMAD7 (2.8)	COL8A1 (2.7)	TGFB2 (2.6)	LTBP1 (2.4)
ENSG00000145423	SFRP2 PPI subnetwork	0.000719	<0.05	BMP7 (4.5)	WNT5A (4.5)	IL17RD (4.0)	TGFB2 (3.1)	CDH11 (2.8)	LTBP1 (2.7)	LTBP4 (2.6)	BMP5 (2.6)	C2orf54 (2.5)	HMGA2 (2.5)
MP:0000522	kidney cortex cysts	0.000722	<0.05	WT1-AS (6.0)	HAND2 (5.2)	EFEMP1 (3.8)	ADAMTS16 (3.4)	RET (3.2)	THBS2 (2.8)	BNC2 (2.8)	ENSG00000226491 (2.5)	IFT140 (2.5)	RXFP2 (2.4)
MP:0003446	renal hypoplasia	0.000725	<0.05	WT1 (5.3)	IL17RD (5.2)	HMGA2 (4.7)	RXFP2 (4.6)	LTBP1 (4.1)	BMP7 (3.9)	TWIST2 (3.1)	MECOM (2.8)	CDH11 (2.8)	LTBP4 (2.8)
ENSG00000113140	SPARC PPI subnetwork	0.00074	<0.05	THBS2 (8.2)	LOX (6.8)	CDH11 (6.8)	COL8A1 (4.7)	TMEM204 (4.4)	GPX7 (4.0)	FBLN2 (3.7)	BMP5 (3.4)	CRISPLD2 (3.2)	LTBP1 (3.1)
MP:0001175	abnormal lung morphology	0.000742	<0.05	BMP5 (4.9)	SEMA3A (4.4)	TGFB2 (4.1)	LOX (3.9)	ELN (3.7)	MFAP4 (3.6)	CDH11 (3.5)	MECOM (3.5)	CAV2 (3.3)	ROBO2 (3.2)
REACTOME_SIGNALING_BY_VEGF	REACTOME_SIGNALING_BY_VEGF	0.000744	<0.05	TMEM204 (5.6)	HMGA2 (3.4)	CCDC85A (3.4)	LOX (2.5)	BMP5 (2.4)	TWIST2 (2.4)	CAV2 (2.4)	CDH11 (2.3)	WT1 (2.2)	ADAMTS6 (2.1)
REACTOME_VEGF_LIGAND:RECEPTOR_INTERACTIONS	REACTOME_VEGF_LIGAND:RECEPTOR_INTERACTIONS	0.000744	<0.05	TMEM204 (5.6)	HMGA2 (3.4)	CCDC85A (3.4)	LOX (2.5)	BMP5 (2.4)	TWIST2 (2.4)	CAV2 (2.4)	CDH11 (2.3)	WT1 (2.2)	ADAMTS6 (2.1)
MP:0010825	abnormal lung saccule morphology	0.000746	<0.05	MFAP4 (4.6)	MECOM (4.2)	EBF2 (3.6)	CCDC85A (3.5)	BMP5 (3.4)	RET (3.4)	SEMA3A (3.4)	ELN (3.4)	TGFB2 (3.1)	LTBP4 (3.0)
MP:0011099	complete lethality throughout fetal growth and development	0.000753	<0.05	HAND2 (4.4)	TMEM204 (3.2)	RREB1 (3.1)	ZFP36L2 (2.6)	MLL3 (2.4)	BMP2 (2.4)	PITX1 (2.4)	FILIP1L (2.4)	SMAD7 (2.3)	LTBP1 (2.1)
GO:0040012	regulation of locomotion	0.000768	<0.05	EFEMP1 (3.4)	LMCD1 (3.1)	LOX (3.0)	LINC00312 (3.0)	TMEM204 (2.9)	ADAMTS6 (2.8)	MSRB3 (2.7)	FILIP1L (2.7)	CRISPLD2 (2.6)	BMP2 (2.6)
GO:0000786	nucleosome	0.00077	<0.05	ACTRT2 (3.2)	PMFBP1 (2.8)	TSSK1B (2.3)	ENSG00000226491 (2.2)	CCDC88A (2.0)	CDCA2 (2.0)	SLC22A18AS (1.8)	WBSCR28 (1.8)	ENSG00000233147 (1.8)	TLK2 (1.7)
GO:0060840	artery development	0.000774	<0.05	ELN (3.1)	SMAD7 (2.4)	ENSG00000226491 (2.3)	IL17RD (2.3)	MSRB3 (2.2)	ZNF821 (2.1)	ZNF19 (2.1)	SPSB1 (2.1)	SPATA12 (2.1)	ADAMTS6 (1.9)
MP:0004607	abnormal cervical atlas morphology	0.000787	<0.05	DMRT2 (3.7)	HMGA2 (3.2)	EBF2 (3.1)	COL8A1 (3.0)	PITX1 (2.7)	IL17RD (2.5)	WT1-AS (2.4)	WNT5A (2.4)	BNC2 (2.3)	WT1 (2.2)
GO:0002053	positive regulation of mesenchymal cell proliferation	0.0008	<0.05	TWIST2 (3.4)	SEMA3A (3.3)	PITX1 (3.3)	B4GALNT3 (3.2)	ZNF23 (2.4)	CDH11 (2.3)	ENSG00000224186 (2.2)	BMP5 (2.1)	ACTRT2 (2.1)	ZNF614 (2.0)
MP:0003052	omphalocele	0.000814	<0.05	PITX1 (5.4)	HAND2 (4.3)	TGFB2 (3.8)	CDH11 (3.7)	MFAP4 (3.5)	WNT5A (3.1)	BMP7 (2.9)	IL17RD (2.7)	EBF2 (2.4)	BNC2 (2.4)
MP:0000480	increased rib number	0.000821	<0.05	HMGA2 (5.2)	DMRT2 (4.4)	EBF2 (3.9)	WT1 (3.5)	WT1-AS (2.9)	RXFP2 (2.9)	HAND2 (2.7)	TWIST2 (2.7)	MECOM (2.7)	C1QTNF4 (2.6)
GO:0060349	bone morphogenesis	0.000835	<0.05	ELN (3.5)	ENSG00000250748 (2.7)	COL8A1 (2.7)	SEMA3A (2.4)	PITX1 (2.3)	COL24A1 (2.3)	FBLN2 (2.3)	ADAMTSL3 (2.3)	ADAMTS6 (2.1)	ENSG00000228536 (2.1)
GO:0044420	extracellular matrix part	0.00084	<0.05	THBS2 (7.8)	MFAP4 (6.4)	CRISPLD2 (6.1)	CDH11 (5.6)	FBLN2 (5.5)	ELN (5.3)	LOX (5.3)	GPX7 (4.5)	COL8A1 (4.2)	TMEM204 (4.2)
MP:0011086	partial postnatal lethality	0.000842	<0.05	EBF2 (4.1)	HMGA2 (4.1)	SEMA3A (3.2)	ELN (3.1)	CDH11 (3.0)	ZFP36L2 (2.8)	RREB1 (2.8)	BMP2 (2.7)	NCOA1 (2.7)	MLL3 (2.7)
GO:0030855	epithelial cell differentiation	0.000843	<0.05	C2orf54 (3.2)	PITX1 (2.8)	MECOM (2.4)	FAM83B (2.4)	LTBP1 (1.9)	ROBO2 (1.9)	BMP7 (1.9)	WNT5A (1.8)	ENSG00000254560 (1.8)	BMP2 (1.8)
MP:0000534	abnormal ureter morphology	0.000847	<0.05	MFAP4 (4.2)	LTBP1 (4.1)	ADAMTSL3 (4.0)	CDH11 (3.9)	IL17RD (3.2)	LINC00312 (3.2)	MECOM (3.0)	CRISPLD2 (2.9)	BMP5 (2.8)	ELN (2.8)
GO:0035137	hindlimb morphogenesis	0.00085	<0.05	ENSG00000249082 (3.9)	PITX1 (3.2)	WNT5A (2.6)	ENSG00000224186 (2.5)	TWIST2 (2.5)	HAND2 (2.4)	IL17RD (2.3)	ZNF19 (2.2)	BMP7 (2.1)	MECOM (2.1)
ENSG00000197045	GMFB PPI subnetwork	0.000851	<0.05	MSRB3 (3.6)	MECOM (2.9)	SMAD3 (2.6)	CAV2 (2.6)	CLEC16A (2.4)	SPSB1 (2.4)	SPTBN1 (2.4)	PITX1 (2.3)	FILIP1L (2.2)	ADAMTS6 (2.2)
GO:0048566	embryonic digestive tract development	0.000853	<0.05	WT1 (3.6)	ROBO2 (3.3)	BNC2 (3.2)	BMP2 (2.8)	B4GALNT3 (2.8)	C8orf49 (2.7)	BMP5 (2.6)	WNT5A (2.5)	HAND2 (2.4)	WBSCR28 (2.3)
MP:0004592	small mandible	0.000877	<0.05	PITX1 (4.8)	ENSG00000177133 (4.4)	ENSG00000249082 (4.3)	ENSG00000254560 (3.6)	MECOM (3.2)	ENSG00000224186 (2.9)	FAM83B (2.5)	LOX (2.4)	CDH11 (2.2)	EFEMP1 (2.2)
MP:0004672	short ribs	0.000881	<0.05	RAPSN (5.4)	DMRT2 (3.9)	LMCD1 (3.7)	PITX1 (3.2)	TGFB2 (3.2)	THBS2 (2.7)	HMGA2 (2.6)	ADAMTS6 (2.5)	ENSG00000244535 (2.4)	BMP2 (2.4)
ENSG00000180340	FZD2 PPI subnetwork	0.000903	<0.05	BMP7 (4.2)	FBLN2 (3.9)	IL17RD (3.7)	WNT5A (3.7)	CDH11 (3.5)	ADAMTS16 (3.2)	LTBP4 (2.9)	PITX1 (2.8)	EFEMP1 (2.8)	TWIST2 (2.7)
ENSG00000119699	TGFB3 PPI subnetwork	0.000906	<0.05	COL8A1 (6.6)	LMCD1 (6.5)	FBLN2 (5.2)	ELN (4.8)	SMAD7 (4.7)	CRISPLD2 (4.7)	TMEM204 (4.5)	THBS2 (4.4)	EFEMP1 (4.1)	LOX (4.0)
MP:0003604	single kidney	0.000907	<0.05	HMGA2 (4.4)	BMP7 (3.9)	LTBP1 (3.5)	ROBO2 (3.3)	CDH11 (3.1)	RXFP2 (3.0)	TGFB2 (2.9)	IL17RD (2.9)	SEMA3A (2.6)	WNT5A (2.6)
MP:0008438	abnormal cutaneous collagen fibril morphology	0.000908	<0.05	THBS2 (8.1)	LOX (7.5)	FBLN2 (7.3)	CDH11 (6.3)	MFAP4 (6.0)	COL8A1 (5.3)	CRISPLD2 (5.3)	ELN (5.1)	TWIST2 (3.7)	TMEM204 (3.6)
MP:0000284	double outlet heart right ventricle	0.000914	<0.05	FILIP1L (3.9)	WNT5A (3.7)	MCC (3.6)	CDH11 (3.5)	TGFB2 (3.4)	SPSB1 (3.4)	BNC2 (3.3)	HAND2 (3.2)	LTBP4 (3.2)	IL17RD (2.9)
GO:0060562	epithelial tube morphogenesis	0.000917	<0.05	IL17RD (3.0)	BMP7 (2.8)	TWIST2 (2.8)	WNT5A (2.8)	ENSG00000250748 (2.8)	HMGA2 (2.3)	ZNF19 (2.3)	B4GALNT3 (2.3)	FAM116A (2.3)	WT1-AS (2.1)
GO:0005518	collagen binding	0.000957	<0.05	THBS2 (6.7)	COL8A1 (5.2)	TMEM204 (5.1)	FBLN2 (4.7)	GPX7 (4.5)	CRISPLD2 (4.2)	EBF2 (4.2)	ELN (4.0)	ADAMTSL3 (3.8)	LOX (3.8)
MP:0004754	abnormal kidney collecting duct morphology	0.000973	<0.05	ENSG00000177133 (3.9)	TWIST2 (3.5)	ADAMTSL3 (3.4)	LTBP1 (3.4)	MFAP4 (3.4)	DMRT2 (3.4)	MECOM (2.9)	ENSG00000247225 (2.8)	SLC22A18AS (2.7)	ADAMTS16 (2.6)
MP:0001314	corneal opacity	0.000974	<0.05	BMP7 (3.3)	COL8A1 (3.0)	FBLN2 (3.0)	CDH11 (2.6)	TGFB2 (2.4)	CRISPLD2 (2.3)	ADAMTSL3 (2.3)	CAV2 (2.1)	THBS2 (1.9)	PTPRJ (1.9)
MP:0000750	abnormal muscle regeneration	0.000975	<0.05	RAPSN (6.7)	DMRT2 (3.8)	LMCD1 (2.5)	FILIP1L (2.4)	CSGALNACT2 (2.3)	SLC39A13 (2.1)	SEMA3A (2.1)	GPX7 (2.0)	FBLN2 (2.0)	CRISPLD2 (1.8)
GO:0033189	response to vitamin A	0.000989	<0.05	ENSG00000224186 (3.8)	ENSG00000249082 (3.2)	ENSG00000254560 (2.8)	BMP5 (2.6)	WNT5A (2.5)	ENSG00000254349 (2.5)	CCDC85A (2.4)	IL17RD (2.4)	PITX1 (2.3)	C8orf49 (2.2)
ENSG00000188763	FZD9 PPI subnetwork	0.000989	<0.05	BMP7 (4.1)	FBLN2 (3.5)	WNT5A (3.5)	IL17RD (3.3)	CDH11 (3.3)	ADAMTS16 (3.2)	LTBP4 (3.0)	PITX1 (2.9)	C2orf54 (2.6)	GPX7 (2.5)
GO:0072028	nephron morphogenesis	0.000992	<0.05	WT1-AS (4.1)	ADAMTS16 (3.5)	RXFP2 (3.3)	B4GALNT3 (3.1)	HMGA2 (2.9)	ENSG00000249082 (2.9)	BMP7 (2.9)	IL17RD (2.8)	ZNF19 (2.8)	DMRT2 (2.4)
MP:0000063	decreased bone mineral density	0.00101	<0.05	BMP2 (3.5)	CDH11 (3.4)	LOX (3.1)	COL24A1 (3.0)	SEMA3A (2.9)	RUNX2 (2.9)	BMP5 (2.8)	GPX7 (2.8)	LMCD1 (2.7)	SMAD7 (2.6)
MP:0002192	hydrops fetalis	0.00101	<0.05	TMEM204 (5.0)	C8orf49 (4.6)	BMP2 (3.4)	LMCD1 (3.3)	WT1-AS (3.3)	HAND2 (3.2)	WT1 (3.0)	WNT5A (2.9)	TWIST2 (2.7)	ZNF438 (2.6)
ENSG00000112715	VEGFA PPI subnetwork	0.00102	<0.05	TMEM204 (3.0)	MARVELD3 (2.6)	ZNF19 (2.5)	LOX (2.5)	KDM4C (2.5)	TWIST2 (2.4)	EFEMP1 (2.4)	MCC (2.3)	SMAD7 (2.3)	ENSG00000224186 (2.3)
MP:0005185	decreased circulating progesterone level	0.00102	<0.05	EBF2 (3.7)	GATA4 (3.0)	C8orf49 (2.9)	PITX1 (2.6)	CALB2 (2.6)	BNC2 (2.5)	SPSB1 (2.5)	MCC (2.4)	ERC2 (2.3)	DMRT2 (2.1)
MP:0004608	abnormal cervical axis morphology	0.00103	<0.05	DMRT2 (3.9)	HMGA2 (3.4)	PITX1 (3.0)	WNT5A (2.9)	GPR45 (2.8)	WT1 (2.7)	HAND2 (2.7)	MECOM (2.7)	COL8A1 (2.6)	CDH11 (2.6)
ENSG00000115414	FN1 PPI subnetwork	0.00104	<0.05	ELN (5.5)	CRISPLD2 (5.5)	THBS2 (5.3)	MFAP4 (5.3)	COL8A1 (4.8)	LTBP1 (4.7)	LOX (4.6)	FBLN2 (4.3)	ADAMTSL3 (4.1)	LTBP4 (4.0)
GO:0017147	Wnt-protein binding	0.00104	<0.05	IL17RD (5.1)	ELN (4.7)	FBLN2 (3.9)	LTBP1 (3.5)	CDH11 (3.3)	BMP7 (3.2)	MFAP4 (3.1)	TGFB2 (2.9)	ADAMTSL3 (2.9)	COL8A1 (2.9)
ENSG00000106366	SERPINE1 PPI subnetwork	0.00104	<0.05	THBS2 (3.5)	CRISPLD2 (3.2)	HP (3.1)	SPSB1 (3.1)	AGXT (3.0)	LOX (2.9)	ADAMTS16 (2.7)	LINC00312 (2.6)	ENSG00000247225 (2.6)	ENSG00000224186 (2.5)
MP:0011088	partial neonatal lethality	0.00104	<0.05	WNT5A (3.9)	MFAP4 (3.6)	CDH11 (3.4)	RREB1 (3.4)	BMP7 (3.4)	BMP5 (3.2)	BMP2 (3.1)	MCC (2.9)	MLL3 (2.7)	ELN (2.7)
ENSG00000174292	TNK1 PPI subnetwork	0.00104	<0.05	PRRG4 (2.8)	MFAP4 (2.3)	INADL (2.1)	ENSG00000229619 (2.0)	LTBP1 (2.0)	FAM159A (2.0)	TMEM204 (2.0)	FILIP1L (1.8)	COL8A1 (1.8)	C2orf54 (1.8)
GO:0018149	peptide cross-linking	0.00104	<0.05	C2orf54 (4.4)	ENSG00000233147 (2.6)	ENSG00000249082 (2.5)	ZNF350 (2.3)	ZNF613 (2.1)	CRISPLD2 (2.1)	ROBO2 (2.1)	CCDC85A (2.0)	LOX (2.0)	CSGALNACT2 (1.9)
GO:0072006	nephron development	0.00105	<0.05	ADAMTS16 (4.6)	RXFP2 (3.9)	ENSG00000177133 (3.4)	WT1-AS (3.2)	BMP7 (2.9)	DMRT2 (2.9)	IL17RD (2.8)	RNU6-64 (2.7)	ADAMTSL3 (2.4)	RAPSN (2.3)
MP:0001783	decreased white adipose tissue amount	0.00106	<0.05	CALB2 (3.3)	ADCY3 (3.2)	CAV2 (3.0)	MLL3 (2.8)	ZFP36L2 (2.6)	HP (2.3)	NR1H3 (2.3)	PMFBP1 (2.2)	KDM4C (2.1)	GNRH1 (2.0)
ENSG00000111432	FZD10 PPI subnetwork	0.00107	<0.05	BMP7 (4.0)	FBLN2 (3.7)	WNT5A (3.5)	IL17RD (3.3)	ADAMTS16 (3.3)	LTBP4 (3.2)	CDH11 (3.0)	RXFP2 (2.7)	EFEMP1 (2.7)	PITX1 (2.6)
ENSG00000164930	FZD6 PPI subnetwork	0.00107	<0.05	BMP7 (4.0)	FBLN2 (3.7)	WNT5A (3.5)	IL17RD (3.3)	ADAMTS16 (3.3)	LTBP4 (3.2)	CDH11 (3.0)	RXFP2 (2.7)	EFEMP1 (2.7)	PITX1 (2.6)
MP:0001958	emphysema	0.00107	<0.05	MFAP4 (7.1)	ELN (4.5)	WNT5A (4.0)	CDH11 (4.0)	LOX (3.9)	COL8A1 (3.8)	LMCD1 (3.2)	TWIST2 (3.1)	CSGALNACT2 (2.9)	THBS2 (2.9)
GO:0010092	specification of organ identity	0.00108	<0.05	DMRT2 (3.6)	HMGA2 (2.8)	WT1-AS (2.7)	TWIST2 (2.6)	ZNF19 (2.5)	ADAMTSL3 (2.4)	RAPSN (2.3)	WT1 (2.2)	ENSG00000250748 (2.2)	WNT5A (2.0)
ENSG00000140285	FGF7 PPI subnetwork	0.00108	<0.05	CDH11 (6.0)	LOX (4.5)	ELN (4.0)	TMEM204 (3.9)	MFAP4 (3.8)	THBS2 (3.7)	TWIST2 (2.9)	LMCD1 (2.8)	WNT5A (2.5)	LTBP4 (2.4)
GO:0001710	mesodermal cell fate commitment	0.00109	<0.05	ADAMTSL3 (3.0)	RXFP2 (3.0)	MECOM (3.0)	CHST4 (2.8)	IL17RD (2.7)	WT1 (2.4)	ENSG00000254349 (2.1)	LTBP1 (2.0)	PITX1 (2.0)	RNU6-64 (2.0)
ENSG00000112658	SRF PPI subnetwork	0.00109	<0.05	RAPSN (3.9)	ZFP36L2 (3.2)	SLMAP (2.9)	C8orf49 (2.9)	MSRB3 (2.7)	SMAD3 (2.4)	FILIP1L (2.4)	LTBP4 (2.1)	CAV2 (2.1)	RREB1 (1.7)
MP:0002740	heart hypoplasia	0.0011	<0.05	BMP7 (2.9)	CLEC16A (2.9)	RNU6-64 (2.9)	HYDIN (2.2)	SMAD7 (2.2)	DMRT2 (2.2)	DNAJC27-AS1 (2.1)	MLL3 (2.1)	MECOM (1.9)	TSSK1B (1.9)
ENSG00000167244	IGF2 PPI subnetwork	0.00111	<0.05	MFAP4 (4.0)	ELN (3.9)	FBLN2 (3.8)	THBS2 (3.8)	LTBP4 (3.6)	AGXT (3.3)	ADAMTSL3 (3.2)	BMP7 (3.1)	EFEMP1 (2.7)	LOX (2.4)
MP:0000955	abnormal spinal cord morphology	0.00112	<0.05	IL17RD (3.6)	CCDC104 (3.3)	BMP7 (3.3)	PHLPP2 (2.5)	NCOA1 (2.5)	MAP2K4 (2.4)	EFR3B (2.2)	ENSG00000247225 (2.1)	BMP2 (2.0)	IFT140 (2.0)
ENSG00000069431	ABCC9 PPI subnetwork	0.00114	<0.05	CLEC16A (3.8)	MLL3 (3.4)	KDM4C (2.9)	RREB1 (2.9)	TLK2 (2.4)	NCOA1 (2.1)	STAU2 (2.0)	RET (1.8)	SLMAP (1.8)	ATXN1L (1.8)
GO:0060572	morphogenesis of an epithelial bud	0.00114	<0.05	TWIST2 (3.1)	ROBO2 (2.6)	ENSG00000250748 (2.5)	BMP7 (2.4)	ENSG00000224186 (2.4)	FAM83B (2.3)	PITX1 (2.3)	IL17RD (2.3)	FAM159A (2.3)	BMP5 (2.2)
GO:0060571	morphogenesis of an epithelial fold	0.00118	<0.05	TWIST2 (3.2)	ENSG00000224186 (3.0)	FAM83B (2.8)	PITX1 (2.6)	ZNF19 (2.6)	IL17RD (2.5)	ENSG00000256746 (2.3)	ROBO2 (2.3)	ZNF717 (2.1)	BMP7 (1.9)
GO:0001823	mesonephros development	0.00119	<0.05	ENSG00000250748 (5.7)	WT1-AS (5.6)	RXFP2 (5.2)	ADAMTS16 (4.8)	RNU6-64 (3.3)	DMRT2 (3.1)	WT1 (2.8)	ENSG00000228536 (2.7)	HYDIN (2.7)	ENSG00000223842 (2.4)
GO:0071295	cellular response to vitamin	0.00121	<0.05	ENSG00000249082 (3.2)	ENSG00000224186 (2.9)	IL17RD (2.9)	C2orf54 (2.8)	ZNF19 (2.7)	WNT5A (2.4)	FBLN2 (2.2)	TWIST2 (1.9)	LTBP4 (1.8)	BNC2 (1.8)
MP:0006126	abnormal outflow tract development	0.00121	<0.05	BMP5 (3.3)	MYBPC3 (3.3)	ADAMTS6 (3.2)	HAND2 (3.1)	PITX1 (2.8)	GATA4 (2.6)	MCC (2.4)	TWIST2 (2.4)	DPF3 (2.3)	ENSG00000254560 (2.2)
GO:0043062	extracellular structure organization	0.00121	<0.05	THBS2 (5.8)	COL8A1 (4.9)	LOX (4.6)	MFAP4 (4.3)	GPX7 (4.2)	ELN (4.1)	CRISPLD2 (3.8)	TMEM204 (3.5)	COL24A1 (3.4)	LMCD1 (3.2)
GO:0030198	extracellular matrix organization	0.00121	<0.05	THBS2 (5.8)	COL8A1 (4.9)	LOX (4.6)	MFAP4 (4.3)	GPX7 (4.2)	ELN (4.1)	CRISPLD2 (3.8)	TMEM204 (3.5)	COL24A1 (3.4)	LMCD1 (3.2)
GO:0019838	growth factor binding	0.00122	<0.05	THBS2 (5.2)	TMEM204 (5.2)	CDH11 (4.9)	LOX (4.8)	FBLN2 (4.8)	COL8A1 (4.5)	LMCD1 (4.3)	EFEMP1 (4.1)	ELN (4.1)	CRISPLD2 (3.6)
MP:0002168	other aberrant phenotype	0.00122	<0.05	ENSG00000250748 (3.0)	AGXT (2.9)	ADAMTS6 (2.7)	LTBP1 (2.7)	CDH11 (2.5)	LOX (2.5)	WNT5A (2.4)	HP (2.4)	THBS2 (2.4)	COL8A1 (2.4)
MP:0000088	short mandible	0.00122	<0.05	PITX1 (4.8)	RUNX2 (4.5)	BMP2 (4.1)	CDH11 (4.1)	COL24A1 (3.6)	BMP5 (3.4)	SEMA3A (3.3)	TGFB2 (3.2)	WNT5A (3.1)	ADAMTSL3 (3.0)
ENSG00000163251	FZD5 PPI subnetwork	0.00122	<0.05	BMP7 (4.4)	WNT5A (3.9)	FBLN2 (3.9)	CDH11 (3.4)	IL17RD (3.4)	ADAMTS16 (3.4)	PITX1 (3.2)	BMP2 (3.0)	RXFP2 (2.9)	LTBP4 (2.7)
MP:0001954	respiratory distress	0.00123	<0.05	BMP5 (4.2)	ELN (4.0)	CDH11 (3.8)	WNT5A (3.6)	PITX1 (3.5)	BMP2 (3.3)	LMCD1 (3.3)	MECOM (3.2)	BMP7 (3.0)	MCC (2.9)
MP:0005181	decreased circulating estradiol level	0.00125	<0.05	C8orf49 (5.0)	GATA4 (4.1)	CALB2 (3.5)	SPSB1 (3.2)	BNC2 (3.0)	ENSG00000249082 (3.0)	CSGALNACT2 (2.6)	ADAMTS6 (2.5)	WNT5A (2.4)	RUNX2 (2.2)
ENSG00000025293	PHF20 PPI subnetwork	0.00125	<0.05	ZNF438 (2.8)	TLK2 (1.9)	CWC27 (1.8)	DHX38 (1.7)	RRP15 (1.7)	RPS27A (1.6)	ENSG00000254349 (1.6)	MAP2K4 (1.6)	CELF1 (1.6)	ZNF717 (1.6)
GO:0031670	cellular response to nutrient	0.00126	<0.05	C2orf54 (3.2)	ZNF19 (3.2)	ENSG00000224186 (3.0)	ENSG00000249082 (2.7)	IL17RD (2.5)	MARVELD3 (2.4)	WNT5A (2.2)	IST1 (2.1)	LINC00312 (2.0)	FBLN2 (1.9)
ENSG00000196586	MYO6 PPI subnetwork	0.00127	<0.05	ENSG00000233147 (3.6)	SPTBN1 (2.8)	RNF112 (2.5)	KCTD9 (2.5)	LMCD1 (2.4)	COL8A1 (2.4)	MSRB3 (2.4)	GNRH1 (2.2)	INADL (2.2)	ENSG00000254349 (2.1)
MP:0004678	split xiphoid process	0.00129	<0.05	HMGA2 (3.7)	PITX1 (3.7)	ADAMTSL3 (3.6)	DMRT2 (3.2)	BMP5 (3.0)	ENSG00000229619 (3.0)	IL17RD (2.8)	HAND2 (2.6)	CHST4 (2.6)	BMP7 (2.5)
GO:0046546	development of primary male sexual characteristics	0.0013	<0.05	C8orf49 (6.8)	RXFP2 (4.0)	ADAMTS16 (4.0)	GATA4 (3.6)	WT1-AS (3.1)	WBSCR28 (2.8)	BNC2 (2.4)	WT1 (2.3)	TSSK1B (2.1)	ACTRT2 (2.1)
GO:0060828	regulation of canonical Wnt receptor signaling pathway	0.00131	<0.05	HAND2 (3.3)	MCC (2.9)	BMP7 (2.6)	CDH11 (2.6)	FBLN2 (2.5)	RUNX2 (2.5)	WNT5A (2.3)	BNC2 (2.3)	COL24A1 (2.3)	LTBP4 (2.3)
GO:0055024	regulation of cardiac muscle tissue development	0.00132	<0.05	HAND2 (2.7)	ADAMTSL3 (2.6)	MYBPC3 (2.6)	ENSG00000226491 (2.6)	ZNF23 (2.4)	ELN (2.4)	C8orf49 (2.3)	GATA4 (2.3)	BMP5 (2.3)	GNRH1 (2.2)
GO:0072012	glomerulus vasculature development	0.00137	<0.05	WT1-AS (6.3)	RNU6-64 (3.4)	RXFP2 (2.7)	LTBP4 (2.5)	AIG1 (2.5)	TMEM204 (2.5)	IL17RD (2.4)	HYDIN (2.3)	ADAMTS16 (2.3)	CDH11 (2.2)
ENSG00000173511	VEGFB PPI subnetwork	0.00137	<0.05	TMEM204 (3.7)	TWIST2 (3.2)	MARVELD3 (2.6)	KDM4C (2.4)	ENSG00000237887 (2.4)	ZNF350 (2.4)	CCDC85A (2.3)	FAM83B (2.3)	CHST4 (2.2)	FBLN2 (2.1)
MP:0000024	lowered ear position	0.00138	<0.05	CCDC85A (3.7)	TWIST2 (3.6)	WNT5A (3.4)	DMRT2 (3.3)	ENSG00000228536 (3.1)	LTBP1 (3.0)	MFAP4 (2.5)	EBF2 (2.4)	IL17RD (2.1)	FBLN2 (2.0)
GO:0048286	lung alveolus development	0.00138	<0.05	BMP5 (3.6)	BNC2 (3.5)	SEMA3A (3.3)	ENSG00000226491 (3.3)	ROBO2 (3.0)	MFAP4 (3.0)	LTBP4 (2.8)	TGFB2 (2.7)	ADAMTSL3 (2.5)	WT1 (2.5)
ENSG00000157240	FZD1 PPI subnetwork	0.00141	<0.05	BMP7 (3.8)	EFEMP1 (3.5)	IL17RD (3.3)	FBLN2 (3.1)	WNT5A (3.0)	CDH11 (3.0)	ADAMTS16 (3.0)	DMRT2 (2.6)	PITX1 (2.4)	LTBP4 (2.3)
ENSG00000157227	MMP14 PPI subnetwork	0.00143	<0.05	THBS2 (5.6)	LOX (4.5)	CAV2 (4.0)	CRISPLD2 (3.8)	FBLN2 (3.7)	COL8A1 (3.5)	COL24A1 (3.1)	CDH11 (3.0)	SPSB1 (3.0)	ENSG00000254560 (2.6)
GO:0003002	regionalization	0.00143	<0.05	DMRT2 (4.0)	HMGA2 (3.6)	EBF2 (3.3)	IL17RD (2.8)	ROBO2 (2.7)	B4GALNT3 (2.5)	TWIST2 (2.5)	ENSG00000254560 (2.5)	BMP7 (2.4)	ADAMTS6 (2.3)
GO:0060070	canonical Wnt receptor signaling pathway	0.00144	<0.05	HAND2 (3.5)	IL17RD (3.4)	BMP7 (3.2)	MCC (3.0)	WNT5A (2.6)	B4GALNT3 (2.5)	CDH11 (2.3)	FBLN2 (2.3)	RUNX2 (2.2)	TGFB2 (2.2)
MP:0002108	abnormal muscle morphology	0.00145	<0.05	RAPSN (7.2)	LTBP4 (3.9)	DMRT2 (3.5)	ELN (3.4)	EBF2 (3.1)	FBLN2 (2.9)	NCOA1 (2.8)	B4GALNT3 (2.4)	LMCD1 (2.4)	LINC00486 (2.2)
MP:0003227	abnormal vascular branching morphogenesis	0.00146	<0.05	TMEM204 (5.0)	MECOM (4.5)	WT1 (3.8)	WT1-AS (3.3)	SPSB1 (2.8)	ARHGEF3 (2.7)	LTBP4 (2.6)	LIMK1 (2.6)	LMCD1 (2.4)	ADAMTS6 (2.4)
GO:0017015	regulation of transforming growth factor beta receptor signaling pathway	0.00149	<0.05	MSRB3 (3.0)	ELN (3.0)	SMAD7 (2.8)	ENSG00000177133 (2.6)	TLK2 (2.4)	COL8A1 (2.4)	ATXN1L (2.3)	C8orf49 (2.2)	CSGALNACT2 (2.2)	FAM116A (2.0)
MP:0000065	abnormal bone marrow cavity morphology	0.00149	<0.05	COL24A1 (5.2)	CDH11 (5.0)	COL8A1 (3.9)	SLC39A13 (3.5)	THBS2 (3.3)	LINC00312 (3.2)	FBLN2 (2.9)	CRISPLD2 (2.9)	IFT140 (2.8)	LMCD1 (2.7)
GO:0048645	organ formation	0.0015	<0.05	WT1-AS (5.4)	DMRT2 (3.2)	WT1 (3.1)	TWIST2 (3.0)	HMGA2 (2.6)	MECOM (2.5)	PITX1 (2.4)	BNC2 (2.4)	IL17RD (2.3)	HAND2 (2.2)
MP:0003229	abnormal vitelline vasculature morphology	0.00151	<0.05	TMEM204 (4.5)	MECOM (3.9)	SMAD7 (3.3)	CCDC85A (3.0)	ZFP36L2 (2.9)	LOX (2.7)	BMP7 (2.5)	MCC (2.5)	GATA4 (2.5)	HMGA2 (2.5)
GO:0003007	heart morphogenesis	0.00152	<0.05	MYBPC3 (3.6)	GATA4 (3.4)	BMP5 (3.2)	HAND2 (3.2)	LMCD1 (2.9)	ENSG00000256746 (2.6)	PITX1 (2.5)	C8orf49 (2.5)	FBLN2 (2.4)	ENSG00000238018 (2.4)
ENSG00000170365	SMAD1 PPI subnetwork	0.00153	<0.05	SMAD7 (3.7)	NCOA1 (2.9)	ATXN1L (2.6)	MLL3 (2.5)	MCC (2.4)	ZFP36L2 (2.4)	RREB1 (2.3)	CELF1 (2.3)	MSRB3 (2.2)	ZNF350 (2.2)
MP:0004351	short humerus	0.00153	<0.05	BMP2 (4.0)	SEMA3A (3.7)	HMGA2 (3.3)	CDH11 (3.2)	GPX7 (3.2)	COL24A1 (3.2)	BNC2 (3.1)	TGFB2 (2.8)	MECOM (2.8)	TWIST2 (2.6)
MP:0000559	abnormal femur morphology	0.00154	<0.05	CDH11 (4.3)	LMCD1 (4.2)	THBS2 (4.1)	MSRB3 (3.9)	COL8A1 (3.9)	BMP2 (3.6)	SEMA3A (3.4)	LOX (3.4)	RUNX2 (3.1)	GPX7 (3.0)
MP:0010402	ventricular septal defect	0.00156	<0.05	SMAD7 (3.6)	SPSB1 (3.6)	FBLN2 (3.5)	FILIP1L (3.5)	LTBP1 (3.4)	CDH11 (3.4)	BMP2 (3.2)	MCC (3.2)	LTBP4 (2.9)	LINC00312 (2.9)
MP:0005325	abnormal renal glomerulus morphology	0.00157	<0.05	WT1-AS (4.3)	FILIP1L (3.4)	SPSB1 (3.3)	ADAMTS16 (3.2)	ARHGEF3 (3.0)	IL17RD (2.7)	SMAD7 (2.6)	EFEMP1 (2.6)	LMCD1 (2.5)	TMEM204 (2.4)
GO:0030510	regulation of BMP signaling pathway	0.00158	<0.05	FBLN2 (3.6)	C8orf49 (3.0)	ELN (3.0)	SMAD7 (2.9)	BMP2 (2.7)	LMCD1 (2.7)	COL8A1 (2.6)	MSRB3 (2.5)	MFAP4 (2.5)	SLC39A13 (2.4)
GO:0042476	odontogenesis	0.00158	<0.05	PITX1 (3.6)	ENSG00000249082 (3.3)	BMP7 (2.7)	WNT5A (2.6)	TWIST2 (2.4)	ENSG00000177133 (2.3)	IL17RD (2.2)	DMRT2 (2.2)	ENSG00000223842 (2.0)	ZNF19 (1.9)
GO:0001654	eye development	0.00159	<0.05	DPF3 (3.2)	MCC (2.5)	ENSG00000177133 (2.5)	TSSK1B (2.4)	TGFB2 (2.3)	SEMA3A (2.1)	RXFP2 (2.1)	SMEK2 (2.0)	WNT5A (2.0)	ADAMTS16 (1.9)
MP:0001304	cataracts	0.00159	<0.05	DOCK5 (4.3)	SLC22A18AS (2.0)	RREB1 (2.0)	B4GALNT3 (1.8)	SLC39A13 (1.8)	RAPSN (1.7)	ENSG00000224186 (1.6)	SMAD7 (1.6)	GNRH1 (1.6)	ENSG00000229619 (1.6)
MP:0003419	delayed endochondral bone ossification	0.0016	<0.05	ADAMTSL3 (3.9)	TGFB2 (3.7)	PITX1 (3.5)	MECOM (3.4)	LOX (3.2)	CDH11 (2.8)	MSRB3 (2.6)	EBF2 (2.5)	COL24A1 (2.4)	COL8A1 (2.4)
ENSG00000160199	PKNOX1 PPI subnetwork	0.0016	<0.05	RAPSN (5.5)	WT1 (5.4)	ENSG00000229619 (3.7)	TWIST2 (3.6)	WT1-AS (3.4)	DMRT2 (3.1)	HAND2 (3.1)	MECOM (3.0)	HMGA2 (2.9)	LTBP1 (2.5)
MP:0000157	abnormal sternum morphology	0.00161	<0.05	HMGA2 (3.9)	PITX1 (3.5)	WNT5A (3.4)	SMAD3 (3.0)	SPSB1 (2.8)	EBF2 (2.8)	TGFB2 (2.8)	LMCD1 (2.7)	IFT140 (2.6)	BMP5 (2.5)
GO:0090101	negative regulation of transmembrane receptor protein serine/threonine kinase signaling pathway	0.00165	<0.05	MSRB3 (3.7)	COL8A1 (3.6)	FBLN2 (3.4)	SLC39A13 (3.3)	ENSG00000177133 (3.3)	ELN (3.2)	ADAMTS6 (3.2)	THBS2 (2.8)	LTBP1 (2.7)	C8orf49 (2.6)
GO:0005581	collagen	0.00167	<0.05	THBS2 (7.9)	MFAP4 (6.2)	CRISPLD2 (6.0)	CDH11 (6.0)	LOX (5.3)	GPX7 (5.0)	BMP5 (4.7)	FBLN2 (4.0)	TMEM204 (3.9)	COL8A1 (3.8)
MP:0003560	osteoarthritis	0.00169	<0.05	THBS2 (6.0)	COL8A1 (5.7)	CRISPLD2 (5.6)	ELN (4.6)	LOX (3.6)	LMCD1 (3.5)	CDH11 (3.4)	ADAMTSL3 (3.4)	FBLN2 (3.3)	B4GALNT3 (2.6)
MP:0008528	polycystic kidney	0.00171	<0.05	AGBL2 (3.5)	ENSG00000247225 (3.4)	IFT140 (3.1)	ADAMTSL3 (3.1)	ZNF717 (3.1)	TGFB2 (2.7)	CCDC104 (2.7)	IL17RD (2.6)	ZNF23 (2.5)	LTBP1 (2.2)
GO:0031128	developmental induction	0.00171	<0.05	RXFP2 (3.0)	DMRT2 (2.8)	ENSG00000238018 (2.8)	ENSG00000249082 (2.8)	TWIST2 (2.8)	HMGA2 (2.4)	SEMA3A (2.3)	WNT5A (2.2)	BMP7 (2.2)	ZNF438 (2.1)
GO:0046545	development of primary female sexual characteristics	0.00171	<0.05	WT1-AS (4.1)	C8orf49 (3.9)	RXFP2 (2.5)	ADAMTS16 (2.4)	GATA4 (2.2)	TWIST2 (2.2)	ZNF717 (2.2)	DMRT2 (2.1)	SPSB1 (2.1)	LINC00312 (2.1)
GO:0072088	nephron epithelium morphogenesis	0.00172	<0.05	B4GALNT3 (3.6)	HMGA2 (3.1)	ENSG00000228536 (3.1)	BMP7 (3.0)	ZNF19 (2.9)	ENSG00000249082 (2.9)	ADAMTS16 (2.7)	ENSG00000226491 (2.6)	RXFP2 (2.5)	TSSK1B (2.5)
GO:0045168	cell-cell signaling involved in cell fate commitment	0.00172	<0.05	DMRT2 (2.9)	ENSG00000249082 (2.8)	RXFP2 (2.7)	TWIST2 (2.7)	ENSG00000238018 (2.6)	HMGA2 (2.5)	BMP7 (2.4)	WNT5A (2.2)	SEMA3A (2.2)	ZNF438 (2.1)
GO:0045445	myoblast differentiation	0.00174	<0.05	ENSG00000226491 (3.5)	DNAH12 (3.4)	ZNF19 (3.2)	ENSG00000224186 (3.2)	ENSG00000249082 (2.6)	ENSG00000229619 (2.6)	RAPSN (2.2)	PITX1 (2.2)	GNRH1 (2.1)	SLC22A18AS (2.0)
MP:0006042	increased apoptosis	0.00175	<0.05	GATA4 (3.4)	CDCA2 (2.8)	DHX38 (2.8)	UHRF1 (2.3)	KIAA0947 (2.3)	HMGA2 (2.1)	SMAD7 (1.9)	PNPT1 (1.9)	FAM208A (1.7)	AP1G1 (1.6)
MP:0004703	abnormal vertebral column morphology	0.00175	<0.05	COL8A1 (4.3)	ADAMTS6 (3.0)	LMCD1 (2.9)	WNT5A (2.8)	CDH11 (2.8)	FBLN2 (2.8)	LOX (2.8)	IL17RD (2.7)	TSSK1B (2.4)	TGFB2 (2.4)
KEGG_PATHWAYS_IN_CANCER	KEGG_PATHWAYS_IN_CANCER	0.00176	<0.05	SMAD3 (3.7)	BMP7 (3.6)	SMAD7 (3.3)	WNT5A (3.3)	TWIST2 (3.2)	BMP5 (2.8)	IL17RD (2.7)	ZFP36L2 (2.6)	CAV2 (2.6)	EBF2 (2.6)
ENSG00000122194	PLG PPI subnetwork	0.00176	<0.05	AGXT (4.9)	LOX (4.3)	THBS2 (4.2)	HP (4.1)	TAT (3.9)	MFAP4 (3.9)	CRISPLD2 (3.2)	FBLN2 (3.2)	HMGA2 (2.9)	WNT5A (2.6)
GO:0090090	negative regulation of canonical Wnt receptor signaling pathway	0.00178	<0.05	HAND2 (3.8)	FBLN2 (3.0)	BMP7 (2.9)	MCC (2.5)	IL17RD (2.3)	ENSG00000226491 (2.3)	TWIST2 (2.2)	FAM159A (2.2)	EFEMP1 (2.2)	RUNX2 (2.1)
MP:0002092	abnormal eye morphology	0.00179	<0.05	FBLN2 (4.3)	LTBP1 (4.0)	COL8A1 (3.9)	BMP7 (3.4)	IL17RD (3.2)	WNT5A (3.1)	TGFB2 (2.5)	MFAP4 (2.5)	SPSB1 (2.2)	ERC2 (2.2)
MP:0000598	abnormal liver morphology	0.00181	<0.05	AGXT (4.6)	TAT (3.7)	HP (3.5)	LOX (2.6)	FAM83B (2.6)	THBS2 (2.5)	EFEMP1 (2.2)	AGBL2 (2.0)	LTBP4 (2.0)	GPX7 (1.7)
MP:0002060	abnormal skin morphology	0.00182	<0.05	FAM83B (4.7)	THBS2 (3.4)	SMAD3 (2.7)	ENSG00000245954 (2.7)	PRRG4 (2.6)	LOX (2.5)	CAV2 (2.2)	INADL (2.1)	BNC2 (2.1)	BMP2 (2.1)
ENSG00000126001	CEP250 PPI subnetwork	0.00182	<0.05	MAP2K4 (2.6)	CLEC16A (2.5)	GATA4 (2.4)	SLMAP (2.2)	B4GALNT3 (2.2)	ERC2 (2.1)	WT1 (2.1)	MCC (2.0)	PHLPP2 (2.0)	MARVELD3 (1.9)
MP:0004837	abnormal neural fold formation	0.00182	<0.05	IL17RD (5.7)	INADL (2.7)	HMGA2 (2.5)	ENSG00000224186 (2.3)	ZNF615 (2.2)	GATA4 (2.1)	WNT5A (2.0)	RREB1 (1.9)	EFEMP1 (1.9)	MCC (1.8)
GO:0032835	glomerulus development	0.00182	<0.05	WT1-AS (4.9)	RXFP2 (4.4)	ADAMTS16 (4.0)	ADAMTSL3 (3.0)	IL17RD (2.8)	TMEM204 (2.7)	ENSG00000237887 (2.4)	ZNF23 (2.4)	LMCD1 (2.1)	EFEMP1 (2.1)
GO:0046660	female sex differentiation	0.00183	<0.05	WT1-AS (4.1)	C8orf49 (4.0)	ZNF717 (2.7)	RXFP2 (2.5)	TWIST2 (2.5)	ADAMTS16 (2.4)	GATA4 (2.3)	DMRT2 (2.3)	LINC00312 (2.0)	SPSB1 (2.0)
ENSG00000017427	IGF1 PPI subnetwork	0.00183	<0.05	THBS2 (3.8)	FBLN2 (3.7)	ADAMTSL3 (3.6)	EFEMP1 (2.9)	COL8A1 (2.8)	TAT (2.7)	BNC2 (2.6)	LOX (2.5)	LTBP4 (2.4)	ENSG00000237887 (2.4)
MP:0001177	atelectasis	0.00183	<0.05	LOX (3.2)	ELN (3.1)	MFAP4 (2.7)	BMP5 (2.6)	EBF2 (2.6)	ADCY3 (2.3)	FAM83B (2.3)	FAM208A (2.3)	ENSG00000177133 (2.2)	COL8A1 (2.1)
ENSG00000018408	WWTR1 PPI subnetwork	0.00187	<0.05	ELN (4.2)	SPSB1 (3.3)	MFAP4 (3.1)	RAPSN (2.7)	CAV2 (2.7)	C2orf54 (2.6)	GNRH1 (2.5)	TWIST2 (2.3)	SLC22A18AS (2.2)	FBLN2 (2.1)
MP:0005205	abnormal eye anterior chamber morphology	0.0019	<0.05	COL8A1 (3.6)	PITX1 (3.0)	ADAMTS6 (2.9)	LOX (2.6)	CDH11 (2.5)	ELN (2.4)	ADAMTSL3 (2.4)	ENSG00000254560 (2.2)	ZNF19 (2.1)	LMCD1 (2.1)
ENSG00000184357	HIST1H1B PPI subnetwork	0.00193	<0.05	FBLN2 (2.7)	CDCA2 (2.3)	KDM4C (2.2)	CDH11 (2.1)	ELN (1.9)	ENSG00000226491 (1.9)	TWIST2 (1.8)	TLK2 (1.7)	COL8A1 (1.6)	WNT5A (1.6)
MP:0002233	abnormal nose morphology	0.00195	<0.05	IL17RD (4.6)	ADAMTSL3 (3.6)	SEMA3A (3.3)	MECOM (3.0)	ENSG00000250748 (2.3)	SMAD3 (2.3)	WNT5A (2.3)	ENSG00000254560 (2.2)	TGFB2 (2.2)	BMP2 (2.2)
GO:0043256	laminin complex	0.002	<0.05	INADL (4.3)	ENSG00000228536 (3.2)	FBLN2 (3.1)	MARVELD3 (2.9)	CAV2 (2.8)	LTBP4 (2.7)	MFAP4 (2.6)	GPX7 (2.6)	ROBO2 (2.6)	THBS2 (2.5)
MP:0003723	abnormal long bone morphology	0.00201	<0.05	LOX (4.5)	CDH11 (4.3)	COL24A1 (4.3)	GPX7 (4.0)	TGFB2 (3.3)	THBS2 (3.2)	BMP2 (3.0)	WNT5A (3.0)	BMP5 (2.9)	SLC39A13 (2.8)
GO:0001658	branching involved in ureteric bud morphogenesis	0.00202	<0.05	RXFP2 (5.8)	WT1-AS (4.8)	B4GALNT3 (4.2)	WT1 (3.5)	ZNF19 (3.0)	ADAMTS16 (2.9)	ENSG00000249082 (2.9)	BMP7 (2.6)	HMGA2 (2.4)	RAPSN (2.4)
ENSG00000116809	ZBTB17 PPI subnetwork	0.00206	<0.05	MYBPC3 (4.1)	ENSG00000238018 (3.0)	GATA4 (3.0)	BMP2 (2.8)	WNT5A (2.6)	RASGEF1A (2.2)	RUNX2 (2.1)	DHODH (2.1)	CCDC85A (2.0)	ENSG00000254560 (1.9)
ENSG00000108821	COL1A1 PPI subnetwork	0.00206	<0.05	THBS2 (7.2)	LOX (5.8)	TMEM204 (4.3)	LTBP1 (4.2)	CDH11 (4.1)	EFEMP1 (4.0)	ENSG00000233147 (3.5)	COL8A1 (3.5)	CRISPLD2 (3.4)	FBLN2 (3.1)
MP:0003921	abnormal heart left ventricle morphology	0.00207	<0.05	MYBPC3 (6.6)	GATA4 (3.6)	FBLN2 (3.6)	HAND2 (3.4)	LTBP4 (3.2)	DLEU1 (2.8)	LOX (2.7)	MFAP4 (2.5)	BMP5 (2.4)	ELN (2.4)
ENSG00000108179	PPIF PPI subnetwork	0.00214	<0.05	ENSG00000233147 (2.2)	DNAJC27 (2.2)	SEMA3A (1.9)	ZNF350 (1.9)	TXNL4B (1.8)	ZNF438 (1.8)	C6orf195 (1.7)	DMRT2 (1.7)	PTPMT1 (1.6)	KCTD9 (1.6)
GO:0001890	placenta development	0.00215	<0.05	COL24A1 (3.4)	FAM83B (3.3)	MARVELD3 (2.6)	C8orf49 (2.2)	ZNF23 (2.1)	ENSG00000254349 (2.0)	ZNF613 (2.0)	ENSG00000254560 (1.9)	TLK2 (1.9)	DPF3 (1.8)
MP:0000120	malocclusion	0.00215	<0.05	BMP2 (3.6)	HAND2 (3.4)	INADL (3.0)	BMP5 (3.0)	PITX1 (3.0)	HMGA2 (2.9)	SPSB1 (2.8)	SMAD7 (2.7)	CDH11 (2.7)	SLC39A13 (2.4)
GO:0048368	lateral mesoderm development	0.00217	<0.05	ENSG00000224186 (3.5)	HMCN2 (2.9)	ENSG00000226491 (2.9)	NEIL2 (2.3)	BMP5 (2.1)	FAM116A (2.1)	ENSG00000249082 (2.0)	TWIST2 (2.0)	LINC00486 (1.9)	ZNF438 (1.9)
GO:0070412	R-SMAD binding	0.00219	<0.05	SMAD7 (5.5)	GATA4 (2.5)	ENSG00000229619 (2.4)	CELF1 (2.2)	FAM116A (2.2)	ZFP36L2 (2.2)	ENSG00000254560 (2.1)	ENSG00000214353 (2.0)	DPF3 (2.0)	ADAMTS6 (2.0)
GO:0045785	positive regulation of cell adhesion	0.00219	<0.05	LOX (3.2)	ENSG00000214353 (2.9)	ADAMTS6 (2.7)	LINC00486 (2.6)	EFEMP1 (2.6)	LMCD1 (2.6)	CRISPLD2 (2.4)	COL8A1 (2.4)	MSRB3 (2.4)	SLC39A13 (2.3)
GO:0046661	male sex differentiation	0.0022	<0.05	C8orf49 (7.6)	GATA4 (4.0)	ADAMTS16 (4.0)	RXFP2 (3.9)	WT1-AS (2.9)	WBSCR28 (2.7)	WT1 (2.3)	BNC2 (2.2)	TSSK1B (2.2)	CALB2 (2.2)
MP:0003231	abnormal placenta vasculature	0.00223	<0.05	BMP7 (2.9)	RREB1 (2.3)	FAM208A (2.3)	TSSK1B (2.2)	NCOA1 (2.0)	MYBPC3 (2.0)	MLL3 (1.9)	ELN (1.9)	SMAD7 (1.9)	MARVELD3 (1.9)
GO:0030246	carbohydrate binding	0.00224	<0.05	HP (4.8)	MFAP4 (4.7)	CRISPLD2 (3.6)	BMP5 (3.2)	ELN (3.1)	FBLN2 (2.9)	PROK2 (2.8)	AGXT (2.8)	EFEMP1 (2.7)	ADAMTSL3 (2.7)
GO:0005201	extracellular matrix structural constituent	0.00225	<0.05	THBS2 (7.8)	MFAP4 (6.2)	CRISPLD2 (5.9)	FBLN2 (5.8)	LOX (5.6)	COL8A1 (5.3)	ELN (5.2)	CDH11 (5.0)	GPX7 (4.9)	BMP5 (3.9)
MP:0008813	decreased common myeloid progenitor cell number	0.00226	<0.05	HMGA2 (3.4)	MECOM (3.0)	LTBP1 (2.9)	ENSG00000238018 (2.7)	PHLPP2 (2.6)	LINC00312 (2.4)	MLL3 (2.1)	ZFP36L2 (1.8)	DLEU1 (1.8)	ADAMTS6 (1.8)
MP:0006301	abnormal mesenchyme morphology	0.00227	<0.05	WNT5A (4.5)	TWIST2 (3.5)	THBS2 (3.1)	LOX (3.0)	KDM4C (2.5)	BMP5 (2.4)	CDH11 (2.4)	LTBP1 (2.4)	DNAH12 (2.3)	CRISPLD2 (2.3)
MP:0008146	asymmetric rib-sternum attachment	0.00228	<0.05	HMGA2 (6.4)	EBF2 (3.4)	ENSG00000229619 (3.3)	DMRT2 (3.0)	WNT5A (2.8)	TWIST2 (2.6)	ROBO2 (2.4)	LIMK1 (2.4)	IL17RD (2.4)	MECOM (2.3)
MP:0008148	abnormal rib-sternum attachment	0.00229	<0.05	DMRT2 (5.9)	PITX1 (4.9)	EBF2 (3.9)	HMGA2 (3.6)	RAPSN (3.5)	HAND2 (2.5)	TWIST2 (2.5)	IL17RD (2.4)	LIMK1 (2.2)	ENSG00000244535 (2.1)
ENSG00000156076	WIF1 PPI subnetwork	0.0023	<0.05	WNT5A (4.0)	C2orf54 (3.9)	BMP7 (3.9)	LTBP4 (3.0)	TWIST2 (2.7)	FBLN2 (2.5)	IL17RD (2.4)	RXFP2 (2.4)	DMRT2 (2.3)	ERC2 (2.2)
MP:0009115	abnormal fat cell morphology	0.00231	<0.05	NR1H3 (4.8)	CALB2 (3.5)	SPSB1 (3.3)	RUNX2 (3.2)	CAV2 (3.1)	ZFP36L2 (2.7)	ADCY3 (2.6)	TWIST2 (2.4)	FBLN2 (2.3)	LINC00486 (2.2)
ENSG00000115461	IGFBP5 PPI subnetwork	0.00231	<0.05	THBS2 (6.9)	COL8A1 (6.0)	LOX (5.1)	CDH11 (4.5)	LMCD1 (3.5)	WT1 (3.3)	FILIP1L (3.3)	FBLN2 (3.1)	AGXT (3.1)	HP (2.9)
GO:0007179	transforming growth factor beta receptor signaling pathway	0.00232	<0.05	ELN (3.9)	SMAD7 (3.4)	MFAP4 (3.2)	COL8A1 (3.1)	ADAMTSL3 (3.0)	ATXN1L (2.9)	LMCD1 (2.6)	FAM116A (2.5)	CSGALNACT2 (2.4)	LTBP1 (2.4)
MP:0008725	enlarged heart atrium	0.00234	<0.05	MYBPC3 (5.6)	GATA4 (3.6)	NCOA1 (2.8)	EBF2 (2.7)	DPF3 (2.6)	NR1H3 (2.5)	RAPSN (2.4)	SMAD7 (2.2)	ENSG00000247225 (2.2)	WT1-AS (2.2)
GO:0032993	protein-DNA complex	0.00235	<0.05	ACTRT2 (2.1)	ENSG00000226491 (2.0)	CDCA2 (2.0)	CCDC88A (1.7)	ENSG00000245954 (1.7)	PMFBP1 (1.6)	ENSG00000233147 (1.6)	SLC22A18AS (1.5)	UHRF1 (1.5)	TSSK1B (1.5)
MP:0006032	abnormal ureteric bud morphology	0.00237	<0.05	BMP7 (3.6)	IL17RD (3.3)	MFAP4 (3.1)	ADAMTSL3 (2.8)	WT1 (2.8)	ENSG00000226491 (2.8)	HMGA2 (2.7)	RXFP2 (2.7)	ENSG00000237887 (2.6)	PTPRJ (2.6)
GO:0003156	regulation of organ formation	0.00241	<0.20	WT1-AS (4.7)	TWIST2 (3.9)	DMRT2 (2.9)	IL17RD (2.6)	ENSG00000238018 (2.5)	ENSG00000249082 (2.4)	WNT5A (2.3)	HAND2 (2.3)	PITX1 (2.2)	HMGA2 (2.1)
MP:0000558	abnormal tibia morphology	0.00241	<0.20	COL24A1 (4.2)	ENSG00000249082 (3.8)	WNT5A (3.7)	HAND2 (3.4)	PITX1 (3.2)	CRISPLD2 (3.1)	CDH11 (2.8)	BMP2 (2.8)	RUNX2 (2.7)	TGFB2 (2.6)
GO:0042474	middle ear morphogenesis	0.00244	<0.20	PITX1 (3.2)	TWIST2 (3.1)	IL17RD (2.7)	BNC2 (2.7)	DMRT2 (2.7)	HAND2 (2.5)	ADAMTSL3 (2.4)	TGFB2 (2.1)	EBF2 (2.1)	ZNF19 (1.9)
ENSG00000070018	LRP6 PPI subnetwork	0.00244	<0.20	IL17RD (4.7)	TGFB2 (4.0)	MECOM (3.1)	CDH11 (2.8)	LTBP1 (2.8)	BMP7 (2.8)	ENSG00000249082 (2.7)	HMGA2 (2.5)	WNT5A (2.4)	PITX1 (2.3)
MP:0003936	abnormal reproductive system development	0.00247	<0.20	BMP7 (4.5)	ERC2 (4.2)	MCC (3.9)	GATA4 (3.7)	C8orf49 (3.4)	BMP2 (3.4)	CDH11 (3.3)	WT1 (3.2)	STAU2 (2.9)	IL17RD (2.8)
GO:0001701	in utero embryonic development	0.00248	<0.20	C8orf49 (3.3)	TLK2 (3.2)	ZNF19 (3.1)	ATXN1L (2.9)	LINC00312 (2.8)	SPSB1 (2.7)	LMCD1 (2.1)	SMAD3 (2.1)	GATA4 (2.0)	SMAD7 (2.0)
MP:0005592	abnormal vascular smooth muscle morphology	0.00249	<0.20	LMCD1 (4.1)	TMEM204 (4.0)	MFAP4 (3.9)	MSRB3 (3.5)	COL8A1 (3.4)	ADAMTSL3 (3.3)	LTBP4 (3.1)	ELN (3.0)	MYBPC3 (2.8)	SLC39A13 (2.7)
MP:0004618	thoracic vertebral transformation	0.00249	<0.20	TWIST2 (4.0)	HMGA2 (3.9)	EBF2 (2.7)	MECOM (2.7)	DMRT2 (2.5)	WT1 (2.3)	RET (2.1)	DLEU1 (2.1)	ROBO2 (2.0)	MSRB3 (2.0)
GO:0060322	head development	0.0025	<0.20	FAM159A (3.3)	ENSG00000249082 (3.0)	WNT5A (3.0)	ENSG00000245954 (2.7)	C2orf54 (2.3)	CCDC88A (2.3)	ENSG00000247324 (2.2)	HAND2 (2.1)	BNC2 (2.1)	PITX1 (2.0)
MP:0010392	prolonged QRS complex duration	0.00252	<0.20	MYBPC3 (5.5)	MSRB3 (3.5)	GATA4 (3.5)	RAPSN (3.4)	ENSG00000247324 (2.4)	MECOM (2.4)	DPF3 (2.1)	LTBP1 (2.1)	ELN (2.0)	ENSG00000214353 (2.0)
ENSG00000144061	NPHP1 PPI subnetwork	0.00252	<0.20	LTBP4 (4.4)	SMAD3 (2.6)	FILIP1L (2.5)	GNRH1 (2.4)	TGFB2 (2.3)	MSRB3 (2.1)	ZNF615 (2.1)	ZNF350 (2.0)	CAV2 (2.0)	C6orf195 (2.0)
GO:0060348	bone development	0.00254	<0.20	ELN (3.5)	HAND2 (2.9)	GPX7 (2.6)	PITX1 (2.5)	FBLN2 (2.5)	SEMA3A (2.4)	COL8A1 (2.3)	ADAMTS6 (2.3)	DMRT2 (2.2)	ENSG00000228536 (2.1)
MP:0006396	decreased long bone epiphyseal plate size	0.00256	<0.20	MCC (3.4)	BMP2 (3.3)	SEMA3A (2.8)	TGFB2 (2.6)	SLC22A18AS (2.5)	CAV2 (2.3)	LTBP4 (2.2)	TAT (2.2)	ACP2 (2.0)	ENSG00000214353 (2.0)
GO:0048407	platelet-derived growth factor binding	0.00256	<0.20	CDH11 (7.6)	THBS2 (7.2)	LOX (5.9)	TMEM204 (4.9)	CRISPLD2 (4.4)	GPX7 (4.1)	FILIP1L (3.7)	FBLN2 (3.5)	LMCD1 (3.4)	ELN (3.3)
ENSG00000100815	TRIP11 PPI subnetwork	0.00257	<0.20	CLEC16A (2.7)	MCC (2.5)	MAP2K4 (2.4)	GATA4 (2.3)	DENND1A (2.2)	WT1 (2.2)	PRRG4 (2.0)	SLMAP (2.0)	SPTBN1 (1.9)	NCOA1 (1.9)
GO:0035136	forelimb morphogenesis	0.00258	<0.20	TWIST2 (4.8)	BNC2 (3.0)	WNT5A (2.6)	RXFP2 (2.5)	HAND2 (2.0)	ZNF615 (1.9)	HMGA2 (1.8)	IL17RD (1.8)	FBLN2 (1.7)	ZNF717 (1.7)
ENSG00000080603	SRCAP PPI subnetwork	0.00259	<0.20	DENND1A (2.6)	TLK2 (2.3)	TXNL4B (2.2)	ENSG00000233147 (2.0)	PTRHD1 (1.8)	C3orf26 (1.7)	CCDC66 (1.6)	UHRF1 (1.5)	MLL3 (1.4)	FAM208A (1.4)
GO:0000785	chromatin	0.00261	<0.20	TLK2 (2.4)	UHRF1 (2.3)	CDCA2 (2.2)	ZFP36L2 (2.2)	MLL3 (2.0)	FAM208A (1.8)	RREB1 (1.7)	ENSG00000226491 (1.6)	CENPO (1.6)	SMAD7 (1.6)
GO:0042641	actomyosin	0.00262	<0.20	MSRB3 (5.8)	FILIP1L (5.4)	ENSG00000229619 (4.5)	SLMAP (4.4)	TGFB2 (3.8)	LMCD1 (3.6)	DOCK5 (3.3)	LINC00312 (2.6)	CRISPLD2 (2.2)	MFAP4 (2.1)
ENSG00000157766	ACAN PPI subnetwork	0.00266	<0.20	THBS2 (7.8)	CRISPLD2 (7.0)	LOX (4.9)	PROK2 (4.5)	TWIST2 (4.2)	FBLN2 (4.0)	GPX7 (3.7)	WNT5A (3.4)	CDH11 (3.3)	LINC00312 (3.0)
MP:0001712	abnormal placenta development	0.00266	<0.20	SMAD3 (3.5)	FAM83B (3.1)	BMP5 (2.8)	TWIST2 (2.7)	PITX1 (2.4)	C2orf54 (2.2)	WNT5A (2.2)	CAV2 (2.1)	BMP7 (2.1)	EBF2 (2.1)
ENSG00000119630	PGF PPI subnetwork	0.00267	<0.20	TMEM204 (3.8)	TWIST2 (3.2)	KDM4C (2.7)	MARVELD3 (2.4)	ENSG00000237887 (2.3)	FAM83B (2.2)	BNC2 (2.2)	FNBP4 (2.1)	SMAD7 (2.0)	MCC (2.0)
GO:0007229	integrin-mediated signaling pathway	0.00268	<0.20	DOCK5 (4.2)	ENSG00000247324 (2.9)	ZNF19 (2.9)	C2orf63 (2.6)	LTBP1 (2.6)	ENSG00000238018 (2.5)	CRISPLD2 (2.5)	CSGALNACT2 (2.3)	SLMAP (2.2)	SLC39A13 (2.0)
MP:0000030	abnormal tympanic ring morphology	0.00268	<0.20	TWIST2 (5.3)	WT1 (5.0)	BNC2 (4.5)	LTBP4 (4.4)	WNT5A (3.6)	MFAP4 (3.4)	EBF2 (3.2)	EFEMP1 (3.2)	FBLN2 (3.1)	PITX1 (3.1)
GO:0048010	vascular endothelial growth factor receptor signaling pathway	0.00269	<0.20	CCDC85A (3.6)	ADAMTS6 (3.5)	EBF2 (3.2)	LOX (2.4)	TMEM204 (2.4)	ENSG00000226491 (2.4)	ACTRT2 (2.3)	SLC39A13 (2.2)	ZNF19 (2.1)	ENSG00000250748 (2.1)
MP:0009814	increased prostaglandin level	0.0027	<0.20	BMP2 (2.8)	SPI1 (2.7)	CSGALNACT2 (2.6)	EFEMP1 (2.5)	TSSK1B (2.1)	ENSG00000244535 (2.1)	MECOM (2.1)	ENSG00000254560 (2.1)	C6orf195 (2.0)	ZFP36L2 (1.9)
MP:0000097	short maxilla	0.00272	<0.20	COL24A1 (4.9)	RUNX2 (4.8)	PITX1 (3.8)	WNT5A (3.2)	BNC2 (3.1)	HMGA2 (2.8)	MECOM (2.8)	SEMA3A (2.6)	GPX7 (2.6)	SMAD7 (2.4)
ENSG00000108468	CBX1 PPI subnetwork	0.00274	<0.20	CDCA2 (2.8)	CENPO (2.7)	UHRF1 (2.2)	DNAH12 (2.1)	MLL3 (1.9)	CDKN3 (1.7)	NUP160 (1.6)	LINC00312 (1.5)	ENSG00000250748 (1.4)	STAU2 (1.4)
MP:0000267	abnormal heart development	0.00274	<0.20	HAND2 (4.8)	GATA4 (4.7)	MYBPC3 (4.0)	BMP2 (3.7)	MCC (3.2)	C8orf49 (3.0)	SMAD7 (2.9)	RREB1 (2.9)	HMGA2 (2.8)	ZFP36L2 (2.6)
GO:0072210	metanephric nephron development	0.00276	<0.20	RXFP2 (5.1)	ADAMTS16 (4.7)	WT1-AS (4.5)	ZNF717 (2.8)	IL17RD (2.8)	BMP7 (2.7)	WT1 (2.3)	CDH11 (2.3)	HMGA2 (2.2)	ENSG00000249082 (2.1)
MP:0002765	short fibula	0.00276	<0.20	BNC2 (5.1)	WNT5A (4.4)	CDH11 (3.7)	TWIST2 (2.9)	PITX1 (2.9)	ADAMTS6 (2.7)	MCC (2.5)	ENSG00000214353 (2.5)	MECOM (2.4)	LTBP1 (2.3)
MP:0000111	cleft palate	0.00278	<0.20	PITX1 (5.3)	WNT5A (3.7)	CDH11 (3.7)	BNC2 (3.2)	EBF2 (3.2)	ENSG00000249082 (3.1)	RUNX2 (3.1)	HMGA2 (3.0)	BMP7 (2.9)	SMAD7 (2.6)
MP:0004808	abnormal hematopoietic stem cell morphology	0.00278	<0.20	ZFP36L2 (5.3)	CELF1 (3.3)	HMGA2 (3.2)	MLL3 (3.1)	SMAD7 (2.4)	SMAD3 (2.2)	RNU6-64 (1.9)	FNBP4 (1.8)	RUNX2 (1.7)	LINC00312 (1.7)
ENSG00000177283	FZD8 PPI subnetwork	0.0028	<0.20	BMP7 (4.7)	WNT5A (4.2)	FBLN2 (3.4)	LTBP4 (3.4)	ADAMTS16 (3.3)	CDH11 (3.2)	IL17RD (3.2)	PITX1 (2.8)	C2orf54 (2.7)	RXFP2 (2.6)
ENSG00000087245	MMP2 PPI subnetwork	0.0028	<0.20	THBS2 (6.1)	LOX (5.5)	CRISPLD2 (4.9)	CDH11 (4.3)	FBLN2 (4.2)	LMCD1 (3.7)	COL8A1 (3.5)	SLC39A13 (2.8)	ELN (2.6)	BMP7 (2.5)
MP:0005656	decreased aggression	0.00283	<0.20	ZFP36L2 (2.9)	ANKFN1 (2.7)	SEMA3A (2.6)	CCDC104 (2.6)	ENSG00000228536 (2.5)	TWIST2 (2.4)	LTBP1 (2.4)	CCDC88A (2.3)	MCC (2.1)	LTBP4 (2.1)
GO:0043010	camera-type eye development	0.00283	<0.20	DPF3 (3.3)	TSSK1B (2.4)	ADAMTS16 (2.2)	ROBO2 (2.2)	WT1-AS (2.1)	ENSG00000177133 (2.1)	RNU6-64 (2.0)	LINC00486 (2.0)	WNT5A (2.0)	MCC (1.9)
MP:0004007	abnormal lung vasculature morphology	0.00285	<0.20	MFAP4 (5.2)	BMP5 (5.1)	ELN (5.0)	CDH11 (4.9)	LTBP4 (3.3)	LOX (3.1)	TMEM204 (3.1)	FILIP1L (3.1)	CRISPLD2 (3.1)	MYBPC3 (3.1)
ENSG00000120509	PDZD11 PPI subnetwork	0.00289	<0.20	DENND1A (3.5)	MARVELD3 (2.9)	NCOA1 (2.8)	CLEC16A (2.8)	SLMAP (2.3)	SMAD3 (2.2)	B4GALNT3 (2.1)	DOCK5 (2.1)	GATA4 (2.1)	PRRG4 (1.9)
MP:0001953	respiratory failure	0.00289	<0.20	BMP5 (3.9)	EBF2 (3.7)	ROBO2 (3.7)	ERC2 (3.4)	RAPSN (3.3)	BMP2 (3.0)	NCOA1 (2.6)	FAM83B (2.5)	SEMA3A (2.5)	PITX1 (2.4)
MP:0000600	liver hypoplasia	0.00292	<0.20	WT1-AS (5.4)	ZFP36L2 (3.5)	ENSG00000238018 (2.6)	DENND1A (2.4)	WT1 (2.4)	BMP2 (2.4)	DOCK5 (2.4)	RREB1 (2.3)	CELF1 (2.2)	FNBP4 (2.2)
ENSG00000125740	FOSB PPI subnetwork	0.00294	<0.20	ZFP36L2 (4.0)	SPATA12 (2.7)	FAM116A (2.7)	SMAD7 (2.5)	RNF112 (2.2)	FTSJD1 (2.1)	TGFB2 (2.0)	ZNF438 (2.0)	CSGALNACT2 (1.7)	RREB1 (1.7)
GO:0060350	endochondral bone morphogenesis	0.00299	<0.20	ELN (3.0)	GNRH1 (2.7)	BMP5 (2.3)	B4GALNT3 (2.3)	COL24A1 (2.0)	LTBP4 (2.0)	SEMA3A (2.0)	BMP7 (2.0)	SLC39A13 (1.9)	SMAD7 (1.9)
GO:0004222	metalloendopeptidase activity	0.003	<0.20	CRISPLD2 (4.0)	ADAMTS16 (3.5)	LOX (3.4)	SPSB1 (3.4)	COL24A1 (3.3)	THBS2 (3.2)	FBLN2 (2.6)	ENSG00000228536 (2.6)	WNT5A (2.5)	GPX7 (2.4)
MP:0000572	abnormal autopod morphology	0.00301	<0.20	TWIST2 (3.3)	LOX (3.0)	ENSG00000228536 (2.8)	PITX1 (2.8)	BMP7 (2.3)	CDH11 (2.3)	IL17RD (2.2)	WNT5A (2.2)	ENSG00000256746 (2.1)	BMP2 (2.0)
ENSG00000084676	NCOA1 PPI subnetwork	0.00303	<0.20	ZFP36L2 (3.9)	GATA4 (2.7)	MLL3 (2.6)	SMAD7 (2.6)	NCOA1 (2.4)	RREB1 (2.3)	MECOM (2.3)	CLEC16A (2.2)	CELF1 (2.0)	ANKFN1 (1.9)
MP:0000762	abnormal tongue morphology	0.00303	<0.20	PITX1 (4.4)	ENSG00000177133 (3.6)	BMP7 (3.4)	TWIST2 (3.3)	TGFB2 (3.1)	LTBP1 (3.0)	LINC00312 (2.9)	MECOM (2.9)	WNT5A (2.9)	LMCD1 (2.7)
GO:0030278	regulation of ossification	0.00306	<0.20	RXFP2 (3.8)	BMP5 (2.9)	LTBP1 (2.8)	SMAD7 (2.7)	BMP2 (2.7)	ADAMTSL3 (2.4)	RUNX2 (2.3)	MCC (2.2)	WNT5A (2.2)	LMCD1 (2.1)
ENSG00000091136	LAMB1 PPI subnetwork	0.00309	<0.20	LTBP4 (4.5)	FBLN2 (4.1)	ELN (4.0)	CRISPLD2 (3.0)	ENSG00000228536 (3.0)	SPTBN1 (2.8)	DPF3 (2.8)	THBS2 (2.2)	LTBP1 (2.2)	B4GALNT3 (2.1)
ENSG00000109814	UGDH PPI subnetwork	0.00312	<0.20	MSRB3 (3.4)	LMCD1 (2.8)	SPTBN1 (2.8)	ENSG00000233147 (2.7)	ADAMTS6 (2.6)	FILIP1L (2.3)	CAV2 (2.2)	MARVELD3 (2.2)	MECOM (2.2)	ATXN1L (2.1)
GO:0032963	collagen metabolic process	0.00313	<0.20	THBS2 (4.6)	COL24A1 (4.2)	CRISPLD2 (3.8)	LOX (3.0)	CSGALNACT2 (2.8)	COL8A1 (2.5)	GPX7 (2.4)	SPSB1 (2.4)	PROK2 (2.2)	DNAJC27-AS1 (2.1)
ENSG00000175387	SMAD2 PPI subnetwork	0.00314	<0.20	SMAD7 (3.7)	SMAD3 (3.3)	DHX38 (2.7)	HMGA2 (2.7)	TLK2 (2.5)	SHKBP1 (2.5)	ZFP36L2 (2.5)	SPTBN1 (2.1)	RREB1 (2.1)	CLEC16A (2.0)
ENSG00000102312	PORCN PPI subnetwork	0.00314	<0.20	WNT5A (4.1)	C2orf54 (3.9)	BMP7 (3.8)	TWIST2 (2.8)	RXFP2 (2.7)	IL17RD (2.5)	ERC2 (2.4)	LTBP4 (2.3)	CDH11 (2.3)	DMRT2 (2.2)
ENSG00000092969	TGFB2 PPI subnetwork	0.00315	<0.20	COL8A1 (7.1)	LMCD1 (6.0)	FBLN2 (5.0)	THBS2 (4.9)	ELN (4.9)	SMAD7 (4.6)	CRISPLD2 (4.4)	TMEM204 (4.1)	EFEMP1 (4.1)	LOX (3.9)
GO:0003205	cardiac chamber development	0.0032	<0.20	MYBPC3 (4.4)	HAND2 (3.9)	GATA4 (3.9)	C8orf49 (3.0)	FBLN2 (2.9)	LMCD1 (2.9)	PITX1 (2.5)	DPF3 (2.4)	BMP5 (2.4)	BMP2 (2.3)
ENSG00000106483	SFRP4 PPI subnetwork	0.0032	<0.20	WNT5A (4.6)	BMP7 (4.6)	IL17RD (4.1)	BMP5 (2.9)	TGFB2 (2.9)	CDH11 (2.8)	C2orf54 (2.6)	LTBP4 (2.6)	ENSG00000249082 (2.3)	DMRT2 (2.3)
ENSG00000104332	SFRP1 PPI subnetwork	0.0032	<0.20	WNT5A (4.6)	BMP7 (4.6)	IL17RD (4.1)	BMP5 (2.9)	TGFB2 (2.9)	CDH11 (2.8)	C2orf54 (2.6)	LTBP4 (2.6)	ENSG00000249082 (2.3)	DMRT2 (2.3)
ENSG00000120057	SFRP5 PPI subnetwork	0.0032	<0.20	WNT5A (4.6)	BMP7 (4.6)	IL17RD (4.1)	BMP5 (2.9)	TGFB2 (2.9)	CDH11 (2.8)	C2orf54 (2.6)	LTBP4 (2.6)	ENSG00000249082 (2.3)	DMRT2 (2.3)
GO:0060560	developmental growth involved in morphogenesis	0.0032	<0.20	ENSG00000250748 (3.0)	ROBO2 (2.9)	TWIST2 (2.6)	HMGA2 (2.5)	ADAMTSL3 (2.5)	IL17RD (2.4)	FBLN2 (2.3)	ADAMTS6 (2.2)	SLC39A13 (2.2)	NEIL2 (2.1)
MP:0001675	abnormal ectoderm development	0.00322	<0.20	INADL (4.2)	IL17RD (3.1)	HMGA2 (2.6)	ENSG00000229619 (2.6)	GATA4 (2.6)	THBS2 (2.2)	CDH11 (2.2)	RREB1 (2.0)	FAM83B (2.0)	TGFB2 (2.0)
GO:0000981	sequence-specific DNA binding RNA polymerase II transcription factor activity	0.00323	<0.20	ZFP36L2 (4.6)	GATA4 (4.2)	MECOM (3.8)	SMAD7 (3.5)	BMP2 (3.2)	C8orf49 (3.1)	WNT5A (3.0)	ENSG00000177133 (3.0)	MCC (2.8)	RREB1 (2.5)
MP:0001698	decreased embryo size	0.00323	<0.20	GATA4 (3.9)	RREB1 (3.2)	MLL3 (2.9)	HAND2 (2.4)	TLK2 (2.3)	SLMAP (2.3)	ATXN1L (2.2)	SMAD3 (2.2)	CELF1 (2.1)	BMP7 (2.1)
GO:0060323	head morphogenesis	0.00324	<0.20	ENSG00000249082 (3.8)	ANKFN1 (3.0)	CCDC88A (2.7)	FAM159A (2.7)	C2orf54 (2.6)	WNT5A (2.6)	COL24A1 (2.5)	COL8A1 (2.3)	ENSG00000245954 (2.3)	PITX1 (2.2)
MP:0004599	abnormal vertebral arch morphology	0.00327	<0.20	EBF2 (4.2)	TGFB2 (3.5)	HMGA2 (2.9)	WNT5A (2.6)	BMP5 (2.3)	C1QTNF4 (2.3)	CDH11 (2.1)	IL17RD (2.1)	LTBP1 (2.0)	MECOM (2.0)
MP:0011290	decreased nephron number	0.00329	<0.20	TWIST2 (4.4)	WT1 (4.3)	LTBP1 (4.2)	HMGA2 (3.9)	RXFP2 (3.6)	SEMA3A (3.4)	ENSG00000254560 (3.1)	BMP2 (3.0)	CDH11 (3.0)	WNT5A (2.7)
GO:0019199	transmembrane receptor protein kinase activity	0.00331	<0.20	MCC (4.5)	CDH11 (4.4)	TMEM204 (3.3)	ERC2 (3.3)	IL17RD (3.0)	GATA4 (2.9)	MFAP4 (2.8)	WNT5A (2.6)	SMAD7 (2.5)	BNC2 (2.4)
MP:0011143	thick lung-associated mesenchyme	0.00332	<0.20	TGFB2 (4.6)	BNC2 (3.6)	MFAP4 (3.5)	RET (3.2)	ELN (3.0)	IL17RD (2.8)	EBF2 (2.7)	FBLN2 (2.7)	RASGEF1A (2.7)	ADAMTS6 (2.5)
MP:0000550	abnormal forelimb morphology	0.00335	<0.20	BMP2 (4.3)	CDH11 (4.3)	LOX (4.0)	TWIST2 (3.3)	COL24A1 (3.3)	WNT5A (3.2)	HMGA2 (3.0)	MECOM (3.0)	SEMA3A (2.9)	TGFB2 (2.6)
KEGG_ECM_RECEPTOR_INTERACTION	KEGG_ECM_RECEPTOR_INTERACTION	0.00339	<0.20	THBS2 (6.5)	CRISPLD2 (5.3)	FBLN2 (4.8)	LTBP1 (4.8)	ELN (4.3)	LOX (4.2)	GPX7 (4.1)	COL8A1 (4.1)	TMEM204 (4.0)	CDH11 (4.0)
ENSG00000163513	TGFBR2 PPI subnetwork	0.00341	<0.20	SMAD7 (5.0)	ELN (4.0)	SPSB1 (3.9)	SMAD3 (3.5)	TMEM204 (3.3)	ZFP36L2 (2.9)	RTN4 (2.8)	LMCD1 (2.5)	BMP5 (2.4)	ADAMTS6 (2.4)
GO:0003151	outflow tract morphogenesis	0.00346	<0.20	CCDC85A (3.1)	GATA4 (2.9)	WT1 (2.9)	MECOM (2.6)	HAND2 (2.4)	FAM116A (2.2)	ENSG00000214353 (2.1)	HMCN2 (2.0)	ZNF614 (1.9)	C8orf49 (1.9)
MP:0005352	small cranium	0.00346	<0.20	SEMA3A (3.7)	COL24A1 (3.6)	CDH11 (3.4)	LOX (3.4)	COL8A1 (3.0)	GPX7 (3.0)	TGFB2 (2.9)	RUNX2 (2.8)	BMP2 (2.6)	ADAMTSL3 (2.4)
ENSG00000185245	GP1BA PPI subnetwork	0.00348	<0.20	LTBP1 (6.1)	ENSG00000233147 (4.7)	HP (4.4)	AGXT (3.4)	CDH11 (2.7)	TAT (2.7)	LOX (2.6)	FBLN2 (2.6)	THBS2 (2.5)	CRISPLD2 (2.5)
REACTOME_INTEGRIN_CELL_SURFACE_INTERACTIONS	REACTOME_INTEGRIN_CELL_SURFACE_INTERACTIONS	0.00348	<0.20	TMEM204 (4.3)	LTBP1 (4.1)	LOX (3.8)	THBS2 (3.8)	ELN (3.2)	GPX7 (3.2)	CDH11 (3.0)	FILIP1L (2.9)	BMP5 (2.7)	CRISPLD2 (2.6)
GO:0035567	non-canonical Wnt receptor signaling pathway	0.00352	<0.20	IL17RD (3.0)	ADAMTS16 (2.8)	GPX7 (2.6)	BMP7 (2.6)	WNT5A (2.4)	ENSG00000249082 (2.4)	ENSG00000250748 (2.3)	RXFP2 (2.3)	MARVELD3 (2.2)	FBLN2 (2.1)
GO:0060325	face morphogenesis	0.00355	<0.20	ENSG00000249082 (3.9)	FAM159A (3.2)	WNT5A (2.6)	PITX1 (2.5)	ENSG00000224186 (2.5)	COL8A1 (2.4)	C2orf54 (2.4)	COL24A1 (2.3)	ANKFN1 (2.3)	ENSG00000245954 (2.3)
MP:0003120	abnormal tracheal cartilage morphology	0.00357	<0.20	CDH11 (6.0)	BMP5 (5.2)	ELN (5.1)	ADAMTSL3 (3.8)	LOX (3.6)	EFEMP1 (3.0)	LMCD1 (2.9)	THBS2 (2.7)	TGFB2 (2.6)	LTBP1 (2.6)
GO:0048565	digestive tract development	0.0036	<0.20	HAND2 (3.0)	BMP2 (2.9)	BMP5 (2.8)	BMP7 (2.8)	BNC2 (2.5)	LTBP4 (2.4)	PITX1 (2.3)	GNRH1 (2.3)	ENSG00000254560 (2.3)	WT1 (2.2)
GO:0033273	response to vitamin	0.00364	<0.20	WNT5A (3.2)	ENSG00000224186 (2.9)	BMP5 (2.7)	LTBP4 (2.5)	C8orf49 (2.5)	ENSG00000254560 (2.4)	FAM83B (2.3)	MCC (2.1)	ENSG00000249082 (2.1)	WBSCR28 (2.0)
MP:0000164	abnormal cartilage development	0.00365	<0.20	BMP5 (5.0)	TGFB2 (4.4)	BMP2 (4.0)	CDH11 (3.9)	RUNX2 (3.7)	LTBP1 (3.4)	COL8A1 (3.3)	ELN (3.2)	ADAMTSL3 (3.2)	COL24A1 (3.1)
GO:0035924	cellular response to vascular endothelial growth factor stimulus	0.00368	<0.20	CCDC85A (3.5)	ADAMTS6 (3.3)	EBF2 (3.2)	ACTRT2 (2.5)	SLC39A13 (2.3)	LOX (2.2)	ENSG00000226491 (2.2)	TMEM204 (2.2)	DNAH12 (2.1)	ZNF438 (2.1)
MP:0000757	herniated abdominal wall	0.00368	<0.20	THBS2 (4.1)	CDH11 (4.0)	PITX1 (3.6)	WNT5A (3.6)	SPSB1 (3.5)	LOX (3.4)	DMRT2 (3.2)	BMP7 (3.1)	MCC (3.1)	CRISPLD2 (3.1)
GO:0032330	regulation of chondrocyte differentiation	0.0037	<0.20	BNC2 (4.5)	PITX1 (3.9)	TGFB2 (2.9)	SEMA3A (2.7)	ENSG00000254349 (2.4)	ENSG00000247324 (2.3)	MCC (2.3)	ENSG00000254560 (2.2)	RUNX2 (2.1)	SPSB1 (2.1)
GO:0009968	negative regulation of signal transduction	0.00376	<0.20	FBLN2 (3.2)	HMGA2 (2.9)	BMP2 (2.4)	IL17RD (2.4)	SMAD7 (2.3)	TWIST2 (2.3)	ELN (2.2)	ZFP36L2 (2.2)	COL8A1 (2.1)	THBS2 (2.1)
GO:0045926	negative regulation of growth	0.00376	<0.20	PHLPP2 (2.8)	ENSG00000247324 (2.6)	TXNL4B (2.4)	RXFP2 (2.3)	ADAMTS6 (1.8)	ANKFN1 (1.8)	SLC39A13 (1.7)	ENSG00000247225 (1.7)	ZNF821 (1.6)	MSRB3 (1.6)
GO:0060485	mesenchyme development	0.00378	<0.20	BMP5 (3.7)	SEMA3A (3.5)	PITX1 (3.1)	LTBP4 (3.0)	WNT5A (3.0)	ZNF19 (2.7)	SPSB1 (2.6)	HMGA2 (2.6)	CDH11 (2.6)	BMP2 (2.4)
GO:0042056	chemoattractant activity	0.00379	<0.20	MFAP4 (3.1)	ADAMTSL3 (2.8)	ADAMTS6 (2.7)	EFEMP1 (2.7)	HAND2 (2.5)	BNC2 (2.3)	ENSG00000256746 (2.3)	SMAD7 (2.2)	RUNX2 (2.1)	COL8A1 (2.1)
ENSG00000132561	MATN2 PPI subnetwork	0.0038	<0.20	LOX (4.2)	THBS2 (3.5)	WNT5A (3.4)	BMP5 (3.3)	MFAP4 (3.3)	GPX7 (3.3)	FILIP1L (3.1)	TGFB2 (3.1)	ELN (2.9)	CRISPLD2 (2.9)
GO:0010810	regulation of cell-substrate adhesion	0.0038	<0.20	FILIP1L (3.4)	LOX (3.3)	TMEM204 (2.8)	SLC39A13 (2.7)	THBS2 (2.6)	CRISPLD2 (2.5)	COL24A1 (2.5)	MSRB3 (2.5)	LMCD1 (2.5)	COL8A1 (2.5)
MP:0001183	overexpanded pulmonary alveoli	0.00382	<0.20	MFAP4 (8.6)	LOX (4.9)	ELN (4.3)	MECOM (4.1)	COL8A1 (3.5)	FBLN2 (3.2)	FAM83B (2.9)	BNC2 (2.8)	SPSB1 (2.8)	THBS2 (2.7)
MP:0000165	abnormal long bone hypertrophic chondrocyte zone	0.00384	<0.20	COL24A1 (5.9)	RUNX2 (5.3)	BMP2 (4.1)	CDH11 (4.0)	SEMA3A (3.5)	BMP5 (3.2)	SMAD7 (3.1)	TGFB2 (3.0)	ENSG00000228536 (2.9)	HMGA2 (2.9)
ENSG00000174804	FZD4 PPI subnetwork	0.00385	<0.20	WNT5A (4.1)	BMP7 (4.0)	ADAMTS16 (3.9)	IL17RD (3.8)	CDH11 (3.5)	FBLN2 (3.3)	EFEMP1 (3.1)	TWIST2 (2.6)	C2orf54 (2.5)	LTBP4 (2.5)
ENSG00000197561	ELANE PPI subnetwork	0.00386	<0.20	HP (8.3)	PROK2 (4.3)	AGXT (3.9)	LOX (3.7)	COL8A1 (3.0)	FAM83B (2.8)	MFAP4 (2.8)	THBS2 (2.7)	MSRB3 (2.6)	LTBP1 (2.6)
MP:0008396	abnormal osteoclast differentiation	0.00386	<0.20	SPI1 (3.8)	PTPRJ (3.7)	BMP5 (2.9)	ZFP36L2 (2.8)	COL24A1 (2.7)	ADAMTSL3 (2.7)	RUNX2 (2.7)	BMP2 (2.6)	ADCY3 (2.5)	COL8A1 (2.5)
MP:0000029	abnormal malleus morphology	0.00389	<0.20	WNT5A (4.9)	SEMA3A (4.1)	BMP2 (4.0)	HMGA2 (3.8)	CDH11 (3.6)	TWIST2 (3.5)	DMRT2 (3.2)	TGFB2 (3.1)	PITX1 (3.0)	EBF2 (2.9)
GO:0045995	regulation of embryonic development	0.00389	<0.20	IL17RD (3.8)	FBLN2 (3.2)	ENSG00000226491 (2.9)	ENSG00000228536 (2.6)	HMGA2 (2.6)	TWIST2 (2.5)	MFAP4 (2.4)	MECOM (2.3)	BNC2 (2.2)	ENSG00000250748 (2.1)
GO:0001725	stress fiber	0.0039	<0.20	MSRB3 (6.4)	FILIP1L (5.7)	ENSG00000229619 (4.5)	SLMAP (4.5)	TGFB2 (4.0)	LMCD1 (3.7)	DOCK5 (3.0)	LINC00312 (2.9)	CRISPLD2 (2.4)	MFAP4 (2.0)
MP:0002896	abnormal bone mineralization	0.0039	<0.20	COL24A1 (6.9)	RUNX2 (4.9)	CDH11 (4.3)	BMP2 (3.4)	SLC39A13 (3.2)	ROBO2 (3.1)	THBS2 (2.7)	ENSG00000247324 (2.5)	LOX (2.5)	B4GALNT3 (2.1)
MP:0000018	small ears	0.00394	<0.20	TWIST2 (4.6)	BMP7 (3.3)	SEMA3A (3.3)	ENSG00000228536 (3.2)	BNC2 (3.2)	ROBO2 (3.1)	ERC2 (2.4)	MFAP4 (2.3)	ADAMTS6 (1.9)	IL17RD (1.8)
ENSG00000137673	MMP7 PPI subnetwork	0.00398	<0.20	COL24A1 (2.8)	THBS2 (2.6)	CDH11 (2.6)	ADAMTS6 (2.5)	DOCK5 (2.5)	LMCD1 (2.4)	BMP5 (2.3)	SEMA3A (2.3)	TMEM204 (2.2)	AGXT (2.2)
GO:0050921	positive regulation of chemotaxis	0.004	<0.20	C2orf54 (4.3)	LINC00312 (3.1)	RXFP2 (2.9)	ADAMTSL3 (2.8)	FAM159A (2.7)	MFAP4 (2.6)	ACP2 (2.4)	DNAJC27-AS1 (2.4)	MARVELD3 (2.0)	TGFB2 (2.0)
MP:0003722	absent ureter	0.00403	<0.20	HMGA2 (4.4)	BMP7 (3.0)	LTBP1 (2.9)	WT1 (2.6)	RET (2.5)	RXFP2 (2.5)	SEMA3A (2.5)	ZNF821 (2.4)	DOCK5 (2.3)	CRISPLD2 (2.3)
MP:0004982	abnormal osteoclast morphology	0.00404	<0.20	CAV2 (3.1)	TMEM204 (2.9)	RET (2.5)	SPSB1 (2.4)	FILIP1L (2.3)	SPI1 (2.3)	ADCY3 (2.2)	ENSG00000245954 (2.2)	CCDC85A (2.1)	MSRB3 (2.0)
GO:0005024	transforming growth factor beta-activated receptor activity	0.00406	<0.20	SMAD7 (5.3)	TMEM204 (3.6)	MCC (3.1)	EFEMP1 (2.8)	GATA4 (2.6)	ELN (2.2)	SMAD3 (2.2)	MFAP4 (2.2)	MSRB3 (2.1)	ENSG00000233147 (2.0)
ENSG00000105329	TGFB1 PPI subnetwork	0.00407	<0.20	SMAD7 (5.7)	COL8A1 (5.7)	ELN (5.7)	FBLN2 (5.1)	LMCD1 (5.0)	TMEM204 (5.0)	THBS2 (4.6)	EFEMP1 (4.5)	LOX (4.4)	MFAP4 (4.1)
KEGG_BASAL_CELL_CARCINOMA	KEGG_BASAL_CELL_CARCINOMA	0.00409	<0.20	BMP7 (6.3)	WNT5A (5.3)	IL17RD (4.3)	BMP5 (3.8)	TGFB2 (3.1)	LTBP4 (2.9)	ROBO2 (2.9)	ELN (2.6)	CDH11 (2.5)	TWIST2 (2.5)
GO:0005924	cell-substrate adherens junction	0.00414	<0.20	CAV2 (5.0)	MSRB3 (4.6)	FILIP1L (4.4)	DOCK5 (4.0)	SLMAP (3.4)	ENSG00000229619 (3.3)	TGFB2 (2.9)	LMCD1 (2.9)	MYBPC3 (2.7)	SLC39A13 (2.6)
MP:0002753	dilated heart left ventricle	0.00414	<0.20	MYBPC3 (7.4)	LMCD1 (3.5)	FBLN2 (3.3)	SLMAP (2.9)	GATA4 (2.9)	EBF2 (2.7)	WT1 (2.6)	ENSG00000229619 (2.5)	HMCN2 (2.4)	B4GALNT3 (2.4)
ENSG00000155760	FZD7 PPI subnetwork	0.00415	<0.20	BMP7 (4.0)	WNT5A (3.6)	FBLN2 (3.4)	ADAMTS16 (3.3)	IL17RD (3.2)	CDH11 (3.2)	EFEMP1 (2.7)	DMRT2 (2.7)	RXFP2 (2.6)	C2orf54 (2.6)
MP:0002746	abnormal semilunar valve morphology	0.00421	<0.20	LTBP1 (4.8)	BMP2 (3.7)	ADAMTSL3 (3.6)	LMCD1 (3.5)	TGFB2 (2.9)	EFEMP1 (2.8)	SMAD7 (2.8)	CAV2 (2.6)	COL8A1 (2.6)	MCC (2.6)
MP:0001786	skin edema	0.00427	<0.20	TMEM204 (4.5)	ENSG00000233147 (3.7)	ZNF350 (2.7)	BMP2 (2.3)	DMRT2 (2.3)	COL24A1 (2.2)	LTBP1 (2.2)	C8orf49 (2.1)	ADAMTS16 (2.1)	MECOM (2.0)
ENSG00000108312	UBTF PPI subnetwork	0.00428	<0.20	SRFBP1 (3.7)	ZNF23 (3.6)	KDM4C (3.2)	RRP15 (2.9)	TXNL4B (2.9)	DHX38 (2.8)	ZNHIT6 (2.7)	C3orf26 (2.6)	SMEK2 (2.6)	DLEU1 (2.5)
GO:0072087	renal vesicle development	0.00439	<0.20	RXFP2 (4.2)	ENSG00000249082 (3.0)	ZNF717 (3.0)	BMP7 (2.8)	TSSK1B (2.8)	ZNF19 (2.6)	HMGA2 (2.5)	ADAMTS16 (2.4)	ENSG00000226491 (2.3)	ENSG00000250748 (2.3)
MP:0011092	complete embryonic lethality	0.0044	<0.20	RREB1 (4.3)	ATXN1L (2.7)	C8orf49 (2.6)	YTHDC2 (2.5)	TLK2 (2.4)	DHX38 (2.3)	AP1G1 (2.3)	WNT5A (2.2)	CRISPLD2 (2.0)	GATA4 (2.0)
MP:0000761	thin diaphragm muscle	0.00443	<0.20	RAPSN (8.0)	DMRT2 (3.9)	COL8A1 (3.2)	PITX1 (3.0)	ENSG00000250748 (2.4)	PROK2 (2.3)	ENSG00000229619 (2.3)	HMCN2 (2.2)	EBF2 (2.2)	RET (2.1)
ENSG00000164692	COL1A2 PPI subnetwork	0.00452	<0.20	THBS2 (5.9)	ENSG00000233147 (5.1)	FBLN2 (4.7)	LTBP1 (4.6)	LOX (4.0)	TMEM204 (3.9)	CRISPLD2 (3.8)	CDH11 (2.9)	BMP5 (2.5)	PTPRJ (2.3)
MP:0001606	impaired hematopoiesis	0.00453	<0.20	MECOM (2.9)	HAND2 (2.7)	ENSG00000177133 (2.4)	WT1 (2.3)	FBLN2 (2.2)	WT1-AS (2.0)	ADAMTS6 (1.8)	TMEM204 (1.8)	ATXN1L (1.8)	ZFP36L2 (1.7)
GO:0007423	sensory organ development	0.00455	<0.20	TGFB2 (3.0)	SEMA3A (2.6)	ENSG00000254560 (2.4)	BMP7 (2.3)	IL17RD (2.2)	RNU6-64 (2.2)	WNT5A (2.2)	ENSG00000177133 (2.2)	TSSK1B (2.0)	DMRT2 (1.8)
ENSG00000056345	ENSG00000056345 PPI subnetwork	0.00455	<0.20	THBS2 (5.3)	LTBP1 (4.7)	LOX (4.6)	CAV2 (3.5)	TMEM204 (3.1)	CDH11 (3.1)	COL8A1 (2.5)	FILIP1L (2.5)	HP (2.4)	LIMK1 (2.4)
ENSG00000116717	GADD45A PPI subnetwork	0.00456	<0.20	CDKN3 (3.8)	SMAD7 (2.6)	CDCA2 (2.4)	UHRF1 (2.4)	TXNL4B (2.3)	ZNF821 (2.0)	DNAH12 (1.9)	DDB2 (1.9)	ENSG00000226491 (1.8)	ZFP36L2 (1.7)
GO:0005614	interstitial matrix	0.00456	<0.20	ADAMTSL3 (4.8)	MFAP4 (4.2)	LTBP4 (4.0)	EFEMP1 (3.2)	FILIP1L (3.2)	FBLN2 (3.1)	EBF2 (3.0)	COL8A1 (2.9)	LINC00312 (2.8)	CRISPLD2 (2.8)
MP:0003797	abnormal compact bone morphology	0.00457	<0.20	LOX (5.9)	CDH11 (4.8)	THBS2 (4.7)	SLC39A13 (4.3)	COL24A1 (4.2)	NR1H3 (3.5)	RUNX2 (3.4)	WNT5A (3.0)	GPX7 (2.8)	ADCY3 (2.7)
GO:0072498	embryonic skeletal joint development	0.00458	<0.20	GNRH1 (3.4)	RNU6-64 (2.9)	ENSG00000250748 (2.8)	PITX1 (2.7)	IL17RD (2.1)	ADAMTSL3 (2.1)	ENSG00000224186 (1.9)	ENSG00000256746 (1.7)	ENSG00000254560 (1.7)	PMFBP1 (1.7)
MP:0001222	epidermal hyperplasia	0.00458	<0.20	CAV2 (4.1)	C2orf54 (3.6)	SMAD3 (2.6)	FAM83B (2.5)	BMP2 (2.4)	EFEMP1 (2.3)	ZFP36L2 (2.2)	PRRG4 (2.2)	PITX1 (1.8)	INADL (1.6)
KEGG_HEDGEHOG_SIGNALING_PATHWAY	KEGG_HEDGEHOG_SIGNALING_PATHWAY	0.00461	<0.20	WNT5A (5.4)	BMP7 (5.1)	TWIST2 (3.7)	LTBP4 (3.7)	BMP5 (3.2)	ROBO2 (2.8)	CDH11 (2.8)	MCC (2.7)	IL17RD (2.7)	SEMA3A (2.7)
GO:0043394	proteoglycan binding	0.00466	<0.20	CDH11 (6.1)	THBS2 (5.2)	COL8A1 (4.9)	ADAMTSL3 (4.4)	LMCD1 (3.8)	LTBP1 (3.6)	MFAP4 (3.5)	ELN (3.5)	FBLN2 (3.4)	CRISPLD2 (3.3)
GO:0005925	focal adhesion	0.0047	<0.20	CAV2 (5.2)	MSRB3 (4.3)	FILIP1L (4.3)	DOCK5 (4.1)	SLMAP (2.9)	TGFB2 (2.8)	ENSG00000229619 (2.8)	SLC39A13 (2.7)	LMCD1 (2.6)	SPTBN1 (2.4)
ENSG00000107560	RAB11FIP2 PPI subnetwork	0.0047	<0.20	MARVELD3 (3.0)	C2orf54 (2.8)	DENND1A (2.4)	NCOA1 (2.3)	MAP2K4 (2.3)	BMP7 (2.1)	VAC14 (2.1)	B4GALNT3 (2.0)	HMGA2 (1.9)	CLEC16A (1.8)
GO:0031258	lamellipodium membrane	0.00479	<0.20	THBS2 (4.2)	ADAMTS6 (3.4)	CRISPLD2 (3.1)	SLC39A13 (2.9)	COL8A1 (2.5)	FILIP1L (2.5)	C8orf49 (2.4)	FAM208A (2.3)	LOX (2.3)	LINC00312 (2.3)
MP:0000474	abnormal foregut morphology	0.00485	<0.20	IL17RD (3.9)	MECOM (3.8)	BMP2 (3.6)	C8orf49 (3.3)	ENSG00000177133 (3.2)	MCC (3.1)	TGFB2 (2.7)	ADAMTSL3 (2.5)	MSRB3 (2.5)	SPSB1 (2.5)
GO:0007389	pattern specification process	0.00491	<0.20	DMRT2 (4.1)	EBF2 (3.5)	HMGA2 (3.2)	TWIST2 (2.6)	BMP7 (2.5)	WNT5A (2.5)	ROBO2 (2.4)	B4GALNT3 (2.4)	MECOM (2.4)	PITX1 (2.4)
GO:0055123	digestive system development	0.00491	<0.20	HAND2 (3.6)	PITX1 (3.5)	BMP5 (2.9)	BMP7 (2.8)	ENSG00000254560 (2.7)	BMP2 (2.7)	BNC2 (2.6)	C8orf49 (2.4)	LTBP4 (2.3)	WT1 (2.2)
ENSG00000185513	L3MBTL1 PPI subnetwork	0.00493	<0.20	ENSG00000226491 (2.2)	DENND1A (2.0)	CCDC88A (2.0)	ZNF438 (1.9)	C6orf195 (1.9)	CCDC85A (1.8)	DMRT2 (1.6)	CENPO (1.4)	ZNF23 (1.4)	ADAMTSL3 (1.3)
ENSG00000081052	COL4A4 PPI subnetwork	0.00496	<0.20	THBS2 (7.1)	EFEMP1 (5.0)	LOX (4.6)	CRISPLD2 (4.0)	LTBP4 (3.8)	LINC00312 (3.5)	FILIP1L (3.4)	CDH11 (3.4)	MFAP4 (3.2)	TGFB2 (3.0)
ENSG00000204361	FAM55B PPI subnetwork	0.00498	<0.20	SPTBN1 (3.7)	FILIP1L (3.7)	MSRB3 (3.3)	DOCK5 (3.2)	CAV2 (2.8)	LIMK1 (2.6)	ENSG00000229619 (2.2)	INADL (2.1)	LMCD1 (2.1)	KCTD9 (2.0)
MP:0001701	incomplete embryo turning	0.00502	<0.20	BMP7 (3.5)	ATXN1L (3.4)	WNT5A (3.2)	CDH11 (3.0)	HMGA2 (2.8)	BMP2 (2.8)	MCC (2.8)	LOX (2.7)	GATA4 (2.6)	RREB1 (2.5)
MP:0009660	abnormal induced retinal neovascularization	0.0051	<0.20	SPSB1 (3.3)	LOX (3.1)	TMEM204 (3.0)	MECOM (2.9)	LTBP4 (2.7)	GNRH1 (2.5)	CCDC85A (2.0)	THBS2 (1.9)	ENSG00000244535 (1.9)	LMCD1 (1.9)
MP:0004251	failure of heart looping	0.00513	<0.20	HAND2 (4.9)	MYBPC3 (4.8)	ATXN1L (3.1)	GATA4 (3.1)	BMP2 (2.9)	BMP5 (2.7)	ENSG00000214353 (2.5)	BMP7 (2.4)	PITX1 (2.3)	SMAD7 (2.2)
MP:0006027	impaired lung alveolus development	0.00515	<0.20	MFAP4 (5.2)	BMP5 (3.3)	LOX (3.3)	THBS2 (3.1)	TGFB2 (3.1)	CRISPLD2 (2.9)	MECOM (2.9)	MSRB3 (2.8)	CDH11 (2.7)	EFEMP1 (2.7)
ENSG00000120071	KIAA1267 PPI subnetwork	0.00515	<0.20	SLMAP (2.7)	LTBP1 (2.3)	ZNF438 (2.1)	CELF1 (2.1)	SRFBP1 (2.0)	RRP15 (2.0)	ENSG00000237887 (1.8)	RASGEF1A (1.8)	ENSG00000233147 (1.8)	IFT140 (1.8)
ENSG00000164171	ITGA2 PPI subnetwork	0.00521	<0.20	LTBP1 (4.5)	THBS2 (4.3)	LOX (3.5)	FBLN2 (3.1)	MYBPC3 (3.0)	CRISPLD2 (2.7)	ELN (2.6)	LTBP4 (2.6)	GPX7 (2.4)	CSGALNACT2 (2.3)
GO:0048546	digestive tract morphogenesis	0.00527	<0.20	ENSG00000256746 (3.3)	C8orf49 (3.1)	ENSG00000177133 (3.0)	HAND2 (3.0)	BMP7 (2.9)	B4GALNT3 (2.7)	PITX1 (2.6)	SPATA12 (2.5)	BMP2 (2.4)	ROBO2 (2.3)
ENSG00000124299	PEPD PPI subnetwork	0.00529	<0.20	RXFP2 (3.3)	MADD (2.9)	FNBP4 (2.7)	NUP160 (2.6)	RRP15 (2.6)	MLL3 (2.5)	THADA (2.4)	EIF3M (2.3)	DHX38 (2.2)	C3orf26 (2.2)
ENSG00000186895	FGF3 PPI subnetwork	0.00529	<0.20	CDH11 (3.5)	LMCD1 (3.1)	FAM83B (2.9)	MFAP4 (2.7)	WNT5A (2.4)	AGBL2 (2.4)	TMEM204 (2.2)	TWIST2 (1.9)	TSSK1B (1.9)	THBS2 (1.8)
MP:0001245	thick dermal layer	0.00529	<0.20	LTBP4 (2.6)	FAM83B (2.6)	WT1-AS (2.6)	FILIP1L (2.5)	BMP2 (2.5)	ELN (2.5)	ZNF613 (2.3)	LOX (2.3)	WT1 (2.0)	THBS2 (1.8)
MP:0005296	abnormal humerus morphology	0.00531	<0.20	PITX1 (4.6)	BMP2 (3.8)	MCC (3.7)	BMP7 (3.6)	ENSG00000254560 (3.5)	DMRT2 (3.3)	SEMA3A (3.1)	WNT5A (2.8)	TGFB2 (2.8)	ENSG00000228536 (2.6)
GO:0051591	response to cAMP	0.00531	<0.20	WT1-AS (4.3)	RXFP2 (3.4)	SLC22A18AS (3.1)	WBSCR28 (3.0)	RREB1 (2.5)	ENSG00000247225 (2.5)	GATA4 (2.2)	DPF3 (2.2)	TSSK1B (2.1)	MCC (2.1)
GO:0051130	positive regulation of cellular component organization	0.00533	<0.20	RUNX2 (2.4)	RXFP2 (2.3)	LIMK1 (2.2)	DOCK5 (2.1)	RTN4 (1.9)	SLC39A13 (1.9)	ENSG00000226491 (1.8)	ENSG00000247225 (1.8)	TWIST2 (1.8)	PTPRJ (1.7)
GO:0007584	response to nutrient	0.00535	<0.20	ENSG00000224186 (2.8)	ENSG00000249082 (2.7)	WNT5A (2.5)	BMP5 (2.5)	LTBP4 (2.3)	C8orf49 (2.2)	FAM83B (2.0)	LOX (1.9)	HAND2 (1.9)	MCC (1.8)
GO:0044259	multicellular organismal macromolecule metabolic process	0.00535	<0.20	THBS2 (4.2)	COL24A1 (4.0)	CRISPLD2 (3.6)	LOX (2.9)	CSGALNACT2 (2.6)	COL8A1 (2.3)	SPSB1 (2.3)	DNAJC27-AS1 (2.2)	GPX7 (2.2)	PROK2 (2.1)
MP:0000519	hydronephrosis	0.00538	<0.20	MECOM (3.2)	ADAMTSL3 (3.1)	ENSG00000177133 (2.9)	CRISPLD2 (2.7)	LTBP1 (2.7)	BMP7 (2.6)	EFEMP1 (2.6)	SEMA3A (2.4)	MFAP4 (2.4)	ELN (2.4)
GO:0048593	camera-type eye morphogenesis	0.0054	<0.20	HYDIN (3.1)	FAM83B (3.0)	DPF3 (2.5)	SEMA3A (2.3)	ENSG00000177133 (2.2)	RNU6-64 (2.2)	COL8A1 (2.1)	GPX7 (1.8)	ROBO2 (1.7)	ENSG00000254560 (1.6)
MP:0005503	abnormal tendon morphology	0.00542	<0.20	THBS2 (7.7)	COL8A1 (6.6)	MFAP4 (6.1)	ELN (5.7)	LOX (5.7)	FBLN2 (5.4)	CDH11 (5.3)	CRISPLD2 (4.9)	BMP5 (3.5)	ADAMTS16 (3.2)
ENSG00000172977	KAT5 PPI subnetwork	0.00543	<0.20	ZNF438 (2.2)	UHRF1 (1.8)	ENSG00000226491 (1.8)	CCDC66 (1.8)	CDKN3 (1.7)	CDCA2 (1.7)	LTBP4 (1.7)	SPSB1 (1.6)	DENND1A (1.5)	CWC27 (1.5)
MP:0005553	increased circulating creatinine level	0.00549	<0.20	ADAMTS16 (4.0)	EFEMP1 (2.8)	ZFP36L2 (2.5)	WT1 (2.4)	ENSG00000254349 (2.3)	RNF112 (2.1)	BMP7 (1.8)	RET (1.7)	ENSG00000247225 (1.7)	ARHGEF3 (1.7)
MP:0005421	loose skin	0.00552	<0.20	MFAP4 (7.3)	FBLN2 (6.7)	THBS2 (5.4)	LTBP4 (5.2)	ELN (4.7)	LOX (4.4)	CRISPLD2 (4.4)	TWIST2 (3.7)	CDH11 (3.7)	COL8A1 (2.5)
GO:0048545	response to steroid hormone stimulus	0.00552	<0.20	RREB1 (2.0)	FILIP1L (2.0)	TAT (2.0)	WBSCR28 (2.0)	LINC00312 (2.0)	RXFP2 (1.9)	LINC00486 (1.8)	LMCD1 (1.8)	LOX (1.7)	GATA4 (1.7)
GO:0030509	BMP signaling pathway	0.00555	<0.20	FBLN2 (3.1)	SMAD7 (3.1)	HAND2 (2.8)	LTBP1 (2.8)	ADAMTS6 (2.7)	IL17RD (2.6)	BMP2 (2.6)	ELN (2.5)	MSRB3 (2.4)	EFEMP1 (2.4)
ENSG00000118523	CTGF PPI subnetwork	0.00556	<0.20	COL8A1 (5.3)	LOX (3.8)	ADAMTS6 (3.4)	ELN (3.1)	MSRB3 (3.0)	LTBP4 (2.9)	ADAMTSL3 (2.8)	LMCD1 (2.3)	LTBP1 (2.3)	FBLN2 (2.2)
ENSG00000117222	RBBP5 PPI subnetwork	0.00559	<0.20	KBTBD4 (2.9)	FAM208A (2.9)	DLEU1 (2.4)	MLL3 (2.3)	NUP160 (2.3)	RREB1 (2.2)	ZNF438 (2.1)	CELF1 (2.0)	PDE12 (1.9)	RRP15 (1.9)
GO:0048644	muscle organ morphogenesis	0.00565	<0.20	MYBPC3 (3.6)	GATA4 (3.2)	RAPSN (3.1)	LMCD1 (2.8)	ENSG00000238018 (2.8)	HAND2 (2.6)	EBF2 (2.5)	TSSK1B (2.3)	LINC00312 (2.0)	BMP5 (1.9)
ENSG00000135930	EIF4E2 PPI subnetwork	0.00567	<0.20	SLMAP (2.6)	MAP2K4 (2.6)	CLEC16A (2.4)	BMP7 (2.3)	DENND1A (2.2)	NCOA1 (2.2)	ERC2 (2.1)	STAU2 (2.1)	ENSG00000229619 (1.9)	MLL3 (1.8)
ENSG00000067334	DNTTIP2 PPI subnetwork	0.00572	<0.20	SRFBP1 (2.6)	RRP15 (2.4)	ZNHIT6 (2.4)	RPS27A (2.3)	PDE12 (2.0)	ENSG00000226491 (1.9)	ZNF23 (1.9)	NEIL2 (1.7)	RET (1.5)	TLK2 (1.5)
ENSG00000120156	TEK PPI subnetwork	0.00575	<0.20	TMEM204 (4.0)	MECOM (3.2)	C2orf63 (2.6)	FAM83B (2.5)	CCDC85A (2.2)	ZFP36L2 (2.0)	ZNF438 (1.9)	ENSG00000247225 (1.9)	LTBP1 (1.9)	COL24A1 (1.8)
MP:0004810	decreased hematopoietic stem cell number	0.00576	<0.20	ZFP36L2 (3.9)	ENSG00000238018 (3.3)	MECOM (3.1)	HMGA2 (2.5)	SPTBN1 (2.4)	MLL3 (2.4)	BMP5 (2.3)	BMP2 (2.2)	C1QTNF4 (2.1)	ADAMTS6 (1.9)
MP:0006395	abnormal epiphyseal plate morphology	0.00581	<0.20	THBS2 (5.4)	CDH11 (4.4)	BNC2 (3.8)	COL24A1 (3.5)	MSRB3 (3.0)	TGFB2 (3.0)	SPSB1 (2.9)	ADAMTS6 (2.7)	COL8A1 (2.4)	SEMA3A (2.3)
GO:0010470	regulation of gastrulation	0.00584	<0.20	ENSG00000226491 (3.4)	PROK2 (3.3)	ENSG00000223842 (3.3)	ZNF614 (2.9)	HMGA2 (2.6)	MECOM (2.6)	IL17RD (2.5)	ACTRT2 (2.4)	ENSG00000228536 (2.4)	ADAMTS16 (2.2)
ENSG00000163602	RYBP PPI subnetwork	0.00584	<0.20	ENSG00000233147 (2.6)	PMFBP1 (2.5)	RREB1 (2.3)	IST1 (2.1)	ZFP36L2 (2.0)	ATXN1L (1.9)	DENND1A (1.8)	ZNF613 (1.7)	CCDC66 (1.7)	TXNL4B (1.6)
MP:0000239	absent common myeloid progenitor cells	0.00586	<0.20	WT1 (3.8)	LTBP1 (2.8)	WT1-AS (2.7)	MECOM (2.5)	RUNX2 (2.2)	DENND1A (2.0)	MLL3 (2.0)	ZNF438 (2.0)	MARVELD3 (1.8)	TWIST2 (1.8)
ENSG00000102900	NUP93 PPI subnetwork	0.00587	<0.20	NUP160 (3.4)	PNPT1 (2.7)	RRP15 (2.6)	EIF3M (2.5)	C3orf26 (2.3)	DDB2 (2.1)	VAC14 (2.0)	CCDC66 (2.0)	THADA (1.9)	DHODH (1.9)
MP:0005297	spina bifida occulta	0.00589	<0.20	COL8A1 (5.2)	SEMA3A (4.0)	ADAMTS6 (3.9)	IL17RD (3.7)	BMP5 (3.3)	LOX (3.1)	TGFB2 (3.0)	MSRB3 (3.0)	ENSG00000229619 (2.5)	ADAMTSL3 (2.4)
MP:0002774	small prostate gland	0.00593	<0.20	GATA4 (3.2)	ENSG00000228536 (3.0)	C8orf49 (3.0)	ZNF613 (2.8)	ENSG00000224186 (2.8)	NEIL2 (2.5)	ROBO2 (2.2)	BNC2 (2.2)	PITX1 (2.2)	PRRG4 (2.1)
GO:0072283	metanephric renal vesicle morphogenesis	0.00594	<0.20	RXFP2 (3.7)	HMGA2 (3.0)	TSSK1B (2.6)	ENSG00000226491 (2.6)	ZNF717 (2.5)	ZNF19 (2.5)	BMP7 (2.3)	ADAMTSL3 (2.2)	B4GALNT3 (2.2)	WT1 (2.1)
MP:0005165	increased susceptibility to injury	0.00597	<0.20	B4GALNT3 (2.7)	ADAMTS6 (2.4)	FBLN2 (2.3)	ROBO2 (2.3)	ANKFN1 (2.2)	CLEC16A (2.2)	CDH11 (2.2)	RXFP2 (2.0)	WNT5A (2.0)	TMEM204 (2.0)
MP:0002058	neonatal lethality	0.00602	<0.20	RAPSN (4.3)	BMP7 (4.3)	TWIST2 (4.3)	DMRT2 (3.5)	WNT5A (3.3)	EBF2 (3.1)	HMCN2 (2.9)	FBLN2 (2.9)	RXFP2 (2.5)	BNC2 (2.5)
GO:0031076	embryonic camera-type eye development	0.00605	<0.20	ENSG00000224186 (3.6)	TWIST2 (3.0)	DPF3 (2.6)	FAM116A (2.2)	DNAJC27-AS1 (2.2)	PITX1 (1.9)	HAND2 (1.9)	ATXN1L (1.9)	ACTRT2 (1.8)	WBSCR28 (1.8)
GO:0090287	regulation of cellular response to growth factor stimulus	0.00609	<0.20	MECOM (3.5)	CCDC85A (3.1)	EBF2 (3.0)	ADAMTS6 (2.9)	LOX (2.3)	COL24A1 (2.2)	ACTRT2 (2.2)	ENSG00000237887 (2.2)	SLC39A13 (2.1)	ENSG00000245954 (1.9)
MP:0003140	dilated heart atrium	0.00613	<0.20	MYBPC3 (8.4)	FBLN2 (5.8)	HAND2 (4.7)	C8orf49 (4.5)	GATA4 (4.3)	EBF2 (3.8)	TWIST2 (3.1)	EFEMP1 (3.0)	LOX (3.0)	CDH11 (2.8)
GO:0030055	cell-substrate junction	0.00618	<0.20	CAV2 (5.1)	FILIP1L (4.6)	MSRB3 (4.5)	DOCK5 (3.8)	SLMAP (3.7)	TGFB2 (3.1)	ENSG00000229619 (3.1)	SLC39A13 (2.6)	MYBPC3 (2.6)	LMCD1 (2.5)
GO:0048592	eye morphogenesis	0.00626	<0.20	DPF3 (3.0)	COL8A1 (2.6)	SEMA3A (2.5)	ENSG00000254560 (2.5)	FAM83B (2.3)	TGFB2 (2.1)	ENSG00000177133 (2.0)	MCC (2.0)	RXFP2 (1.8)	ENSG00000247324 (1.8)
ENSG00000142156	COL6A1 PPI subnetwork	0.00628	<0.20	THBS2 (6.2)	LOX (4.4)	CDH11 (4.3)	BMP5 (3.9)	EFEMP1 (3.8)	COL8A1 (3.5)	GPX7 (3.1)	ADCY3 (2.8)	CRISPLD2 (2.6)	TMEM204 (2.6)
ENSG00000129250	KIF1C PPI subnetwork	0.00628	<0.20	MAP2K4 (3.5)	NCOA1 (2.9)	MCC (2.5)	B4GALNT3 (2.3)	PHLPP2 (2.3)	CLEC16A (2.2)	GATA4 (2.1)	VAC14 (2.0)	ERC2 (2.0)	WT1 (2.0)
MP:0009009	absent estrous cycle	0.00632	<0.20	C8orf49 (3.5)	SPSB1 (3.0)	CRISPLD2 (3.0)	LINC00312 (2.7)	CSGALNACT2 (2.5)	LINC00486 (2.5)	GPX7 (2.4)	CCDC85A (2.3)	BNC2 (2.1)	PMFBP1 (2.1)
MP:0000536	hydroureter	0.00634	<0.20	ADAMTSL3 (5.8)	MECOM (3.7)	IL17RD (3.5)	TGFB2 (3.5)	LTBP1 (3.2)	CDH11 (2.9)	SEMA3A (2.8)	BMP5 (2.7)	ENSG00000177133 (2.7)	GNRH1 (2.6)
GO:0008301	DNA binding, bending	0.00635	<0.20	PITX1 (3.3)	MECOM (3.0)	ENSG00000249082 (2.9)	BMP2 (2.7)	ENSG00000238018 (2.6)	SMAD7 (2.6)	BMP5 (2.5)	GATA4 (2.5)	SPSB1 (2.4)	ZFP36L2 (2.3)
MP:0008525	decreased cranium height	0.00637	<0.20	COL24A1 (4.3)	WNT5A (3.0)	ENSG00000214353 (2.8)	ENSG00000247324 (2.5)	ENSG00000228536 (2.5)	FAM83B (2.4)	MCC (2.4)	BNC2 (2.2)	BMP2 (2.1)	ROBO2 (2.1)
ENSG00000183072	NKX2-5 PPI subnetwork	0.00637	<0.20	C8orf49 (7.0)	MYBPC3 (4.3)	HAND2 (3.7)	SREK1IP1 (3.1)	SMAD7 (2.5)	CELF1 (2.2)	BMP5 (2.2)	ZNF614 (2.1)	MFAP4 (2.1)	DPF3 (2.1)
ENSG00000089902	RCOR1 PPI subnetwork	0.00637	<0.20	ZNF821 (3.3)	SHKBP1 (2.7)	FAM208A (2.3)	RREB1 (2.3)	CELF1 (1.9)	IFT140 (1.9)	ENSG00000226491 (1.9)	MLL3 (1.8)	HAND2 (1.7)	RUNX2 (1.7)
GO:0004175	endopeptidase activity	0.00639	<0.20	ADAMTS16 (3.7)	ENSG00000228536 (3.4)	THBS2 (3.0)	WNT5A (2.7)	TAT (2.6)	HP (2.6)	CHST4 (2.5)	AGXT (2.5)	CRISPLD2 (2.4)	WT1 (2.4)
GO:0035282	segmentation	0.00643	<0.20	EBF2 (3.7)	ROBO2 (3.4)	IL17RD (2.8)	DMRT2 (2.7)	ADAMTS6 (2.7)	ZNF19 (2.2)	BMP2 (2.2)	ENSG00000223842 (2.2)	TWIST2 (2.1)	LTBP4 (2.0)
GO:0030178	negative regulation of Wnt receptor signaling pathway	0.00644	<0.20	BMP7 (3.4)	IL17RD (3.2)	HAND2 (3.2)	FBLN2 (2.8)	RXFP2 (2.7)	MCC (2.5)	ENSG00000226491 (2.4)	RUNX2 (2.2)	B4GALNT3 (2.2)	ANKFN1 (2.1)
GO:0051153	regulation of striated muscle cell differentiation	0.00647	<0.20	RAPSN (3.0)	TGFB2 (2.8)	ELN (2.7)	ENSG00000238018 (2.4)	ZNF19 (2.1)	HAND2 (2.0)	DNAH12 (1.9)	SEMA3A (1.9)	SPATA12 (1.9)	PITX1 (1.8)
GO:0048741	skeletal muscle fiber development	0.00651	<0.20	RAPSN (4.9)	NEIL2 (2.7)	NCOA1 (2.7)	ENSG00000237887 (2.6)	TGFB2 (2.4)	ZNF19 (2.3)	ENSG00000214353 (2.2)	ENSG00000229619 (2.0)	BMP5 (1.9)	DNAH12 (1.8)
ENSG00000115221	ITGB6 PPI subnetwork	0.00654	<0.20	FILIP1L (4.3)	CAV2 (4.0)	COL8A1 (3.2)	MSRB3 (3.0)	SMAD3 (2.7)	THBS2 (2.7)	SLC39A13 (2.6)	ENSG00000229619 (2.3)	SLMAP (2.3)	LOX (2.2)
ENSG00000057468	MSH4 PPI subnetwork	0.00654	<0.20	ENSG00000233147 (3.3)	YTHDC2 (3.1)	THADA (2.8)	TELO2 (2.5)	ZNF614 (2.3)	C6orf195 (2.2)	CDCA2 (2.1)	CWC27 (1.8)	DDB2 (1.8)	CCDC66 (1.8)
GO:0001649	osteoblast differentiation	0.00654	<0.20	COL24A1 (3.9)	RUNX2 (3.4)	BMP5 (3.2)	ENSG00000247324 (3.2)	BMP7 (3.1)	WNT5A (2.8)	SMAD7 (2.8)	BMP2 (2.6)	MCC (2.2)	SEMA3A (2.2)
MP:0011089	complete perinatal lethality	0.00656	<0.20	MCC (4.1)	EBF2 (3.7)	TGFB2 (3.5)	WNT5A (3.3)	CDH11 (3.1)	FAM83B (2.9)	RREB1 (2.8)	BMP2 (2.8)	FBLN2 (2.5)	IL17RD (2.5)
ENSG00000070882	OSBPL3 PPI subnetwork	0.00658	<0.20	BMP7 (2.6)	B4GALNT3 (2.5)	MAP2K4 (2.2)	MARVELD3 (2.2)	C2orf54 (2.2)	NCOA1 (2.0)	ERC2 (1.9)	DOCK5 (1.9)	WT1 (1.8)	ENSG00000229619 (1.7)
MP:0000592	short tail	0.0066	<0.20	BMP2 (4.2)	MCC (4.1)	CDH11 (4.0)	TGFB2 (3.6)	BMP7 (3.1)	LTBP4 (2.8)	IL17RD (2.8)	WNT5A (2.8)	ADAMTSL3 (2.7)	SPSB1 (2.7)
GO:0030282	bone mineralization	0.00663	<0.20	COL24A1 (4.2)	ENSG00000223842 (4.1)	RUNX2 (3.2)	DMRT2 (3.1)	ENSG00000228536 (2.8)	ADAMTS6 (2.7)	FAM159A (2.4)	BMP2 (2.1)	BMP5 (2.0)	TWIST2 (2.0)
MP:0002427	disproportionate dwarf	0.0067	<0.20	GPX7 (3.6)	BMP5 (3.3)	BMP2 (3.0)	LOX (2.7)	ELN (2.6)	COL24A1 (2.6)	SPSB1 (2.6)	RUNX2 (2.5)	SEMA3A (2.4)	CDH11 (2.4)
GO:0008584	male gonad development	0.00674	<0.20	C8orf49 (7.7)	ADAMTS16 (4.7)	RXFP2 (4.0)	WT1-AS (3.9)	GATA4 (3.4)	WBSCR28 (3.3)	WT1 (3.1)	ACTRT2 (2.4)	RNU6-64 (2.3)	CALB2 (2.3)
GO:0090100	positive regulation of transmembrane receptor protein serine/threonine kinase signaling pathway	0.00683	<0.20	ZNF821 (3.3)	C8orf49 (3.2)	SMAD7 (2.9)	ENSG00000254560 (2.8)	MSRB3 (2.5)	LTBP1 (2.4)	LINC00312 (2.1)	LMCD1 (2.1)	ZNF19 (2.1)	BMP7 (1.8)
GO:0009953	dorsal/ventral pattern formation	0.00685	<0.20	IL17RD (3.8)	B4GALNT3 (3.3)	ZNF19 (2.9)	ROBO2 (2.2)	CCDC104 (2.2)	MCC (2.0)	GPR45 (1.9)	PHLPP2 (1.9)	ZNF23 (1.8)	HMGA2 (1.8)
MP:0002544	brachydactyly	0.00685	<0.20	BMP5 (3.9)	CDH11 (3.7)	BMP2 (3.4)	MECOM (3.3)	HAND2 (3.3)	LOX (2.9)	SEMA3A (2.8)	ENSG00000254560 (2.7)	ENSG00000249082 (2.6)	COL24A1 (2.5)
GO:0005109	frizzled binding	0.00686	<0.20	WNT5A (5.2)	CDH11 (4.3)	MCC (3.8)	BMP7 (3.7)	TWIST2 (3.4)	IL17RD (3.3)	BMP2 (3.2)	GPX7 (3.2)	RXFP2 (2.8)	FBLN2 (2.8)
GO:0003206	cardiac chamber morphogenesis	0.00689	<0.20	MYBPC3 (4.5)	GATA4 (4.0)	HAND2 (3.6)	C8orf49 (3.4)	FBLN2 (2.9)	LMCD1 (2.6)	ENSG00000238018 (2.5)	DPF3 (2.5)	BMP5 (2.2)	CDH11 (2.1)
MP:0008395	abnormal osteoblast differentiation	0.00692	<0.20	WNT5A (5.4)	LOX (4.1)	EBF2 (3.9)	CDH11 (3.6)	LMCD1 (3.5)	FBLN2 (3.2)	ELN (3.1)	RUNX2 (3.0)	TWIST2 (3.0)	ENSG00000214353 (2.9)
ENSG00000172725	CORO1B PPI subnetwork	0.00692	<0.20	MSRB3 (4.1)	SPTBN1 (3.1)	CAV2 (2.8)	SMAD3 (2.6)	LMCD1 (2.6)	ENSG00000229619 (2.4)	ADAMTS6 (2.3)	MECOM (2.3)	FILIP1L (2.2)	SLC39A13 (1.9)
MP:0011346	renal tubule atrophy	0.00695	<0.20	EFEMP1 (3.1)	ADAMTS16 (3.0)	LTBP4 (3.0)	FBLN2 (2.4)	MFAP4 (2.3)	LTBP1 (2.2)	ENSG00000162997 (2.2)	LOX (2.1)	ELN (2.0)	DOCK5 (2.0)
ENSG00000175029	CTBP2 PPI subnetwork	0.00698	<0.20	ZNF438 (3.2)	ZFP36L2 (2.7)	SLMAP (2.6)	RREB1 (2.6)	TELO2 (2.4)	NCOA1 (2.2)	FILIP1L (2.0)	SMAD7 (2.0)	DENND1A (2.0)	WT1 (1.8)
ENSG00000147869	CER1 PPI subnetwork	0.00698	<0.20	WNT5A (4.7)	BMP7 (4.1)	C2orf54 (3.4)	TWIST2 (2.9)	RXFP2 (2.9)	LTBP4 (2.5)	BMP5 (2.4)	BMP2 (2.4)	CDH11 (2.4)	MCC (2.4)
MP:0003567	abnormal fetal cardiomyocyte proliferation	0.00704	<0.20	WT1 (4.5)	HAND2 (4.3)	C8orf49 (4.0)	WT1-AS (3.5)	MYBPC3 (3.0)	MECOM (2.8)	NCOA1 (2.7)	ARHGEF3 (2.6)	ENSG00000247225 (2.4)	B4GALNT3 (2.2)
ENSG00000149257	SERPINH1 PPI subnetwork	0.00704	<0.20	MSRB3 (3.8)	ADAMTS6 (3.4)	ADAMTSL3 (2.7)	SPTBN1 (2.7)	LMCD1 (2.6)	MECOM (2.5)	ENSG00000229619 (2.4)	CAV2 (2.4)	ENSG00000233147 (2.3)	SPSB1 (2.2)
GO:0042733	embryonic digit morphogenesis	0.00704	<0.20	TWIST2 (4.4)	FAM116A (3.1)	PITX1 (3.1)	WNT5A (2.8)	IL17RD (2.7)	HAND2 (2.5)	BNC2 (2.4)	ANKFN1 (2.2)	IFT140 (2.1)	ZNF23 (2.1)
MP:0003084	abnormal skeletal muscle fiber morphology	0.00707	<0.20	RAPSN (6.4)	LMCD1 (3.5)	FBLN2 (3.3)	ELN (3.1)	MFAP4 (2.5)	LTBP4 (2.3)	ENSG00000229619 (2.3)	ADAMTS6 (2.1)	RTN4 (2.0)	LINC00312 (2.0)
MP:0004148	increased compact bone thickness	0.00708	<0.20	FBLN2 (4.0)	ELN (3.9)	B4GALNT3 (3.8)	TMEM204 (3.1)	RAPSN (3.0)	ENSG00000177133 (2.9)	DMRT2 (2.6)	EBF2 (2.5)	LMCD1 (2.4)	FILIP1L (2.2)
GO:0010595	positive regulation of endothelial cell migration	0.00708	<0.20	COL8A1 (4.2)	C2orf63 (4.2)	TGFB2 (3.8)	ENSG00000233147 (3.1)	LOX (2.9)	DNAH12 (2.9)	RNU6-64 (2.9)	ADAMTS6 (2.9)	MCC (2.5)	MSRB3 (2.5)
MP:0003658	abnormal capillary morphology	0.0071	<0.20	LOX (4.7)	THBS2 (2.8)	EBF2 (2.6)	GPX7 (2.5)	TMEM204 (2.4)	EFEMP1 (2.3)	FBLN2 (2.2)	ADAMTS6 (2.1)	SMAD3 (2.0)	TSSK1B (2.0)
ENSG00000117266	CDK18 PPI subnetwork	0.00712	<0.20	MAP2K4 (2.7)	DENND1A (2.7)	WT1 (2.6)	CLEC16A (2.6)	NCOA1 (2.5)	SLMAP (2.3)	PHLPP2 (2.2)	MCC (2.2)	RUNX2 (2.1)	B4GALNT3 (2.1)
GO:0031093	platelet alpha granule lumen	0.00712	<0.20	HP (5.7)	ENSG00000233147 (4.5)	AGXT (4.3)	LTBP1 (4.0)	TAT (3.5)	MSRB3 (3.4)	LMCD1 (3.4)	FILIP1L (2.6)	SPSB1 (2.4)	CDH11 (2.4)
GO:0072073	kidney epithelium development	0.00712	<0.20	ADAMTS16 (4.2)	RXFP2 (3.4)	DMRT2 (3.4)	RNU6-64 (3.2)	BMP7 (3.0)	ENSG00000177133 (2.8)	WT1-AS (2.8)	ENSG00000228536 (2.6)	TSSK1B (2.5)	ZNF821 (2.5)
MP:0001939	secondary sex reversal	0.00714	<0.20	GATA4 (7.1)	C8orf49 (7.0)	WT1 (6.2)	ADAMTS16 (4.9)	WT1-AS (4.3)	LTBP4 (4.0)	ROBO2 (3.2)	WNT5A (2.9)	ANKFN1 (2.8)	MFAP4 (2.7)
MP:0005104	abnormal tarsal bone morphology	0.00715	<0.20	ENSG00000224186 (3.7)	ENSG00000249082 (3.5)	LTBP1 (3.2)	SPSB1 (3.1)	PITX1 (2.9)	BNC2 (2.6)	HMGA2 (2.5)	IFT140 (2.4)	SEMA3A (2.3)	IL17RD (2.2)
MP:0000493	rectal prolapse	0.00716	<0.20	MFAP4 (3.3)	SMAD3 (3.0)	SEMA3A (2.8)	PITX1 (2.5)	BNC2 (2.4)	SLC22A18AS (2.3)	TAT (2.2)	ENSG00000254560 (2.2)	LTBP4 (2.1)	EFEMP1 (2.0)
MP:0004933	abnormal epididymis epithelium morphology	0.00719	<0.20	C8orf49 (5.0)	GATA4 (4.5)	ADAMTS16 (3.3)	SREK1IP1 (2.6)	RXFP2 (2.4)	ADAMTS6 (2.1)	SMAD7 (2.1)	RUNX2 (2.0)	WT1 (1.9)	SPSB1 (1.8)
ENSG00000061273	HDAC7 PPI subnetwork	0.00721	<0.20	MAP2K4 (3.7)	NCOA1 (2.9)	SMAD3 (2.5)	MLL3 (2.5)	YTHDC2 (2.4)	DENND1A (2.3)	RREB1 (2.0)	PTPRJ (2.0)	STAU2 (1.7)	SPSB1 (1.7)
MP:0002231	abnormal primitive streak morphology	0.00723	<0.20	IL17RD (4.1)	SMAD7 (3.3)	MCC (3.2)	ZNF821 (3.1)	HMGA2 (3.0)	BMP7 (3.0)	BMP2 (2.7)	CDH11 (2.6)	BMP5 (2.6)	GATA4 (2.5)
MP:0000433	microcephaly	0.00728	<0.20	CDH11 (3.3)	TLK2 (2.9)	IL17RD (2.6)	MECOM (2.6)	SMAD3 (2.6)	EBF2 (2.4)	HMGA2 (2.2)	COL24A1 (2.0)	FAM208A (1.9)	BMP2 (1.9)
GO:0060324	face development	0.00732	<0.20	FAM159A (4.2)	ENSG00000249082 (4.1)	ENSG00000224186 (3.0)	WNT5A (2.6)	C2orf54 (2.4)	ENSG00000247324 (2.4)	ENSG00000245954 (2.4)	PITX1 (2.3)	COL8A1 (2.2)	ANKFN1 (2.0)
GO:0031983	vesicle lumen	0.00732	<0.20	HP (5.7)	ENSG00000233147 (4.2)	AGXT (4.1)	LTBP1 (4.0)	TAT (3.7)	MSRB3 (3.3)	LMCD1 (3.1)	LOX (2.5)	SPSB1 (2.5)	TMEM204 (2.5)
ENSG00000141034	C17orf39 PPI subnetwork	0.00738	<0.20	AP1G1 (3.1)	KIAA0947 (2.9)	NUP160 (2.3)	CCDC66 (2.2)	KBTBD4 (2.1)	IFT140 (2.0)	DLEU1 (1.9)	ENSG00000254560 (1.7)	ENSG00000162997 (1.7)	CELF1 (1.6)
GO:0045923	positive regulation of fatty acid metabolic process	0.00742	<0.20	WBSCR28 (2.8)	ENSG00000226491 (2.6)	ENSG00000229619 (2.6)	SPATA12 (2.3)	COL24A1 (2.2)	SLC22A18AS (2.1)	TWIST2 (1.9)	PROK2 (1.8)	AIG1 (1.8)	RUNX2 (1.8)
MP:0001625	cardiac hypertrophy	0.00749	<0.20	MYBPC3 (6.7)	LMCD1 (3.1)	MFAP4 (3.0)	LTBP4 (2.8)	FBLN2 (2.7)	SLMAP (2.6)	DPF3 (2.5)	LOX (2.3)	ENSG00000238018 (2.3)	THBS2 (2.2)
MP:0006279	abnormal limb development	0.00756	<0.20	BMP5 (5.1)	PITX1 (4.6)	BMP7 (3.1)	SEMA3A (3.0)	MECOM (2.7)	TWIST2 (2.4)	FAM83B (2.4)	ENSG00000249082 (2.3)	CCDC104 (2.3)	WNT5A (2.3)
ENSG00000135503	ACVR1B PPI subnetwork	0.00759	<0.20	ZNF821 (2.8)	SPSB1 (2.8)	ADAMTS6 (2.8)	LINC00486 (2.5)	SMAD7 (2.5)	RREB1 (2.0)	BMP5 (2.0)	LMCD1 (2.0)	HMGA2 (1.9)	RXFP2 (1.9)
GO:0060740	prostate gland epithelium morphogenesis	0.0076	<0.20	ZNF615 (3.4)	FAM83B (2.9)	PITX1 (2.9)	TWIST2 (2.6)	ZNF19 (2.5)	ENSG00000228536 (2.2)	ENSG00000224186 (2.1)	ADAMTS6 (2.1)	BMP5 (2.0)	ENSG00000256746 (2.0)
GO:0010576	metalloenzyme regulator activity	0.0076	<0.20	FBLN2 (5.4)	EFEMP1 (4.6)	MFAP4 (4.3)	THBS2 (3.4)	LOX (3.4)	COL8A1 (3.2)	ELN (3.1)	CALB2 (3.0)	CRISPLD2 (2.8)	ADAMTSL3 (2.6)
ENSG00000155506	LARP1 PPI subnetwork	0.00761	<0.20	B4GALNT3 (2.7)	NCOA1 (2.7)	MAP2K4 (2.5)	ERC2 (2.4)	CLEC16A (2.3)	DENND1A (2.2)	WT1 (2.2)	ARHGEF3 (2.1)	GATA4 (2.1)	SPTBN1 (2.0)
MP:0003091	abnormal cell migration	0.00765	<0.20	SMAD3 (4.0)	LMCD1 (3.3)	FILIP1L (3.3)	TWIST2 (2.8)	PTPRJ (2.8)	SPTBN1 (2.8)	CAV2 (2.7)	DNAH12 (2.6)	LTBP1 (2.4)	TMEM204 (2.3)
GO:0008237	metallopeptidase activity	0.00766	<0.20	ADAMTS16 (4.2)	CRISPLD2 (3.8)	THBS2 (3.0)	LOX (2.9)	SPSB1 (2.9)	FBLN2 (2.8)	ENSG00000228536 (2.8)	TWIST2 (2.6)	MFAP4 (2.6)	COL24A1 (2.3)
GO:0001569	patterning of blood vessels	0.00767	<0.20	TMEM204 (4.1)	CCDC85A (3.4)	RNU6-64 (2.7)	MECOM (2.6)	EBF2 (2.5)	LINC00486 (2.3)	ADCY3 (2.2)	ELN (2.2)	ATXN1L (2.1)	MSRB3 (2.0)
ENSG00000134853	PDGFRA PPI subnetwork	0.00769	<0.20	IL17RD (3.9)	TWIST2 (3.7)	EBF2 (3.5)	CAV2 (3.2)	EFEMP1 (3.1)	SPSB1 (2.8)	PTPRJ (2.8)	SMAD7 (2.7)	LOX (2.4)	DMRT2 (2.2)
GO:0055017	cardiac muscle tissue growth	0.00775	<0.20	ELN (3.4)	MYBPC3 (2.8)	BMP5 (2.7)	ENSG00000226491 (2.5)	ADAMTS6 (2.3)	C8orf49 (2.3)	ENSG00000214353 (2.2)	GNRH1 (2.2)	GATA4 (2.2)	BMP2 (2.1)
GO:0003382	epithelial cell morphogenesis	0.00778	<0.20	WT1-AS (3.4)	ADAMTS16 (2.8)	RXFP2 (2.7)	TSSK1B (2.7)	RNU6-64 (2.6)	ANKFN1 (2.4)	BMP7 (2.3)	B4GALNT3 (2.3)	ZNF717 (2.2)	ENSG00000244535 (2.1)
ENSG00000172216	CEBPB PPI subnetwork	0.00779	<0.20	ZFP36L2 (3.7)	SMAD3 (2.8)	SMEK2 (2.7)	RREB1 (2.4)	MLL3 (2.1)	CLEC16A (2.1)	SPSB1 (2.0)	SHKBP1 (1.8)	ZNF438 (1.8)	FAM159A (1.8)
MP:0001120	abnormal uterus morphology	0.0078	<0.20	MCC (3.2)	C8orf49 (2.9)	BNC2 (2.9)	WNT5A (2.9)	CDH11 (2.9)	SPSB1 (2.7)	RUNX2 (2.7)	LOX (2.3)	CALB2 (2.1)	GATA4 (2.1)
ENSG00000141736	ERBB2 PPI subnetwork	0.00783	<0.20	ARHGEF3 (3.1)	LIMK1 (3.0)	SMAD3 (2.7)	FAM83B (2.7)	HMGA2 (2.6)	PTPRJ (2.4)	SPI1 (2.4)	ZFP36L2 (2.3)	CAV2 (2.1)	SPTBN1 (2.1)
MP:0002080	prenatal lethality	0.00784	<0.20	IL17RD (3.1)	DOCK5 (2.9)	BMP7 (2.8)	RREB1 (2.8)	WT1-AS (2.8)	MLL3 (2.7)	CDH11 (2.6)	BNC2 (2.4)	WNT5A (2.3)	ZNF717 (2.0)
GO:0004252	serine-type endopeptidase activity	0.00788	<0.20	AGXT (4.6)	HP (4.4)	TAT (4.1)	CHST4 (3.5)	THBS2 (2.3)	MFAP4 (2.1)	ENSG00000228536 (2.1)	ENSG00000249082 (2.0)	PRRG4 (2.0)	WBSCR28 (1.9)
ENSG00000136603	SKIL PPI subnetwork	0.00789	<0.20	LOX (3.0)	ZNF350 (2.9)	ZNF613 (2.7)	THBS2 (2.5)	CDH11 (2.4)	ANKFN1 (2.4)	EBF2 (2.3)	FBLN2 (2.3)	GPX7 (2.3)	FNBP4 (2.2)
ENSG00000213949	ITGA1 PPI subnetwork	0.00792	<0.20	LOX (3.8)	TMEM204 (3.6)	ELN (3.3)	MSRB3 (3.3)	THBS2 (3.3)	CRISPLD2 (3.3)	MFAP4 (3.2)	WNT5A (3.2)	TGFB2 (3.0)	BMP5 (2.8)
MP:0009674	decreased birth weight	0.00794	<0.20	HMGA2 (3.6)	EBF2 (2.8)	RET (2.6)	RREB1 (2.5)	BMP7 (2.2)	RAPSN (2.1)	ZFP36L2 (2.1)	HAND2 (1.9)	SEMA3A (1.9)	SMAD7 (1.9)
MP:0001284	absent vibrissae	0.00797	<0.20	FAM83B (4.7)	INADL (3.7)	WNT5A (3.1)	BMP7 (3.1)	C2orf54 (3.0)	PITX1 (2.7)	BMP2 (2.6)	MARVELD3 (2.5)	PRRG4 (2.5)	TGFB2 (2.4)
GO:0032432	actin filament bundle	0.00797	<0.20	MSRB3 (6.4)	FILIP1L (5.9)	SLMAP (4.4)	ENSG00000229619 (4.4)	LMCD1 (4.0)	TGFB2 (4.0)	DOCK5 (3.3)	LINC00312 (2.9)	CRISPLD2 (2.4)	RTN4 (1.9)
GO:0030934	anchoring collagen	0.008	<0.20	THBS2 (7.0)	CRISPLD2 (6.1)	MFAP4 (5.3)	LOX (3.9)	LTBP4 (3.9)	ELN (3.8)	GPX7 (3.7)	FBLN2 (3.7)	BMP5 (3.4)	CDH11 (3.4)
MP:0009504	abnormal mammary gland epithelium morphology	0.00803	<0.20	CAV2 (5.5)	SPSB1 (2.7)	TWIST2 (2.6)	EFEMP1 (2.5)	ENSG00000229619 (2.4)	ENSG00000238018 (2.0)	WNT5A (2.0)	DLEU1 (1.9)	CDKN3 (1.8)	TGFB2 (1.7)
ENSG00000100014	SPECC1L PPI subnetwork	0.00805	<0.20	MSRB3 (3.4)	ENSG00000229619 (2.8)	SPTBN1 (2.6)	ENSG00000162997 (2.5)	SMAD3 (2.4)	MECOM (2.4)	PITX1 (2.4)	SLC39A13 (2.4)	FILIP1L (2.3)	LIMK1 (2.3)
GO:0071495	cellular response to endogenous stimulus	0.00809	<0.20	NCOA1 (2.5)	TWIST2 (2.4)	RXFP2 (2.3)	ENSG00000223842 (2.2)	ENSG00000228536 (2.1)	ENSG00000247324 (2.0)	ENSG00000247225 (1.9)	MLL3 (1.9)	DENND1A (1.9)	CALB2 (1.8)
GO:0050920	regulation of chemotaxis	0.00814	<0.20	C2orf54 (3.8)	ADAMTSL3 (3.2)	COL8A1 (2.6)	MFAP4 (2.6)	ACP2 (2.5)	TMEM204 (2.5)	CCDC85A (2.3)	FAM159A (2.2)	TWIST2 (2.2)	FILIP1L (2.2)
ENSG00000176444	CLK2 PPI subnetwork	0.00815	<0.20	FNBP4 (3.9)	MFAP4 (2.4)	MLL3 (2.2)	STAU2 (2.1)	COL8A1 (2.1)	ZNF821 (1.9)	SPI1 (1.9)	IL17RD (1.9)	ZNF438 (1.8)	FAM208A (1.8)
ENSG00000164032	H2AFZ PPI subnetwork	0.00817	<0.20	TXNL4B (2.1)	CDCA2 (1.8)	UHRF1 (1.8)	PTRHD1 (1.7)	ENSG00000250748 (1.6)	ENSG00000233147 (1.6)	CCDC104 (1.6)	CWC27 (1.6)	ENSG00000245954 (1.5)	TLK2 (1.4)
MP:0003105	abnormal heart atrium morphology	0.00817	<0.20	MYBPC3 (6.4)	HAND2 (4.9)	GATA4 (4.9)	DPF3 (3.0)	FAM83B (2.5)	FBLN2 (2.4)	HYDIN (2.4)	CCDC85A (2.4)	TMEM204 (2.3)	MECOM (2.2)
ENSG00000168148	HIST3H3 PPI subnetwork	0.0082	<0.20	NUP160 (2.9)	ATXN1L (2.3)	FTSJD1 (2.3)	CWC27 (2.3)	FAM208A (2.2)	TXNL4B (2.1)	KDM4C (2.0)	FAM116A (2.0)	MLL3 (2.0)	DDB2 (1.9)
MP:0000495	abnormal colon morphology	0.00821	<0.20	BMP2 (3.4)	SLC22A18AS (3.2)	PHLPP2 (2.8)	RUNX2 (2.5)	SEMA3A (2.5)	IL17RD (2.3)	ZFP36L2 (2.2)	BMP7 (2.1)	BMP5 (2.1)	ZNF23 (2.0)
GO:0022603	regulation of anatomical structure morphogenesis	0.00825	<0.20	HMGA2 (3.4)	LMCD1 (2.8)	EFEMP1 (2.7)	TWIST2 (2.7)	MCC (2.6)	LOX (2.6)	FBLN2 (2.4)	ENSG00000238018 (2.3)	IL17RD (2.3)	RXFP2 (2.2)
MP:0008803	abnormal placental labyrinth vasculature morphology	0.00832	<0.20	BMP7 (3.0)	TLK2 (2.6)	RREB1 (2.6)	PITX1 (2.5)	FAM208A (2.3)	ZFP36L2 (2.1)	SLMAP (2.1)	CELF1 (2.1)	SMAD3 (2.1)	ARF4 (2.0)
ENSG00000102678	FGF9 PPI subnetwork	0.00833	<0.20	CDH11 (3.8)	FAM83B (2.9)	LMCD1 (2.6)	TWIST2 (2.6)	WNT5A (2.6)	TMEM204 (2.5)	MFAP4 (2.4)	AGBL2 (2.2)	LOX (1.9)	TSSK1B (1.8)
MP:0005244	hemopericardium	0.00835	<0.20	WT1-AS (6.4)	HAND2 (4.2)	WT1 (4.1)	TMEM204 (4.1)	GATA4 (4.1)	FILIP1L (3.4)	LTBP4 (3.2)	ADAMTS16 (3.0)	CDH11 (2.9)	MYBPC3 (2.6)
ENSG00000164344	KLKB1 PPI subnetwork	0.00839	<0.20	AGXT (6.5)	TAT (4.3)	HP (3.6)	ENSG00000247225 (2.4)	THBS2 (2.4)	GPR45 (2.1)	CRISPLD2 (2.1)	ENSG00000177133 (2.1)	DHODH (2.0)	BMP5 (1.8)
GO:0042573	retinoic acid metabolic process	0.00842	<0.20	CHST4 (3.5)	RXFP2 (2.6)	AGBL2 (2.5)	SREK1IP1 (2.4)	IL17RD (2.4)	ENSG00000250748 (2.2)	C6orf195 (2.1)	PMFBP1 (2.0)	SPATA12 (2.0)	WT1 (1.9)
ENSG00000167004	PDIA3 PPI subnetwork	0.00846	<0.20	SMAD3 (3.0)	SPTBN1 (2.6)	SEMA3A (2.6)	CAV2 (2.5)	LTBP1 (2.5)	THBS2 (2.2)	DOCK5 (2.0)	RREB1 (1.9)	FBLN2 (1.9)	ENSG00000228536 (1.9)
MP:0001322	abnormal iris morphology	0.00847	<0.20	TGFB2 (3.1)	ENSG00000177133 (2.8)	COL8A1 (2.7)	CAV2 (2.7)	EFEMP1 (2.6)	ADAMTSL3 (2.4)	DOCK5 (2.4)	ZNF19 (2.4)	FAM83B (2.3)	LTBP1 (2.2)
GO:0048384	retinoic acid receptor signaling pathway	0.00848	<0.20	ZNF438 (3.6)	C6orf195 (3.1)	ZNF19 (2.8)	ENSG00000254349 (2.5)	ENSG00000250748 (2.5)	DENND1A (2.4)	PMFBP1 (2.1)	ENSG00000247324 (2.1)	HMCN2 (2.1)	LTBP4 (2.0)
ENSG00000114739	ACVR2B PPI subnetwork	0.0085	<0.20	ZNF821 (3.0)	SMAD7 (2.8)	RAPSN (2.7)	RXFP2 (2.6)	LINC00486 (2.5)	EFR3B (2.4)	LTBP1 (2.3)	NCOA1 (2.3)	TMEM204 (2.3)	CSGALNACT2 (1.9)
REACTOME_RNA_POLYMERASE_I_CHAIN_ELONGATION	REACTOME_RNA_POLYMERASE_I_CHAIN_ELONGATION	0.0085	<0.20	ENSG00000233147 (2.4)	DLEU1 (2.4)	ZNHIT6 (2.3)	RRP15 (2.3)	PTRHD1 (2.3)	CCDC66 (2.2)	THADA (2.0)	ZNF23 (1.7)	TXNL4B (1.7)	SLC22A18AS (1.7)
MP:0004616	lumbar vertebral transformation	0.00854	<0.20	HMGA2 (3.9)	TWIST2 (2.6)	ENSG00000229619 (2.5)	BMP7 (2.4)	DMRT2 (2.1)	C1QTNF4 (2.1)	RET (2.1)	RXFP2 (2.1)	MSRB3 (2.0)	WT1 (1.9)
MP:0005659	decreased susceptibility to diet-induced obesity	0.00859	<0.20	NR1H3 (3.2)	ADCY3 (3.2)	EBF2 (2.5)	HP (2.5)	RREB1 (2.5)	FILIP1L (2.4)	CAV2 (2.2)	ZFP36L2 (2.1)	PHLPP2 (2.1)	FBLN2 (2.0)
MP:0009548	abnormal platelet aggregation	0.0086	<0.20	LTBP1 (5.0)	MADD (2.6)	PRRG4 (2.5)	ENSG00000233147 (2.4)	TMEM204 (2.3)	C2orf63 (2.3)	TAT (2.3)	ENSG00000229619 (2.2)	COL24A1 (2.0)	DNAH12 (1.9)
GO:0030512	negative regulation of transforming growth factor beta receptor signaling pathway	0.0086	<0.20	ENSG00000177133 (3.7)	MSRB3 (3.1)	ELN (2.9)	EFR3B (2.9)	ATXN1L (2.8)	CSGALNACT2 (2.5)	SMAD7 (2.5)	FAM159A (2.4)	COL8A1 (2.3)	C8orf49 (2.3)
MP:0010872	increased trabecular bone mass	0.00861	<0.20	RUNX2 (4.8)	NR1H3 (4.2)	SLC39A13 (4.0)	COL24A1 (3.4)	SPATA12 (3.0)	CCDC88A (2.3)	LIMK1 (2.2)	COL8A1 (2.0)	SPSB1 (1.9)	ENSG00000228536 (1.9)
GO:0003338	metanephros morphogenesis	0.00862	<0.20	RXFP2 (5.7)	ADAMTS16 (4.8)	WT1-AS (4.5)	HMGA2 (3.1)	B4GALNT3 (3.1)	TSSK1B (3.0)	ZNF19 (2.9)	ENSG00000250748 (2.7)	ZNF717 (2.6)	BMP7 (2.6)
GO:0007292	female gamete generation	0.00864	<0.20	DNAJC27-AS1 (2.3)	ENSG00000214353 (2.2)	C6orf195 (2.1)	TSSK1B (2.0)	DNAH12 (2.0)	LINC00312 (1.9)	B4GALNT3 (1.9)	SLC22A18AS (1.8)	WT1 (1.8)	ENSG00000229619 (1.8)
MP:0009133	decreased white fat cell size	0.00869	<0.20	RREB1 (2.6)	HP (2.6)	EBF2 (2.5)	ADAMTS16 (2.5)	HMCN2 (2.3)	NCOA1 (2.1)	GPR45 (2.0)	TWIST2 (2.0)	NR1H3 (2.0)	ENSG00000229619 (1.9)
MP:0002657	chondrodystrophy	0.00869	<0.20	BMP2 (5.0)	TGFB2 (4.1)	SLC39A13 (3.4)	HMGA2 (3.2)	SMAD7 (3.1)	LTBP4 (2.9)	ADAMTS6 (2.8)	GPX7 (2.7)	C1QTNF4 (2.6)	EFR3B (2.5)
GO:0045597	positive regulation of cell differentiation	0.00872	<0.20	EBF2 (3.0)	HMGA2 (2.9)	LMCD1 (2.5)	SMAD7 (2.2)	ROBO2 (2.1)	MCC (2.1)	RUNX2 (2.1)	LINC00312 (2.1)	BMP5 (2.0)	TWIST2 (2.0)
ENSG00000163520	FBLN2 PPI subnetwork	0.00873	<0.20	ELN (5.7)	FBLN2 (4.8)	MFAP4 (4.5)	THBS2 (4.2)	GPX7 (4.1)	COL8A1 (3.8)	LTBP4 (3.4)	ENSG00000228536 (3.2)	ADAMTS16 (3.1)	LOX (2.8)
MP:0000438	abnormal cranium morphology	0.00874	<0.20	SEMA3A (4.2)	CDH11 (3.9)	WNT5A (3.8)	HMGA2 (3.5)	TWIST2 (3.4)	MECOM (3.0)	IL17RD (2.9)	RUNX2 (2.8)	LOX (2.7)	FBLN2 (2.7)
GO:0060205	cytoplasmic membrane-bounded vesicle lumen	0.00875	<0.20	HP (5.6)	ENSG00000233147 (4.4)	AGXT (4.2)	LTBP1 (3.8)	MSRB3 (3.6)	TAT (3.5)	LMCD1 (3.4)	SPSB1 (2.6)	TMEM204 (2.4)	COL8A1 (2.4)
GO:0048641	regulation of skeletal muscle tissue development	0.00877	<0.20	RAPSN (4.1)	SPATA12 (2.4)	B4GALNT3 (2.4)	ANKFN1 (2.2)	RXFP2 (2.1)	FAM116A (2.1)	ZNF614 (2.0)	ARHGEF3 (2.0)	ZNF438 (2.0)	IL17RD (1.8)
ENSG00000030304	MUSK PPI subnetwork	0.00878	<0.20	RAPSN (3.8)	B4GALNT3 (3.4)	COL8A1 (3.4)	GNRH1 (3.1)	NEIL2 (2.7)	ADAMTSL3 (2.6)	FBLN2 (2.6)	ENSG00000237887 (2.5)	THBS2 (2.5)	SLC39A13 (2.5)
GO:0017171	serine hydrolase activity	0.00879	<0.20	AGXT (4.2)	HP (4.1)	TAT (3.6)	CHST4 (3.4)	ENSG00000228536 (2.3)	PRRG4 (2.2)	C2orf54 (2.2)	MFAP4 (2.0)	ENSG00000249082 (2.0)	SEMA3A (2.0)
MP:0002929	abnormal bile duct development	0.00883	<0.20	GATA4 (4.0)	ENSG00000223842 (3.0)	MECOM (2.8)	C8orf49 (2.7)	ADAMTS6 (2.7)	IFT140 (2.7)	FAM116A (2.6)	LMCD1 (2.2)	ACTRT2 (2.0)	CCDC104 (2.0)
MP:0003215	renal interstitial fibrosis	0.00885	<0.20	WT1-AS (5.4)	ADAMTS16 (3.4)	SLC22A18AS (3.1)	DOCK5 (2.9)	LTBP4 (2.9)	SLC39A13 (2.8)	RXFP2 (2.6)	ENSG00000247225 (2.4)	EFEMP1 (2.4)	TMEM204 (1.9)
ENSG00000103671	TRIP4 PPI subnetwork	0.00886	<0.20	RREB1 (3.4)	ZFP36L2 (3.0)	NEIL2 (2.7)	MLL3 (2.7)	MCC (2.6)	PRKCE (2.4)	SMAD7 (2.3)	ZNF438 (2.3)	YTHDC2 (2.2)	CSGALNACT2 (2.1)
ENSG00000101745	ANKRD12 PPI subnetwork	0.00887	<0.20	TLK2 (2.8)	KDM4C (2.5)	SMEK2 (2.1)	MLL3 (2.1)	ENSG00000226491 (2.1)	SLMAP (1.9)	ZNF438 (1.9)	SREK1IP1 (1.9)	CWC27 (1.8)	COL8A1 (1.8)
MP:0001721	absent visceral yolk sac blood islands	0.0089	<0.20	TGFB2 (3.7)	BMP5 (3.5)	TMEM204 (3.1)	HMGA2 (3.0)	BMP7 (2.7)	ADAMTSL3 (2.7)	ANKFN1 (2.2)	MSRB3 (2.2)	ROBO2 (2.1)	LTBP1 (2.1)
ENSG00000064961	HMG20B PPI subnetwork	0.00895	<0.20	RNU6-64 (2.4)	CDCA2 (2.3)	CWC27 (2.2)	LTBP4 (2.1)	C6orf195 (2.0)	DHX38 (1.9)	KDM4C (1.9)	IST1 (1.9)	RREB1 (1.8)	IFT140 (1.8)
MP:0002998	abnormal bone remodeling	0.00896	<0.20	LOX (5.2)	COL24A1 (3.8)	COL8A1 (3.8)	GPX7 (3.7)	CDH11 (3.5)	RUNX2 (3.1)	LMCD1 (3.1)	THBS2 (3.0)	BMP2 (3.0)	BMP5 (2.6)
GO:0060021	palate development	0.00897	<0.20	ADAMTS6 (2.9)	WNT5A (2.8)	PITX1 (2.8)	TWIST2 (2.6)	EBF2 (2.5)	SMAD7 (2.4)	HMGA2 (2.3)	BMP5 (2.3)	CDH11 (2.2)	LTBP4 (2.1)
MP:0002110	abnormal digit morphology	0.00897	<0.20	TWIST2 (4.1)	CDH11 (4.0)	WNT5A (3.5)	HAND2 (2.9)	LOX (2.9)	BMP7 (2.7)	GPX7 (2.6)	HMGA2 (2.5)	INADL (2.2)	LTBP1 (2.1)
GO:0004675	transmembrane receptor protein serine/threonine kinase activity	0.00898	<0.20	SMAD7 (5.7)	MCC (3.6)	TMEM204 (3.6)	GATA4 (3.3)	EFEMP1 (2.6)	SMAD3 (2.5)	LTBP1 (2.2)	CCDC66 (2.0)	ELN (2.0)	LINC00486 (1.9)
GO:0072009	nephron epithelium development	0.009	<0.20	ADAMTS16 (3.5)	DMRT2 (3.4)	ENSG00000228536 (3.2)	B4GALNT3 (3.1)	BMP7 (3.1)	ENSG00000177133 (2.8)	TSSK1B (2.8)	RNU6-64 (2.6)	ZNF821 (2.5)	HMGA2 (2.4)
ENSG00000049540	ELN PPI subnetwork	0.00901	<0.20	THBS2 (5.8)	LOX (5.4)	CDH11 (4.9)	MFAP4 (4.9)	ELN (4.5)	GPX7 (4.3)	FBLN2 (4.2)	CRISPLD2 (3.7)	COL8A1 (3.2)	ENSG00000247225 (3.1)
GO:0008134	transcription factor binding	0.00902	<0.20	SMAD7 (4.1)	ZFP36L2 (3.5)	GATA4 (3.5)	BMP2 (3.2)	MLL3 (2.7)	RREB1 (2.6)	HAND2 (2.2)	PITX1 (2.2)	DHX38 (2.2)	NCOA1 (2.1)
ENSG00000139687	RB1 PPI subnetwork	0.00905	<0.20	UHRF1 (3.9)	RREB1 (3.6)	ZFP36L2 (3.3)	DDB2 (2.6)	CDKN3 (2.6)	CDCA2 (2.5)	RAPSN (2.3)	NUP160 (1.9)	YTHDC2 (1.9)	PRRG4 (1.9)
ENSG00000173894	CBX2 PPI subnetwork	0.00908	<0.20	SMAD7 (2.6)	PDE12 (2.6)	CCDC88A (2.4)	MSRB3 (2.1)	ENSG00000224186 (2.1)	RREB1 (2.0)	RUNX2 (1.9)	DENND1A (1.8)	IFT140 (1.8)	HMGA2 (1.8)
MP:0000166	abnormal chondrocyte morphology	0.0091	<0.20	COL24A1 (5.2)	CDH11 (3.9)	RUNX2 (3.8)	BMP2 (3.5)	GPX7 (3.3)	TGFB2 (2.8)	SPSB1 (2.7)	ADAMTSL3 (2.6)	SMAD7 (2.6)	BMP5 (2.6)
GO:0030099	myeloid cell differentiation	0.00914	<0.20	ENSG00000223842 (2.8)	ZFP36L2 (2.6)	ENSG00000238018 (2.0)	SREK1IP1 (1.9)	ENSG00000228536 (1.9)	ZNF438 (1.9)	RUNX2 (1.8)	DPF3 (1.7)	LINC00486 (1.6)	DMRT2 (1.6)
GO:0060512	prostate gland morphogenesis	0.00917	<0.20	FAM83B (3.9)	ZNF615 (3.4)	PITX1 (2.9)	TWIST2 (2.7)	ZNF19 (2.5)	ADAMTS6 (2.2)	ENSG00000228536 (2.2)	ENSG00000224186 (2.0)	ENSG00000256746 (2.0)	HYDIN (1.9)
REACTOME_BMAL1CLOCKNPAS2_ACTIVATES_GENE_EXPRESSION	REACTOME_BMAL1CLOCKNPAS2_ACTIVATES_GENE_EXPRESSION	0.00918	<0.20	NCOA1 (4.9)	DENND1A (3.9)	MLL3 (3.8)	RREB1 (3.2)	ENSG00000226491 (3.1)	DNAJC27 (3.0)	ZFP36L2 (2.9)	KDM4C (2.9)	SMAD7 (2.7)	MAP2K4 (2.5)
MP:0002754	dilated heart right ventricle	0.00919	<0.20	LMCD1 (5.9)	LINC00312 (4.1)	MYBPC3 (4.1)	LTBP4 (3.8)	ELN (3.7)	EFEMP1 (3.5)	FILIP1L (3.4)	TGFB2 (3.3)	ENSG00000229619 (3.3)	BMP2 (3.2)
GO:0030947	regulation of vascular endothelial growth factor receptor signaling pathway	0.00923	<0.20	EBF2 (3.2)	MECOM (3.1)	ADAMTS6 (2.8)	CCDC85A (2.4)	ACTRT2 (2.3)	LOX (2.0)	SLC39A13 (2.0)	ENSG00000245954 (2.0)	ENSG00000237887 (1.9)	EFR3B (1.8)
GO:0001570	vasculogenesis	0.00925	<0.20	GATA4 (3.2)	WT1-AS (3.1)	ENSG00000256746 (2.9)	MECOM (2.8)	CCDC85A (2.7)	ENSG00000247324 (2.4)	CAV2 (2.4)	ENSG00000254560 (2.4)	HMGA2 (2.3)	MYBPC3 (2.2)
GO:0005583	fibrillar collagen	0.00926	<0.20	THBS2 (8.9)	CDH11 (7.1)	LOX (6.4)	CRISPLD2 (5.5)	COL24A1 (4.7)	GPX7 (4.4)	BMP5 (4.1)	FBLN2 (3.9)	COL8A1 (3.3)	TMEM204 (3.0)
ENSG00000146648	EGFR PPI subnetwork	0.00933	<0.20	ZFP36L2 (2.8)	HMGA2 (2.7)	SMAD3 (2.6)	FAM83B (2.2)	MAP2K4 (2.2)	SPTBN1 (2.2)	RTN4 (2.2)	IL17RD (2.1)	PTPRJ (2.1)	DOCK5 (2.1)
GO:0014812	muscle cell migration	0.00935	<0.20	FAM159A (3.1)	ZNF613 (3.1)	ADAMTS16 (3.0)	ZNF615 (2.7)	CRISPLD2 (2.7)	ADAMTSL3 (2.6)	EBF2 (2.5)	CAV2 (2.5)	COL8A1 (2.4)	PTPRJ (2.3)
MP:0000154	rib fusion	0.00938	<0.20	IL17RD (5.1)	HMGA2 (4.5)	EBF2 (4.0)	TWIST2 (4.0)	PITX1 (3.8)	WNT5A (2.9)	DMRT2 (2.9)	BNC2 (2.9)	BMP7 (2.6)	ADAMTS6 (2.5)
ENSG00000183691	NOG PPI subnetwork	0.0094	<0.20	TGFB2 (5.0)	BMP2 (4.0)	BMP5 (3.8)	WNT5A (3.6)	ADAMTSL3 (3.5)	GNRH1 (3.4)	PITX1 (3.2)	BMP7 (3.0)	RUNX2 (2.8)	SMAD7 (2.7)
MP:0003864	abnormal midbrain development	0.0094	<0.20	IL17RD (4.0)	HMGA2 (3.0)	MCC (2.3)	RREB1 (2.0)	BMP7 (1.9)	LYPLAL1 (1.9)	EBF2 (1.9)	ZFP36L2 (1.9)	IFT140 (1.8)	DMRT2 (1.7)
MP:0002835	abnormal cranial suture morphology	0.00942	<0.20	COL24A1 (5.1)	CDH11 (4.0)	ENSG00000214353 (3.4)	WNT5A (3.2)	ELN (2.9)	BNC2 (2.5)	TGFB2 (2.5)	MFAP4 (2.4)	SEMA3A (2.3)	MECOM (2.2)
ENSG00000171992	SYNPO PPI subnetwork	0.00942	<0.20	SPTBN1 (3.4)	LIMK1 (3.1)	MSRB3 (3.1)	FILIP1L (3.1)	INADL (2.6)	CAV2 (2.5)	ENSG00000229619 (2.4)	B4GALNT3 (2.4)	DOCK5 (2.4)	PRRG4 (2.1)
GO:0042383	sarcolemma	0.00943	<0.20	RAPSN (4.8)	HMCN2 (3.7)	LTBP4 (3.5)	MSRB3 (3.2)	ENSG00000229619 (3.0)	ENSG00000228536 (2.8)	CAV2 (2.8)	LTBP1 (2.8)	ELN (2.7)	MFAP4 (2.6)
ENSG00000113196	HAND1 PPI subnetwork	0.00946	<0.20	RAPSN (4.3)	TWIST2 (3.4)	FILIP1L (3.1)	GATA4 (2.5)	HAND2 (2.5)	MYBPC3 (2.4)	CHST4 (2.3)	C8orf49 (2.1)	BMP7 (2.0)	FBLN2 (2.0)
ENSG00000179409	GEMIN4 PPI subnetwork	0.00949	<0.20	NEIL2 (3.1)	SRFBP1 (2.7)	C3orf26 (2.4)	RRP15 (2.2)	EIF3M (2.1)	ZNHIT6 (2.1)	VAC14 (2.0)	PRRG4 (1.9)	IST1 (1.9)	HMGA2 (1.8)
ENSG00000196363	WDR5 PPI subnetwork	0.00951	<0.20	MLL3 (2.8)	CLEC16A (2.7)	FAM208A (2.6)	SLMAP (2.2)	SREK1IP1 (2.1)	CCDC88A (2.0)	IFT140 (2.0)	RREB1 (2.0)	KIAA0947 (2.0)	GATA4 (1.9)
ENSG00000128245	YWHAH PPI subnetwork	0.00959	<0.20	INADL (3.2)	SPTBN1 (3.1)	RET (2.7)	PRKCE (2.5)	ATXN1L (2.5)	MAP2K4 (2.4)	ZFP36L2 (2.3)	ARHGEF3 (2.3)	SMAD3 (1.9)	MADD (1.9)
ENSG00000167657	DAPK3 PPI subnetwork	0.0096	<0.20	MSRB3 (4.3)	CAV2 (3.5)	SPTBN1 (3.4)	LMCD1 (3.0)	SPSB1 (2.7)	FILIP1L (2.6)	INADL (2.6)	MARVELD3 (2.6)	ADAMTS6 (2.4)	ENSG00000233147 (2.4)
GO:0000122	negative regulation of transcription from RNA polymerase II promoter	0.00962	<0.20	ZNF821 (3.4)	ZNF614 (3.3)	ZFP36L2 (2.8)	HAND2 (2.6)	ZNF615 (2.3)	MECOM (2.3)	ZNF19 (2.1)	RREB1 (2.1)	TLK2 (2.0)	SMAD7 (2.0)
GO:0050840	extracellular matrix binding	0.00964	<0.20	THBS2 (6.2)	TMEM204 (5.1)	LOX (4.5)	FBLN2 (4.5)	CDH11 (4.5)	COL8A1 (4.5)	CRISPLD2 (4.0)	LTBP4 (3.7)	LMCD1 (3.6)	ELN (3.1)
GO:0008236	serine-type peptidase activity	0.00967	<0.20	AGXT (4.2)	HP (4.2)	TAT (3.7)	CHST4 (3.3)	ENSG00000228536 (2.3)	PRRG4 (2.3)	C2orf54 (2.3)	ENSG00000249082 (2.0)	MFAP4 (2.0)	THBS2 (2.0)
GO:0022612	gland morphogenesis	0.00978	<0.20	SMAD3 (3.1)	WNT5A (2.9)	ENSG00000256746 (2.9)	MCC (2.8)	ADAMTS6 (2.7)	MSRB3 (2.6)	TWIST2 (2.6)	ADAMTSL3 (2.5)	ZNF19 (2.4)	BNC2 (2.3)
GO:0007160	cell-matrix adhesion	0.00978	<0.20	ENSG00000233147 (4.0)	ENSG00000237887 (3.6)	SLC39A13 (3.3)	THBS2 (2.9)	LTBP1 (2.9)	ELN (2.8)	TMEM204 (2.5)	DOCK5 (2.4)	SLMAP (2.4)	COL8A1 (2.3)
ENSG00000177200	CHD9 PPI subnetwork	0.00978	<0.20	CELF1 (3.0)	SMEK2 (2.7)	SREK1IP1 (2.5)	ZNF350 (2.4)	AP1G1 (2.4)	MAP2K4 (2.3)	KBTBD4 (2.3)	ZNF438 (2.2)	ZNF615 (2.1)	TXNL4B (2.1)
GO:0008286	insulin receptor signaling pathway	0.00978	<0.20	ENSG00000247225 (2.9)	DMRT2 (2.7)	ENSG00000177133 (2.7)	LYPLAL1 (2.6)	COL24A1 (2.3)	INADL (2.2)	SLC39A13 (2.1)	DOCK5 (1.9)	MLL3 (1.8)	ENSG00000228536 (1.8)
ENSG00000127337	YEATS4 PPI subnetwork	0.0098	<0.20	DENND1A (2.7)	ENSG00000233147 (2.4)	PTRHD1 (2.2)	CCDC66 (2.2)	CWC27 (2.1)	MLL3 (2.0)	ZNF438 (1.9)	TXNL4B (1.7)	C3orf26 (1.7)	UHRF1 (1.7)
GO:0072077	renal vesicle morphogenesis	0.00981	<0.20	RXFP2 (4.3)	B4GALNT3 (2.8)	BMP7 (2.8)	ZNF717 (2.7)	TSSK1B (2.7)	ENSG00000249082 (2.7)	ZNF19 (2.6)	HMGA2 (2.6)	ADAMTS16 (2.5)	ENSG00000226491 (2.4)
GO:0060038	cardiac muscle cell proliferation	0.00983	<0.20	ELN (3.4)	ADAMTS6 (3.0)	BMP5 (2.7)	ENSG00000256746 (2.7)	C8orf49 (2.6)	MYBPC3 (2.6)	ENSG00000226491 (2.5)	BMP2 (2.3)	ZNF19 (2.3)	GATA4 (2.1)
GO:0030199	collagen fibril organization	0.00983	<0.20	THBS2 (7.2)	COL8A1 (5.0)	ELN (4.9)	LOX (4.6)	GPX7 (4.0)	FBLN2 (3.5)	BMP5 (3.1)	CDH11 (3.1)	CRISPLD2 (3.0)	ADAMTS16 (3.0)
MP:0004566	myocardial fiber degeneration	0.00986	<0.20	ENSG00000229619 (3.3)	SLMAP (3.2)	MYBPC3 (2.9)	RAPSN (2.6)	EFEMP1 (2.6)	LINC00312 (2.2)	AGBL2 (2.2)	NCOA1 (2.0)	ZNF23 (2.0)	LOX (2.0)
GO:0048659	smooth muscle cell proliferation	0.00987	<0.20	CCDC85A (3.1)	LINC00312 (3.1)	ENSG00000247324 (2.9)	SMAD7 (2.5)	TMEM204 (2.4)	C2orf63 (2.3)	DNAJC27-AS1 (2.3)	LMCD1 (2.0)	ENSG00000229619 (1.9)	ZNF821 (1.8)
GO:0009954	proximal/distal pattern formation	0.00991	<0.20	TWIST2 (4.8)	ROBO2 (3.6)	ENSG00000254560 (3.5)	ENSG00000229619 (2.9)	ZNF19 (2.6)	WT1 (2.4)	C1QTNF4 (2.4)	ENSG00000254349 (2.3)	DMRT2 (2.2)	ADAMTS6 (2.2)
ENSG00000007866	TEAD3 PPI subnetwork	0.00993	<0.20	B4GALNT3 (2.4)	MCC (2.4)	MAP2K4 (2.4)	MARVELD3 (2.3)	NCOA1 (2.3)	DOCK5 (2.2)	CLEC16A (2.0)	C2orf54 (2.0)	SPTBN1 (2.0)	BMP7 (1.9)
GO:0008585	female gonad development	0.01	<0.20	C8orf49 (4.4)	WT1-AS (4.2)	GATA4 (2.6)	LINC00312 (2.5)	ADAMTS16 (2.3)	BNC2 (2.1)	RXFP2 (2.1)	WT1 (2.1)	SPSB1 (2.1)	ENSG00000238018 (2.0)
ENSG00000143995	MEIS1 PPI subnetwork	0.01	<0.20	HAND2 (3.6)	WT1 (3.1)	MSRB3 (2.9)	ENSG00000229619 (2.8)	ROBO2 (2.7)	WT1-AS (2.6)	HMGA2 (2.6)	DMRT2 (2.5)	BNC2 (2.3)	RAPSN (2.3)
MP:0003109	short femur	0.01	<0.20	COL24A1 (6.4)	RUNX2 (5.2)	CDH11 (4.4)	SEMA3A (3.6)	BMP2 (3.5)	THBS2 (3.4)	LOX (3.4)	TMEM204 (3.1)	BMP5 (3.0)	SLC39A13 (3.0)
ENSG00000065268	WDR18 PPI subnetwork	0.01	<0.20	FNBP4 (2.8)	CCDC66 (2.6)	RPS27A (2.3)	HMCN2 (2.0)	ZNF614 (2.0)	ZNHIT6 (2.0)	PNPT1 (1.9)	ENSG00000233147 (1.7)	DMRT2 (1.6)	ENSG00000237887 (1.6)
ENSG00000118260	CREB1 PPI subnetwork	0.01	<0.20	NCOA1 (3.9)	DENND1A (2.9)	SLMAP (2.7)	ACTRT2 (2.6)	RAPSN (2.6)	DHX38 (2.4)	SHKBP1 (2.3)	TSSK1B (2.1)	MADD (1.8)	CSGALNACT2 (1.7)
MP:0004358	bowed tibia	0.01	<0.20	WNT5A (3.4)	TGFB2 (3.2)	MECOM (3.0)	EBF2 (2.9)	CDH11 (2.6)	ADAMTSL3 (2.6)	ELN (2.6)	BMP5 (2.6)	BMP2 (2.6)	MSRB3 (2.4)
GO:0006893	Golgi to plasma membrane transport	0.01	<0.20	ZNF613 (3.7)	INADL (3.4)	ENSG00000162997 (2.5)	MARVELD3 (2.4)	LYPLAL1 (2.3)	KCTD9 (2.2)	ZNF350 (2.1)	MSRB3 (1.9)	WT1 (1.9)	ENSG00000224186 (1.9)
MP:0002780	decreased circulating testosterone level	0.01	<0.20	C8orf49 (4.2)	CALB2 (3.8)	GATA4 (3.0)	WT1-AS (2.9)	ENSG00000244535 (2.5)	BNC2 (2.5)	ENSG00000249082 (2.3)	WT1 (2.2)	PMFBP1 (2.1)	EFEMP1 (2.1)
MP:0000435	shortened head	0.01	<0.20	RUNX2 (4.1)	WNT5A (3.7)	CDH11 (3.5)	SEMA3A (3.2)	LOX (3.2)	SMAD7 (3.2)	BMP5 (3.1)	HMGA2 (2.9)	SMAD3 (2.9)	BNC2 (2.8)
ENSG00000165410	CFL2 PPI subnetwork	0.01	<0.20	MSRB3 (3.6)	MECOM (3.2)	LMCD1 (3.0)	SPSB1 (2.5)	SPTBN1 (2.4)	CAV2 (2.2)	ADAMTS6 (2.1)	FILIP1L (2.0)	ENSG00000229619 (1.9)	SLC39A13 (1.9)
ENSG00000146950	SHROOM2 PPI subnetwork	0.01	<0.20	NCOA1 (2.7)	MAP2K4 (2.6)	CLEC16A (2.2)	B4GALNT3 (2.1)	CCDC88A (2.1)	ARHGEF3 (2.1)	WT1 (2.0)	PHLPP2 (2.0)	DENND1A (1.9)	MCC (1.8)
MP:0009862	abnormal aorta elastic tissue morphology	0.01	<0.20	MFAP4 (8.0)	THBS2 (7.8)	LOX (6.7)	CDH11 (6.3)	COL8A1 (6.0)	FBLN2 (5.4)	LMCD1 (4.3)	GPX7 (3.8)	ELN (3.8)	TMEM204 (3.7)
MP:0004215	abnormal myocardial fiber physiology	0.01	<0.20	MYBPC3 (8.4)	GATA4 (4.3)	SLMAP (2.9)	HAND2 (2.9)	FBLN2 (2.7)	EBF2 (2.7)	CALB2 (2.5)	CAV2 (2.3)	CCDC85A (2.2)	DMRT2 (2.1)
MP:0004787	abnormal dorsal aorta morphology	0.01	<0.20	TMEM204 (4.9)	MECOM (2.9)	SMAD7 (2.7)	BMP2 (2.6)	HMGA2 (2.4)	MYBPC3 (2.3)	ZFP36L2 (2.2)	CCDC85A (2.1)	EFEMP1 (2.1)	RREB1 (2.1)
GO:0060415	muscle tissue morphogenesis	0.01	<0.20	MYBPC3 (4.0)	GATA4 (3.3)	RAPSN (3.1)	ENSG00000238018 (2.6)	LMCD1 (2.5)	HAND2 (2.1)	ERC2 (2.0)	BMP5 (2.0)	EBF2 (1.9)	ENSG00000250748 (1.9)
GO:0030949	positive regulation of vascular endothelial growth factor receptor signaling pathway	0.01	<0.20	EBF2 (2.6)	ENSG00000247225 (2.5)	PROK2 (2.5)	ENSG00000245954 (2.4)	ADAMTS6 (2.3)	MECOM (2.1)	AIG1 (2.1)	SLC39A13 (2.0)	COL24A1 (2.0)	ENSG00000214353 (1.9)
ENSG00000075426	FOSL2 PPI subnetwork	0.01	<0.20	ZFP36L2 (3.9)	ZNF614 (2.6)	FAM116A (2.4)	SPI1 (2.3)	ZNF438 (2.2)	SMAD7 (2.2)	SPATA12 (1.9)	SMEK2 (1.9)	LINC00312 (1.8)	AIG1 (1.8)
MP:0004255	abnormal spongiotrophoblast layer morphology	0.01	<0.20	GATA4 (3.1)	BMP7 (3.0)	SMAD3 (3.0)	RREB1 (2.7)	C8orf49 (2.5)	PITX1 (2.5)	FAM83B (2.4)	ENSG00000177133 (2.4)	MLL3 (2.2)	DPF3 (2.1)
ENSG00000080503	SMARCA2 PPI subnetwork	0.01	<0.20	CCDC66 (2.7)	PDE12 (2.6)	CLEC16A (2.6)	NCOA1 (2.4)	SMEK2 (2.3)	NUP160 (2.3)	FAM208A (2.1)	MLL3 (2.1)	VAC14 (2.0)	ZFP36L2 (2.0)
ENSG00000087303	NID2 PPI subnetwork	0.01	<0.20	MFAP4 (5.8)	TMEM204 (5.2)	ELN (5.0)	LTBP4 (4.5)	FBLN2 (3.9)	CDH11 (3.5)	SMAD7 (3.5)	ROBO2 (3.3)	GPX7 (3.1)	LOX (3.0)
ENSG00000102554	KLF5 PPI subnetwork	0.01	<0.20	NCOA1 (3.1)	TLK2 (2.9)	ZFP36L2 (2.8)	DLEU1 (2.8)	PTPRJ (2.7)	CLEC16A (2.4)	ENSG00000238018 (2.4)	KCTD9 (2.4)	PRKCE (2.2)	RREB1 (2.0)
MP:0003935	abnormal craniofacial development	0.01	<0.20	IL17RD (4.6)	EFEMP1 (3.0)	PITX1 (2.6)	SEMA3A (2.6)	B4GALNT3 (2.6)	LTBP1 (2.5)	MSRB3 (2.5)	MECOM (2.4)	FBLN2 (2.3)	WNT5A (2.3)
ENSG00000136999	NOV PPI subnetwork	0.01	<0.20	FBLN2 (5.3)	THBS2 (4.0)	FILIP1L (3.9)	MFAP4 (3.9)	CAV2 (3.7)	CRISPLD2 (3.6)	ELN (3.6)	CDH11 (3.5)	EFEMP1 (3.3)	GPX7 (3.2)
ENSG00000141456	ENSG00000141456 PPI subnetwork	0.01	<0.20	MLL3 (3.5)	ZNF438 (3.0)	DHX38 (2.5)	FAM116A (2.4)	ZNF717 (2.2)	TLK2 (2.0)	ENSG00000237887 (1.9)	RREB1 (1.9)	NCOA1 (1.9)	ZNF614 (1.9)
ENSG00000099956	SMARCB1 PPI subnetwork	0.01	<0.20	MLL3 (2.7)	ZFP36L2 (2.4)	DENND1A (2.3)	CLEC16A (2.2)	PDE12 (1.9)	TLK2 (1.9)	FAM208A (1.8)	ENSG00000233147 (1.7)	UHRF1 (1.7)	NCOA1 (1.7)
ENSG00000136026	CKAP4 PPI subnetwork	0.01	<0.20	ARF4 (3.1)	MTIF2 (2.5)	FAM116A (2.2)	ARHGEF3 (2.1)	ENSG00000233147 (1.9)	MCC (1.9)	RTN4 (1.8)	KCTD9 (1.8)	ENSG00000254349 (1.8)	PSMC3 (1.7)
MP:0000150	abnormal rib morphology	0.01	<0.20	HMGA2 (4.7)	COL24A1 (4.0)	RUNX2 (3.8)	EBF2 (3.7)	BMP2 (3.6)	PITX1 (3.3)	CDH11 (3.3)	WNT5A (3.2)	MECOM (3.1)	LOX (2.8)
GO:0048520	positive regulation of behavior	0.01	<0.20	C2orf54 (3.6)	RXFP2 (3.2)	LINC00312 (3.1)	HMCN2 (2.7)	ADAMTSL3 (2.6)	FAM159A (2.5)	MFAP4 (2.4)	CCDC85A (2.3)	TGFB2 (2.2)	ACP2 (2.0)
MP:0002088	abnormal embryonic growth/weight/body size	0.01	<0.20	EFEMP1 (3.7)	MCC (3.2)	HAND2 (3.1)	TWIST2 (2.5)	YTHDC2 (2.4)	BNC2 (2.3)	SMAD7 (2.2)	MFAP4 (2.2)	WT1 (2.1)	IL17RD (1.8)
MP:0002842	increased systemic arterial blood pressure	0.01	<0.20	CAV2 (3.8)	ELN (3.7)	FILIP1L (3.6)	ADCY3 (3.3)	TMEM204 (3.1)	ENSG00000229619 (2.8)	PROK2 (2.4)	SMAD7 (2.4)	BMP5 (2.3)	LMCD1 (2.2)
GO:0001948	glycoprotein binding	0.01	<0.20	LTBP1 (4.9)	ADAMTSL3 (4.1)	MFAP4 (3.6)	FBLN2 (3.4)	CDH11 (3.3)	ELN (3.3)	COL8A1 (2.8)	LMCD1 (2.7)	LTBP4 (2.7)	THBS2 (2.5)
GO:0070830	tight junction assembly	0.01	<0.20	FAM83B (6.2)	MARVELD3 (4.3)	PRRG4 (3.0)	GNRH1 (2.5)	INADL (2.5)	ATXN1L (2.2)	ENSG00000245954 (2.1)	STAU2 (2.0)	ENSG00000247225 (2.0)	ROBO2 (2.0)
ENSG00000171681	ATF7IP PPI subnetwork	0.01	<0.20	MLL3 (3.0)	RREB1 (2.6)	GPX7 (2.4)	SMAD7 (2.2)	TMEM204 (2.1)	TELO2 (2.0)	FAM208A (1.9)	ANKFN1 (1.8)	THBS2 (1.8)	YTHDC2 (1.8)
GO:0072273	metanephric nephron morphogenesis	0.01	<0.20	RXFP2 (4.9)	WT1-AS (4.6)	ADAMTS16 (3.8)	B4GALNT3 (2.8)	ZNF717 (2.8)	ZNF19 (2.8)	HMGA2 (2.7)	BMP7 (2.7)	TSSK1B (2.7)	ENSG00000249082 (2.2)
GO:0048846	axon extension involved in axon guidance	0.01	<0.20	AIG1 (2.9)	TWIST2 (2.8)	HMGA2 (2.7)	TSSK1B (2.7)	ERC2 (2.4)	CCDC85A (2.4)	ACTRT2 (2.2)	ENSG00000238018 (2.2)	EFEMP1 (2.1)	B4GALNT3 (2.0)
MP:0002656	abnormal keratinocyte differentiation	0.01	<0.20	FAM83B (4.2)	MARVELD3 (3.3)	C2orf54 (3.1)	BMP2 (2.8)	TWIST2 (2.7)	LTBP1 (2.6)	IL17RD (2.0)	SPATA12 (2.0)	THBS2 (2.0)	ENSG00000233147 (1.9)
ENSG00000145216	FIP1L1 PPI subnetwork	0.01	<0.20	STAU2 (3.0)	TXNL4B (2.7)	CWC27 (2.7)	AP1G1 (2.4)	KIAA0947 (2.0)	SMEK2 (2.0)	ENSG00000250748 (1.9)	MTIF2 (1.9)	THADA (1.8)	NCOA1 (1.8)
MP:0004110	transposition of great arteries	0.01	<0.20	SPSB1 (3.5)	MCC (3.3)	IL17RD (2.9)	HMGA2 (2.8)	ENSG00000249082 (2.7)	BMP2 (2.5)	CDH11 (2.5)	ADAMTS6 (2.0)	LTBP4 (1.9)	TMEM204 (1.9)
MP:0009866	abnormal aorta wall morphology	0.01	<0.20	MFAP4 (7.4)	THBS2 (6.5)	FBLN2 (6.4)	LOX (6.3)	COL8A1 (5.7)	CDH11 (5.2)	GPX7 (5.2)	ELN (3.9)	EFEMP1 (3.4)	LMCD1 (3.0)
ENSG00000198646	NCOA6 PPI subnetwork	0.01	<0.20	ZFP36L2 (4.0)	MLL3 (3.0)	RREB1 (2.8)	NCOA1 (2.7)	PHLPP2 (2.5)	ZNF438 (2.4)	FAM159A (2.0)	RET (1.9)	TLK2 (1.9)	DENND1A (1.9)
GO:0060419	heart growth	0.01	<0.20	WT1-AS (4.5)	ENSG00000226491 (2.7)	ELN (2.5)	MYBPC3 (2.4)	GATA4 (2.4)	ADAMTS6 (2.4)	C8orf49 (2.3)	CDH11 (2.1)	BMP2 (1.9)	GNRH1 (1.9)
MP:0002184	abnormal innervation	0.01	<0.20	IL17RD (3.9)	MCC (3.5)	BMP7 (2.9)	PITX1 (2.8)	SEMA3A (2.6)	ERC2 (2.6)	WNT5A (2.4)	ACTRT2 (1.9)	CDH11 (1.9)	ENSG00000224186 (1.8)
ENSG00000116962	NID1 PPI subnetwork	0.01	<0.20	MFAP4 (6.2)	THBS2 (5.9)	CRISPLD2 (5.0)	LTBP4 (3.9)	LOX (3.8)	FBLN2 (3.7)	ELN (3.6)	TMEM204 (3.5)	FILIP1L (3.4)	ADAMTS16 (3.1)
GO:0005178	integrin binding	0.01	<0.20	THBS2 (5.0)	FILIP1L (4.8)	COL8A1 (4.5)	MFAP4 (4.3)	ELN (4.3)	CRISPLD2 (4.0)	TMEM204 (3.8)	LOX (3.5)	LMCD1 (3.4)	LTBP1 (3.4)
MP:0000163	abnormal cartilage morphology	0.01	<0.20	BMP2 (4.6)	CDH11 (4.0)	LTBP1 (3.9)	SEMA3A (3.6)	LOX (3.5)	RUNX2 (3.3)	COL24A1 (3.2)	SMAD3 (3.0)	BMP5 (2.9)	TGFB2 (2.9)
GO:0034774	secretory granule lumen	0.01	<0.20	HP (5.7)	ENSG00000233147 (4.5)	AGXT (4.3)	LTBP1 (3.9)	TAT (3.5)	MSRB3 (3.4)	LMCD1 (3.3)	FILIP1L (2.5)	TMEM204 (2.4)	SPSB1 (2.3)
ENSG00000104892	KLC3 PPI subnetwork	0.01	<0.20	MAP2K4 (2.8)	CLEC16A (2.7)	DENND1A (2.5)	NCOA1 (2.5)	B4GALNT3 (2.5)	SPTBN1 (2.5)	ERC2 (2.4)	MCC (2.1)	PHLPP2 (2.0)	WT1 (2.0)
ENSG00000121741	ZMYM2 PPI subnetwork	0.01	<0.20	RREB1 (3.2)	CELF1 (2.8)	IST1 (2.6)	ZNF821 (2.4)	DHX38 (2.3)	SMAD7 (2.2)	ATXN1L (2.2)	FNBP4 (2.0)	C6orf195 (2.0)	IFT140 (1.9)
MP:0001719	absent vitelline blood vessels	0.01	<0.20	TMEM204 (4.5)	HAND2 (4.2)	TWIST2 (4.0)	MYBPC3 (3.7)	SMAD7 (3.5)	ZFP36L2 (3.5)	LTBP1 (3.4)	MECOM (3.1)	BMP2 (3.1)	BMP5 (3.0)
GO:0009948	anterior/posterior axis specification	0.01	<0.20	ENSG00000254560 (3.2)	WT1-AS (2.7)	IL17RD (2.6)	HYDIN (2.5)	ANKFN1 (2.4)	ERC2 (2.2)	HMGA2 (2.2)	BMP2 (2.2)	RPS27A (2.1)	ADAMTS16 (2.1)
GO:0009798	axis specification	0.01	<0.20	IL17RD (3.0)	ROBO2 (2.7)	RXFP2 (2.6)	ENSG00000250748 (2.6)	BMP7 (2.5)	B4GALNT3 (2.4)	C8orf49 (2.4)	RREB1 (2.2)	GATA4 (2.2)	WT1-AS (2.1)
GO:0045880	positive regulation of smoothened signaling pathway	0.01	<0.20	TWIST2 (4.7)	B4GALNT3 (3.5)	BNC2 (3.4)	GNRH1 (3.2)	C6orf195 (3.1)	ACTRT2 (2.8)	MFAP4 (2.6)	EBF2 (2.4)	DNAH12 (2.2)	GPX7 (2.2)
ENSG00000175536	LIPT2 PPI subnetwork	0.01	<0.20	RXFP2 (2.7)	THADA (2.6)	MLL3 (2.6)	NUP160 (2.4)	MADD (2.4)	RRP15 (2.4)	RPS27A (2.3)	PNPT1 (2.2)	C3orf26 (2.1)	KIAA0947 (2.0)
ENSG00000136146	MED4 PPI subnetwork	0.01	<0.20	TLK2 (2.7)	FTSJD1 (2.7)	SMEK2 (2.6)	MAP2K4 (2.5)	AP1G1 (2.4)	SREK1IP1 (2.4)	TXNL4B (2.4)	CCDC66 (2.4)	KBTBD4 (2.3)	KIAA0947 (2.3)
MP:0009743	preaxial polydactyly	0.01	<0.20	IFT140 (6.7)	CCDC104 (5.3)	AGBL2 (2.8)	THADA (2.6)	PITX1 (2.5)	DNAJC27 (2.2)	C2orf63 (2.1)	AIG1 (2.1)	ENSG00000249082 (2.1)	LYPLAL1 (2.0)
MP:0000295	trabecula carnea hypoplasia	0.01	<0.20	MYBPC3 (5.2)	GATA4 (3.5)	HAND2 (3.1)	SMAD7 (2.6)	RREB1 (2.5)	ZFP36L2 (2.1)	SMAD3 (1.9)	LTBP4 (1.9)	HMGA2 (1.8)	BMP2 (1.8)
MP:0001127	small ovary	0.01	<0.20	C8orf49 (3.0)	PITX1 (2.1)	GPX7 (2.0)	GATA4 (1.8)	C6orf195 (1.7)	KCTD9 (1.6)	BMP2 (1.6)	SPSB1 (1.6)	ENSG00000249082 (1.6)	SEMA3A (1.5)
ENSG00000134184	GSTM1 PPI subnetwork	0.01	<0.20	MSRB3 (3.9)	SPTBN1 (3.4)	FILIP1L (3.3)	INADL (2.6)	B4GALNT3 (2.6)	CAV2 (2.6)	SMAD3 (2.6)	ENSG00000229619 (2.5)	LMCD1 (2.2)	BNC2 (2.2)
ENSG00000162344	FGF19 PPI subnetwork	0.01	<0.20	CDH11 (3.7)	FAM83B (3.0)	LMCD1 (2.9)	MFAP4 (2.8)	WNT5A (2.5)	TMEM204 (2.3)	TWIST2 (2.3)	AGBL2 (2.2)	DNAJC27-AS1 (1.9)	THBS2 (1.8)
ENSG00000111241	FGF6 PPI subnetwork	0.01	<0.20	CDH11 (3.7)	FAM83B (3.0)	LMCD1 (2.9)	MFAP4 (2.8)	WNT5A (2.5)	TMEM204 (2.3)	TWIST2 (2.3)	AGBL2 (2.2)	DNAJC27-AS1 (1.9)	THBS2 (1.8)
ENSG00000156427	FGF18 PPI subnetwork	0.01	<0.20	CDH11 (3.7)	FAM83B (3.0)	LMCD1 (2.9)	MFAP4 (2.8)	WNT5A (2.5)	TMEM204 (2.3)	TWIST2 (2.3)	AGBL2 (2.2)	DNAJC27-AS1 (1.9)	THBS2 (1.8)
ENSG00000070388	FGF22 PPI subnetwork	0.01	<0.20	CDH11 (3.7)	FAM83B (3.0)	LMCD1 (2.9)	MFAP4 (2.8)	WNT5A (2.5)	TMEM204 (2.3)	TWIST2 (2.3)	AGBL2 (2.2)	DNAJC27-AS1 (1.9)	THBS2 (1.8)
ENSG00000158815	FGF17 PPI subnetwork	0.01	<0.20	CDH11 (3.7)	FAM83B (3.0)	LMCD1 (2.9)	MFAP4 (2.8)	WNT5A (2.5)	TMEM204 (2.3)	TWIST2 (2.3)	AGBL2 (2.2)	DNAJC27-AS1 (1.9)	THBS2 (1.8)
ENSG00000107831	FGF8 PPI subnetwork	0.01	<0.20	CDH11 (3.7)	FAM83B (3.0)	LMCD1 (2.9)	MFAP4 (2.8)	WNT5A (2.5)	TMEM204 (2.3)	TWIST2 (2.3)	AGBL2 (2.2)	DNAJC27-AS1 (1.9)	THBS2 (1.8)
ENSG00000115738	ID2 PPI subnetwork	0.01	<0.20	RAPSN (7.6)	DMRT2 (5.1)	NCOA1 (3.5)	FILIP1L (3.2)	SMAD7 (2.4)	LMCD1 (2.4)	ZFP36L2 (2.3)	CLEC16A (2.1)	SMEK2 (2.0)	PHLPP2 (1.9)
MP:0000729	abnormal myogenesis	0.01	<0.20	RAPSN (7.7)	DMRT2 (6.7)	EBF2 (4.7)	CAV2 (2.5)	NCOA1 (2.4)	FILIP1L (2.4)	ENSG00000214353 (2.4)	PITX1 (2.4)	SEMA3A (2.3)	ZFP36L2 (2.1)
MP:0010724	thick interventricular septum	0.01	<0.20	MYBPC3 (6.8)	CAV2 (3.3)	GATA4 (3.0)	C8orf49 (3.0)	LTBP4 (2.9)	ENSG00000238018 (2.9)	RREB1 (2.3)	LMCD1 (2.3)	FBLN2 (2.2)	SLMAP (2.1)
GO:0070482	response to oxygen levels	0.01	<0.20	LOX (4.0)	LINC00312 (3.5)	LMCD1 (2.8)	SPSB1 (2.3)	ENSG00000254349 (2.2)	FILIP1L (2.1)	ADCY3 (2.0)	TMEM204 (2.0)	COL8A1 (1.9)	ENSG00000214353 (1.8)
MP:0000358	abnormal cell morphology	0.01	<0.20	IFT140 (2.9)	CAV2 (2.7)	C2orf63 (2.2)	ZNF615 (2.1)	TLK2 (1.9)	LOX (1.9)	CCDC104 (1.9)	LTBP4 (1.8)	ENSG00000250748 (1.7)	DOCK5 (1.7)
ENSG00000136574	GATA4 PPI subnetwork	0.01	<0.20	GATA4 (4.8)	MYBPC3 (4.2)	HAND2 (4.1)	ENSG00000214353 (2.6)	DPF3 (2.4)	ZFP36L2 (2.3)	MLL3 (2.2)	SMAD7 (2.2)	ADAMTSL3 (2.1)	WT1 (2.1)
ENSG00000197061	HIST1H4C PPI subnetwork	0.01	<0.20	CWC27 (3.0)	NUP160 (2.6)	THADA (2.5)	RRP15 (2.5)	ZNHIT6 (2.4)	VAC14 (2.4)	DHODH (2.3)	C3orf26 (2.2)	DHX38 (2.2)	FAM208A (2.0)
ENSG00000198558	HIST1H4L PPI subnetwork	0.01	<0.20	CWC27 (3.0)	NUP160 (2.6)	THADA (2.5)	RRP15 (2.5)	ZNHIT6 (2.4)	VAC14 (2.4)	DHODH (2.3)	C3orf26 (2.2)	DHX38 (2.2)	FAM208A (2.0)
ENSG00000198327	HIST1H4F PPI subnetwork	0.01	<0.20	CWC27 (3.0)	NUP160 (2.6)	THADA (2.5)	RRP15 (2.5)	ZNHIT6 (2.4)	VAC14 (2.4)	DHODH (2.3)	C3orf26 (2.2)	DHX38 (2.2)	FAM208A (2.0)
ENSG00000182217	HIST2H4B PPI subnetwork	0.01	<0.20	CWC27 (3.0)	NUP160 (2.6)	THADA (2.5)	RRP15 (2.5)	ZNHIT6 (2.4)	VAC14 (2.4)	DHODH (2.3)	C3orf26 (2.2)	DHX38 (2.2)	FAM208A (2.0)
ENSG00000198339	HIST1H4I PPI subnetwork	0.01	<0.20	CWC27 (3.0)	NUP160 (2.6)	THADA (2.5)	RRP15 (2.5)	ZNHIT6 (2.4)	VAC14 (2.4)	DHODH (2.3)	C3orf26 (2.2)	DHX38 (2.2)	FAM208A (2.0)
ENSG00000183941	HIST2H4A PPI subnetwork	0.01	<0.20	CWC27 (3.0)	NUP160 (2.6)	THADA (2.5)	RRP15 (2.5)	ZNHIT6 (2.4)	VAC14 (2.4)	DHODH (2.3)	C3orf26 (2.2)	DHX38 (2.2)	FAM208A (2.0)
ENSG00000188987	HIST1H4D PPI subnetwork	0.01	<0.20	CWC27 (3.0)	NUP160 (2.6)	THADA (2.5)	RRP15 (2.5)	ZNHIT6 (2.4)	VAC14 (2.4)	DHODH (2.3)	C3orf26 (2.2)	DHX38 (2.2)	FAM208A (2.0)
ENSG00000124529	HIST1H4B PPI subnetwork	0.01	<0.20	CWC27 (3.0)	NUP160 (2.6)	THADA (2.5)	RRP15 (2.5)	ZNHIT6 (2.4)	VAC14 (2.4)	DHODH (2.3)	C3orf26 (2.2)	DHX38 (2.2)	FAM208A (2.0)
ENSG00000196176	HIST1H4A PPI subnetwork	0.01	<0.20	CWC27 (3.0)	NUP160 (2.6)	THADA (2.5)	RRP15 (2.5)	ZNHIT6 (2.4)	VAC14 (2.4)	DHODH (2.3)	C3orf26 (2.2)	DHX38 (2.2)	FAM208A (2.0)
ENSG00000158406	HIST1H4H PPI subnetwork	0.01	<0.20	CWC27 (3.0)	NUP160 (2.6)	THADA (2.5)	RRP15 (2.5)	ZNHIT6 (2.4)	VAC14 (2.4)	DHODH (2.3)	C3orf26 (2.2)	DHX38 (2.2)	FAM208A (2.0)
ENSG00000197914	HIST1H4K PPI subnetwork	0.01	<0.20	CWC27 (3.0)	NUP160 (2.6)	THADA (2.5)	RRP15 (2.5)	ZNHIT6 (2.4)	VAC14 (2.4)	DHODH (2.3)	C3orf26 (2.2)	DHX38 (2.2)	FAM208A (2.0)
ENSG00000198518	HIST1H4E PPI subnetwork	0.01	<0.20	CWC27 (3.0)	NUP160 (2.6)	THADA (2.5)	RRP15 (2.5)	ZNHIT6 (2.4)	VAC14 (2.4)	DHODH (2.3)	C3orf26 (2.2)	DHX38 (2.2)	FAM208A (2.0)
ENSG00000197837	HIST4H4 PPI subnetwork	0.01	<0.20	CWC27 (3.0)	NUP160 (2.6)	THADA (2.5)	RRP15 (2.5)	ZNHIT6 (2.4)	VAC14 (2.4)	DHODH (2.3)	C3orf26 (2.2)	DHX38 (2.2)	FAM208A (2.0)
ENSG00000197238	HIST1H4J PPI subnetwork	0.01	<0.20	CWC27 (3.0)	NUP160 (2.6)	THADA (2.5)	RRP15 (2.5)	ZNHIT6 (2.4)	VAC14 (2.4)	DHODH (2.3)	C3orf26 (2.2)	DHX38 (2.2)	FAM208A (2.0)
ENSG00000138798	EGF PPI subnetwork	0.01	<0.20	SPTBN1 (3.1)	FAM83B (3.0)	KDM4C (2.6)	NCOA1 (1.9)	INADL (1.9)	PRKCE (1.9)	BNC2 (1.8)	MARVELD3 (1.7)	TWIST2 (1.7)	B4GALNT3 (1.7)
ENSG00000163486	SRGAP2 PPI subnetwork	0.01	<0.20	MAP2K4 (3.0)	NCOA1 (2.8)	MCC (2.7)	CLEC16A (2.5)	SPTBN1 (2.1)	BMP7 (2.0)	GATA4 (2.0)	WT1 (2.0)	MARVELD3 (2.0)	DENND1A (2.0)
MP:0002286	cryptorchism	0.01	<0.20	C8orf49 (3.7)	BNC2 (3.4)	ROBO2 (3.2)	ADAMTS6 (2.8)	WT1 (2.6)	WNT5A (2.4)	ENSG00000229619 (2.3)	CALB2 (2.3)	NEIL2 (2.2)	RXFP2 (2.1)
GO:0048551	metalloenzyme inhibitor activity	0.01	<0.20	FBLN2 (4.5)	EFEMP1 (4.4)	MFAP4 (3.2)	LOX (3.1)	CRISPLD2 (3.0)	CALB2 (2.8)	CCDC85A (2.4)	ADAMTSL3 (2.3)	THBS2 (2.3)	SPSB1 (2.2)
GO:0008191	metalloendopeptidase inhibitor activity	0.01	<0.20	FBLN2 (4.5)	EFEMP1 (4.4)	MFAP4 (3.2)	LOX (3.1)	CRISPLD2 (3.0)	CALB2 (2.8)	CCDC85A (2.4)	ADAMTSL3 (2.3)	THBS2 (2.3)	SPSB1 (2.2)
GO:0014855	striated muscle cell proliferation	0.01	<0.20	ELN (3.6)	ENSG00000226491 (3.0)	ENSG00000256746 (2.9)	BMP5 (2.8)	MYBPC3 (2.6)	ADAMTS6 (2.5)	BMP2 (2.3)	GNRH1 (2.3)	C8orf49 (2.3)	ZNF19 (2.2)
GO:0045778	positive regulation of ossification	0.01	<0.20	ENSG00000177133 (3.3)	MCC (2.9)	SEMA3A (2.7)	FAM159A (2.6)	DMRT2 (2.6)	ENSG00000228536 (2.5)	PRKCE (2.5)	BMP5 (2.2)	LTBP4 (2.1)	ZNF821 (2.0)
ENSG00000196092	PAX5 PPI subnetwork	0.01	<0.20	SMAD7 (3.9)	GPR45 (3.2)	ENSG00000245954 (2.4)	TMEM204 (2.3)	GPX7 (2.0)	TSSK1B (1.9)	SPTBN1 (1.9)	FAM159A (1.8)	BMP2 (1.8)	CENPO (1.8)
ENSG00000023734	STRAP PPI subnetwork	0.01	<0.20	SMAD7 (2.6)	SMAD3 (2.2)	ZNF717 (1.9)	PDE12 (1.9)	SRFBP1 (1.8)	FNBP4 (1.7)	KBTBD4 (1.6)	ZFP36L2 (1.6)	CLEC16A (1.5)	RREB1 (1.4)
ENSG00000123612	ACVR1C PPI subnetwork	0.01	<0.20	SMAD7 (4.3)	ADAMTS6 (3.5)	SPSB1 (3.3)	COL8A1 (3.0)	LMCD1 (3.0)	BMP5 (2.8)	SMAD3 (2.8)	ZFP36L2 (2.7)	ENSG00000214353 (2.4)	TGFB2 (2.3)
GO:0060065	uterus development	0.01	<0.20	ENSG00000250748 (3.6)	C8orf49 (3.2)	RXFP2 (3.1)	ENSG00000245954 (2.7)	FAM159A (2.6)	SREK1IP1 (2.5)	ENSG00000226491 (2.4)	ADAMTS16 (2.4)	ZNF615 (2.1)	ERC2 (2.0)
GO:0060688	regulation of morphogenesis of a branching structure	0.01	<0.20	B4GALNT3 (4.1)	ZNF19 (4.0)	RXFP2 (3.4)	HMGA2 (3.3)	RET (2.8)	SEMA3A (2.8)	IL17RD (2.6)	ENSG00000226491 (2.5)	ADAMTSL3 (2.5)	ZNF615 (2.4)
MP:0004084	abnormal cardiac muscle relaxation	0.01	<0.20	MYBPC3 (6.5)	SLMAP (3.8)	FBLN2 (3.0)	LTBP4 (3.0)	GATA4 (2.9)	MSRB3 (2.8)	THBS2 (2.3)	ELN (2.1)	B4GALNT3 (2.0)	HAND2 (1.9)
MP:0005030	absent amnion	0.01	<0.20	SLC22A18AS (3.3)	GATA4 (2.5)	ANKFN1 (2.0)	SMAD7 (1.8)	COL8A1 (1.8)	GPX7 (1.7)	TLK2 (1.6)	ENSG00000228536 (1.5)	ATXN1L (1.5)	FAM159A (1.4)
MP:0001212	skin lesions	0.01	<0.20	THBS2 (4.2)	FBLN2 (3.5)	TWIST2 (3.0)	FAM83B (2.5)	LOX (2.5)	GPX7 (2.3)	CRISPLD2 (2.1)	ZFP36L2 (2.0)	WNT5A (2.0)	HAND2 (1.9)
ENSG00000131149	KIAA0182 PPI subnetwork	0.01	<0.20	FAM208A (2.5)	ZNF821 (2.2)	ZNF438 (2.2)	SHKBP1 (2.2)	RREB1 (2.2)	SLMAP (2.0)	IST1 (1.8)	C6orf195 (1.8)	RUNX2 (1.8)	HAND2 (1.7)
ENSG00000167863	ATP5H PPI subnetwork	0.01	<0.20	NDUFS3 (4.8)	DNAJC27 (2.9)	MTCH2 (2.7)	FILIP1L (2.6)	MTIF2 (2.4)	PTRHD1 (2.3)	WT1 (2.2)	ENSG00000226491 (2.2)	ENSG00000247324 (1.7)	MYBPC3 (1.6)
MP:0008034	enhanced lipolysis	0.01	<0.20	CALB2 (5.1)	NR1H3 (3.2)	CAV2 (3.2)	HP (2.4)	C6orf195 (2.2)	TWIST2 (2.1)	AIG1 (1.9)	SPSB1 (1.8)	LYPLAL1 (1.8)	EBF2 (1.7)
MP:0001596	hypotension	0.01	<0.20	ELN (3.8)	LOX (3.4)	TSSK1B (2.8)	TMEM204 (2.4)	ADCY3 (2.3)	RET (2.1)	C1QTNF4 (1.9)	ACTRT2 (1.9)	GNRH1 (1.8)	DPF3 (1.8)
GO:0055008	cardiac muscle tissue morphogenesis	0.01	<0.20	MYBPC3 (5.0)	GATA4 (4.0)	ENSG00000238018 (3.0)	HAND2 (2.5)	ERC2 (2.3)	BMP5 (2.1)	LMCD1 (2.0)	ZNF717 (2.0)	FAM159A (1.9)	C8orf49 (1.8)
KEGG_VEGF_SIGNALING_PATHWAY	KEGG_VEGF_SIGNALING_PATHWAY	0.01	<0.20	DNAJC27-AS1 (2.2)	TMEM204 (1.8)	ZNF821 (1.8)	SMAD3 (1.8)	BMP2 (1.8)	RNF112 (1.7)	SHKBP1 (1.7)	SLC39A13 (1.7)	LINC00486 (1.7)	LTBP4 (1.7)
ENSG00000140443	IGF1R PPI subnetwork	0.01	<0.20	MAP2K4 (2.9)	SMAD3 (2.6)	CAV2 (2.6)	LOX (2.5)	SPSB1 (2.5)	HMGA2 (2.4)	PTPRJ (2.0)	CCDC85A (1.9)	SEMA3A (1.8)	EBF2 (1.8)
GO:0043297	apical junction assembly	0.01	<0.20	FAM83B (5.7)	MARVELD3 (4.2)	ENSG00000177133 (2.9)	PRRG4 (2.8)	INADL (2.8)	ENSG00000247225 (2.6)	GNRH1 (2.6)	DOCK5 (2.4)	MSRB3 (2.3)	ATXN1L (2.2)
ENSG00000137171	KLC4 PPI subnetwork	0.01	<0.20	MAP2K4 (3.6)	NCOA1 (3.4)	MCC (2.4)	B4GALNT3 (2.4)	BMP7 (2.3)	SPTBN1 (2.3)	SMAD3 (2.1)	ARHGEF3 (2.1)	CLEC16A (2.0)	DENND1A (1.9)
MP:0011501	increased glomerular capsule space	0.01	<0.20	THBS2 (4.2)	EFEMP1 (4.1)	ADAMTS16 (3.6)	LMCD1 (3.2)	TMEM204 (2.9)	LTBP4 (2.4)	FBLN2 (2.2)	SPSB1 (2.2)	MSRB3 (2.2)	CRISPLD2 (2.2)
ENSG00000101213	PTK6 PPI subnetwork	0.01	<0.20	MFAP4 (2.3)	COL8A1 (2.2)	SPSB1 (2.2)	EFEMP1 (2.1)	COL24A1 (2.1)	LTBP1 (2.1)	PRRG4 (2.1)	BMP5 (2.0)	SEMA3A (2.0)	EBF2 (1.9)
MP:0008208	decreased pro-B cell number	0.01	<0.20	ZFP36L2 (3.5)	MLL3 (3.0)	RUNX2 (2.7)	FAM159A (2.5)	CLEC16A (2.2)	ZNF821 (2.2)	GPX7 (2.1)	LTBP1 (2.0)	DNAH12 (2.0)	LMCD1 (1.9)
MP:0001544	abnormal cardiovascular system physiology	0.01	<0.20	MYBPC3 (7.7)	MFAP4 (3.8)	LTBP4 (3.7)	ELN (3.3)	ADAMTSL3 (2.9)	GATA4 (2.9)	CCDC85A (2.8)	TMEM204 (2.6)	SLMAP (2.6)	SMAD7 (2.4)
GO:0031214	biomineral tissue development	0.01	<0.20	COL24A1 (6.4)	ENSG00000223842 (4.5)	RUNX2 (4.1)	ENSG00000249082 (3.1)	DMRT2 (2.1)	BMP5 (2.1)	ADAMTS6 (2.0)	ENSG00000228536 (2.0)	BMP2 (1.9)	ZNF821 (1.9)
GO:0021532	neural tube patterning	0.01	<0.20	B4GALNT3 (3.6)	IL17RD (2.6)	ZNF23 (2.6)	EBF2 (2.0)	CCDC104 (1.9)	ROBO2 (1.8)	SPATA12 (1.7)	FAM116A (1.6)	ANKFN1 (1.6)	PITX1 (1.5)
MP:0000125	absent incisors	0.01	<0.20	SMAD7 (4.5)	WNT5A (4.0)	PITX1 (3.4)	C2orf54 (3.3)	RUNX2 (3.2)	TWIST2 (2.9)	ENSG00000224186 (2.8)	ENSG00000249082 (2.8)	ROBO2 (2.7)	CDH11 (2.6)
MP:0005105	abnormal middle ear ossicle morphology	0.01	<0.20	WNT5A (5.2)	HMGA2 (4.3)	SEMA3A (3.9)	CDH11 (3.7)	MECOM (3.5)	RUNX2 (3.4)	BMP2 (3.3)	IL17RD (2.7)	BMP7 (2.7)	BMP5 (2.6)
ENSG00000100280	AP1B1 PPI subnetwork	0.01	<0.20	MARVELD3 (3.6)	VAC14 (3.2)	SLC22A18AS (3.2)	PHLPP2 (2.8)	MADD (2.7)	ZFP36L2 (2.2)	DHX38 (2.2)	KDM4C (2.1)	HMCN2 (2.0)	RREB1 (1.9)
GO:0045120	pronucleus	0.01	<0.20	CDCA2 (4.1)	NUP160 (3.7)	UHRF1 (3.4)	CDKN3 (3.4)	KDM4C (2.5)	ENSG00000245954 (2.2)	FNBP4 (2.2)	CENPO (1.9)	KCTD9 (1.7)	C2orf63 (1.7)
GO:0030111	regulation of Wnt receptor signaling pathway	0.01	<0.20	MCC (3.0)	HAND2 (3.0)	BMP7 (2.8)	IL17RD (2.5)	B4GALNT3 (2.4)	CDH11 (2.4)	ENSG00000226491 (2.4)	HMGA2 (2.4)	RUNX2 (2.3)	FBLN2 (2.3)
ENSG00000137831	UACA PPI subnetwork	0.01	<0.20	MSRB3 (3.9)	ENSG00000229619 (3.2)	FILIP1L (3.1)	SPTBN1 (3.0)	MECOM (3.0)	LMCD1 (2.8)	SLC39A13 (2.6)	LIMK1 (2.5)	ENSG00000249082 (2.5)	ADAMTS6 (2.2)
MP:0002543	brachyphalangia	0.01	<0.20	BNC2 (4.0)	CDH11 (3.1)	IL17RD (3.0)	MECOM (3.0)	PITX1 (2.9)	MSRB3 (2.5)	MCC (2.5)	HAND2 (2.5)	TWIST2 (2.4)	WNT5A (2.4)
MP:0000759	abnormal skeletal muscle morphology	0.01	<0.20	RAPSN (6.9)	EBF2 (4.8)	DMRT2 (3.7)	ELN (2.6)	ENSG00000229619 (2.5)	LMCD1 (2.5)	DPF3 (2.4)	HMCN2 (2.3)	LINC00486 (2.2)	LOX (2.1)
GO:0005605	basal lamina	0.01	<0.20	LTBP4 (4.2)	FBLN2 (3.6)	ELN (3.0)	MFAP4 (3.0)	INADL (3.0)	ENSG00000247225 (2.8)	ENSG00000228536 (2.7)	CRISPLD2 (2.7)	CAV2 (2.6)	SPTBN1 (2.5)
MP:0002398	abnormal bone marrow cell morphology/development	0.01	<0.20	SPI1 (3.1)	PROK2 (3.1)	RUNX2 (3.1)	MSRB3 (2.3)	SMAD3 (2.3)	ZFP36L2 (2.1)	ENSG00000245954 (2.0)	LOX (2.0)	HP (2.0)	BMP5 (1.9)
MP:0006000	abnormal corneal epithelium morphology	0.01	<0.20	FBLN2 (4.2)	COL8A1 (3.5)	TWIST2 (3.1)	PITX1 (3.0)	IL17RD (2.7)	BNC2 (2.4)	DPF3 (2.3)	ERC2 (2.2)	ELN (2.2)	MFAP4 (2.0)
ENSG00000122180	MYOG PPI subnetwork	0.01	<0.20	SMAD7 (5.7)	BMP2 (3.4)	HAND2 (3.0)	ENSG00000229619 (2.8)	WT1 (2.4)	BMP5 (2.1)	RAPSN (2.1)	SMAD3 (2.0)	DPF3 (1.9)	LTBP1 (1.7)
ENSG00000077942	FBLN1 PPI subnetwork	0.01	<0.20	ELN (6.5)	FBLN2 (6.4)	MFAP4 (6.0)	THBS2 (5.1)	COL8A1 (5.0)	SMAD7 (3.8)	LOX (3.7)	GPX7 (3.3)	ADAMTSL3 (3.2)	EBF2 (3.0)
ENSG00000138685	FGF2 PPI subnetwork	0.01	<0.20	ADAMTSL3 (2.9)	WNT5A (2.7)	MFAP4 (2.7)	HMGA2 (2.6)	ELN (2.6)	DNAJC27-AS1 (2.5)	LOX (2.5)	TSSK1B (2.4)	CDH11 (2.3)	TWIST2 (2.1)
MP:0001541	abnormal osteoclast physiology	0.01	<0.20	COL24A1 (4.3)	SPI1 (2.9)	SPSB1 (2.7)	LOX (2.6)	THBS2 (2.6)	RUNX2 (2.4)	LINC00486 (2.3)	FILIP1L (2.2)	BMP2 (2.2)	PTPRJ (2.1)
ENSG00000182093	WRB PPI subnetwork	0.01	<0.20	CLEC16A (4.0)	MLL3 (4.0)	KDM4C (3.4)	NCOA1 (3.1)	RREB1 (2.8)	TLK2 (2.5)	ZFP36L2 (2.2)	KIAA0947 (2.2)	ADAMTSL3 (2.1)	ATXN1L (2.1)
ENSG00000160293	VAV2 PPI subnetwork	0.01	<0.20	KIAA0947 (2.8)	PTPRJ (2.8)	SPI1 (2.7)	SPTBN1 (2.4)	BNC2 (2.4)	PRKCE (2.3)	MECOM (2.3)	SLC39A13 (2.2)	ENSG00000237887 (1.8)	ADAMTS16 (1.8)
GO:0070167	regulation of biomineral tissue development	0.01	<0.20	ENSG00000223842 (2.8)	ENSG00000249082 (2.5)	COL24A1 (2.5)	TWIST2 (2.3)	LTBP1 (2.2)	LTBP4 (2.2)	ADAMTSL3 (2.1)	ADAMTS6 (2.1)	ENSG00000250748 (2.1)	DMRT2 (2.1)
GO:0010770	positive regulation of cell morphogenesis involved in differentiation	0.01	<0.20	ENSG00000228536 (3.4)	RUNX2 (2.6)	ATXN1L (2.3)	SPSB1 (2.3)	SMAD7 (2.3)	ENSG00000214353 (2.2)	LYPLAL1 (2.1)	ZNF717 (2.0)	WT1 (1.9)	GPX7 (1.8)
ENSG00000138448	ITGAV PPI subnetwork	0.01	<0.20	THBS2 (4.9)	COL8A1 (4.8)	LOX (4.3)	CDH11 (4.1)	LTBP1 (2.9)	FBLN2 (2.9)	FILIP1L (2.8)	SPI1 (2.7)	TMEM204 (2.5)	ENSG00000247225 (2.4)
ENSG00000100796	SMEK1 PPI subnetwork	0.01	<0.20	ENSG00000233147 (3.1)	DNAH12 (2.4)	SLC22A18AS (2.0)	ENSG00000245954 (1.8)	TLK2 (1.7)	ENSG00000254560 (1.6)	DENND1A (1.6)	ENSG00000226491 (1.5)	COL24A1 (1.5)	DLEU1 (1.4)
MP:0000160	kyphosis	0.01	<0.20	RAPSN (5.1)	COL8A1 (4.2)	ELN (4.0)	LOX (3.7)	THBS2 (3.4)	CSGALNACT2 (3.2)	FBLN2 (3.0)	GPX7 (2.9)	LMCD1 (2.8)	EBF2 (2.5)
ENSG00000105664	COMP PPI subnetwork	0.01	<0.20	BMP5 (3.9)	ADAMTS6 (3.6)	COL8A1 (3.5)	HMCN2 (3.4)	TGFB2 (3.1)	ENSG00000228536 (3.0)	CDH11 (2.6)	SMAD3 (2.5)	SEMA3A (2.3)	ADAMTSL3 (2.2)
MP:0000167	decreased chondrocyte cell number	0.01	<0.20	TGFB2 (4.7)	WNT5A (4.0)	TWIST2 (3.8)	HMGA2 (3.5)	SMAD3 (3.4)	SEMA3A (3.1)	RUNX2 (3.0)	PITX1 (2.9)	ENSG00000214353 (2.7)	BMP2 (2.6)
MP:0000462	abnormal digestive system morphology	0.01	<0.20	CRISPLD2 (3.9)	ADAMTSL3 (3.4)	TGFB2 (2.4)	FAM83B (2.4)	CHST4 (2.3)	MECOM (2.2)	CDH11 (2.2)	RET (2.2)	INADL (2.2)	SEMA3A (2.2)
ENSG00000214528	ENSG00000214528 PPI subnetwork	0.01	<0.20	HAND2 (3.6)	MSRB3 (3.0)	ENSG00000229619 (2.8)	RAPSN (2.6)	WT1 (2.6)	HMGA2 (2.5)	ROBO2 (2.4)	DMRT2 (2.3)	BNC2 (2.3)	PITX1 (2.1)
ENSG00000123384	LRP1 PPI subnetwork	0.01	<0.20	HP (4.1)	SLC39A13 (3.0)	CAV2 (2.7)	FAM159A (2.6)	THBS2 (2.6)	LOX (2.6)	SPSB1 (2.5)	ACP2 (2.4)	LTBP1 (2.2)	MSRB3 (2.0)
MP:0002724	enhanced wound healing	0.01	<0.20	LOX (4.6)	LMCD1 (4.1)	MSRB3 (3.7)	LINC00312 (3.2)	TGFB2 (3.0)	RUNX2 (2.9)	SPSB1 (2.9)	FBLN2 (2.8)	CDH11 (2.7)	FAM159A (2.6)
MP:0002216	abnormal seminiferous tubule morphology	0.01	<0.20	C8orf49 (3.7)	GATA4 (3.4)	ZNF438 (2.3)	ACTRT2 (2.1)	GPX7 (2.0)	IL17RD (1.7)	DMRT2 (1.5)	UHRF1 (1.5)	PROK2 (1.5)	CDCA2 (1.4)
ENSG00000175189	INHBC PPI subnetwork	0.01	<0.20	COL8A1 (4.1)	LTBP1 (3.7)	LMCD1 (3.7)	SMAD7 (3.6)	CDH11 (3.3)	ADAMTS6 (3.3)	SPSB1 (3.2)	LINC00486 (3.1)	HMGA2 (2.4)	ZNF821 (2.4)
ENSG00000123836	PFKFB2 PPI subnetwork	0.01	<0.20	BMP7 (2.6)	ERC2 (2.3)	B4GALNT3 (2.2)	NCOA1 (2.1)	PTPRJ (2.1)	ENSG00000229619 (2.0)	ARHGEF3 (2.0)	CLEC16A (2.0)	ENSG00000224186 (1.9)	HMGA2 (1.8)
ENSG00000010030	ETV7 PPI subnetwork	0.01	<0.20	SEMA3A (3.8)	ZFP36L2 (3.0)	MLL3 (2.8)	CCDC88A (2.6)	RREB1 (2.4)	RUNX2 (2.3)	B4GALNT3 (2.3)	YTHDC2 (2.2)	HMGA2 (2.1)	CDKN3 (2.0)
GO:0061039	ovum-producing ovary development	0.01	<0.20	C8orf49 (3.5)	NEIL2 (3.2)	C6orf195 (2.8)	LINC00312 (2.8)	ZNF19 (2.1)	GATA4 (1.8)	DMRT2 (1.7)	B4GALNT3 (1.7)	TWIST2 (1.7)	RNU6-64 (1.7)
MP:0002116	abnormal craniofacial bone morphology	0.01	<0.20	MECOM (4.1)	BMP5 (3.9)	PITX1 (3.4)	EBF2 (3.4)	SEMA3A (3.3)	RUNX2 (3.2)	HMGA2 (2.9)	BMP2 (2.8)	SMAD3 (2.7)	COL24A1 (2.7)
ENSG00000125508	SRMS PPI subnetwork	0.01	<0.20	MFAP4 (2.6)	TMEM204 (2.4)	RXFP2 (2.4)	COL8A1 (2.1)	IL17RD (2.0)	COL24A1 (2.0)	LINC00486 (1.9)	LOX (1.9)	LTBP1 (1.9)	STAU2 (1.9)
ENSG00000060140	STYK1 PPI subnetwork	0.01	<0.20	MFAP4 (2.6)	TMEM204 (2.4)	RXFP2 (2.4)	COL8A1 (2.1)	IL17RD (2.0)	COL24A1 (2.0)	LINC00486 (1.9)	LOX (1.9)	LTBP1 (1.9)	STAU2 (1.9)
ENSG00000100644	HIF1A PPI subnetwork	0.01	<0.20	MYBPC3 (2.9)	KDM4C (2.2)	NCOA1 (2.0)	ZNF350 (2.0)	RAPSN (1.9)	GATA4 (1.9)	RUNX2 (1.8)	PROK2 (1.7)	RXFP2 (1.6)	MLL3 (1.6)
GO:0060443	mammary gland morphogenesis	0.01	<0.20	MCC (3.1)	COL24A1 (3.1)	TWIST2 (2.9)	WNT5A (2.8)	BNC2 (2.6)	BMP7 (2.4)	FAM159A (2.1)	SMAD3 (2.0)	CDH11 (2.0)	LIMK1 (2.0)
MP:0001633	poor circulation	0.01	<0.20	MYBPC3 (6.6)	GATA4 (5.0)	SMAD7 (2.7)	ENSG00000224186 (2.5)	SPTBN1 (2.3)	HAND2 (2.3)	ENSG00000226491 (2.2)	TAT (2.1)	PRKCE (2.1)	MSRB3 (2.1)
MP:0008271	abnormal bone ossification	0.01	<0.20	TGFB2 (4.0)	CDH11 (3.9)	COL24A1 (3.7)	RUNX2 (3.4)	ADAMTSL3 (2.9)	BMP5 (2.8)	BMP2 (2.8)	SMAD7 (2.8)	LTBP1 (2.8)	LOX (2.7)
ENSG00000105048	TNNT1 PPI subnetwork	0.01	<0.20	RAPSN (3.3)	LMCD1 (3.2)	MYBPC3 (2.6)	SMAD7 (2.2)	RASGEF1A (2.1)	ANKFN1 (1.9)	EBF2 (1.8)	SPSB1 (1.8)	BNC2 (1.8)	B4GALNT3 (1.6)
MP:0005298	abnormal clavicle morphology	0.02	<0.20	SEMA3A (4.2)	HAND2 (3.4)	HMGA2 (3.3)	CDH11 (3.1)	RUNX2 (2.9)	MCC (2.9)	BMP2 (2.8)	WNT5A (2.8)	TWIST2 (2.7)	LMCD1 (2.5)
ENSG00000111676	ATN1 PPI subnetwork	0.02	<0.20	ELN (4.4)	LTBP4 (3.8)	MFAP4 (3.7)	DENND1A (2.5)	EFEMP1 (2.5)	MLL3 (2.3)	RNF112 (2.2)	ZNF821 (2.1)	C2orf54 (2.0)	CRISPLD2 (2.0)
ENSG00000138675	FGF5 PPI subnetwork	0.02	<0.20	CDH11 (3.5)	FAM83B (3.2)	MFAP4 (2.7)	LMCD1 (2.7)	WNT5A (2.4)	TWIST2 (2.2)	TMEM204 (2.2)	AGBL2 (2.2)	LOX (1.9)	THBS2 (1.8)
GO:0042813	Wnt-activated receptor activity	0.02	<0.20	ELN (5.1)	IL17RD (4.2)	ADAMTSL3 (3.8)	LTBP1 (3.3)	EBF2 (3.1)	FBLN2 (2.8)	PITX1 (2.7)	BMP7 (2.5)	MFAP4 (2.5)	MECOM (2.5)
MP:0004174	abnormal spine curvature	0.02	<0.20	ELN (4.1)	LTBP4 (3.6)	MFAP4 (3.4)	SMAD3 (3.3)	GPX7 (3.3)	RAPSN (3.0)	FBLN2 (2.2)	SPSB1 (1.9)	TMEM204 (1.9)	TWIST2 (1.9)
GO:0043395	heparan sulfate proteoglycan binding	0.02	<0.20	ADAMTSL3 (3.8)	CDH11 (3.7)	LMCD1 (3.5)	EBF2 (3.3)	LTBP1 (3.3)	AGXT (3.2)	THBS2 (3.1)	HP (2.9)	LINC00312 (2.7)	ELN (2.7)
MP:0010025	decreased total body fat amount	0.02	<0.20	THBS2 (3.4)	CALB2 (2.8)	NCOA1 (2.8)	RAPSN (2.7)	HMCN2 (2.6)	HP (2.5)	SPSB1 (2.5)	CAV2 (2.4)	RREB1 (2.4)	FILIP1L (2.3)
ENSG00000134363	FST PPI subnetwork	0.02	<0.20	TGFB2 (4.5)	COL8A1 (3.4)	GATA4 (3.4)	AGXT (2.9)	WNT5A (2.9)	ADAMTSL3 (2.8)	ADAMTS6 (2.6)	C8orf49 (2.5)	SMAD7 (2.4)	BMP5 (2.3)
MP:0005076	abnormal cell differentiation	0.02	<0.20	SMAD3 (3.4)	ZFP36L2 (3.0)	SMAD7 (2.9)	RUNX2 (2.5)	RREB1 (2.5)	FAM83B (2.3)	BMP2 (2.1)	CRISPLD2 (2.0)	UHRF1 (1.9)	FAM159A (1.8)
MP:0002151	abnormal neural tube morphology/development	0.02	<0.20	WNT5A (4.2)	CDH11 (3.8)	BMP2 (3.2)	IFT140 (3.1)	MCC (2.9)	BMP7 (2.9)	RREB1 (2.9)	SMAD7 (2.7)	TGFB2 (2.5)	HMGA2 (2.5)
ENSG00000139219	COL2A1 PPI subnetwork	0.02	<0.20	THBS2 (5.0)	BMP5 (4.6)	COL8A1 (4.4)	LOX (4.0)	CDH11 (3.6)	CRISPLD2 (3.3)	COL24A1 (3.1)	TMEM204 (3.0)	SLC39A13 (2.9)	LTBP1 (2.8)
GO:0044319	wound healing, spreading of cells	0.02	<0.20	C2orf63 (3.5)	ADAMTS16 (3.0)	C2orf54 (2.8)	SLC39A13 (2.8)	MECOM (2.5)	ENSG00000254349 (2.5)	DNAJC27 (2.4)	MFAP4 (2.3)	SPATA12 (2.0)	MARVELD3 (1.9)
ENSG00000185630	PBX1 PPI subnetwork	0.02	<0.20	DMRT2 (4.2)	WT1 (4.2)	ENSG00000229619 (3.6)	RAPSN (3.2)	ROBO2 (3.2)	WT1-AS (3.2)	HMGA2 (3.1)	ENSG00000254560 (2.9)	LIMK1 (2.7)	MECOM (2.3)
MP:0002115	abnormal limb bone morphology	0.02	<0.20	CDH11 (4.3)	LOX (3.5)	SEMA3A (3.3)	RUNX2 (3.2)	GPX7 (3.1)	WNT5A (3.1)	EBF2 (3.1)	BMP5 (3.1)	MECOM (2.9)	COL24A1 (2.9)
ENSG00000065882	TBC1D1 PPI subnetwork	0.02	<0.20	NCOA1 (3.2)	MAP2K4 (2.9)	CLEC16A (2.7)	MLL3 (2.4)	DOCK5 (2.3)	MCC (2.2)	BMP7 (2.2)	SPTBN1 (2.2)	B4GALNT3 (2.1)	GATA4 (2.0)
ENSG00000134215	VAV3 PPI subnetwork	0.02	<0.20	SLC39A13 (2.7)	MECOM (2.6)	BNC2 (2.5)	SPTBN1 (2.4)	ENSG00000237887 (2.3)	INADL (2.3)	DOCK5 (2.0)	AP1G1 (2.0)	TMEM204 (1.9)	ENSG00000254349 (1.8)
MP:0001881	abnormal mammary gland physiology	0.02	<0.20	LINC00312 (3.3)	ENSG00000247225 (3.1)	ENSG00000228536 (2.8)	DNAH12 (2.5)	SPSB1 (2.4)	TWIST2 (2.1)	WNT5A (2.1)	NEIL2 (1.9)	SHKBP1 (1.7)	TSSK1B (1.6)
ENSG00000160917	CPSF4 PPI subnetwork	0.02	<0.20	FAM208A (5.3)	KIAA0947 (3.2)	CCDC66 (3.0)	AP1G1 (3.0)	DHX38 (2.9)	MTIF2 (2.5)	CWC27 (2.4)	FNBP4 (2.3)	DHODH (2.2)	THADA (2.1)
MP:0001208	blistering	0.02	<0.20	CAV2 (3.1)	ROBO2 (2.7)	FAM83B (2.6)	TWIST2 (2.2)	PITX1 (2.0)	ENSG00000228536 (1.9)	ENSG00000247225 (1.9)	HYDIN (1.9)	HMGA2 (1.7)	MARVELD3 (1.6)
MP:0005306	abnormal phalanx morphology	0.02	<0.20	PITX1 (4.8)	CDH11 (4.6)	BMP7 (2.9)	COL24A1 (2.9)	MSRB3 (2.9)	INADL (2.8)	MCC (2.6)	MECOM (2.6)	SEMA3A (2.5)	IL17RD (2.5)
MP:0001922	reduced male fertility	0.02	<0.20	PMFBP1 (3.0)	ACTRT2 (2.8)	ERC2 (2.7)	CALB2 (2.2)	LTBP4 (2.0)	C8orf49 (2.0)	TSSK1B (1.9)	CRISPLD2 (1.9)	PITX1 (1.8)	LTBP1 (1.8)
MP:0002230	abnormal primitive streak formation	0.02	<0.20	BMP2 (3.7)	IL17RD (3.2)	CDH11 (2.9)	GATA4 (2.9)	ERC2 (2.5)	INADL (2.3)	MCC (2.3)	HMGA2 (2.2)	ATXN1L (2.1)	RREB1 (2.0)
ENSG00000003436	TFPI PPI subnetwork	0.02	<0.20	HP (5.1)	PROK2 (4.9)	LOX (2.9)	TWIST2 (2.6)	CSGALNACT2 (2.5)	CCDC85A (2.3)	FILIP1L (2.2)	THBS2 (2.2)	FBLN2 (2.2)	AGXT (2.2)
ENSG00000157557	ETS2 PPI subnetwork	0.02	<0.20	ZFP36L2 (3.9)	FAM116A (2.8)	DHX38 (2.5)	SMAD7 (2.4)	ATXN1L (2.3)	ZNF614 (2.3)	ENSG00000214353 (2.3)	PTPRJ (2.0)	MECOM (2.0)	VAC14 (2.0)
MP:0005221	abnormal rostral-caudal axis patterning	0.02	<0.20	IL17RD (5.7)	BMP2 (4.4)	MCC (3.5)	HMGA2 (3.2)	EFEMP1 (2.9)	RREB1 (2.8)	C8orf49 (2.6)	CDH11 (2.6)	MECOM (2.6)	TGFB2 (2.3)
GO:0005876	spindle microtubule	0.02	<0.20	CDKN3 (7.1)	CDCA2 (7.1)	MAP2K4 (3.9)	UHRF1 (3.5)	DLEU1 (3.4)	CENPO (3.1)	KCTD9 (3.0)	CCDC104 (2.9)	CCDC88A (1.9)	ELN (1.9)
MP:0002100	abnormal tooth morphology	0.02	<0.20	PITX1 (4.4)	WNT5A (3.6)	RUNX2 (3.6)	BMP7 (3.5)	ENSG00000249082 (3.4)	COL24A1 (3.3)	ENSG00000224186 (2.7)	DMRT2 (2.3)	ENSG00000177133 (2.2)	ENSG00000233147 (2.2)
ENSG00000149131	SERPING1 PPI subnetwork	0.02	<0.20	AGXT (7.1)	HP (5.0)	TAT (4.9)	LTBP1 (3.4)	CRISPLD2 (3.3)	FBLN2 (3.1)	AGBL2 (2.6)	LINC00312 (2.3)	MCC (2.3)	LMCD1 (2.2)
ENSG00000070759	TESK2 PPI subnetwork	0.02	<0.20	PTPRJ (2.6)	RXFP2 (2.4)	ARHGEF3 (2.3)	DLEU1 (2.1)	ENSG00000256746 (2.0)	SPI1 (2.0)	LINC00486 (2.0)	KIAA0947 (1.9)	STAU2 (1.8)	B4GALNT3 (1.8)
ENSG00000167491	GATAD2A PPI subnetwork	0.02	<0.20	DENND1A (2.4)	C2orf54 (2.2)	ENSG00000233147 (2.0)	ADAMTSL3 (2.0)	SLC22A18AS (1.9)	PTPMT1 (1.6)	DNAH12 (1.6)	ENSG00000226491 (1.6)	ENSG00000245954 (1.6)	ENSG00000254560 (1.5)
ENSG00000132692	BCAN PPI subnetwork	0.02	<0.20	THBS2 (5.1)	CRISPLD2 (4.4)	PROK2 (4.0)	TWIST2 (4.0)	COL24A1 (3.6)	SPSB1 (3.4)	WNT5A (3.3)	LOX (3.2)	ENSG00000228536 (3.0)	BMP2 (2.5)
GO:0003279	cardiac septum development	0.02	<0.20	HAND2 (5.6)	C8orf49 (2.9)	DPF3 (2.8)	GATA4 (2.8)	ZNF821 (2.7)	TGFB2 (2.4)	BMP2 (2.4)	FBLN2 (2.3)	MYBPC3 (2.3)	BMP7 (2.2)
MP:0010984	abnormal metanephric mesenchyme morphology	0.02	<0.20	TWIST2 (4.5)	WT1 (4.2)	RXFP2 (3.5)	WNT5A (3.5)	CALB2 (3.1)	HAND2 (3.0)	ENSG00000249082 (2.9)	ZNF23 (2.8)	CDH11 (2.8)	FBLN2 (2.7)
GO:0048534	hemopoietic or lymphoid organ development	0.02	<0.20	RUNX2 (2.9)	ZFP36L2 (2.4)	ENSG00000228536 (2.3)	C2orf63 (2.2)	ANKFN1 (2.1)	ENSG00000223842 (1.8)	SPI1 (1.7)	ZNF438 (1.7)	ARHGEF3 (1.6)	ENSG00000249082 (1.6)
ENSG00000099308	MAST3 PPI subnetwork	0.02	<0.20	CLEC16A (2.9)	MAP2K4 (2.9)	MCC (2.9)	NCOA1 (2.8)	B4GALNT3 (2.4)	DENND1A (2.4)	GATA4 (2.0)	WT1 (2.0)	PHLPP2 (1.9)	SLMAP (1.9)
GO:0072074	kidney mesenchyme development	0.02	<0.20	WT1-AS (6.8)	ZNF19 (3.2)	ENSG00000250748 (3.2)	RXFP2 (2.8)	ADAMTS16 (2.8)	DMRT2 (2.7)	TLK2 (2.3)	PITX1 (2.3)	LTBP4 (2.2)	IFT140 (2.1)
GO:0005161	platelet-derived growth factor receptor binding	0.02	<0.20	LMCD1 (4.0)	ENSG00000233147 (3.8)	LINC00312 (3.8)	SPI1 (3.3)	TWIST2 (3.0)	LOX (2.8)	TMEM204 (2.7)	CRISPLD2 (2.6)	PTPRJ (2.4)	CDH11 (2.4)
ENSG00000103197	TSC2 PPI subnetwork	0.02	<0.20	ERC2 (2.8)	STAU2 (2.6)	MAP2K4 (2.6)	NCOA1 (2.2)	B4GALNT3 (2.0)	BMP7 (2.0)	SPSB1 (2.0)	ARHGEF3 (2.0)	MARVELD3 (1.9)	MCC (1.9)
MP:0009050	dilated proximal convoluted tubules	0.02	<0.20	WT1 (3.8)	ADAMTS16 (3.7)	ZNF23 (2.7)	HMCN2 (2.6)	WT1-AS (2.5)	IFT140 (2.5)	INADL (2.4)	CCDC104 (2.4)	SLC39A13 (2.3)	LYPLAL1 (2.2)
GO:0051147	regulation of muscle cell differentiation	0.02	<0.20	RAPSN (5.7)	TGFB2 (2.9)	C6orf195 (2.8)	HAND2 (2.7)	SEMA3A (2.6)	ENSG00000229619 (2.5)	BMP5 (2.4)	NCOA1 (2.4)	B4GALNT3 (2.2)	PITX1 (2.1)
MP:0009404	centrally nucleated skeletal muscle fibers	0.02	<0.20	RAPSN (6.0)	ELN (5.1)	LTBP4 (3.5)	FBLN2 (3.1)	LMCD1 (2.5)	HMCN2 (2.5)	MFAP4 (2.4)	ADAMTSL3 (2.3)	SPTBN1 (2.1)	ANKFN1 (2.0)
MP:0004624	abnormal thoracic cage morphology	0.02	<0.20	RAPSN (5.8)	DMRT2 (4.5)	PITX1 (4.3)	EBF2 (3.5)	LOX (3.4)	HMGA2 (3.3)	TGFB2 (2.8)	ADAMTS6 (2.8)	SPSB1 (2.7)	RUNX2 (2.5)
MP:0001539	decreased caudal vertebrae number	0.02	<0.20	IL17RD (4.1)	BMP7 (3.0)	SPSB1 (2.3)	CDH11 (2.3)	INADL (2.2)	MSRB3 (2.1)	ACTRT2 (1.9)	CRISPLD2 (1.9)	ANKFN1 (1.8)	MCC (1.8)
ENSG00000132464	ENAM PPI subnetwork	0.02	<0.20	COL8A1 (3.9)	LOX (3.8)	THBS2 (3.5)	FBLN2 (3.4)	AGXT (3.3)	CDH11 (3.2)	ELN (2.9)	HP (2.5)	EBF2 (2.5)	ENSG00000162997 (2.4)
GO:0048771	tissue remodeling	0.02	<0.20	LINC00486 (3.9)	RXFP2 (2.9)	ELN (2.9)	COL8A1 (2.8)	THBS2 (2.7)	ENSG00000223842 (2.3)	COL24A1 (2.3)	ZNF19 (2.2)	HYDIN (2.1)	LMCD1 (2.1)
GO:0042659	regulation of cell fate specification	0.02	<0.20	ENSG00000228536 (3.4)	COL24A1 (3.0)	ENSG00000247225 (2.5)	HYDIN (2.5)	IL17RD (2.3)	ENSG00000226491 (2.0)	INADL (2.0)	NEIL2 (1.8)	LINC00312 (1.8)	B4GALNT3 (1.8)
ENSG00000163083	INHBB PPI subnetwork	0.02	<0.20	SMAD7 (3.6)	ENSG00000254560 (3.4)	LINC00486 (3.4)	COL8A1 (3.2)	GATA4 (3.2)	LTBP1 (3.1)	SPSB1 (2.8)	LMCD1 (2.8)	CDH11 (2.7)	DMRT2 (2.6)
GO:0060425	lung morphogenesis	0.02	<0.20	BMP5 (4.0)	ADAMTSL3 (3.9)	ENSG00000256746 (3.6)	ENSG00000226491 (3.3)	SEMA3A (3.1)	ADAMTS6 (3.1)	ROBO2 (3.0)	ENSG00000249082 (2.6)	BMP2 (2.3)	SPSB1 (2.3)
ENSG00000124813	RUNX2 PPI subnetwork	0.02	<0.20	SMAD7 (4.4)	ATXN1L (3.5)	ZFP36L2 (3.4)	NCOA1 (3.0)	RREB1 (2.4)	SMAD3 (2.2)	WNT5A (2.0)	BMP2 (2.0)	YTHDC2 (1.9)	ENSG00000254560 (1.8)
GO:0001892	embryonic placenta development	0.02	<0.20	TLK2 (3.6)	MARVELD3 (3.2)	ZNF613 (2.7)	C2orf54 (2.5)	FAM83B (2.5)	COL24A1 (2.5)	C8orf49 (1.9)	PHLPP2 (1.9)	ENSG00000256746 (1.9)	ADCY3 (1.8)
ENSG00000078900	TP73 PPI subnetwork	0.02	<0.20	WT1-AS (5.6)	SPSB1 (3.2)	BNC2 (2.4)	CELF1 (2.4)	SPTBN1 (2.3)	FAM208A (2.1)	TLK2 (2.1)	FNBP4 (2.0)	SLMAP (2.0)	EIF3M (2.0)
GO:0001076	RNA polymerase II transcription factor binding transcription factor activity	0.02	<0.20	RREB1 (2.9)	CELF1 (2.9)	KBTBD4 (2.8)	C8orf49 (2.8)	HAND2 (2.6)	BNC2 (2.5)	DPF3 (2.4)	PTRHD1 (1.8)	TLK2 (1.8)	WT1 (1.7)
MP:0005318	decreased triglyceride level	0.02	<0.20	HP (3.4)	SPSB1 (3.3)	CAV2 (2.4)	RTN4 (2.4)	NR1H3 (2.3)	DMRT2 (2.2)	TSSK1B (2.2)	EBF2 (2.1)	ADCY3 (2.0)	NCOA1 (2.0)
MP:0002123	abnormal hematopoiesis	0.02	<0.20	ZFP36L2 (3.3)	MLL3 (3.0)	LTBP1 (2.5)	UHRF1 (2.2)	MADD (2.0)	SPI1 (1.8)	RREB1 (1.8)	CSGALNACT2 (1.7)	SHKBP1 (1.7)	ANKFN1 (1.6)
GO:0050679	positive regulation of epithelial cell proliferation	0.02	<0.20	ADAMTS6 (4.5)	LINC00486 (3.8)	ZNF717 (3.1)	ENSG00000256746 (3.1)	ADAMTSL3 (2.7)	MCC (2.5)	EFEMP1 (2.2)	FAM83B (2.2)	BNC2 (2.2)	SMAD7 (2.1)
MP:0005006	abnormal osteoblast physiology	0.02	<0.20	COL24A1 (5.7)	RUNX2 (4.3)	THBS2 (3.6)	BMP2 (3.4)	CDH11 (3.3)	SLC39A13 (3.2)	LMCD1 (3.1)	GPX7 (2.9)	COL8A1 (2.9)	BMP5 (2.5)
ENSG00000136068	FLNB PPI subnetwork	0.02	<0.20	CAV2 (5.2)	MSRB3 (3.8)	FILIP1L (3.6)	SPTBN1 (3.2)	SPSB1 (2.7)	TGFB2 (2.6)	ENSG00000238018 (2.5)	ENSG00000229619 (2.2)	EFEMP1 (2.1)	ZNF350 (2.1)
ENSG00000113368	LMNB1 PPI subnetwork	0.02	<0.20	CDKN3 (2.9)	UHRF1 (2.6)	CENPO (2.4)	LIMK1 (2.0)	DPF3 (2.0)	KDM4C (2.0)	SMEK2 (1.9)	PITX1 (1.9)	CDCA2 (1.9)	ENSG00000223842 (1.8)
MP:0009657	failure of chorioallantoic fusion	0.02	<0.20	BMP5 (3.6)	CDH11 (2.9)	RASGEF1A (2.6)	SMAD7 (2.4)	TLK2 (2.1)	LTBP1 (2.0)	DLEU1 (2.0)	ATXN1L (2.0)	MLL3 (1.9)	FILIP1L (1.8)
MP:0010868	increased bone trabecula number	0.02	<0.20	COL24A1 (3.5)	NR1H3 (3.4)	CAV2 (3.2)	SLC39A13 (3.0)	TWIST2 (2.8)	SPI1 (2.8)	FAM83B (2.6)	CDH11 (2.5)	ENSG00000223842 (2.3)	ADCY3 (2.2)
MP:0000352	decreased cell proliferation	0.02	<0.20	UHRF1 (3.8)	YTHDC2 (3.7)	KCTD9 (3.0)	HMGA2 (2.4)	NUP160 (2.4)	CDCA2 (2.3)	RASGEF1A (2.3)	SMAD7 (2.1)	PITX1 (2.1)	SRFBP1 (1.9)
GO:0060993	kidney morphogenesis	0.02	<0.20	RXFP2 (4.7)	ADAMTS16 (4.0)	WT1-AS (3.7)	B4GALNT3 (3.3)	DMRT2 (3.2)	ENSG00000250748 (3.1)	HMGA2 (3.0)	TSSK1B (2.7)	RNU6-64 (2.5)	BMP7 (2.4)
GO:0046658	anchored to plasma membrane	0.02	<0.20	TMEM204 (2.7)	ENSG00000228536 (2.6)	ENSG00000247225 (2.5)	ANKFN1 (2.5)	MARVELD3 (2.4)	EFEMP1 (2.3)	ENSG00000226491 (2.3)	ADAMTS16 (2.2)	EBF2 (2.2)	WNT5A (2.1)
ENSG00000122641	INHBA PPI subnetwork	0.02	<0.20	SMAD7 (4.2)	LTBP1 (4.1)	LMCD1 (4.0)	ADAMTS6 (3.7)	COL8A1 (3.6)	SPSB1 (3.6)	GATA4 (3.5)	CRISPLD2 (2.9)	C8orf49 (2.9)	BNC2 (2.9)
MP:0001651	necrosis	0.02	<0.20	WT1-AS (3.9)	TMEM204 (3.4)	GATA4 (3.1)	RREB1 (2.6)	HAND2 (2.4)	SPI1 (2.3)	ENSG00000247225 (2.2)	MCC (2.2)	DPF3 (2.2)	LOX (2.1)
GO:0030140	trans-Golgi network transport vesicle	0.02	<0.20	FAM83B (3.1)	ARHGEF3 (3.0)	ENSG00000254349 (2.9)	MECOM (2.3)	BNC2 (2.2)	NCOA1 (2.2)	ENSG00000162997 (2.0)	FTSJD1 (1.9)	IL17RD (1.8)	ENSG00000229619 (1.7)
ENSG00000157514	TSC22D3 PPI subnetwork	0.02	<0.20	ZFP36L2 (4.3)	FAM159A (3.1)	FAM116A (2.8)	RNF112 (2.5)	LINC00312 (2.4)	INADL (2.0)	SMAD7 (2.0)	ZNF438 (1.9)	PHLPP2 (1.8)	LMCD1 (1.6)
GO:0030500	regulation of bone mineralization	0.02	<0.20	ADAMTS6 (3.0)	TWIST2 (2.6)	ENSG00000249082 (2.4)	EFEMP1 (2.3)	ENSG00000223842 (2.3)	LTBP1 (2.3)	DMRT2 (2.2)	LTBP4 (2.2)	FAM159A (2.2)	SEMA3A (2.0)
ENSG00000108679	LGALS3BP PPI subnetwork	0.02	<0.20	FILIP1L (4.4)	ATXN1L (4.2)	LOX (3.7)	THBS2 (3.4)	MSRB3 (3.0)	EFEMP1 (2.7)	ELN (2.5)	KCTD9 (2.3)	CDH11 (2.2)	TGFB2 (2.2)
ENSG00000177565	TBL1XR1 PPI subnetwork	0.02	<0.20	RUNX2 (2.9)	MLL3 (2.7)	DENND1A (2.7)	CCDC66 (2.6)	ENSG00000226491 (2.1)	COL24A1 (1.9)	CCDC88A (1.8)	TLK2 (1.7)	CWC27 (1.7)	C6orf195 (1.6)
GO:0048762	mesenchymal cell differentiation	0.02	<0.20	BMP5 (3.8)	SEMA3A (3.3)	ZNF19 (3.1)	WNT5A (2.8)	PITX1 (2.7)	CDH11 (2.6)	LTBP4 (2.6)	BMP2 (2.6)	ELN (2.4)	SPSB1 (2.4)
GO:0016323	basolateral plasma membrane	0.02	<0.20	CAV2 (3.9)	ENSG00000177133 (3.2)	DOCK5 (3.1)	ENSG00000247225 (2.6)	MSRB3 (2.5)	SLC39A13 (2.5)	FILIP1L (2.5)	INADL (2.4)	C2orf54 (2.2)	SLMAP (2.1)
REACTOME_RNA_POLYMERASE_I_TRANSCRIPTION	REACTOME_RNA_POLYMERASE_I_TRANSCRIPTION	0.02	<0.20	ZNHIT6 (2.4)	THADA (2.3)	DLEU1 (2.1)	RRP15 (2.1)	ENSG00000233147 (1.9)	PTPMT1 (1.9)	ZNF23 (1.8)	CCDC66 (1.8)	COL8A1 (1.8)	TXNL4B (1.7)
ENSG00000105699	LSR PPI subnetwork	0.02	<0.20	NCOA1 (3.3)	MAP2K4 (2.9)	B4GALNT3 (2.3)	SPTBN1 (2.2)	CLEC16A (2.2)	BMP7 (2.2)	DENND1A (2.1)	MCC (2.1)	SMAD3 (2.1)	MLL3 (2.0)
REACTOME_CIRCADIAN_CLOCK	REACTOME_CIRCADIAN_CLOCK	0.02	<0.20	NCOA1 (5.4)	MLL3 (3.8)	DENND1A (3.3)	DNAJC27 (3.2)	ZFP36L2 (3.2)	ENSG00000226491 (3.1)	SMAD7 (2.8)	RREB1 (2.7)	MAP2K4 (2.7)	SLMAP (2.5)
MP:0003054	spina bifida	0.02	<0.20	IL17RD (5.0)	CDH11 (2.9)	WNT5A (2.8)	INADL (2.8)	HMGA2 (2.4)	BNC2 (2.2)	EBF2 (2.1)	ATXN1L (2.1)	RUNX2 (2.0)	TLK2 (2.0)
MP:0004617	sacral vertebral transformation	0.02	<0.20	WT1 (4.4)	TWIST2 (4.3)	WT1-AS (4.0)	HMGA2 (3.4)	ENSG00000229619 (2.9)	RXFP2 (2.8)	HAND2 (2.5)	ADAMTS16 (2.5)	DMRT2 (2.4)	ZNF19 (2.1)
ENSG00000106028	SSBP1 PPI subnetwork	0.02	<0.20	LMCD1 (3.1)	MSRB3 (3.1)	MECOM (2.9)	SPTBN1 (2.6)	SPSB1 (2.3)	CAV2 (2.3)	ENSG00000233147 (2.1)	ADAMTS6 (2.1)	ENSG00000254349 (2.0)	ENSG00000229619 (2.0)
MP:0002211	abnormal primary sex determination	0.02	<0.20	C8orf49 (9.4)	WT1 (4.8)	GATA4 (4.2)	CALB2 (4.1)	WT1-AS (3.7)	DPF3 (3.4)	ADAMTS16 (3.4)	BNC2 (3.4)	ENSG00000256746 (2.7)	WNT5A (2.5)
ENSG00000137574	TGS1 PPI subnetwork	0.02	<0.20	MLL3 (3.6)	TLK2 (3.4)	RREB1 (3.0)	NCOA1 (2.7)	CLEC16A (2.6)	KDM4C (2.5)	KIAA0947 (2.1)	C2orf54 (2.0)	DNAJC27 (2.0)	ZFP36L2 (1.9)
MP:0000285	abnormal heart valve morphology	0.02	<0.20	SMAD7 (3.9)	ADAMTSL3 (3.7)	DOCK5 (3.1)	BMP5 (3.1)	LINC00312 (2.9)	BMP7 (2.8)	ENSG00000229619 (2.6)	SEMA3A (2.6)	CSGALNACT2 (2.6)	SMAD3 (2.5)
ENSG00000196367	TRRAP PPI subnetwork	0.02	<0.20	ENSG00000233147 (2.9)	NUP160 (2.6)	FAM208A (2.5)	CCDC66 (2.4)	TLK2 (2.2)	MLL3 (2.0)	THADA (1.8)	CLEC16A (1.8)	TELO2 (1.8)	DHX38 (1.7)
MP:0000074	abnormal neurocranium morphology	0.02	<0.20	SEMA3A (4.1)	BMP2 (3.2)	CDH11 (2.8)	COL24A1 (2.7)	EBF2 (2.7)	WNT5A (2.7)	BMP5 (2.6)	RUNX2 (2.6)	MECOM (2.4)	HMGA2 (2.4)
ENSG00000203812	HIST2H2AA4 PPI subnetwork	0.02	<0.20	ENSG00000233147 (2.7)	CWC27 (2.5)	ZNHIT6 (2.5)	C3orf26 (2.4)	DLEU1 (2.4)	RRP15 (2.4)	THADA (2.4)	NUP160 (2.3)	CCDC66 (1.9)	CCDC88A (1.9)
ENSG00000183558	HIST2H2AA3 PPI subnetwork	0.02	<0.20	ENSG00000233147 (2.7)	CWC27 (2.5)	ZNHIT6 (2.5)	C3orf26 (2.4)	DLEU1 (2.4)	RRP15 (2.4)	THADA (2.4)	NUP160 (2.3)	CCDC66 (1.9)	CCDC88A (1.9)
ENSG00000114166	KAT2B PPI subnetwork	0.02	<0.20	MLL3 (2.6)	DENND1A (2.4)	ZFP36L2 (2.4)	TLK2 (2.2)	NCOA1 (1.9)	CLEC16A (1.8)	ENSG00000233147 (1.8)	FNBP4 (1.6)	UHRF1 (1.4)	DNAH12 (1.4)
ENSG00000095564	BTAF1 PPI subnetwork	0.02	<0.20	ENSG00000233147 (3.1)	MLL3 (2.7)	DENND1A (2.6)	NUP160 (2.1)	CCDC66 (2.1)	CCDC88A (1.9)	CENPO (1.6)	ENSG00000245954 (1.6)	PTRHD1 (1.6)	FAM208A (1.6)
ENSG00000068615	REEP1 PPI subnetwork	0.02	<0.20	MAP2K4 (3.4)	NCOA1 (3.4)	B4GALNT3 (2.6)	CLEC16A (2.5)	BMP7 (2.4)	MCC (2.3)	DOCK5 (2.0)	SPTBN1 (2.0)	INADL (2.0)	MLL3 (1.9)
MP:0002703	abnormal renal tubule morphology	0.02	<0.20	ENSG00000247225 (3.5)	ADAMTS16 (3.2)	WT1 (3.1)	BMP2 (3.0)	EFEMP1 (2.9)	MECOM (2.7)	RXFP2 (2.6)	LTBP4 (2.4)	MCC (2.1)	RNU6-64 (2.1)
ENSG00000084207	GSTP1 PPI subnetwork	0.02	<0.20	MSRB3 (4.4)	MECOM (3.1)	ADAMTS6 (2.5)	LIMK1 (2.2)	LMCD1 (2.2)	TGFB2 (2.0)	B4GALNT3 (2.0)	CAV2 (1.9)	ENSG00000249082 (1.9)	MARVELD3 (1.9)
ENSG00000204673	AKT1S1 PPI subnetwork	0.02	<0.20	B4GALNT3 (2.4)	MCC (2.2)	CLEC16A (2.1)	MAP2K4 (2.1)	SPTBN1 (1.9)	BMP7 (1.9)	ENSG00000177133 (1.9)	WT1 (1.9)	GATA4 (1.8)	PHLPP2 (1.8)
GO:0070528	protein kinase C signaling cascade	0.02	<0.20	ENSG00000250748 (3.8)	RNU6-64 (3.0)	ACTRT2 (2.9)	DLEU1 (2.7)	GNRH1 (2.5)	WT1 (2.4)	ZNF615 (2.3)	ROBO2 (2.2)	RPS27A (2.2)	TSSK1B (1.9)
ENSG00000077943	ITGA8 PPI subnetwork	0.02	<0.20	FILIP1L (3.1)	ACP2 (2.9)	MSRB3 (2.8)	SLC39A13 (2.5)	ENSG00000229619 (2.3)	ADAMTSL3 (2.3)	LIMK1 (2.3)	CDH11 (2.2)	ZNF19 (2.2)	SPI1 (2.0)
GO:0022602	ovulation cycle process	0.02	<0.20	NEIL2 (3.8)	C8orf49 (3.0)	LINC00312 (2.9)	LINC00486 (2.5)	DMRT2 (2.5)	RXFP2 (2.4)	C6orf195 (2.3)	RNU6-64 (2.2)	TWIST2 (2.1)	B4GALNT3 (1.9)
ENSG00000141027	NCOR1 PPI subnetwork	0.02	<0.20	MLL3 (3.9)	DENND1A (3.4)	SMAD3 (3.0)	NCOA1 (2.9)	DHX38 (2.8)	SMAD7 (2.5)	ZNF350 (2.3)	ATXN1L (2.2)	ZFP36L2 (2.0)	FAM208A (1.9)
ENSG00000167136	ENDOG PPI subnetwork	0.02	<0.20	ENSG00000233147 (2.7)	SLC22A18AS (2.1)	ENSG00000254560 (2.0)	COL24A1 (2.0)	DNAH12 (1.8)	PNPT1 (1.7)	ADAMTSL3 (1.6)	ENSG00000245954 (1.5)	FAM159A (1.5)	ENSG00000226491 (1.3)
ENSG00000050820	BCAR1 PPI subnetwork	0.02	<0.20	ARHGEF3 (2.7)	SMAD7 (2.6)	SPTBN1 (2.5)	SPSB1 (2.2)	SMAD3 (2.2)	RTN4 (2.1)	MARVELD3 (2.1)	LIMK1 (2.0)	INADL (2.0)	SLMAP (2.0)
KEGG_ACUTE_MYELOID_LEUKEMIA	KEGG_ACUTE_MYELOID_LEUKEMIA	0.02	<0.20	ZFP36L2 (4.2)	SPSB1 (3.5)	SHKBP1 (2.3)	RREB1 (2.3)	RUNX2 (2.1)	MLL3 (2.0)	SPI1 (1.9)	ELN (1.7)	ENSG00000247324 (1.7)	WT1-AS (1.7)
MP:0003638	abnormal response/metabolism to endogenous compounds	0.02	<0.20	LINC00486 (2.7)	PRRG4 (2.6)	TWIST2 (2.6)	TMEM204 (2.5)	ENSG00000254349 (2.3)	LTBP1 (2.2)	ELN (2.2)	SEMA3A (2.0)	ENSG00000233147 (2.0)	RREB1 (2.0)
MP:0004613	fusion of vertebral arches	0.02	<0.20	IL17RD (4.4)	RAPSN (3.5)	WNT5A (3.3)	SEMA3A (3.0)	MCC (2.9)	EBF2 (2.9)	TGFB2 (2.6)	GPR45 (2.5)	ENSG00000244535 (2.4)	BNC2 (2.3)
MP:0001716	abnormal placenta labyrinth morphology	0.02	<0.20	BMP7 (3.6)	WNT5A (2.9)	RREB1 (2.9)	SMAD3 (2.6)	FAM83B (2.5)	ARF4 (2.3)	FAM208A (2.2)	PTPRJ (2.1)	DOCK5 (2.0)	MAP2K4 (2.0)
ENSG00000143768	LEFTY2 PPI subnetwork	0.02	<0.20	SHKBP1 (3.4)	SPI1 (2.8)	LMCD1 (2.7)	COL8A1 (2.5)	ENSG00000228536 (2.4)	ENSG00000256746 (2.4)	MCC (2.2)	LTBP4 (2.2)	ADAMTS6 (2.1)	CLEC16A (2.0)
GO:0018209	peptidyl-serine modification	0.02	<0.20	CSGALNACT2 (2.3)	COL24A1 (2.1)	CCDC85A (2.0)	YTHDC2 (1.9)	MLL3 (1.9)	PTPRJ (1.9)	HMCN2 (1.9)	FAM208A (1.8)	ERC2 (1.7)	LIMK1 (1.7)
ENSG00000128908	INO80 PPI subnetwork	0.02	<0.20	DENND1A (2.5)	ENSG00000233147 (2.2)	ZNF438 (2.2)	PTRHD1 (2.1)	CCDC66 (2.0)	ENSG00000254560 (1.8)	PSMC3 (1.7)	MLL3 (1.6)	CCDC88A (1.6)	FAM208A (1.5)
MP:0010810	increased type II pneumocyte number	0.02	<0.20	MFAP4 (4.8)	TWIST2 (3.6)	BNC2 (3.5)	BMP5 (3.3)	CDH11 (3.2)	CCDC85A (3.1)	CAV2 (3.0)	LOX (3.0)	ENSG00000229619 (2.9)	EBF2 (2.9)
ENSG00000120910	PPP3CC PPI subnetwork	0.02	<0.20	LINC00312 (2.8)	DNAJC27-AS1 (2.3)	B4GALNT3 (2.3)	MADD (2.3)	SLMAP (2.2)	ADAMTSL3 (2.0)	DNAJC27 (1.9)	PTPRJ (1.9)	ENSG00000177133 (1.9)	DENND1A (1.8)
GO:0071230	cellular response to amino acid stimulus	0.02	<0.20	THBS2 (5.1)	GPX7 (3.9)	LOX (3.5)	CRISPLD2 (3.5)	TWIST2 (3.3)	MFAP4 (2.8)	COL8A1 (2.6)	BNC2 (2.5)	KDM4C (2.2)	COL24A1 (2.2)
ENSG00000164329	PAPD4 PPI subnetwork	0.02	<0.20	DMRT2 (2.7)	ENSG00000254560 (2.7)	ATXN1L (2.6)	SEMA3A (2.3)	DNAH12 (2.2)	PTPMT1 (2.1)	ENSG00000226491 (1.9)	ERC2 (1.7)	ENSG00000250748 (1.7)	CWC27 (1.6)
MP:0001726	abnormal allantois morphology	0.02	<0.20	BMP5 (3.8)	SEMA3A (2.7)	EFEMP1 (2.5)	ZNF19 (2.5)	PITX1 (2.4)	BMP2 (2.3)	MECOM (2.2)	TMEM204 (2.1)	CDH11 (2.0)	RREB1 (1.9)
MP:0000416	sparse hair	0.02	<0.20	MARVELD3 (2.9)	BMP7 (2.6)	PRRG4 (2.6)	ENSG00000247324 (2.4)	WNT5A (2.3)	ELN (1.9)	INADL (1.9)	ZFP36L2 (1.9)	FAM83B (1.9)	ENSG00000228536 (1.8)
GO:0060603	mammary gland duct morphogenesis	0.02	<0.20	TWIST2 (3.5)	MCC (2.8)	RET (2.6)	BMP7 (2.4)	WNT5A (2.4)	RXFP2 (2.2)	ROBO2 (2.2)	COL24A1 (2.1)	CDH11 (2.0)	LINC00312 (1.8)
GO:0000146	microfilament motor activity	0.02	<0.20	MYBPC3 (3.6)	LMCD1 (2.5)	RAPSN (2.3)	B4GALNT3 (2.2)	FBLN2 (2.1)	ELN (2.1)	GATA4 (1.8)	ENSG00000238018 (1.7)	ADAMTS6 (1.7)	ATXN1L (1.6)
ENSG00000089048	ESF1 PPI subnetwork	0.02	<0.20	RRP15 (5.4)	ZNHIT6 (4.8)	SRFBP1 (4.6)	CWC27 (4.1)	C3orf26 (3.2)	FTSJD1 (3.0)	THADA (2.6)	DHODH (2.5)	PDE12 (2.5)	EIF3M (2.4)
ENSG00000100395	L3MBTL2 PPI subnetwork	0.02	<0.20	TELO2 (2.8)	RUNX2 (2.5)	DENND1A (2.3)	ENSG00000224186 (2.3)	CELF1 (2.1)	ZFP36L2 (1.8)	IFT140 (1.8)	CCDC88A (1.8)	TLK2 (1.7)	SMAD7 (1.7)
ENSG00000101266	CSNK2A1 PPI subnetwork	0.02	<0.20	ZNHIT6 (3.2)	RRP15 (2.8)	CWC27 (2.7)	DHX38 (2.5)	C3orf26 (2.5)	VAC14 (2.2)	CELF1 (2.1)	EIF3M (1.9)	UHRF1 (1.8)	SRFBP1 (1.8)
MP:0010404	ostium primum atrial septal defect	0.02	<0.20	ADAMTSL3 (5.6)	FILIP1L (5.6)	BMP5 (4.9)	COL8A1 (4.9)	MFAP4 (4.3)	LMCD1 (4.3)	EFEMP1 (3.7)	TGFB2 (3.4)	LTBP4 (3.1)	CDH11 (3.1)
ENSG00000130702	LAMA5 PPI subnetwork	0.02	<0.20	LTBP4 (4.2)	ELN (2.8)	SPTBN1 (2.8)	THBS2 (2.7)	FBLN2 (2.5)	CRISPLD2 (2.5)	EFEMP1 (2.2)	BMP7 (2.1)	LMCD1 (2.1)	RNF112 (2.1)
MP:0001260	increased body weight	0.02	<0.20	LINC00486 (2.8)	ELN (2.6)	PHLPP2 (2.4)	TAT (2.3)	CCDC85A (2.3)	FBLN2 (2.2)	DMRT2 (2.1)	PRKCE (2.0)	CALB2 (1.9)	LOX (1.9)
MP:0004395	increased cochlear inner hair cell number	0.02	<0.20	HMGA2 (4.1)	IL17RD (4.0)	DMRT2 (3.2)	BMP7 (3.1)	SEMA3A (2.5)	PITX1 (2.4)	ZNF821 (2.4)	WT1 (2.3)	CDH11 (2.2)	WNT5A (2.2)
ENSG00000132780	NASP PPI subnetwork	0.02	<0.20	CCDC85A (2.0)	KDM4C (1.9)	C8orf49 (1.9)	ENSG00000254560 (1.8)	PTPMT1 (1.8)	ENSG00000245954 (1.7)	CCDC88A (1.6)	GPR45 (1.6)	PDE12 (1.6)	LINC00486 (1.6)
GO:0018024	histone-lysine N-methyltransferase activity	0.02	<0.20	MLL3 (4.0)	MADD (3.1)	CELF1 (2.9)	RREB1 (2.8)	FNBP4 (2.7)	NCOA1 (2.4)	C8orf49 (2.3)	ZNF613 (2.2)	GATA4 (1.9)	KIAA0947 (1.9)
MP:0006269	abnormal mammary gland growth during pregnancy	0.02	<0.20	SMAD7 (3.4)	TWIST2 (2.9)	CAV2 (2.9)	KCTD9 (2.4)	BMP2 (2.4)	SMAD3 (2.1)	GNRH1 (2.1)	EFEMP1 (1.9)	B4GALNT3 (1.9)	SPSB1 (1.9)
MP:0000130	abnormal trabecular bone morphology	0.02	<0.20	COL24A1 (5.5)	THBS2 (4.8)	BMP2 (4.6)	CDH11 (4.3)	RUNX2 (4.1)	LOX (3.8)	SLC39A13 (3.6)	COL8A1 (3.3)	LMCD1 (2.8)	ADCY3 (2.5)
ENSG00000138041	SMEK2 PPI subnetwork	0.02	<0.20	ENSG00000233147 (3.1)	DNAH12 (2.3)	ENSG00000254560 (1.9)	SLC22A18AS (1.9)	ENSG00000245954 (1.7)	TLK2 (1.7)	DENND1A (1.6)	COL24A1 (1.6)	ZNF613 (1.4)	ENSG00000226491 (1.4)
ENSG00000177731	FLII PPI subnetwork	0.02	<0.20	MSRB3 (4.1)	LMCD1 (3.4)	KCTD9 (3.1)	B4GALNT3 (2.9)	SPTBN1 (2.6)	ADAMTS6 (2.5)	ENSG00000229619 (2.5)	FILIP1L (2.3)	ENSG00000233147 (2.1)	MECOM (2.1)
KEGG_RENAL_CELL_CARCINOMA	KEGG_RENAL_CELL_CARCINOMA	0.02	<0.20	PTPRJ (3.3)	SMAD3 (2.4)	CELF1 (2.3)	MCC (2.2)	NCOA1 (2.2)	KDM4C (2.1)	MAP2K4 (2.0)	PRKCE (1.9)	ZFP36L2 (1.9)	SMEK2 (1.9)
REACTOME_TRANSCRIPTIONAL_REGULATION_OF_WHITE_ADIPOCYTE_DIFFERENTIATION	REACTOME_TRANSCRIPTIONAL_REGULATION_OF_WHITE_ADIPOCYTE_DIFFERENTIATION	0.02	<0.20	RREB1 (3.7)	NCOA1 (3.5)	EBF2 (3.3)	MLL3 (3.3)	DENND1A (3.1)	CLEC16A (3.0)	MAP2K4 (2.7)	HP (2.4)	ZFP36L2 (2.0)	SREK1IP1 (1.8)
GO:0031960	response to corticosteroid stimulus	0.02	<0.20	TAT (2.4)	DNAJC27-AS1 (2.2)	ADCY3 (2.1)	C6orf195 (2.1)	ENSG00000224186 (2.0)	MFAP4 (2.0)	LOX (2.0)	PROK2 (1.9)	CAV2 (1.8)	ENSG00000226491 (1.8)
MP:0002747	abnormal aortic valve morphology	0.02	<0.20	GATA4 (3.3)	MYBPC3 (3.2)	DPF3 (3.1)	ENSG00000256746 (2.9)	BMP2 (2.9)	LTBP1 (2.7)	EFEMP1 (2.7)	ELN (2.6)	MCC (2.5)	SMAD3 (2.4)
ENSG00000107779	BMPR1A PPI subnetwork	0.02	<0.20	ZNF821 (3.6)	SMAD7 (3.3)	BMP2 (2.8)	CSGALNACT2 (2.5)	LTBP1 (2.3)	DOCK5 (2.0)	ADAMTSL3 (2.0)	B4GALNT3 (1.9)	HAND2 (1.9)	RXFP2 (1.8)
ENSG00000004487	KDM1A PPI subnetwork	0.02	<0.20	RREB1 (3.3)	ENSG00000224186 (3.1)	ZNF821 (2.4)	RUNX2 (2.4)	IFT140 (2.0)	CCDC88A (2.0)	MLL3 (1.9)	SMAD7 (1.8)	DENND1A (1.8)	CELF1 (1.8)
MP:0001096	abnormal glossopharyngeal ganglion morphology	0.02	>=0.20	HAND2 (3.7)	WT1 (3.6)	CDH11 (3.0)	BNC2 (2.6)	TWIST2 (2.4)	LINC00486 (2.4)	EFEMP1 (2.3)	ENSG00000214353 (2.3)	RET (2.2)	FAM83B (2.2)
GO:0042698	ovulation cycle	0.02	>=0.20	NEIL2 (3.3)	C8orf49 (3.2)	LINC00312 (3.0)	RXFP2 (2.7)	DMRT2 (2.7)	TWIST2 (2.4)	LINC00486 (2.1)	CALB2 (2.1)	C6orf195 (2.1)	RUNX2 (1.9)
ENSG00000137500	CCDC90B PPI subnetwork	0.02	>=0.20	PTPMT1 (2.1)	TGFB2 (2.1)	PITX1 (2.0)	ENSG00000229619 (1.9)	ENSG00000249082 (1.9)	CCDC85A (1.9)	RPS27A (1.9)	DLEU1 (1.8)	PTRHD1 (1.7)	ENSG00000224186 (1.7)
MP:0004841	abnormal small intestine crypts of Lieberkuhn morphology	0.02	>=0.20	WT1 (3.0)	CALB2 (3.0)	ENSG00000177133 (2.9)	TSSK1B (2.5)	CSGALNACT2 (2.5)	TWIST2 (2.4)	WT1-AS (2.4)	GNRH1 (2.3)	SLC22A18AS (2.3)	LTBP1 (2.2)
GO:0030850	prostate gland development	0.02	>=0.20	FAM83B (3.1)	ZNF19 (3.1)	PRRG4 (2.6)	TWIST2 (2.6)	ZNF613 (2.6)	ZNF615 (2.3)	ADAMTS6 (2.3)	ZNF717 (2.2)	ENSG00000256746 (2.2)	PITX1 (2.2)
ENSG00000101331	C20orf160 PPI subnetwork	0.02	>=0.20	MSRB3 (4.1)	SPTBN1 (3.6)	FILIP1L (3.4)	DOCK5 (2.5)	CAV2 (2.5)	RTN4 (2.4)	LMCD1 (2.3)	ENSG00000229619 (2.1)	TGFB2 (2.1)	INADL (1.9)
GO:0030514	negative regulation of BMP signaling pathway	0.02	>=0.20	SLC39A13 (3.6)	FBLN2 (3.5)	COL8A1 (3.5)	ADAMTS6 (2.9)	MSRB3 (2.8)	ELN (2.8)	LTBP1 (2.6)	ENSG00000214353 (2.5)	TWIST2 (2.5)	LMCD1 (2.4)
ENSG00000119138	KLF9 PPI subnetwork	0.02	>=0.20	ENSG00000249082 (4.1)	MLL3 (2.7)	ENSG00000226491 (2.2)	DMRT2 (2.1)	ENSG00000224186 (2.0)	C2orf54 (2.0)	HAND2 (2.0)	NCOA1 (1.9)	ENSG00000254560 (1.8)	TLK2 (1.8)
MP:0001153	small seminiferous tubules	0.02	>=0.20	C8orf49 (2.9)	KCTD9 (2.3)	WT1 (2.3)	RXFP2 (2.1)	PITX1 (2.1)	ENSG00000249082 (2.0)	GPR45 (1.9)	WT1-AS (1.8)	BNC2 (1.8)	MCC (1.8)
GO:0008285	negative regulation of cell proliferation	0.02	>=0.20	SEMA3A (2.6)	FBLN2 (2.4)	LMCD1 (2.4)	MFAP4 (2.4)	BMP2 (2.3)	ENSG00000256746 (2.3)	MCC (2.2)	ELN (2.1)	IL17RD (2.1)	LOX (2.1)
MP:0004875	increased mean systemic arterial blood pressure	0.02	>=0.20	LTBP1 (4.0)	ENSG00000233147 (2.9)	ENSG00000214353 (2.9)	COL8A1 (2.8)	RET (2.7)	ADAMTS6 (2.6)	ADAMTSL3 (2.6)	TMEM204 (2.6)	B4GALNT3 (2.5)	SLC22A18AS (2.5)
ENSG00000165197	FIGF PPI subnetwork	0.02	>=0.20	TMEM204 (3.6)	TWIST2 (3.3)	ENSG00000237887 (2.7)	MARVELD3 (2.6)	FBLN2 (2.1)	C6orf195 (2.1)	CHST4 (2.0)	FAM83B (1.9)	FNBP4 (1.9)	ADAMTS16 (1.8)
ENSG00000115904	SOS1 PPI subnetwork	0.02	>=0.20	SPTBN1 (4.0)	CAV2 (3.5)	SMAD3 (3.1)	TMEM204 (2.8)	ARHGEF3 (2.6)	MARVELD3 (2.3)	NR1H3 (2.0)	C2orf54 (1.9)	RNF112 (1.8)	ATXN1L (1.7)
GO:0016278	lysine N-methyltransferase activity	0.02	>=0.20	MLL3 (4.1)	CELF1 (3.0)	MADD (2.9)	FNBP4 (2.6)	RREB1 (2.5)	ZNF613 (2.2)	NCOA1 (2.2)	ZNF717 (2.1)	C8orf49 (2.0)	GATA4 (1.7)
GO:0016279	protein-lysine N-methyltransferase activity	0.02	>=0.20	MLL3 (4.1)	CELF1 (3.0)	MADD (2.9)	FNBP4 (2.6)	RREB1 (2.5)	ZNF613 (2.2)	NCOA1 (2.2)	ZNF717 (2.1)	C8orf49 (2.0)	GATA4 (1.7)
ENSG00000177485	ZBTB33 PPI subnetwork	0.02	>=0.20	ENSG00000224186 (2.9)	CELF1 (2.4)	RREB1 (2.4)	DENND1A (2.4)	TELO2 (2.3)	YTHDC2 (2.2)	DLEU1 (1.8)	RUNX2 (1.8)	CCDC88A (1.8)	IFT140 (1.8)
MP:0005222	abnormal somite size	0.02	>=0.20	BMP7 (3.9)	IL17RD (3.5)	BMP2 (3.1)	MCC (2.9)	WT1 (2.8)	SPSB1 (2.8)	CDH11 (2.7)	MSRB3 (2.7)	ACTRT2 (2.2)	LIMK1 (2.1)
ENSG00000129152	MYOD1 PPI subnetwork	0.02	>=0.20	SMAD7 (4.9)	BMP2 (3.3)	NCOA1 (3.2)	HAND2 (3.0)	RUNX2 (2.8)	BMP7 (2.3)	WNT5A (2.3)	DPF3 (2.3)	ZFP36L2 (2.2)	RAPSN (2.1)
GO:0070851	growth factor receptor binding	0.02	>=0.20	HMGA2 (4.0)	TWIST2 (2.8)	WNT5A (2.7)	ANKFN1 (2.4)	SMAD3 (2.3)	RUNX2 (2.2)	LINC00486 (2.1)	SEMA3A (2.1)	C2orf54 (2.0)	LOX (2.0)
MP:0000564	syndactyly	0.02	>=0.20	BMP7 (4.9)	WNT5A (4.2)	TWIST2 (3.8)	CDH11 (3.7)	IL17RD (3.7)	FBLN2 (3.3)	PITX1 (3.0)	MECOM (3.0)	BMP2 (2.8)	LOX (2.3)
MP:0006144	increased systemic arterial systolic blood pressure	0.02	>=0.20	MFAP4 (4.8)	TMEM204 (3.8)	MADD (3.2)	LTBP4 (2.9)	THBS2 (2.7)	ELN (2.6)	CRISPLD2 (2.5)	SLC22A18AS (2.3)	ADCY3 (2.1)	FBLN2 (2.1)
GO:0008305	integrin complex	0.02	>=0.20	LTBP1 (4.6)	DOCK5 (3.5)	COL8A1 (3.4)	SPI1 (3.3)	TMEM204 (2.7)	ADAMTSL3 (2.6)	ELN (2.6)	THBS2 (2.5)	DPF3 (2.2)	C2orf63 (2.2)
MP:0011427	mesangial cell hyperplasia	0.02	>=0.20	WT1-AS (8.6)	ADAMTS16 (5.3)	WT1 (3.4)	DDB2 (2.7)	FILIP1L (2.7)	DOCK5 (2.6)	EFEMP1 (1.9)	MCC (1.8)	C2orf63 (1.8)	EIF3M (1.7)
ENSG00000113812	ACTR8 PPI subnetwork	0.02	>=0.20	ENSG00000233147 (3.1)	DENND1A (2.3)	CCDC88A (2.2)	FAM208A (2.2)	FAM116A (2.2)	CLEC16A (1.8)	ENSG00000245954 (1.8)	DNAH12 (1.7)	ENSG00000254560 (1.6)	C2orf54 (1.6)
ENSG00000065054	SLC9A3R2 PPI subnetwork	0.02	>=0.20	CAV2 (2.5)	PRRG4 (2.4)	EFEMP1 (2.3)	TLK2 (2.2)	ENSG00000254560 (2.0)	CCDC85A (1.9)	ARHGEF3 (1.8)	SLC22A18AS (1.8)	ENSG00000244535 (1.7)	SLC39A13 (1.7)
ENSG00000094916	CBX5 PPI subnetwork	0.02	>=0.20	CDCA2 (4.3)	CENPO (3.6)	UHRF1 (3.2)	CDKN3 (3.2)	DNAH12 (2.1)	ENSG00000226491 (2.0)	ZNF438 (1.6)	KDM4C (1.6)	DENND1A (1.5)	MLL3 (1.5)
ENSG00000143614	GATAD2B PPI subnetwork	0.02	>=0.20	ENSG00000233147 (2.1)	ADAMTSL3 (2.0)	ENSG00000226491 (1.9)	SLC22A18AS (1.9)	ENSG00000245954 (1.9)	DENND1A (1.8)	PTPMT1 (1.7)	ENSG00000254560 (1.7)	DNAH12 (1.6)	CCDC88A (1.6)
GO:0030516	regulation of axon extension	0.02	>=0.20	ADAMTS6 (3.8)	ENSG00000226491 (2.9)	ERC2 (2.5)	CCDC88A (2.4)	EFR3B (2.3)	ROBO2 (2.2)	TWIST2 (2.2)	DNAJC27-AS1 (2.2)	ACTRT2 (2.2)	CCDC85A (2.1)
GO:0048557	embryonic digestive tract morphogenesis	0.02	>=0.20	C8orf49 (4.6)	B4GALNT3 (3.5)	ROBO2 (3.4)	HAND2 (3.0)	SPATA12 (2.8)	WBSCR28 (2.3)	BMP2 (2.2)	SEMA3A (2.1)	ENSG00000256746 (2.0)	ZNF19 (2.0)
ENSG00000147133	TAF1 PPI subnetwork	0.02	>=0.20	CCDC66 (2.1)	DHX38 (2.1)	ENSG00000233147 (2.0)	NUP160 (1.9)	ADAMTSL3 (1.8)	MLL3 (1.8)	PTRHD1 (1.7)	ZNF23 (1.7)	C3orf26 (1.7)	CDCA2 (1.6)
ENSG00000075388	FGF4 PPI subnetwork	0.02	>=0.20	CDH11 (3.9)	WNT5A (2.7)	FAM83B (2.7)	TMEM204 (2.6)	LMCD1 (2.6)	BMP7 (2.5)	TWIST2 (2.3)	MFAP4 (2.3)	RREB1 (2.1)	MLL3 (2.1)
GO:0044087	regulation of cellular component biogenesis	0.02	>=0.20	PRKCE (2.3)	STAU2 (2.2)	GNRH1 (2.2)	ENSG00000237887 (2.2)	ERC2 (2.1)	SPTBN1 (2.1)	ZNF717 (1.8)	SHKBP1 (1.8)	ENSG00000223842 (1.8)	PTPRJ (1.7)
ENSG00000197122	SRC PPI subnetwork	0.02	>=0.20	SPTBN1 (3.1)	CAV2 (2.8)	FILIP1L (2.6)	PTPRJ (2.6)	ZFP36L2 (2.5)	SMAD3 (2.4)	WT1-AS (2.2)	PRKCE (2.2)	FAM83B (2.2)	ENSG00000247324 (2.1)
MP:0008033	impaired lipolysis	0.02	>=0.20	CAV2 (8.7)	CALB2 (4.1)	NR1H3 (2.6)	ENSG00000228536 (2.5)	HP (2.5)	ELN (2.4)	SPSB1 (2.3)	ADAMTS16 (2.2)	MSRB3 (2.0)	GPR45 (2.0)
ENSG00000005339	CREBBP PPI subnetwork	0.02	>=0.20	ZFP36L2 (4.4)	RREB1 (2.8)	SMAD7 (2.3)	SHKBP1 (2.2)	CELF1 (2.2)	DHX38 (2.0)	NCOA1 (2.0)	CLEC16A (1.8)	MECOM (1.8)	WT1-AS (1.7)
ENSG00000180573	HIST1H2AC PPI subnetwork	0.02	>=0.20	RRP15 (3.3)	CWC27 (3.3)	ZNHIT6 (3.0)	NUP160 (2.6)	THADA (2.6)	C3orf26 (2.6)	ENSG00000233147 (2.5)	CCDC66 (2.3)	CCDC88A (2.2)	SRFBP1 (2.1)
ENSG00000139269	INHBE PPI subnetwork	0.02	>=0.20	ADAMTS6 (3.6)	ENSG00000254560 (2.5)	MCC (2.4)	LINC00486 (2.3)	CCDC88A (2.2)	ANKFN1 (2.2)	LMCD1 (2.1)	SMAD3 (2.0)	DOCK5 (1.8)	HAND2 (1.7)
MP:0004970	kidney atrophy	0.02	>=0.20	ELN (3.4)	FBLN2 (3.3)	ENSG00000250748 (2.9)	EFEMP1 (2.8)	MFAP4 (2.6)	CDH11 (2.5)	SLC22A18AS (2.4)	LOX (2.4)	BMP7 (2.1)	RNF112 (2.1)
GO:0061134	peptidase regulator activity	0.02	>=0.20	HP (5.4)	AGXT (4.6)	MFAP4 (2.7)	TAT (2.5)	LOX (2.4)	PRRG4 (2.2)	THBS2 (2.0)	MSRB3 (1.9)	ANKFN1 (1.8)	HMGA2 (1.8)
MP:0002258	abnormal cricoid cartilage morphology	0.02	>=0.20	ADAMTSL3 (3.8)	TGFB2 (3.4)	LTBP1 (2.9)	BMP5 (2.9)	MECOM (2.9)	SEMA3A (2.8)	EFEMP1 (2.8)	EBF2 (2.8)	BNC2 (2.7)	WNT5A (2.6)
MP:0001915	intracranial hemorrhage	0.02	>=0.20	LOX (2.7)	FBLN2 (2.7)	ELN (2.7)	LTBP1 (2.5)	TMEM204 (2.5)	AGXT (2.4)	EBF2 (2.2)	ANKFN1 (2.2)	SPI1 (2.1)	COL8A1 (2.1)
GO:0060420	regulation of heart growth	0.02	>=0.20	WT1-AS (5.0)	HAND2 (3.3)	C8orf49 (3.1)	GATA4 (2.8)	MYBPC3 (2.7)	ZNF23 (2.6)	ENSG00000256746 (2.3)	ENSG00000226491 (2.3)	ENSG00000214353 (2.1)	DPF3 (1.9)
GO:0003230	cardiac atrium development	0.02	>=0.20	C8orf49 (5.0)	MYBPC3 (4.1)	HAND2 (4.0)	GATA4 (3.7)	ENSG00000254560 (3.0)	FBLN2 (2.6)	ENSG00000226491 (2.6)	TSSK1B (2.4)	ENSG00000223842 (2.4)	ACTRT2 (2.3)
ENSG00000186951	PPARA PPI subnetwork	0.02	>=0.20	MLL3 (3.2)	CLEC16A (2.9)	KDM4C (2.6)	NCOA1 (2.6)	ZFP36L2 (2.5)	RREB1 (2.3)	IFT140 (2.2)	ZNF23 (2.2)	DENND1A (2.1)	MADD (2.1)
MP:0006020	decreased tympanic ring size	0.02	>=0.20	PITX1 (5.6)	ENSG00000249082 (5.4)	HAND2 (4.1)	WNT5A (3.7)	RUNX2 (3.4)	MECOM (3.2)	DMRT2 (2.6)	EFEMP1 (2.6)	LTBP4 (2.4)	HMCN2 (2.4)
GO:0050678	regulation of epithelial cell proliferation	0.02	>=0.20	ADAMTS6 (3.8)	ZNF717 (3.5)	MCC (3.2)	ROBO2 (3.0)	ENSG00000256746 (2.8)	SEMA3A (2.7)	FAM83B (2.7)	ADAMTSL3 (2.6)	EFEMP1 (2.5)	EBF2 (2.5)
ENSG00000100448	CTSG PPI subnetwork	0.02	>=0.20	HP (6.4)	LTBP1 (4.7)	CDH11 (3.2)	AGXT (3.1)	THBS2 (2.8)	COL8A1 (2.6)	LOX (2.6)	ENSG00000233147 (2.3)	CHST4 (2.1)	C2orf63 (2.1)
ENSG00000157933	SKI PPI subnetwork	0.02	>=0.20	SMAD7 (5.8)	ZFP36L2 (2.6)	ATXN1L (2.5)	BNC2 (2.4)	MLL3 (2.3)	SMAD3 (2.2)	SPSB1 (2.1)	NCOA1 (2.0)	ADAMTS6 (1.9)	FAM116A (1.9)
ENSG00000128487	SPECC1 PPI subnetwork	0.02	>=0.20	MSRB3 (4.0)	SPTBN1 (3.8)	FILIP1L (3.3)	LMCD1 (2.5)	CAV2 (2.5)	DOCK5 (2.4)	RTN4 (2.4)	ENSG00000229619 (1.9)	INADL (1.9)	PTPRJ (1.7)
GO:0016055	Wnt receptor signaling pathway	0.02	>=0.20	IL17RD (3.4)	BMP7 (3.3)	HAND2 (3.1)	MCC (3.0)	RUNX2 (2.9)	ENSG00000249082 (2.8)	WNT5A (2.7)	B4GALNT3 (2.7)	ENSG00000250748 (2.4)	HMGA2 (2.4)
MP:0002084	abnormal developmental patterning	0.02	>=0.20	C8orf49 (2.6)	IL17RD (2.4)	INADL (2.4)	SMAD7 (2.2)	FAM208A (2.2)	BMP2 (2.1)	TLK2 (2.1)	TWIST2 (2.1)	HMGA2 (2.0)	MCC (2.0)
GO:0001666	response to hypoxia	0.02	>=0.20	LOX (3.5)	LMCD1 (2.4)	ENSG00000214353 (2.4)	SPSB1 (2.2)	ENSG00000228536 (2.2)	ADCY3 (2.1)	LINC00312 (2.1)	TMEM204 (2.0)	FILIP1L (1.7)	ENSG00000254349 (1.7)
GO:0008213	protein alkylation	0.02	>=0.20	RNU6-64 (4.2)	CELF1 (3.7)	ZNF613 (2.8)	TELO2 (2.7)	CCDC66 (2.6)	FNBP4 (2.5)	LINC00486 (2.3)	RREB1 (2.2)	FAM208A (2.1)	DHODH (2.0)
GO:0006479	protein methylation	0.02	>=0.20	RNU6-64 (4.2)	CELF1 (3.7)	ZNF613 (2.8)	TELO2 (2.7)	CCDC66 (2.6)	FNBP4 (2.5)	LINC00486 (2.3)	RREB1 (2.2)	FAM208A (2.1)	DHODH (2.0)
MP:0006113	abnormal heart septum morphology	0.02	>=0.20	MYBPC3 (6.4)	HAND2 (5.8)	GATA4 (4.3)	BMP5 (3.8)	BMP7 (3.2)	ENSG00000214353 (2.6)	LMCD1 (2.6)	CDH11 (2.6)	TWIST2 (2.2)	HYDIN (2.1)
MP:0001200	thick skin	0.02	>=0.20	THBS2 (3.5)	LOX (3.4)	FBLN2 (2.9)	FILIP1L (2.8)	CRISPLD2 (2.6)	C2orf54 (2.4)	LINC00312 (2.2)	ELN (2.2)	LMCD1 (2.1)	TSSK1B (2.0)
ENSG00000173210	ABLIM3 PPI subnetwork	0.02	>=0.20	MSRB3 (4.0)	FILIP1L (3.5)	SPTBN1 (3.4)	DOCK5 (2.7)	LMCD1 (2.5)	RTN4 (2.2)	ENSG00000229619 (2.2)	CAV2 (2.2)	SLMAP (2.1)	ADAMTS6 (2.0)
MP:0004969	pale kidney	0.02	>=0.20	SMAD7 (2.5)	THADA (2.3)	TGFB2 (2.3)	EFEMP1 (2.3)	HMGA2 (2.0)	SMEK2 (2.0)	ACP2 (2.0)	ZFP36L2 (1.9)	ZNF614 (1.9)	NR1H3 (1.8)
GO:0014909	smooth muscle cell migration	0.02	>=0.20	CRISPLD2 (3.2)	ADAMTS16 (3.0)	FAM159A (2.8)	ENSG00000233147 (2.6)	ZNF613 (2.5)	RXFP2 (2.4)	ZNF615 (2.3)	THBS2 (2.3)	PTPRJ (2.2)	SPSB1 (2.1)
MP:0003717	pallor	0.02	>=0.20	MLL3 (3.1)	ZFP36L2 (2.7)	NCOA1 (2.5)	FAM83B (2.3)	DPF3 (2.2)	LTBP1 (2.2)	RREB1 (2.2)	BMP2 (2.1)	CDH11 (2.1)	TMEM204 (1.9)
MP:0005353	abnormal patella morphology	0.02	>=0.20	BMP5 (4.0)	ADAMTSL3 (3.9)	ENSG00000249082 (3.8)	MECOM (3.3)	LTBP1 (3.3)	SEMA3A (3.3)	CCDC88A (3.0)	PITX1 (3.0)	ENSG00000224186 (2.9)	ELN (2.9)
ENSG00000138709	LARP1B PPI subnetwork	0.02	>=0.20	CWC27 (3.7)	EIF3M (3.0)	SMEK2 (2.9)	ZNHIT6 (2.9)	PDE12 (2.9)	RRP15 (2.8)	MTIF2 (2.8)	KIAA0947 (2.6)	SRFBP1 (2.6)	CCDC66 (2.4)
GO:0007350	blastoderm segmentation	0.02	>=0.20	WT1-AS (3.8)	ADAMTS6 (3.1)	B4GALNT3 (2.7)	WNT5A (2.6)	AGBL2 (2.3)	FAM83B (2.3)	DNAJC27-AS1 (2.3)	ROBO2 (2.3)	RXFP2 (2.2)	ENSG00000254560 (2.1)
GO:0042471	ear morphogenesis	0.02	>=0.20	DMRT2 (3.7)	IL17RD (3.0)	TGFB2 (2.4)	MECOM (2.3)	SEMA3A (2.3)	HMGA2 (2.2)	PITX1 (2.1)	ENSG00000254560 (2.1)	ZNF19 (2.0)	BMP7 (1.9)
GO:0032101	regulation of response to external stimulus	0.02	>=0.20	ENSG00000244535 (2.8)	CHST4 (2.8)	EFEMP1 (2.5)	CAV2 (2.4)	ACP2 (2.1)	FILIP1L (2.0)	NR1H3 (2.0)	DNAJC27-AS1 (2.0)	ADAMTSL3 (2.0)	LINC00312 (1.9)
ENSG00000105855	ITGB8 PPI subnetwork	0.02	>=0.20	CAV2 (5.0)	LIMK1 (3.9)	PTPRJ (2.9)	SMAD3 (2.6)	SLC39A13 (2.6)	LOX (2.5)	SPI1 (2.3)	TGFB2 (2.3)	ENSG00000162997 (2.0)	DLEU1 (1.9)
GO:0061041	regulation of wound healing	0.02	>=0.20	LINC00312 (3.2)	RNU6-64 (3.1)	ENSG00000233147 (3.0)	AGBL2 (2.7)	ADAMTS6 (2.4)	ENSG00000226491 (2.1)	AGXT (2.1)	CAV2 (2.0)	MECOM (2.0)	TGFB2 (1.9)
ENSG00000175899	A2M PPI subnetwork	0.02	>=0.20	HP (4.2)	AGXT (3.5)	TAT (2.9)	GATA4 (2.2)	ZNF614 (2.1)	ADAMTS6 (1.9)	THBS2 (1.9)	RNU6-64 (1.7)	ACP2 (1.7)	HMGA2 (1.7)
GO:0055093	response to hyperoxia	0.02	>=0.20	LINC00312 (3.8)	PRRG4 (3.2)	ENSG00000247225 (2.3)	AGBL2 (2.2)	ENSG00000247324 (2.2)	LINC00486 (2.2)	C2orf63 (2.2)	CSGALNACT2 (2.1)	SLC39A13 (2.1)	ERC2 (2.1)
ENSG00000124642	ENSG00000124642 PPI subnetwork	0.02	>=0.20	RRP15 (3.4)	CWC27 (3.3)	ZNHIT6 (3.1)	NUP160 (2.6)	THADA (2.5)	C3orf26 (2.5)	ENSG00000233147 (2.4)	CCDC66 (2.4)	CCDC88A (2.3)	SRFBP1 (2.0)
ENSG00000184825	HIST1H2AH PPI subnetwork	0.02	>=0.20	RRP15 (3.4)	CWC27 (3.3)	ZNHIT6 (3.1)	NUP160 (2.6)	THADA (2.5)	C3orf26 (2.5)	ENSG00000233147 (2.4)	CCDC66 (2.4)	CCDC88A (2.3)	SRFBP1 (2.0)
GO:0045723	positive regulation of fatty acid biosynthetic process	0.02	>=0.20	SPATA12 (3.6)	ENSG00000226491 (3.2)	C6orf195 (2.5)	ENSG00000229619 (2.4)	DNAJC27-AS1 (2.2)	CSGALNACT2 (2.1)	SLC22A18AS (2.0)	TSSK1B (1.9)	ZNF615 (1.9)	WBSCR28 (1.9)
ENSG00000171862	PTEN PPI subnetwork	0.02	>=0.20	CAV2 (3.1)	RET (3.0)	PRKCE (2.5)	TLK2 (2.1)	RNU6-64 (2.0)	HMCN2 (2.0)	ENSG00000237887 (1.9)	VAC14 (1.9)	TMEM204 (1.9)	NEIL2 (1.9)
GO:0035329	hippo signaling cascade	0.02	>=0.20	SMEK2 (2.8)	ENSG00000256746 (2.7)	FAM116A (2.4)	DNAH12 (2.2)	PTPRJ (2.1)	RASGEF1A (2.0)	ENSG00000247324 (2.0)	ATXN1L (1.9)	RPS27A (1.9)	HMCN2 (1.9)
MP:0000162	lordosis	0.02	>=0.20	LOX (4.5)	COL8A1 (3.7)	ELN (3.6)	CDH11 (3.5)	THBS2 (3.5)	LMCD1 (3.3)	RUNX2 (3.2)	BMP5 (2.9)	ADAMTS6 (2.6)	VAC14 (2.3)
ENSG00000120708	TGFBI PPI subnetwork	0.02	>=0.20	LOX (5.5)	THBS2 (4.9)	BMP5 (3.9)	CDH11 (3.9)	SLC39A13 (3.5)	TMEM204 (3.3)	GPX7 (3.3)	COL8A1 (2.8)	FILIP1L (2.7)	FBLN2 (2.6)
MP:0011096	complete embryonic lethality before somite formation	0.02	>=0.20	CDKN3 (3.3)	UHRF1 (3.3)	CDCA2 (3.0)	NUP160 (2.8)	CELF1 (2.4)	PSMC3 (2.4)	SLMAP (2.2)	MTCH2 (2.1)	FNBP4 (2.1)	C3orf26 (1.9)
ENSG00000152455	SUV39H2 PPI subnetwork	0.02	>=0.20	ENSG00000250748 (2.6)	PDE12 (2.5)	CCDC88A (2.3)	DNAH12 (2.1)	DENND1A (2.1)	ENSG00000245954 (1.9)	CENPO (1.8)	CELF1 (1.8)	TLK2 (1.8)	ARHGEF3 (1.5)
ENSG00000113721	PDGFRB PPI subnetwork	0.02	>=0.20	EBF2 (3.6)	IL17RD (3.6)	TWIST2 (2.7)	COL24A1 (2.1)	SPTBN1 (2.1)	LOX (2.1)	WNT5A (2.0)	CDH11 (1.9)	TMEM204 (1.9)	ARHGEF3 (1.9)
MP:0001259	abnormal body weight	0.02	>=0.20	CCDC85A (4.4)	LINC00312 (3.9)	CALB2 (3.2)	MARVELD3 (3.2)	LOX (2.6)	SPSB1 (2.5)	SMAD7 (2.5)	AGXT (2.4)	PHLPP2 (2.3)	LMCD1 (2.2)
MP:0002079	increased circulating insulin level	0.02	>=0.20	CALB2 (4.1)	CAV2 (3.3)	GPR45 (3.0)	RET (2.9)	CCDC85A (2.9)	EBF2 (2.7)	FBLN2 (2.6)	HAND2 (2.3)	CHST4 (2.1)	WBSCR28 (2.0)
MP:0004259	small placenta	0.02	>=0.20	HMGA2 (3.8)	SMAD3 (2.7)	EBF2 (2.4)	HP (2.1)	PITX1 (2.0)	FAM83B (1.8)	RNU6-64 (1.8)	RREB1 (1.7)	ARF4 (1.7)	LOX (1.7)
MP:0010701	fusion of atlas and odontoid process	0.02	>=0.20	MECOM (4.0)	GPR45 (2.9)	EBF2 (2.8)	WT1 (2.6)	HAND2 (2.6)	RET (2.3)	LIMK1 (2.2)	PITX1 (2.2)	WT1-AS (2.1)	ENSG00000177133 (2.1)
GO:0070411	I-SMAD binding	0.02	>=0.20	SMAD7 (6.7)	BMP2 (3.2)	ZNF717 (2.6)	ATXN1L (2.6)	MSRB3 (2.6)	LMCD1 (2.5)	DOCK5 (2.3)	SPSB1 (2.3)	RUNX2 (2.3)	SMAD3 (2.2)
ENSG00000026508	CD44 PPI subnetwork	0.02	>=0.20	THBS2 (4.8)	LOX (4.0)	COL8A1 (3.4)	TMEM204 (3.4)	SMAD3 (2.6)	TGFB2 (2.6)	CDH11 (2.5)	SPI1 (2.4)	FBLN2 (2.3)	ELN (2.2)
MP:0004986	abnormal osteoblast morphology	0.02	>=0.20	LOX (5.0)	THBS2 (4.2)	CDH11 (3.9)	SLC39A13 (3.8)	LMCD1 (3.1)	WNT5A (3.0)	COL8A1 (2.9)	EFR3B (2.6)	RUNX2 (2.6)	GPX7 (2.5)
GO:0007223	Wnt receptor signaling pathway, calcium modulating pathway	0.02	>=0.20	ENSG00000249082 (3.4)	IL17RD (3.2)	BNC2 (2.9)	ZNF23 (2.8)	ERC2 (2.6)	ENSG00000229619 (2.5)	MSRB3 (2.1)	WNT5A (1.7)	EFEMP1 (1.7)	BMP7 (1.7)
ENSG00000124795	DEK PPI subnetwork	0.02	>=0.20	TLK2 (2.3)	LINC00312 (2.0)	ENSG00000226491 (1.8)	TELO2 (1.7)	DENND1A (1.7)	C6orf195 (1.7)	RPS27A (1.7)	DMRT2 (1.7)	CENPO (1.6)	FNBP4 (1.6)
REACTOME_FACTORS_INVOLVED_IN_MEGAKARYOCYTE_DEVELOPMENT_AND_PLATELET_PRODUCTION	REACTOME_FACTORS_INVOLVED_IN_MEGAKARYOCYTE_DEVELOPMENT_AND_PLATELET_PRODUCTION	0.03	>=0.20	CDCA2 (3.6)	CDKN3 (3.3)	C8orf49 (2.8)	UHRF1 (2.8)	DNAJC27 (2.5)	HAND2 (2.5)	CCDC88A (2.5)	WT1 (2.3)	KCTD9 (2.0)	ARHGEF3 (2.0)
ENSG00000131023	LATS1 PPI subnetwork	0.03	>=0.20	PTPRJ (2.5)	SLMAP (2.0)	PHLPP2 (1.9)	ELN (1.9)	CSGALNACT2 (1.9)	SLC39A13 (1.9)	DOCK5 (1.9)	DNAH12 (1.9)	ADCY3 (1.8)	PRRG4 (1.8)
ENSG00000134871	COL4A2 PPI subnetwork	0.03	>=0.20	THBS2 (6.9)	LOX (5.4)	GPX7 (4.5)	TMEM204 (4.2)	CDH11 (4.2)	CRISPLD2 (3.5)	ELN (3.4)	COL8A1 (3.3)	MSRB3 (2.9)	FILIP1L (2.7)
ENSG00000215699	ENSG00000215699 PPI subnetwork	0.03	>=0.20	MSRB3 (3.6)	MECOM (2.7)	LMCD1 (2.6)	RTN4 (2.6)	SPTBN1 (2.5)	CAV2 (2.4)	ADAMTS6 (2.4)	SPSB1 (2.1)	B4GALNT3 (2.1)	FILIP1L (2.0)
ENSG00000178105	DDX10 PPI subnetwork	0.03	>=0.20	RRP15 (5.3)	ZNHIT6 (5.1)	SRFBP1 (4.8)	CWC27 (4.6)	THADA (3.5)	KIAA0947 (3.1)	C3orf26 (3.0)	DHODH (2.9)	PDE12 (2.8)	DHX38 (2.7)
ENSG00000105357	MYH14 PPI subnetwork	0.03	>=0.20	MSRB3 (3.6)	ENSG00000229619 (3.3)	FILIP1L (3.3)	LMCD1 (3.0)	SPTBN1 (2.8)	RTN4 (2.6)	CAV2 (2.2)	TGFB2 (2.0)	ADAMTS6 (1.9)	MECOM (1.9)
ENSG00000161956	SENP3 PPI subnetwork	0.03	>=0.20	ZNF614 (3.3)	ZNF717 (2.8)	ENSG00000237887 (2.5)	KBTBD4 (2.5)	RREB1 (2.5)	MLL3 (2.3)	ZNF350 (2.3)	CELF1 (2.1)	ZNF438 (2.1)	TLK2 (2.0)
MP:0001270	distended abdomen	0.03	>=0.20	ENSG00000177133 (5.1)	HAND2 (4.2)	MECOM (3.9)	RUNX2 (3.6)	FAM83B (2.9)	ELN (2.8)	DMRT2 (2.5)	ZFP36L2 (2.2)	ENSG00000229619 (2.2)	PITX1 (2.1)
GO:0050673	epithelial cell proliferation	0.03	>=0.20	ADAMTS6 (3.8)	MCC (3.4)	FAM83B (3.3)	ZNF717 (2.9)	ROBO2 (2.8)	SEMA3A (2.7)	ADAMTSL3 (2.7)	LINC00486 (2.5)	BNC2 (2.5)	EFEMP1 (2.3)
MP:0003909	increased eating behavior	0.03	>=0.20	CAV2 (3.7)	DMRT2 (3.1)	CALB2 (2.9)	HP (2.8)	SPSB1 (2.7)	B4GALNT3 (2.7)	NR1H3 (2.4)	ZNF438 (2.3)	PITX1 (2.2)	RAPSN (2.1)
GO:0014910	regulation of smooth muscle cell migration	0.03	>=0.20	FAM159A (3.4)	ADAMTS16 (2.9)	CRISPLD2 (2.5)	ZNF613 (2.4)	C2orf54 (2.4)	MFAP4 (2.3)	RXFP2 (2.3)	ACP2 (2.2)	CCDC85A (2.2)	ZNF615 (2.1)
ENSG00000170962	PDGFD PPI subnetwork	0.03	>=0.20	TWIST2 (3.2)	MARVELD3 (3.0)	TMEM204 (2.9)	CHST4 (2.6)	KDM4C (2.3)	FAM83B (2.3)	ENSG00000237887 (2.1)	FNBP4 (2.1)	BNC2 (2.0)	ZNF19 (2.0)
ENSG00000145431	PDGFC PPI subnetwork	0.03	>=0.20	TWIST2 (3.2)	MARVELD3 (3.0)	TMEM204 (2.9)	CHST4 (2.6)	KDM4C (2.3)	FAM83B (2.3)	ENSG00000237887 (2.1)	FNBP4 (2.1)	BNC2 (2.0)	ZNF19 (2.0)
MP:0000149	abnormal scapula morphology	0.03	>=0.20	TWIST2 (4.5)	BMP5 (3.6)	LTBP1 (3.5)	SEMA3A (3.4)	CDH11 (3.3)	EBF2 (2.8)	ROBO2 (2.7)	WNT5A (2.7)	BMP2 (2.5)	C6orf195 (2.3)
MP:0000351	increased cell proliferation	0.03	>=0.20	THBS2 (4.5)	PITX1 (3.6)	DDB2 (3.3)	FBLN2 (2.8)	LOX (2.6)	SMAD3 (2.5)	COL8A1 (2.2)	BMP2 (2.2)	CRISPLD2 (2.1)	ENSG00000247324 (2.1)
MP:0005289	increased oxygen consumption	0.03	>=0.20	CALB2 (3.8)	DMRT2 (2.6)	SPSB1 (2.5)	HP (2.4)	RREB1 (2.2)	PMFBP1 (2.1)	NR1H3 (2.0)	LINC00312 (1.9)	TAT (1.9)	ENSG00000229619 (1.8)
GO:0016331	morphogenesis of embryonic epithelium	0.03	>=0.20	ENSG00000250748 (3.5)	IL17RD (3.3)	ZNF19 (3.2)	TWIST2 (2.7)	BNC2 (2.4)	BMP7 (2.2)	DMRT2 (2.2)	WNT5A (2.2)	FBLN2 (2.1)	IFT140 (2.0)
GO:0044212	transcription regulatory region DNA binding	0.03	>=0.20	ZFP36L2 (4.8)	SMAD7 (3.6)	HAND2 (3.4)	RREB1 (3.3)	BMP2 (2.7)	MECOM (2.6)	C8orf49 (2.5)	EBF2 (2.4)	MLL3 (2.4)	GATA4 (2.3)
GO:0004714	transmembrane receptor protein tyrosine kinase activity	0.03	>=0.20	CDH11 (4.6)	ERC2 (3.9)	MCC (3.7)	RUNX2 (3.2)	IL17RD (2.8)	MFAP4 (2.6)	BNC2 (2.5)	TMEM204 (2.3)	WNT5A (2.3)	LTBP4 (2.2)
ENSG00000120709	FAM53C PPI subnetwork	0.03	>=0.20	NCOA1 (3.6)	MAP2K4 (3.5)	B4GALNT3 (2.9)	CLEC16A (2.6)	BMP7 (2.4)	DOCK5 (2.2)	MCC (2.2)	SPTBN1 (2.1)	GATA4 (2.1)	DENND1A (2.0)
GO:0060601	lateral sprouting from an epithelium	0.03	>=0.20	ROBO2 (2.7)	PITX1 (2.6)	FAM83B (2.6)	ADAMTS6 (2.5)	ENSG00000224186 (2.4)	BMP7 (2.4)	ZNF19 (2.3)	ZNF23 (2.3)	SPATA12 (2.3)	ERC2 (2.2)
MP:0006397	disorganized long bone epiphyseal plate	0.03	>=0.20	COL24A1 (4.6)	SLC39A13 (3.0)	SMAD7 (2.7)	CCDC104 (2.7)	BMP2 (2.5)	GPX7 (2.4)	BMP5 (2.2)	ENSG00000245954 (1.9)	DLEU1 (1.7)	LOX (1.6)
ENSG00000181218	HIST3H2A PPI subnetwork	0.03	>=0.20	CWC27 (3.5)	RRP15 (3.3)	ZNHIT6 (3.3)	NUP160 (2.6)	C3orf26 (2.5)	CCDC66 (2.4)	ENSG00000233147 (2.4)	THADA (2.3)	CCDC88A (2.2)	SRFBP1 (2.2)
MP:0001732	postnatal growth retardation	0.03	>=0.20	ZFP36L2 (3.4)	BMP5 (2.8)	BMP7 (2.7)	SEMA3A (2.7)	WNT5A (2.6)	LTBP1 (2.3)	MECOM (2.2)	RREB1 (2.2)	MLL3 (2.2)	HMGA2 (2.2)
ENSG00000100888	CHD8 PPI subnetwork	0.03	>=0.20	MLL3 (3.4)	KIAA0947 (2.8)	DHX38 (2.7)	ZNF614 (2.7)	TELO2 (2.3)	RREB1 (2.2)	FNBP4 (2.2)	TLK2 (2.2)	KBTBD4 (2.1)	CELF1 (2.1)
GO:0035097	histone methyltransferase complex	0.03	>=0.20	CELF1 (3.7)	MLL3 (2.8)	FAM116A (2.8)	FAM208A (2.5)	NUP160 (2.2)	RREB1 (2.1)	SLMAP (1.9)	KBTBD4 (1.8)	DHX38 (1.7)	MADD (1.6)
GO:0034708	methyltransferase complex	0.03	>=0.20	CELF1 (3.7)	MLL3 (2.8)	FAM116A (2.8)	FAM208A (2.5)	NUP160 (2.2)	RREB1 (2.1)	SLMAP (1.9)	KBTBD4 (1.8)	DHX38 (1.7)	MADD (1.6)
GO:0005796	Golgi lumen	0.03	>=0.20	AGXT (4.9)	TAT (3.9)	SPSB1 (3.0)	TMEM204 (2.9)	HP (2.6)	ELN (2.3)	LMCD1 (2.2)	ADCY3 (2.2)	GPR45 (2.0)	EBF2 (2.0)
ENSG00000101680	LAMA1 PPI subnetwork	0.03	>=0.20	THBS2 (4.4)	ELN (4.3)	SPTBN1 (3.9)	LTBP4 (3.9)	CRISPLD2 (3.0)	HMCN2 (2.9)	FBLN2 (2.8)	LTBP1 (2.8)	EFEMP1 (2.5)	MFAP4 (2.5)
GO:0043542	endothelial cell migration	0.03	>=0.20	CCDC85A (4.5)	TMEM204 (3.3)	LOX (3.1)	DNAH12 (3.0)	COL8A1 (3.0)	ADAMTS6 (2.8)	RXFP2 (2.6)	C2orf63 (2.5)	FILIP1L (2.5)	MECOM (2.5)
MP:0001209	spontaneous skin ulceration	0.03	>=0.20	THBS2 (3.5)	FILIP1L (3.5)	MARVELD3 (2.8)	LOX (2.3)	ENSG00000254560 (2.3)	CCDC85A (2.3)	TGFB2 (2.2)	SMAD3 (2.1)	INADL (1.8)	PRRG4 (1.6)
GO:0043627	response to estrogen stimulus	0.03	>=0.20	ENSG00000162997 (3.1)	HAND2 (2.8)	ZNF717 (2.4)	LMCD1 (2.3)	FILIP1L (2.2)	LINC00312 (2.2)	WT1 (2.2)	BMP2 (2.1)	SPSB1 (2.1)	LOX (2.0)
ENSG00000135945	REV1 PPI subnetwork	0.03	>=0.20	ENSG00000233147 (2.7)	CCDC66 (2.5)	ZNF615 (2.3)	DDB2 (2.2)	MSRB3 (2.2)	SLC22A18AS (2.0)	ENSG00000245954 (1.8)	ZNF350 (1.8)	TELO2 (1.7)	ENSG00000254560 (1.6)
MP:0002836	abnormal chorion morphology	0.03	>=0.20	BMP7 (4.0)	PITX1 (3.8)	SMAD7 (3.3)	ENSG00000177133 (2.9)	ENSG00000256746 (2.5)	RNU6-64 (2.5)	SPSB1 (2.3)	C8orf49 (2.3)	LTBP1 (2.0)	TLK2 (2.0)
MP:0004876	decreased mean systemic arterial blood pressure	0.03	>=0.20	ELN (3.7)	ENSG00000228536 (2.6)	ENSG00000177133 (2.5)	SLMAP (2.5)	ENSG00000229619 (2.4)	ZNF615 (2.3)	ANKFN1 (2.2)	RET (2.0)	ADAMTSL3 (1.9)	MSRB3 (1.8)
GO:0046849	bone remodeling	0.03	>=0.20	LINC00486 (3.9)	ENSG00000223842 (3.4)	ENSG00000244535 (2.8)	RET (2.6)	ZNF19 (2.5)	COL24A1 (2.4)	RXFP2 (2.2)	ZNF717 (2.1)	THBS2 (2.0)	SLC22A18AS (2.0)
GO:0005916	fascia adherens	0.03	>=0.20	MYBPC3 (4.6)	SPTBN1 (4.3)	GATA4 (4.1)	SLMAP (3.9)	MSRB3 (3.5)	ENSG00000238018 (3.1)	TGFB2 (3.1)	DPF3 (2.2)	FILIP1L (2.0)	FBLN2 (2.0)
ENSG00000168090	COPS6 PPI subnetwork	0.03	>=0.20	EFEMP1 (2.7)	TGFB2 (2.6)	GPX7 (2.5)	DLEU1 (2.0)	C3orf26 (1.9)	ENSG00000247225 (1.8)	CCDC85A (1.8)	CSGALNACT2 (1.7)	ENSG00000224186 (1.6)	LOX (1.6)
GO:0030513	positive regulation of BMP signaling pathway	0.03	>=0.20	C8orf49 (4.5)	ZNF821 (3.0)	MECOM (2.7)	PTPMT1 (2.4)	LTBP4 (2.3)	SMAD7 (2.3)	PITX1 (2.1)	ENSG00000177133 (2.1)	C2orf63 (2.0)	IL17RD (2.0)
MP:0000133	abnormal long bone metaphysis morphology	0.03	>=0.20	COL24A1 (7.8)	CDH11 (4.1)	RUNX2 (3.8)	SLC39A13 (3.5)	ENSG00000247324 (3.3)	THBS2 (3.2)	SEMA3A (3.0)	BMP5 (2.8)	COL8A1 (2.6)	SPI1 (2.3)
MP:0000430	absent maxillary shelf	0.03	>=0.20	PITX1 (6.7)	WNT5A (4.6)	DMRT2 (4.5)	BNC2 (4.0)	TWIST2 (3.7)	ENSG00000249082 (3.2)	FBLN2 (3.1)	COL8A1 (2.6)	IL17RD (2.4)	B4GALNT3 (2.3)
ENSG00000131051	RBM39 PPI subnetwork	0.03	>=0.20	FNBP4 (3.6)	IFT140 (3.4)	ZNF350 (2.6)	SREK1IP1 (2.5)	FILIP1L (2.2)	CWC27 (2.1)	ADAMTS16 (2.0)	ZNHIT6 (1.9)	ZNF614 (1.9)	SPATA12 (1.9)
ENSG00000092203	TOX4 PPI subnetwork	0.03	>=0.20	TELO2 (3.0)	CELF1 (2.7)	FAM116A (2.4)	CCDC88A (2.4)	DENND1A (2.2)	RREB1 (2.2)	IFT140 (2.2)	ZFP36L2 (2.1)	ENSG00000224186 (2.1)	FAM208A (2.0)
ENSG00000174485	DENND4A PPI subnetwork	0.03	>=0.20	B4GALNT3 (2.8)	MAP2K4 (2.8)	NCOA1 (2.5)	SPTBN1 (2.5)	CLEC16A (2.2)	WT1 (2.2)	STAU2 (2.0)	MCC (2.0)	ERC2 (1.9)	BMP7 (1.9)
ENSG00000078699	CBFA2T2 PPI subnetwork	0.03	>=0.20	ATXN1L (2.4)	DNAH12 (2.4)	RREB1 (2.3)	NCOA1 (2.3)	STAU2 (2.3)	DLEU1 (2.2)	DHODH (2.0)	EBF2 (2.0)	MFAP4 (1.7)	FBLN2 (1.7)
ENSG00000132475	H3F3B PPI subnetwork	0.03	>=0.20	CDCA2 (2.9)	MLL3 (2.3)	UHRF1 (2.3)	NCOA1 (2.0)	NUP160 (2.0)	TLK2 (1.8)	IFT140 (1.8)	DENND1A (1.8)	ENSG00000233147 (1.8)	ENSG00000254560 (1.7)
ENSG00000196285	ENSG00000196285 PPI subnetwork	0.03	>=0.20	CDCA2 (2.9)	MLL3 (2.3)	UHRF1 (2.3)	NCOA1 (2.0)	NUP160 (2.0)	TLK2 (1.8)	IFT140 (1.8)	DENND1A (1.8)	ENSG00000233147 (1.8)	ENSG00000254560 (1.7)
ENSG00000163041	H3F3A PPI subnetwork	0.03	>=0.20	CDCA2 (2.9)	MLL3 (2.3)	UHRF1 (2.3)	NCOA1 (2.0)	NUP160 (2.0)	TLK2 (1.8)	IFT140 (1.8)	DENND1A (1.8)	ENSG00000233147 (1.8)	ENSG00000254560 (1.7)
ENSG00000186350	RXRA PPI subnetwork	0.03	>=0.20	MLL3 (3.2)	SMAD3 (3.1)	SPSB1 (2.8)	ZFP36L2 (2.6)	NCOA1 (2.5)	DENND1A (2.5)	RREB1 (2.3)	KIAA0947 (2.2)	PTPRJ (2.2)	LINC00312 (2.1)
MP:0005566	decreased blood urea nitrogen level	0.03	>=0.20	ENSG00000247225 (2.8)	RUNX2 (2.7)	EFEMP1 (2.4)	SPSB1 (2.3)	TWIST2 (2.3)	ADCY3 (2.0)	LOX (1.9)	LYPLAL1 (1.9)	RNF112 (1.9)	ZFP36L2 (1.8)
GO:0050795	regulation of behavior	0.03	>=0.20	C2orf54 (3.2)	FAM159A (2.9)	ADAMTSL3 (2.8)	TMEM204 (2.4)	MFAP4 (2.4)	EFR3B (2.4)	COL8A1 (2.3)	CCDC85A (2.2)	HMCN2 (2.2)	SEMA3A (2.1)
GO:0048660	regulation of smooth muscle cell proliferation	0.03	>=0.20	LINC00312 (3.5)	CCDC85A (3.4)	ENSG00000247324 (3.1)	SMAD7 (2.4)	LMCD1 (2.3)	TMEM204 (2.1)	C2orf63 (2.0)	ENSG00000229619 (2.0)	DNAJC27-AS1 (2.0)	HMCN2 (1.8)
ENSG00000163159	VPS72 PPI subnetwork	0.03	>=0.20	PTRHD1 (2.5)	ENSG00000233147 (2.3)	CCDC104 (1.9)	UHRF1 (1.8)	ENSG00000245954 (1.8)	ZNF19 (1.7)	CWC27 (1.7)	TXNL4B (1.7)	CCDC66 (1.6)	C3orf26 (1.6)
GO:0090263	positive regulation of canonical Wnt receptor signaling pathway	0.03	>=0.20	BNC2 (3.2)	CDH11 (2.6)	LINC00486 (2.5)	RUNX2 (2.4)	SPSB1 (2.2)	COL24A1 (2.1)	SLC39A13 (2.0)	ADAMTS16 (1.9)	LTBP4 (1.9)	THBS2 (1.9)
MP:0009289	decreased epididymal fat pad weight	0.03	>=0.20	HP (3.5)	AGXT (2.9)	ZNF438 (2.6)	RTN4 (2.4)	RAPSN (2.3)	ENSG00000249082 (2.2)	RREB1 (1.9)	AIG1 (1.8)	DOCK5 (1.8)	HMCN2 (1.8)
GO:0030097	hemopoiesis	0.03	>=0.20	RUNX2 (2.8)	ZFP36L2 (2.5)	C2orf63 (2.5)	ANKFN1 (2.3)	ENSG00000228536 (2.1)	ENSG00000223842 (1.9)	ZNF438 (1.9)	SPI1 (1.8)	CLEC16A (1.8)	FTSJD1 (1.7)
ENSG00000127334	DYRK2 PPI subnetwork	0.03	>=0.20	TMEM204 (2.5)	MFAP4 (2.4)	COL24A1 (2.3)	ENSG00000233147 (2.2)	SPI1 (2.1)	RXFP2 (2.1)	STAU2 (2.0)	IL17RD (2.0)	LOX (1.9)	LINC00486 (1.9)
ENSG00000118513	MYB PPI subnetwork	0.03	>=0.20	ENSG00000249082 (4.5)	CLEC16A (2.6)	BNC2 (2.4)	C3orf26 (2.3)	KDM4C (2.3)	SMEK2 (2.2)	THADA (2.2)	NCOA1 (2.1)	RREB1 (2.0)	PITX1 (2.0)
ENSG00000154342	WNT3A PPI subnetwork	0.03	>=0.20	ELN (4.2)	FBLN2 (3.7)	IL17RD (3.4)	BMP7 (3.4)	MFAP4 (3.3)	CDH11 (3.1)	LTBP1 (3.0)	THBS2 (2.9)	ADAMTSL3 (2.9)	BMP5 (2.8)
GO:0005912	adherens junction	0.03	>=0.20	CAV2 (4.6)	MSRB3 (4.1)	DOCK5 (4.0)	SPTBN1 (3.4)	FILIP1L (3.3)	MYBPC3 (3.1)	SLMAP (3.0)	INADL (2.6)	TGFB2 (2.5)	LMCD1 (2.4)
KEGG_SMALL_CELL_LUNG_CANCER	KEGG_SMALL_CELL_LUNG_CANCER	0.03	>=0.20	PTPRJ (2.7)	CAV2 (2.6)	SPTBN1 (2.5)	MECOM (2.4)	TMEM204 (2.3)	ELN (2.3)	FAM116A (2.2)	FILIP1L (2.2)	TGFB2 (2.0)	PRRG4 (1.9)
GO:0021903	rostrocaudal neural tube patterning	0.03	>=0.20	DNAJC27-AS1 (3.2)	C6orf195 (2.7)	ACTRT2 (2.5)	ENSG00000245954 (2.2)	IL17RD (2.0)	ENSG00000254560 (2.0)	MECOM (2.0)	NEIL2 (1.9)	ADAMTS6 (1.9)	ENSG00000229619 (1.8)
GO:0030879	mammary gland development	0.03	>=0.20	TWIST2 (3.7)	MCC (2.9)	MARVELD3 (2.6)	BMP7 (2.4)	WNT5A (2.4)	B4GALNT3 (2.3)	SMAD3 (2.0)	COL24A1 (1.9)	INADL (1.8)	CDH11 (1.6)
MP:0002891	increased insulin sensitivity	0.03	>=0.20	RAPSN (2.8)	NCOA1 (2.7)	LINC00312 (2.7)	SPSB1 (2.4)	FILIP1L (2.3)	LMCD1 (2.2)	ADAMTSL3 (2.1)	RET (2.1)	ELN (2.1)	NR1H3 (2.0)
MP:0004113	abnormal aortic arch morphology	0.03	>=0.20	RAPSN (3.9)	WNT5A (3.3)	DMRT2 (2.9)	TWIST2 (2.7)	ENSG00000238018 (2.5)	PITX1 (2.5)	HMGA2 (2.4)	BNC2 (2.4)	SEMA3A (2.4)	IL17RD (2.3)
ENSG00000108773	KAT2A PPI subnetwork	0.03	>=0.20	MLL3 (3.6)	ZFP36L2 (3.1)	FAM208A (3.1)	NCOA1 (2.9)	NUP160 (2.8)	RUNX2 (2.4)	YTHDC2 (2.2)	CLEC16A (2.1)	TLK2 (1.9)	CCDC66 (1.9)
MP:0011386	increased metanephric mesenchyme apoptosis	0.03	>=0.20	WT1-AS (8.3)	HMCN2 (3.9)	IL17RD (3.7)	CDH11 (3.1)	BNC2 (3.0)	RXFP2 (2.9)	WNT5A (2.8)	HAND2 (2.8)	C8orf49 (2.8)	ZNF23 (2.7)
MP:0004471	short nasal bone	0.03	>=0.20	COL24A1 (6.7)	TGFB2 (4.5)	ENSG00000177133 (3.8)	ADAMTSL3 (3.4)	RUNX2 (2.9)	BMP2 (2.7)	SMAD7 (2.7)	BMP5 (2.5)	PITX1 (2.3)	BMP7 (2.2)
ENSG00000105647	PIK3R2 PPI subnetwork	0.03	>=0.20	PTPRJ (3.3)	INADL (3.0)	SMAD3 (2.6)	SPI1 (2.5)	TMEM204 (2.4)	SPTBN1 (2.4)	ENSG00000247225 (2.2)	TWIST2 (2.1)	ENSG00000237887 (2.0)	MARVELD3 (1.9)
MP:0004567	decreased myocardial fiber number	0.03	>=0.20	MYBPC3 (4.7)	SLMAP (4.6)	ENSG00000229619 (4.0)	MSRB3 (3.4)	GATA4 (3.4)	LTBP4 (2.9)	LTBP1 (2.6)	HAND2 (2.4)	WT1 (2.3)	HMCN2 (2.3)
MP:0004087	abnormal muscle fiber morphology	0.03	>=0.20	RAPSN (7.2)	CSGALNACT2 (4.6)	LMCD1 (3.2)	COL8A1 (2.9)	LINC00312 (2.7)	PTPRJ (2.3)	RTN4 (2.1)	C1QTNF4 (2.0)	C6orf195 (2.0)	PROK2 (1.9)
GO:0003209	cardiac atrium morphogenesis	0.03	>=0.20	C8orf49 (5.4)	HAND2 (3.9)	MYBPC3 (3.8)	GATA4 (3.7)	ENSG00000254560 (3.5)	ENSG00000223842 (2.7)	FBLN2 (2.5)	ACTRT2 (2.3)	MCC (2.3)	TSSK1B (2.3)
ENSG00000105662	CRTC1 PPI subnetwork	0.03	>=0.20	MAP2K4 (3.4)	NCOA1 (3.4)	B4GALNT3 (2.5)	BMP7 (2.3)	CLEC16A (2.3)	SPTBN1 (2.2)	MCC (2.2)	DOCK5 (2.2)	INADL (2.0)	GATA4 (1.9)
GO:0008015	blood circulation	0.03	>=0.20	MYBPC3 (4.5)	HMCN2 (2.8)	ADAMTSL3 (2.6)	HAND2 (2.6)	TMEM204 (2.5)	CCDC85A (2.5)	GNRH1 (2.4)	GPR45 (2.2)	SLC22A18AS (2.1)	MECOM (2.1)
ENSG00000113889	KNG1 PPI subnetwork	0.03	>=0.20	AGXT (5.3)	HP (4.6)	THBS2 (2.5)	AGBL2 (2.3)	MCC (2.3)	SLC22A18AS (2.2)	TAT (2.1)	LTBP1 (2.0)	MSRB3 (1.9)	FILIP1L (1.6)
MP:0002111	abnormal tail morphology	0.03	>=0.20	BMP7 (4.6)	IL17RD (4.3)	MCC (3.3)	RUNX2 (3.3)	TGFB2 (3.2)	WNT5A (3.2)	BMP2 (3.1)	TWIST2 (2.6)	DMRT2 (2.5)	SMAD3 (2.4)
REACTOME_RNA_POLYMERASE_I_PROMOTER_CLEARANCE	REACTOME_RNA_POLYMERASE_I_PROMOTER_CLEARANCE	0.03	>=0.20	ZNHIT6 (2.5)	THADA (2.4)	RRP15 (2.1)	DLEU1 (2.0)	ENSG00000233147 (2.0)	TXNL4B (1.9)	PTPMT1 (1.9)	SLC22A18AS (1.9)	ZNF23 (1.8)	CCDC66 (1.8)
MP:0002631	abnormal epididymis morphology	0.03	>=0.20	DMRT2 (4.6)	CALB2 (2.7)	GATA4 (2.6)	RUNX2 (2.4)	ADAMTS16 (2.4)	SPSB1 (2.3)	C8orf49 (2.2)	RXFP2 (2.1)	ENSG00000177133 (2.0)	GPX7 (2.0)
ENSG00000168298	HIST1H1E PPI subnetwork	0.03	>=0.20	ROBO2 (2.2)	FAM208A (2.0)	TELO2 (1.7)	YTHDC2 (1.5)	DLEU1 (1.4)	ENSG00000226491 (1.4)	CCDC85A (1.4)	TGFB2 (1.3)	CWC27 (1.3)	PRKCE (1.2)
MP:0001879	abnormal lymphatic vessel morphology	0.03	>=0.20	TMEM204 (5.1)	WT1 (2.3)	LTBP1 (2.0)	ENSG00000247324 (1.9)	MECOM (1.9)	ENSG00000162997 (1.8)	ADAMTS6 (1.8)	LMCD1 (1.8)	BMP2 (1.8)	MCC (1.6)
GO:0034504	protein localization to nucleus	0.03	>=0.20	ATXN1L (2.6)	SMAD3 (2.5)	ENSG00000249082 (2.5)	ENSG00000238018 (2.3)	ENSG00000214353 (2.2)	COL8A1 (2.2)	MLL3 (2.2)	BNC2 (2.0)	PITX1 (2.0)	TELO2 (1.9)
ENSG00000197063	MAFG PPI subnetwork	0.03	>=0.20	WNT5A (2.8)	ENSG00000254560 (2.7)	CSGALNACT2 (2.6)	RUNX2 (2.6)	TXNL4B (2.4)	SMAD7 (2.1)	NCOA1 (2.0)	CDH11 (1.9)	SMAD3 (1.9)	AIG1 (1.7)
ENSG00000131187	F12 PPI subnetwork	0.03	>=0.20	AGXT (6.5)	HP (5.5)	TAT (4.2)	NR1H3 (3.4)	ACP2 (3.1)	LOX (2.6)	AGBL2 (2.5)	HYDIN (2.3)	THBS2 (2.2)	WBSCR28 (1.8)
ENSG00000092820	EZR PPI subnetwork	0.03	>=0.20	ARHGEF3 (3.5)	SMAD3 (3.5)	CAV2 (3.3)	CHST4 (2.9)	SPTBN1 (2.7)	FILIP1L (2.5)	TGFB2 (2.4)	EFEMP1 (2.2)	MECOM (2.0)	PTPRJ (1.7)
GO:0033627	cell adhesion mediated by integrin	0.03	>=0.20	ENSG00000245954 (2.6)	DOCK5 (2.4)	LYPLAL1 (2.4)	LOX (2.3)	MSRB3 (2.1)	MECOM (2.0)	COL8A1 (2.0)	ADAMTS16 (1.8)	C2orf63 (1.8)	ZNF613 (1.8)
MP:0009356	decreased liver triglyceride level	0.03	>=0.20	CAV2 (3.2)	HP (3.0)	RREB1 (2.9)	CALB2 (2.6)	SPSB1 (2.2)	RTN4 (2.2)	NR1H3 (2.1)	ENSG00000177133 (2.0)	CCDC88A (2.0)	DMRT2 (1.9)
ENSG00000178913	TAF7 PPI subnetwork	0.03	>=0.20	MLL3 (4.0)	NUP160 (3.2)	KIAA0947 (2.8)	TLK2 (2.4)	ENSG00000237887 (2.2)	KDM4C (2.2)	FAM208A (2.2)	YTHDC2 (2.1)	CELF1 (2.0)	CWC27 (1.7)
GO:0030501	positive regulation of bone mineralization	0.03	>=0.20	ENSG00000228536 (3.3)	DMRT2 (2.9)	PRKCE (2.6)	ENSG00000223842 (2.4)	ENSG00000177133 (2.3)	ANKFN1 (2.2)	MCC (2.2)	ZNF821 (2.1)	TWIST2 (2.1)	EFEMP1 (2.1)
GO:0006325	chromatin organization	0.03	>=0.20	TLK2 (3.9)	MLL3 (2.9)	DENND1A (2.6)	FAM208A (2.3)	RNU6-64 (2.2)	ZNF821 (2.2)	ZNF438 (2.1)	CELF1 (2.0)	FNBP4 (1.9)	NCOA1 (1.9)
ENSG00000152518	ZFP36L2 PPI subnetwork	0.03	>=0.20	MCC (3.1)	MAP2K4 (2.9)	CLEC16A (2.9)	NCOA1 (2.8)	B4GALNT3 (2.5)	DENND1A (2.3)	WT1 (2.2)	GATA4 (2.1)	DOCK5 (1.9)	SLMAP (1.8)
GO:0030308	negative regulation of cell growth	0.03	>=0.20	ENSG00000247324 (2.7)	RXFP2 (2.5)	PHLPP2 (2.5)	SLC39A13 (2.4)	TXNL4B (2.3)	SPSB1 (2.3)	ENSG00000250748 (2.2)	ZNF821 (1.9)	TWIST2 (1.9)	LMCD1 (1.8)
ENSG00000105204	DYRK1B PPI subnetwork	0.03	>=0.20	RXFP2 (2.5)	STAU2 (2.1)	PTPRJ (2.1)	COL8A1 (2.0)	COL24A1 (2.0)	MAP2K4 (2.0)	MFAP4 (2.0)	SPI1 (1.8)	HMCN2 (1.8)	TMEM204 (1.8)
GO:0010906	regulation of glucose metabolic process	0.03	>=0.20	ENSG00000162997 (4.2)	MLL3 (2.3)	WBSCR28 (2.2)	ENSG00000223842 (1.9)	ZNF19 (1.9)	TAT (1.8)	TSSK1B (1.7)	ENSG00000177133 (1.6)	RREB1 (1.6)	ZNF717 (1.5)
MP:0001077	abnormal spinal nerve morphology	0.03	>=0.20	HMGA2 (4.3)	ENSG00000254560 (3.1)	WNT5A (2.8)	RXFP2 (2.5)	RET (2.5)	ROBO2 (2.2)	CAV2 (2.1)	MSRB3 (2.1)	MECOM (2.0)	WT1 (2.0)
ENSG00000039560	RAI14 PPI subnetwork	0.03	>=0.20	SPTBN1 (3.4)	MSRB3 (3.2)	RTN4 (3.0)	ENSG00000162997 (2.6)	CAV2 (2.4)	LMCD1 (2.4)	B4GALNT3 (2.2)	FILIP1L (2.2)	ENSG00000229619 (2.2)	COL24A1 (2.1)
ENSG00000137834	SMAD6 PPI subnetwork	0.03	>=0.20	SMAD7 (4.6)	SMAD3 (3.2)	HMGA2 (2.8)	ZFP36L2 (2.4)	MCC (2.3)	DOCK5 (2.2)	LINC00486 (1.9)	ADAMTS6 (1.9)	SPSB1 (1.8)	RTN4 (1.8)
GO:0003013	circulatory system process	0.03	>=0.20	MYBPC3 (4.6)	HMCN2 (2.8)	HAND2 (2.6)	ADAMTSL3 (2.6)	CCDC85A (2.5)	TMEM204 (2.5)	GNRH1 (2.3)	GPR45 (2.1)	MECOM (2.1)	SLC22A18AS (2.0)
ENSG00000134371	CDC73 PPI subnetwork	0.03	>=0.20	CELF1 (3.0)	ZNF821 (2.5)	CCDC88A (2.5)	ENSG00000224186 (2.4)	SMAD7 (2.2)	RREB1 (2.1)	BMP7 (1.8)	ENSG00000254349 (1.8)	B4GALNT3 (1.7)	DENND1A (1.6)
ENSG00000182492	BGN PPI subnetwork	0.03	>=0.20	LOX (5.1)	COL24A1 (4.7)	MFAP4 (4.6)	CDH11 (4.1)	COL8A1 (3.8)	BMP5 (3.5)	THBS2 (3.2)	GPX7 (3.1)	LMCD1 (2.8)	TGFB2 (2.6)
GO:0061008	hepaticobiliary system development	0.03	>=0.20	ENSG00000223842 (3.0)	TAT (2.8)	ENSG00000226491 (2.8)	KIAA0947 (2.7)	RNU6-64 (2.6)	GATA4 (2.4)	SREK1IP1 (2.2)	ZFP36L2 (2.1)	LYPLAL1 (2.1)	MCC (2.0)
GO:0046982	protein heterodimerization activity	0.03	>=0.20	NCOA1 (3.3)	RAPSN (2.7)	BMP5 (2.6)	EBF2 (2.4)	SMAD7 (2.4)	LMCD1 (2.4)	PITX1 (2.3)	GATA4 (2.2)	KDM4C (2.1)	ADAMTSL3 (2.1)
MP:0003896	prolonged PR interval	0.03	>=0.20	MYBPC3 (5.6)	HAND2 (3.7)	GATA4 (3.3)	ENSG00000214353 (3.3)	ELN (3.1)	MFAP4 (3.1)	LTBP4 (2.5)	TWIST2 (2.3)	EBF2 (2.3)	ADAMTSL3 (2.0)
ENSG00000034971	MYOC PPI subnetwork	0.03	>=0.20	THBS2 (4.7)	FBLN2 (4.3)	COL8A1 (3.2)	MFAP4 (3.2)	LOX (2.8)	EFEMP1 (2.8)	ENSG00000214353 (2.7)	FILIP1L (2.6)	ELN (2.3)	CRISPLD2 (2.2)
MP:0006065	abnormal heart position or orientation	0.03	>=0.20	HAND2 (3.7)	ENSG00000229619 (3.4)	SLMAP (2.9)	LTBP1 (2.7)	TGFB2 (2.7)	HMGA2 (2.7)	PITX1 (2.6)	SEMA3A (2.6)	FILIP1L (2.5)	LINC00312 (2.5)
ENSG00000150630	VEGFC PPI subnetwork	0.03	>=0.20	TMEM204 (3.3)	TWIST2 (3.1)	MARVELD3 (3.0)	CHST4 (2.3)	CCDC85A (2.3)	ENSG00000237887 (2.1)	KDM4C (2.0)	FNBP4 (1.9)	SPI1 (1.8)	ZNF350 (1.8)
GO:0061180	mammary gland epithelium development	0.03	>=0.20	TWIST2 (4.1)	MARVELD3 (2.8)	WNT5A (2.7)	MCC (2.5)	BMP7 (2.4)	ENSG00000226491 (2.1)	LIMK1 (2.0)	B4GALNT3 (2.0)	RET (1.8)	ANKFN1 (1.7)
ENSG00000183741	CBX6 PPI subnetwork	0.03	>=0.20	TELO2 (3.2)	ENSG00000224186 (2.7)	DENND1A (2.3)	CELF1 (2.2)	RUNX2 (2.1)	RREB1 (2.0)	ZFP36L2 (1.9)	SMEK2 (1.8)	RASGEF1A (1.7)	SMAD7 (1.5)
GO:0002088	lens development in camera-type eye	0.03	>=0.20	ENSG00000249082 (3.6)	RNU6-64 (3.2)	DOCK5 (2.7)	MCC (2.2)	FAM83B (2.2)	DPF3 (2.2)	TGFB2 (2.2)	SEMA3A (1.9)	WNT5A (1.8)	ENSG00000177133 (1.7)
REACTOME_PROSTANOID_METABOLISM	REACTOME_PROSTANOID_METABOLISM	0.03	>=0.20	LTBP1 (3.4)	CSGALNACT2 (3.4)	SPI1 (3.0)	WT1 (2.4)	LTBP4 (2.4)	ELN (2.4)	TSSK1B (2.3)	AGBL2 (2.2)	EFEMP1 (2.1)	THBS2 (2.0)
ENSG00000188486	H2AFX PPI subnetwork	0.03	>=0.20	THADA (2.6)	NUP160 (2.5)	CWC27 (2.4)	ZNHIT6 (2.3)	ENSG00000233147 (2.3)	RRP15 (2.2)	TELO2 (2.1)	FAM208A (2.1)	C3orf26 (2.1)	CCDC88A (2.1)
ENSG00000177469	PTRF PPI subnetwork	0.03	>=0.20	SREK1IP1 (3.3)	SRFBP1 (3.2)	CAV2 (2.8)	TXNL4B (2.6)	RRP15 (2.6)	DLEU1 (2.6)	CWC27 (2.5)	ZNF23 (2.4)	SMEK2 (2.4)	C3orf26 (2.3)
ENSG00000187514	PTMA PPI subnetwork	0.03	>=0.20	CDKN3 (3.3)	UHRF1 (2.8)	CDCA2 (2.6)	IFT140 (2.1)	ENSG00000226491 (1.8)	RREB1 (1.8)	TXNL4B (1.7)	LINC00486 (1.7)	DNAH12 (1.6)	PDE12 (1.6)
MP:0005517	decreased liver regeneration	0.03	>=0.20	EFEMP1 (3.7)	CAV2 (3.7)	THBS2 (3.1)	HP (3.0)	LOX (2.7)	FBLN2 (2.5)	C2orf63 (2.4)	SPSB1 (2.2)	LINC00312 (2.2)	FILIP1L (2.2)
ENSG00000112033	PPARD PPI subnetwork	0.03	>=0.20	SMAD7 (3.3)	SPSB1 (3.2)	MLL3 (2.9)	C2orf63 (2.1)	ZNF613 (2.1)	SMAD3 (2.1)	RREB1 (2.0)	ZNF438 (1.9)	ZNF23 (1.8)	NCOA1 (1.8)
ENSG00000162337	LRP5 PPI subnetwork	0.03	>=0.20	IL17RD (4.6)	COL8A1 (3.9)	TGFB2 (3.4)	LTBP1 (3.4)	LOX (3.2)	CDH11 (3.1)	BMP7 (3.0)	HMGA2 (3.0)	ELN (2.8)	MECOM (2.8)
GO:0008536	Ran GTPase binding	0.03	>=0.20	ATXN1L (3.3)	AP1G1 (3.1)	KIAA0947 (2.7)	ENSG00000224186 (2.6)	RXFP2 (2.6)	PHLPP2 (2.2)	MADD (2.2)	C6orf195 (2.1)	C2orf63 (2.0)	UHRF1 (2.0)
GO:0021915	neural tube development	0.03	>=0.20	IL17RD (3.5)	ZNF19 (2.3)	ZNF23 (2.1)	IFT140 (2.1)	BNC2 (2.0)	ZNF438 (1.8)	EBF2 (1.8)	ATXN1L (1.7)	ADAMTS6 (1.6)	RPS27A (1.6)
ENSG00000110799	VWF PPI subnetwork	0.03	>=0.20	LTBP1 (4.6)	ENSG00000233147 (4.4)	CDH11 (3.2)	LOX (2.8)	THBS2 (2.7)	PTPRJ (2.4)	GPX7 (2.4)	ENSG00000237887 (2.1)	DLEU1 (1.9)	BMP5 (1.9)
ENSG00000169641	LUZP1 PPI subnetwork	0.03	>=0.20	MSRB3 (3.6)	SPTBN1 (3.5)	FILIP1L (3.1)	DOCK5 (2.8)	CAV2 (2.6)	ENSG00000229619 (2.4)	LMCD1 (2.2)	ADAMTS6 (2.0)	RUNX2 (1.9)	PTPRJ (1.9)
MP:0003447	decreased tumor growth/size	0.03	>=0.20	LOX (3.1)	TMEM204 (3.1)	MFAP4 (3.1)	GPX7 (2.9)	PROK2 (2.8)	THBS2 (2.7)	SMAD7 (2.7)	EFEMP1 (2.4)	CRISPLD2 (2.4)	ARHGEF3 (2.2)
ENSG00000038427	VCAN PPI subnetwork	0.03	>=0.20	ELN (5.0)	LOX (3.9)	MFAP4 (3.5)	CRISPLD2 (3.4)	EFEMP1 (3.3)	THBS2 (3.1)	LTBP1 (3.1)	LMCD1 (3.0)	FBLN2 (2.7)	BMP5 (2.6)
GO:0006939	smooth muscle contraction	0.03	>=0.20	ENSG00000229619 (4.3)	GNRH1 (3.6)	SLMAP (3.5)	HMCN2 (3.3)	CRISPLD2 (3.3)	HAND2 (2.8)	RNU6-64 (2.6)	MSRB3 (2.6)	ADCY3 (2.5)	RET (2.3)
MP:0001146	abnormal testis morphology	0.03	>=0.20	GATA4 (3.4)	WT1 (3.3)	NEIL2 (3.2)	FBLN2 (2.2)	DMRT2 (2.1)	STAU2 (1.9)	CALB2 (1.9)	TSSK1B (1.8)	GNRH1 (1.8)	FAM83B (1.8)
GO:0017053	transcriptional repressor complex	0.03	>=0.20	ZNF615 (3.9)	ZNF613 (3.3)	ZNF614 (2.9)	ZNF19 (2.9)	ZFP36L2 (2.6)	ZNF350 (2.3)	MLL3 (2.3)	RREB1 (2.2)	ENSG00000177133 (2.2)	WNT5A (2.0)
GO:0008276	protein methyltransferase activity	0.03	>=0.20	CELF1 (4.3)	TELO2 (3.3)	DHODH (2.8)	MTIF2 (2.7)	MLL3 (2.5)	FAM208A (2.4)	C3orf26 (2.4)	NUP160 (2.3)	CCDC66 (2.3)	RNU6-64 (2.1)
GO:0000975	regulatory region DNA binding	0.03	>=0.20	ZFP36L2 (4.8)	SMAD7 (3.7)	HAND2 (3.4)	RREB1 (3.2)	BMP2 (2.7)	C8orf49 (2.5)	MECOM (2.5)	EBF2 (2.4)	DMRT2 (2.4)	GATA4 (2.3)
GO:0001067	regulatory region nucleic acid binding	0.03	>=0.20	ZFP36L2 (4.8)	SMAD7 (3.7)	HAND2 (3.4)	RREB1 (3.2)	BMP2 (2.7)	C8orf49 (2.5)	MECOM (2.5)	EBF2 (2.4)	DMRT2 (2.4)	GATA4 (2.3)
MP:0003503	decreased activity of thyroid	0.03	>=0.20	DMRT2 (4.6)	ENSG00000249082 (2.2)	LYPLAL1 (2.1)	CCDC85A (2.1)	B4GALNT3 (2.1)	COL24A1 (1.9)	ENSG00000228536 (1.8)	CALB2 (1.8)	HP (1.8)	MECOM (1.7)
GO:0046697	decidualization	0.03	>=0.20	THBS2 (2.7)	COL24A1 (2.6)	ADAMTS16 (2.3)	ENSG00000247225 (2.3)	ZNF23 (2.2)	C6orf195 (2.0)	DMRT2 (1.6)	RNU6-64 (1.6)	KDM4C (1.5)	SPSB1 (1.5)
MP:0002823	abnormal rib development	0.03	>=0.20	DMRT2 (5.8)	RAPSN (5.2)	EBF2 (4.7)	TSSK1B (3.1)	HMGA2 (2.6)	ENSG00000254560 (2.5)	PITX1 (2.5)	IL17RD (2.4)	CCDC85A (2.3)	ADAMTSL3 (2.1)
GO:0071339	MLL1 complex	0.03	>=0.20	CWC27 (3.3)	DHX38 (2.3)	CELF1 (2.2)	KBTBD4 (2.2)	RRP15 (2.1)	ZNF614 (2.1)	SRFBP1 (2.1)	ENSG00000254349 (2.0)	ZNF717 (2.0)	ZNF438 (2.0)
ENSG00000164683	HEY1 PPI subnetwork	0.03	>=0.20	RAPSN (5.3)	SMAD7 (3.5)	ENSG00000237887 (2.4)	ENSG00000223842 (2.3)	BMP2 (2.1)	RET (2.1)	NCOA1 (2.1)	RREB1 (2.0)	ZFP36L2 (1.9)	MCC (1.8)
GO:0010594	regulation of endothelial cell migration	0.03	>=0.20	DNAH12 (3.5)	COL8A1 (3.4)	TMEM204 (3.3)	TGFB2 (3.2)	CCDC85A (3.2)	LOX (3.1)	C2orf63 (2.9)	TWIST2 (2.8)	ADAMTS6 (2.6)	LTBP1 (2.5)
MP:0000711	thymus cortex hypoplasia	0.03	>=0.20	THADA (3.3)	CLEC16A (3.1)	ZFP36L2 (2.4)	ZNF614 (2.4)	WNT5A (2.2)	SHKBP1 (2.1)	LTBP4 (2.0)	BMP7 (2.0)	SPI1 (1.9)	FAM159A (1.8)
GO:0061311	cell surface receptor signaling pathway involved in heart development	0.03	>=0.20	IL17RD (2.7)	ERC2 (2.4)	ENSG00000226491 (2.3)	MECOM (2.2)	ANKFN1 (2.2)	ZNF717 (2.1)	ENSG00000224186 (2.0)	BMP7 (2.0)	BMP2 (1.9)	COL24A1 (1.8)
MP:0004157	interrupted aortic arch	0.03	>=0.20	ADAMTS6 (3.6)	SEMA3A (3.5)	BMP5 (3.3)	ENSG00000238018 (3.3)	EFEMP1 (3.2)	COL8A1 (2.9)	LTBP1 (2.9)	SMAD7 (2.7)	MCC (2.5)	LTBP4 (2.4)
MP:0009655	abnormal secondary palate development	0.03	>=0.20	PITX1 (3.6)	BMP7 (3.3)	MCC (3.1)	ENSG00000249082 (2.8)	ENSG00000228536 (2.7)	FAM159A (2.7)	FAM83B (2.6)	BMP2 (2.3)	DMRT2 (2.3)	RET (2.2)
MP:0000662	abnormal branching of the mammary ductal tree	0.03	>=0.20	BMP7 (3.0)	RET (2.9)	B4GALNT3 (2.6)	RREB1 (2.5)	SMAD7 (2.5)	TWIST2 (2.4)	NEIL2 (2.3)	ADCY3 (2.3)	ZFP36L2 (2.2)	FBLN2 (2.1)
MP:0004989	decreased osteoblast cell number	0.03	>=0.20	CDH11 (4.3)	GPX7 (3.7)	THBS2 (3.1)	RUNX2 (3.0)	BMP2 (3.0)	COL24A1 (2.9)	HAND2 (2.8)	EFR3B (2.8)	TMEM204 (2.8)	FBLN2 (2.3)
ENSG00000121858	TNFSF10 PPI subnetwork	0.03	>=0.20	DDB2 (3.7)	KCTD9 (3.0)	FAM159A (2.7)	DNAJC27-AS1 (1.9)	HMGA2 (1.9)	SMAD3 (1.9)	GNRH1 (1.8)	NEIL2 (1.8)	SEMA3A (1.8)	BMP2 (1.8)
GO:0060411	cardiac septum morphogenesis	0.03	>=0.20	HAND2 (5.6)	C8orf49 (4.1)	GATA4 (3.0)	ZNF821 (3.0)	DPF3 (2.8)	BMP2 (2.4)	ENSG00000238018 (2.3)	MYBPC3 (2.3)	MCC (2.2)	ZNF717 (2.2)
ENSG00000147130	ZMYM3 PPI subnetwork	0.03	>=0.20	RREB1 (2.4)	RNU6-64 (2.3)	CCDC85A (2.0)	C6orf195 (1.8)	ENSG00000254349 (1.8)	KDM4C (1.8)	ADAMTSL3 (1.7)	ENSG00000226491 (1.6)	IFT140 (1.6)	MFAP4 (1.5)
GO:0003682	chromatin binding	0.03	>=0.20	RREB1 (3.4)	TLK2 (2.8)	MLL3 (2.6)	UHRF1 (2.5)	EBF2 (2.5)	HMGA2 (2.5)	CELF1 (2.5)	SMAD7 (2.2)	ZFP36L2 (2.1)	PITX1 (2.1)
GO:0016702	oxidoreductase activity, acting on single donors with incorporation of molecular oxygen, incorporation of two atoms of oxygen	0.03	>=0.20	KDM4C (4.0)	LOX (3.3)	ZNF821 (2.6)	MLL3 (2.5)	AGXT (2.3)	TAT (2.3)	MCC (2.1)	HAND2 (2.1)	FAM208A (1.9)	DNAJC27 (1.7)
ENSG00000138398	PPIG PPI subnetwork	0.03	>=0.20	CELF1 (3.1)	AP1G1 (3.0)	IST1 (2.8)	NUP160 (2.6)	SREK1IP1 (2.5)	TXNL4B (2.4)	MAP2K4 (2.3)	PTRHD1 (2.1)	ENSG00000256746 (2.0)	ZNF614 (2.0)
GO:0001936	regulation of endothelial cell proliferation	0.03	>=0.20	LMCD1 (3.0)	COL8A1 (2.9)	TMEM204 (2.9)	LINC00312 (2.6)	ZNF717 (2.3)	EFEMP1 (2.3)	LINC00486 (2.3)	BMP5 (2.2)	MCC (2.1)	FILIP1L (2.1)
ENSG00000156675	RAB11FIP1 PPI subnetwork	0.03	>=0.20	MAP2K4 (2.9)	NCOA1 (2.8)	MCC (2.7)	DENND1A (2.7)	CLEC16A (2.6)	SLMAP (2.2)	B4GALNT3 (2.1)	WT1 (1.9)	SPTBN1 (1.9)	PHLPP2 (1.8)
ENSG00000147082	CCNB3 PPI subnetwork	0.03	>=0.20	CDKN3 (6.2)	CDCA2 (4.5)	UHRF1 (3.8)	C2orf63 (2.4)	TGFB2 (2.3)	STAU2 (2.2)	LMCD1 (2.0)	TXNL4B (1.9)	ELN (1.9)	KCTD9 (1.7)
GO:0045596	negative regulation of cell differentiation	0.03	>=0.20	EBF2 (3.2)	HMGA2 (2.9)	HAND2 (2.6)	TWIST2 (2.4)	BMP7 (2.3)	ZFP36L2 (2.2)	SPSB1 (2.2)	LTBP1 (2.1)	SEMA3A (2.0)	ELN (2.0)
ENSG00000056661	PCGF2 PPI subnetwork	0.03	>=0.20	TELO2 (3.2)	ENSG00000224186 (2.5)	RREB1 (2.5)	CELF1 (2.3)	IFT140 (2.2)	ZFP36L2 (2.1)	RUNX2 (2.1)	SMEK2 (2.1)	CCDC88A (2.0)	ZNF350 (1.9)
ENSG00000184348	HIST1H2AK PPI subnetwork	0.03	>=0.20	ENSG00000233147 (2.9)	CWC27 (2.6)	ZNHIT6 (2.6)	THADA (2.2)	NUP160 (2.2)	CCDC88A (2.1)	RRP15 (2.1)	C3orf26 (1.9)	PDE12 (1.8)	IFT140 (1.8)
ENSG00000196787	HIST1H2AG PPI subnetwork	0.03	>=0.20	ENSG00000233147 (2.9)	CWC27 (2.6)	ZNHIT6 (2.6)	THADA (2.2)	NUP160 (2.2)	CCDC88A (2.1)	RRP15 (2.1)	C3orf26 (1.9)	PDE12 (1.8)	IFT140 (1.8)
ENSG00000196747	HIST1H2AI PPI subnetwork	0.03	>=0.20	ENSG00000233147 (2.9)	CWC27 (2.6)	ZNHIT6 (2.6)	THADA (2.2)	NUP160 (2.2)	CCDC88A (2.1)	RRP15 (2.1)	C3orf26 (1.9)	PDE12 (1.8)	IFT140 (1.8)
ENSG00000196866	HIST1H2AD PPI subnetwork	0.03	>=0.20	ENSG00000233147 (2.9)	CWC27 (2.6)	ZNHIT6 (2.6)	THADA (2.2)	NUP160 (2.2)	CCDC88A (2.1)	RRP15 (2.1)	C3orf26 (1.9)	PDE12 (1.8)	IFT140 (1.8)
ENSG00000198374	HIST1H2AL PPI subnetwork	0.03	>=0.20	ENSG00000233147 (2.9)	CWC27 (2.6)	ZNHIT6 (2.6)	THADA (2.2)	NUP160 (2.2)	CCDC88A (2.1)	RRP15 (2.1)	C3orf26 (1.9)	PDE12 (1.8)	IFT140 (1.8)
MP:0002016	ovary cysts	0.03	>=0.20	CAV2 (3.7)	TSSK1B (2.5)	PITX1 (2.3)	EFEMP1 (2.1)	ACP2 (2.0)	ZNF717 (2.0)	RREB1 (2.0)	ZNF19 (2.0)	ENSG00000254560 (1.9)	LTBP1 (1.9)
ENSG00000164270	HTR4 PPI subnetwork	0.03	>=0.20	RREB1 (2.9)	CCDC85A (2.3)	RNU6-64 (2.1)	LTBP4 (1.9)	C6orf195 (1.9)	ADAMTSL3 (1.9)	RNF112 (1.8)	ENSG00000254349 (1.7)	CELF1 (1.6)	ENSG00000226491 (1.6)
MP:0009936	abnormal dendritic spine morphology	0.03	>=0.20	MCC (3.2)	TMEM204 (3.0)	ARHGEF3 (2.9)	RUNX2 (2.8)	ENSG00000250748 (2.6)	CDH11 (2.4)	LINC00312 (2.1)	PRKCE (2.1)	HYDIN (2.0)	CALB2 (2.0)
ENSG00000019991	HGF PPI subnetwork	0.03	>=0.20	MARVELD3 (4.4)	TAT (3.2)	AGXT (2.7)	THBS2 (2.6)	HP (2.6)	CHST4 (2.3)	BNC2 (2.1)	TWIST2 (2.0)	AIG1 (1.9)	SMAD3 (1.9)
ENSG00000171223	JUNB PPI subnetwork	0.03	>=0.20	LINC00312 (3.5)	ZFP36L2 (2.7)	SPSB1 (2.6)	FILIP1L (2.3)	CSGALNACT2 (2.3)	ZNF438 (2.0)	SPATA12 (1.9)	TLK2 (1.8)	FAM116A (1.7)	CELF1 (1.7)
MP:0002275	abnormal type II pneumocyte morphology	0.03	>=0.20	CAV2 (5.2)	CSGALNACT2 (3.3)	PRRG4 (2.9)	HMGA2 (2.7)	TAT (2.2)	FAM83B (2.1)	ELN (2.0)	BMP2 (2.0)	FILIP1L (2.0)	SEMA3A (1.9)
ENSG00000135547	HEY2 PPI subnetwork	0.03	>=0.20	DPF3 (2.8)	KDM4C (2.7)	ANKFN1 (2.4)	FAM116A (2.3)	LTBP1 (2.2)	GATA4 (2.1)	RUNX2 (2.1)	HAND2 (2.1)	SMAD7 (2.1)	WNT5A (1.9)
GO:0007492	endoderm development	0.03	>=0.20	ENSG00000226491 (3.1)	RXFP2 (2.7)	MCC (2.7)	FAM159A (2.6)	BMP2 (2.6)	C8orf49 (2.5)	ADAMTS6 (2.4)	INADL (2.4)	GATA4 (2.3)	HMGA2 (2.3)
GO:0045165	cell fate commitment	0.03	>=0.20	DMRT2 (3.8)	MCC (2.8)	ENSG00000238018 (2.4)	RAPSN (2.3)	LMCD1 (2.2)	B4GALNT3 (2.2)	WT1-AS (2.1)	SLC22A18AS (2.1)	ROBO2 (2.1)	EBF2 (2.1)
ENSG00000148229	POLE3 PPI subnetwork	0.03	>=0.20	DENND1A (2.7)	FAM208A (2.6)	THADA (2.5)	ENSG00000233147 (2.3)	PMFBP1 (1.8)	CSGALNACT2 (1.7)	PTRHD1 (1.6)	MFAP4 (1.6)	ZNHIT6 (1.5)	CCDC88A (1.5)
GO:0002063	chondrocyte development	0.03	>=0.20	ZNF615 (3.5)	INADL (2.9)	RUNX2 (2.6)	ELN (2.6)	ENSG00000250748 (2.4)	GPR45 (2.3)	EBF2 (2.2)	COL24A1 (2.1)	BMP7 (2.0)	DLEU1 (1.9)
MP:0001622	abnormal vasculogenesis	0.03	>=0.20	TMEM204 (3.4)	ARHGEF3 (2.8)	MYBPC3 (2.8)	MCC (2.5)	ENSG00000214353 (2.5)	SMAD7 (2.3)	MLL3 (2.1)	RREB1 (2.1)	CCDC85A (1.9)	NCOA1 (1.9)
ENSG00000112312	GMNN PPI subnetwork	0.03	>=0.20	DDB2 (3.6)	UHRF1 (3.4)	CENPO (2.6)	ADCY3 (2.4)	TWIST2 (2.3)	RXFP2 (2.1)	PITX1 (2.1)	HMGA2 (1.9)	ENSG00000229619 (1.9)	MSRB3 (1.8)
ENSG00000107643	MAPK8 PPI subnetwork	0.03	>=0.20	ZFP36L2 (5.1)	ARHGEF3 (3.4)	SMAD7 (2.8)	SMAD3 (2.5)	ENSG00000254560 (2.3)	LIMK1 (2.1)	MAP2K4 (2.1)	PRRG4 (2.0)	MCC (1.9)	RASGEF1A (1.8)
GO:0048730	epidermis morphogenesis	0.03	>=0.20	GPR45 (1.7)	ADAMTS6 (1.6)	SEMA3A (1.6)	BMP7 (1.6)	B4GALNT3 (1.5)	BNC2 (1.5)	THBS2 (1.4)	CRISPLD2 (1.4)	ACTRT2 (1.4)	PITX1 (1.4)
ENSG00000138795	LEF1 PPI subnetwork	0.03	>=0.20	RREB1 (3.5)	SPSB1 (3.3)	SMAD7 (3.1)	ZNF717 (3.1)	BMP2 (2.7)	ZFP36L2 (2.1)	CELF1 (2.0)	ENSG00000250748 (2.0)	KBTBD4 (1.8)	LYPLAL1 (1.8)
REACTOME_CELL:EXTRACELLULAR_MATRIX_INTERACTIONS	REACTOME_CELL:EXTRACELLULAR_MATRIX_INTERACTIONS	0.03	>=0.20	MSRB3 (5.5)	FILIP1L (4.6)	ENSG00000229619 (4.4)	SLMAP (3.2)	CAV2 (2.9)	LMCD1 (2.8)	CRISPLD2 (2.5)	LTBP1 (2.3)	SLC39A13 (2.2)	LTBP4 (2.1)
MP:0000377	abnormal hair follicle morphology	0.03	>=0.20	C2orf54 (3.8)	FAM83B (2.7)	BMP7 (2.7)	INADL (2.6)	WNT5A (2.5)	BNC2 (2.4)	ARHGEF3 (2.0)	PRRG4 (1.9)	FBLN2 (1.9)	ENSG00000233147 (1.9)
ENSG00000198959	TGM2 PPI subnetwork	0.03	>=0.20	CAV2 (3.1)	ENSG00000233147 (2.9)	TGFB2 (2.5)	MSRB3 (2.3)	FILIP1L (2.1)	ARF4 (2.0)	PRRG4 (2.0)	ENSG00000245954 (1.9)	RTN4 (1.8)	TELO2 (1.8)
GO:0030414	peptidase inhibitor activity	0.03	>=0.20	HP (5.6)	AGXT (4.6)	TAT (2.7)	MFAP4 (2.1)	ANKFN1 (2.0)	PRRG4 (2.0)	LOX (2.0)	CHST4 (1.9)	MSRB3 (1.8)	HMGA2 (1.7)
GO:0004867	serine-type endopeptidase inhibitor activity	0.03	>=0.20	HP (5.2)	AGXT (5.0)	TAT (3.0)	CHST4 (2.6)	LOX (2.5)	FILIP1L (2.4)	PRRG4 (2.1)	ANKFN1 (1.7)	MFAP4 (1.6)	THBS2 (1.6)
ENSG00000129214	SHBG PPI subnetwork	0.03	>=0.20	CRISPLD2 (5.1)	ZNF613 (2.8)	MFAP4 (2.1)	LOX (2.1)	SLMAP (1.8)	PITX1 (1.7)	SLC39A13 (1.7)	BMP5 (1.7)	EFEMP1 (1.6)	ENSG00000229619 (1.6)
MP:0001684	abnormal axial mesoderm	0.04	>=0.20	IL17RD (3.5)	DLEU1 (3.0)	INADL (2.8)	BMP2 (2.8)	ENSG00000254560 (2.8)	HMGA2 (2.7)	BMP7 (2.6)	ENSG00000250748 (2.6)	GATA4 (2.4)	TWIST2 (2.3)
GO:0060395	SMAD protein signal transduction	0.04	>=0.20	C8orf49 (5.7)	ZNF614 (2.9)	ENSG00000254560 (2.8)	SLC22A18AS (2.5)	FAM159A (2.3)	GATA4 (2.2)	GNRH1 (2.0)	ZNF615 (1.9)	ENSG00000233147 (1.9)	FAM116A (1.9)
GO:0004745	retinol dehydrogenase activity	0.04	>=0.20	AGXT (3.5)	BMP7 (2.5)	C2orf54 (2.3)	B4GALNT3 (2.3)	CHST4 (2.0)	FAM159A (1.9)	PRRG4 (1.8)	ENSG00000249082 (1.8)	RXFP2 (1.8)	AGBL2 (1.7)
GO:0016701	oxidoreductase activity, acting on single donors with incorporation of molecular oxygen	0.04	>=0.20	KDM4C (4.0)	LOX (3.3)	MLL3 (2.6)	ZNF821 (2.5)	AGXT (2.3)	TAT (2.1)	FAM208A (2.1)	MCC (2.0)	HAND2 (1.9)	HP (1.7)
MP:0003122	maternal imprinting	0.04	>=0.20	GPX7 (3.4)	ENSG00000228536 (3.1)	PITX1 (3.1)	BMP5 (3.0)	ELN (2.9)	EBF2 (2.8)	MFAP4 (2.8)	HMGA2 (2.4)	TGFB2 (2.3)	THBS2 (2.1)
ENSG00000136111	TBC1D4 PPI subnetwork	0.04	>=0.20	ERC2 (3.4)	IFT140 (2.9)	DENND1A (2.8)	MLL3 (2.6)	ENSG00000224186 (2.6)	VAC14 (2.4)	GATA4 (2.2)	THADA (2.1)	CLEC16A (2.0)	ENSG00000229619 (2.0)
ENSG00000163879	DNALI1 PPI subnetwork	0.04	>=0.20	TXNL4B (3.2)	SMEK2 (3.1)	DNAJC27-AS1 (3.1)	MLL3 (2.7)	IST1 (2.5)	DENND1A (2.3)	TLK2 (2.3)	CCDC88A (2.3)	CCDC66 (2.3)	ZNF614 (2.2)
ENSG00000109062	SLC9A3R1 PPI subnetwork	0.04	>=0.20	DOCK5 (2.8)	PROK2 (2.6)	SLC22A18AS (2.5)	SLMAP (2.2)	RXFP2 (1.9)	MARVELD3 (1.8)	FAM116A (1.7)	BNC2 (1.7)	PTPRJ (1.5)	ENSG00000229619 (1.5)
GO:0070161	anchoring junction	0.04	>=0.20	CAV2 (4.6)	DOCK5 (3.8)	MSRB3 (3.7)	SPTBN1 (3.5)	MYBPC3 (3.2)	FILIP1L (2.9)	INADL (2.8)	SLMAP (2.6)	LMCD1 (2.2)	PRRG4 (2.1)
GO:0032870	cellular response to hormone stimulus	0.04	>=0.20	RXFP2 (2.8)	NCOA1 (2.6)	ENSG00000223842 (2.4)	CALB2 (2.3)	ENSG00000254349 (2.1)	RUNX2 (2.0)	ENSG00000177133 (2.0)	CHST4 (1.9)	DOCK5 (1.9)	ENSG00000247324 (1.9)
GO:0014031	mesenchymal cell development	0.04	>=0.20	BMP5 (3.4)	SEMA3A (2.9)	WNT5A (2.8)	TWIST2 (2.6)	ZNF19 (2.5)	CDH11 (2.5)	SPSB1 (2.5)	BMP2 (2.3)	PITX1 (2.3)	FBLN2 (2.3)
MP:0000109	abnormal parietal bone morphology	0.04	>=0.20	CDH11 (4.7)	RUNX2 (3.8)	LOX (3.6)	WNT5A (3.4)	BMP2 (3.3)	SMAD3 (3.1)	PITX1 (2.5)	C1QTNF4 (2.4)	SEMA3A (2.4)	COL24A1 (2.3)
ENSG00000162704	ARPC5 PPI subnetwork	0.04	>=0.20	SPTBN1 (4.0)	ENSG00000233147 (4.0)	CAV2 (3.6)	MSRB3 (2.6)	RPS27A (2.5)	TGFB2 (2.3)	PTPRJ (2.3)	SHKBP1 (2.2)	FILIP1L (2.2)	RTN4 (2.1)
ENSG00000182185	RAD51B PPI subnetwork	0.04	>=0.20	CCDC88A (2.5)	ENSG00000245954 (2.0)	ENSG00000226491 (1.9)	ENSG00000250748 (1.9)	ZNF438 (1.7)	ENSG00000247225 (1.6)	TGFB2 (1.6)	MFAP4 (1.5)	CLEC16A (1.5)	DDB2 (1.5)
GO:0017022	myosin binding	0.04	>=0.20	MYBPC3 (3.7)	ENSG00000224186 (2.5)	ERC2 (2.5)	COL8A1 (2.2)	LMCD1 (2.1)	GATA4 (1.7)	RAPSN (1.7)	WBSCR28 (1.7)	ARHGEF3 (1.6)	TWIST2 (1.5)
ENSG00000001497	LAS1L PPI subnetwork	0.04	>=0.20	ZNF614 (3.5)	ENSG00000237887 (2.6)	ZNF438 (2.5)	MADD (1.8)	FAM116A (1.7)	PTRHD1 (1.7)	MAP2K4 (1.7)	HMGA2 (1.6)	MLL3 (1.6)	ENSG00000254349 (1.6)
MP:0001134	absent corpus luteum	0.04	>=0.20	CALB2 (2.7)	CSGALNACT2 (2.7)	BNC2 (2.5)	GATA4 (2.5)	DMRT2 (2.4)	NEIL2 (2.3)	LINC00312 (2.1)	ENSG00000223842 (2.1)	MCC (1.9)	SMAD7 (1.9)
ENSG00000100393	EP300 PPI subnetwork	0.04	>=0.20	ZFP36L2 (4.4)	RREB1 (2.4)	CELF1 (2.3)	HMGA2 (2.3)	SMAD7 (2.1)	SMAD3 (2.0)	BMP7 (2.0)	NCOA1 (1.9)	LINC00312 (1.9)	C8orf49 (1.8)
ENSG00000125084	WNT1 PPI subnetwork	0.04	>=0.20	BMP7 (3.8)	ELN (3.6)	IL17RD (3.4)	MECOM (3.1)	ENSG00000177133 (3.1)	EBF2 (2.9)	FBLN2 (2.7)	LTBP1 (2.5)	WNT5A (2.4)	SMAD7 (2.4)
MP:0006398	increased long bone epiphyseal plate size	0.04	>=0.20	COL24A1 (5.1)	SLC39A13 (3.2)	RUNX2 (3.1)	CDH11 (3.0)	THBS2 (2.6)	LOX (2.5)	ENSG00000247324 (2.4)	SMAD7 (2.4)	ACP2 (2.3)	ENSG00000228536 (2.2)
ENSG00000171421	MRPL36 PPI subnetwork	0.04	>=0.20	NDUFS3 (3.4)	PTPMT1 (3.3)	PNPT1 (3.0)	EIF3M (2.6)	PTRHD1 (2.5)	NUP160 (2.5)	FAM116A (2.4)	FAM208A (2.3)	PDE12 (2.1)	RRP15 (2.0)
MP:0008392	decreased primordial germ cell number	0.04	>=0.20	ERC2 (3.0)	IL17RD (3.0)	BMP2 (2.9)	PITX1 (2.7)	RUNX2 (2.5)	MCC (2.4)	COL24A1 (2.4)	BMP7 (2.4)	C2orf63 (2.3)	FAM116A (2.3)
MP:0000565	oligodactyly	0.04	>=0.20	WNT5A (4.1)	BMP7 (3.2)	ENSG00000249082 (2.7)	TWIST2 (2.3)	CDH11 (2.2)	ENSG00000224186 (2.2)	RREB1 (2.1)	IL17RD (2.1)	ADAMTSL3 (2.0)	DENND1A (2.0)
GO:0051890	regulation of cardioblast differentiation	0.04	>=0.20	C8orf49 (5.2)	GATA4 (3.8)	HAND2 (3.7)	ENSG00000238018 (3.3)	MYBPC3 (3.1)	LYPLAL1 (2.5)	MCC (2.2)	WT1 (2.1)	DPF3 (1.9)	C2orf54 (1.8)
ENSG00000128052	KDR PPI subnetwork	0.04	>=0.20	TMEM204 (4.6)	CAV2 (4.1)	EFEMP1 (2.5)	ENSG00000237887 (2.4)	LINC00486 (2.3)	PTPRJ (2.3)	CCDC85A (2.1)	HMGA2 (2.1)	SPSB1 (2.0)	MECOM (1.9)
MP:0001688	abnormal somite development	0.04	>=0.20	IL17RD (4.1)	MCC (3.7)	BMP2 (3.1)	ENSG00000254560 (2.8)	GATA4 (2.7)	WNT5A (2.6)	BMP7 (2.2)	CDH11 (2.1)	NCOA1 (2.1)	RAPSN (2.1)
GO:0051093	negative regulation of developmental process	0.04	>=0.20	EBF2 (3.2)	HAND2 (2.7)	HMGA2 (2.4)	TWIST2 (2.4)	BMP7 (2.3)	ZFP36L2 (2.3)	BMP2 (2.2)	SPSB1 (2.2)	FBLN2 (2.1)	LTBP1 (2.1)
ENSG00000170345	FOS PPI subnetwork	0.04	>=0.20	ZFP36L2 (3.4)	C8orf49 (3.2)	BNC2 (2.6)	LINC00312 (2.5)	PRKCE (2.5)	VAC14 (2.3)	SMAD3 (2.3)	TLK2 (2.3)	NCOA1 (2.2)	MLL3 (2.2)
ENSG00000104973	MED25 PPI subnetwork	0.04	>=0.20	TXNL4B (3.0)	SMEK2 (2.9)	SREK1IP1 (2.6)	RREB1 (2.5)	AP1G1 (2.5)	KIAA0947 (2.3)	MAP2K4 (2.3)	KBTBD4 (2.2)	C6orf195 (2.2)	PTRHD1 (2.2)
MP:0008898	abnormal acrosome morphology	0.04	>=0.20	TSSK1B (3.6)	ACTRT2 (3.5)	WBSCR28 (2.3)	EBF2 (1.8)	WT1 (1.8)	MECOM (1.8)	ZNF615 (1.8)	KCTD9 (1.7)	PROK2 (1.7)	C8orf49 (1.6)
ENSG00000101421	CHMP4B PPI subnetwork	0.04	>=0.20	IST1 (3.8)	MARVELD3 (3.4)	CCDC104 (3.0)	RTN4 (3.0)	NEIL2 (2.9)	ATXN1L (2.5)	TLK2 (2.4)	TXNL4B (2.4)	ZNF19 (2.3)	KCTD9 (2.3)
MP:0005166	decreased susceptibility to injury	0.04	>=0.20	HP (3.1)	SMAD3 (2.8)	ENSG00000223842 (2.6)	LOX (2.4)	TGFB2 (2.3)	SPSB1 (2.3)	ZNF717 (2.2)	ENSG00000228536 (2.2)	CAV2 (2.0)	MFAP4 (1.9)
MP:0003271	abnormal duodenum morphology	0.04	>=0.20	PITX1 (3.7)	HAND2 (2.9)	BMP2 (2.7)	MECOM (2.6)	ENSG00000229619 (2.5)	ENSG00000249082 (2.4)	CRISPLD2 (2.4)	GATA4 (2.2)	PHLPP2 (2.1)	ENSG00000177133 (1.9)
GO:0009950	dorsal/ventral axis specification	0.04	>=0.20	B4GALNT3 (3.6)	IL17RD (2.6)	ENSG00000256746 (2.2)	ZNF19 (2.1)	TLK2 (2.0)	GPX7 (1.8)	GATA4 (1.8)	SMAD7 (1.7)	TWIST2 (1.7)	ADAMTSL3 (1.6)
MP:0003051	curly tail	0.04	>=0.20	IL17RD (4.4)	WNT5A (3.8)	MFAP4 (3.4)	CDH11 (3.3)	TWIST2 (2.3)	INADL (2.3)	BMP7 (2.3)	EBF2 (2.2)	ELN (2.2)	PITX1 (2.2)
ENSG00000137693	YAP1 PPI subnetwork	0.04	>=0.20	SPSB1 (3.5)	RUNX2 (3.2)	SHKBP1 (2.7)	CAV2 (2.3)	TLK2 (2.2)	MCC (2.1)	ENSG00000162997 (2.0)	HMGA2 (1.7)	DNAJC27 (1.7)	SMEK2 (1.6)
ENSG00000149930	TAOK2 PPI subnetwork	0.04	>=0.20	MSRB3 (3.1)	LMCD1 (2.9)	RAPSN (2.5)	ENSG00000229619 (2.4)	SMAD3 (2.4)	CAV2 (2.3)	COL24A1 (2.3)	LIMK1 (2.3)	B4GALNT3 (2.2)	SPTBN1 (2.2)
REACTOME_FGFR2_LIGAND_BINDING_AND_ACTIVATION	REACTOME_FGFR2_LIGAND_BINDING_AND_ACTIVATION	0.04	>=0.20	EBF2 (4.0)	IL17RD (3.9)	TWIST2 (3.9)	HMGA2 (3.2)	DOCK5 (2.9)	INADL (2.6)	SEMA3A (2.5)	ADAMTS6 (2.4)	LOX (2.4)	BMP7 (2.3)
GO:0045669	positive regulation of osteoblast differentiation	0.04	>=0.20	ZNF821 (3.2)	LINC00312 (3.0)	MCC (2.9)	BMP5 (2.8)	COL24A1 (2.6)	LMCD1 (2.4)	WNT5A (2.3)	ADAMTSL3 (2.0)	ANKFN1 (2.0)	IL17RD (2.0)
ENSG00000105974	CAV1 PPI subnetwork	0.04	>=0.20	LTBP4 (3.0)	SPTBN1 (2.8)	CAV2 (2.8)	ENSG00000238018 (2.4)	ZNF717 (2.0)	ENSG00000162997 (2.0)	C2orf54 (2.0)	SMAD7 (1.9)	SMAD3 (1.9)	FAM83B (1.8)
MP:0008844	decreased subcutaneous adipose tissue amount	0.04	>=0.20	CAV2 (4.5)	EBF2 (3.7)	TWIST2 (2.9)	THBS2 (2.9)	CALB2 (2.8)	FBLN2 (2.6)	EFR3B (2.5)	LOX (2.5)	ZFP36L2 (2.1)	SPSB1 (2.0)
MP:0005107	abnormal stapes morphology	0.04	>=0.20	WNT5A (4.4)	SEMA3A (4.1)	HMGA2 (3.8)	DMRT2 (3.4)	TWIST2 (3.1)	LOX (3.0)	ENSG00000214353 (2.7)	BNC2 (2.4)	MECOM (2.2)	IL17RD (2.2)
GO:0007568	aging	0.04	>=0.20	COL8A1 (3.1)	DNAJC27-AS1 (2.6)	ZNF613 (2.5)	RNF112 (2.5)	ENSG00000229619 (2.4)	ZFP36L2 (2.3)	SLC39A13 (1.9)	FAM159A (1.9)	FILIP1L (1.7)	LOX (1.7)
GO:0008544	epidermis development	0.04	>=0.20	C2orf54 (4.2)	FAM83B (3.7)	PRRG4 (1.8)	TWIST2 (1.7)	ENSG00000254560 (1.7)	ROBO2 (1.6)	PITX1 (1.5)	THBS2 (1.5)	BMP7 (1.5)	B4GALNT3 (1.5)
GO:0014032	neural crest cell development	0.04	>=0.20	ZNF19 (3.5)	MARVELD3 (2.6)	SEMA3A (2.5)	GNRH1 (2.4)	ENSG00000238018 (2.4)	ENSG00000226491 (2.4)	IL17RD (2.4)	HMGA2 (2.2)	B4GALNT3 (2.2)	CHST4 (2.2)
ENSG00000101146	RAE1 PPI subnetwork	0.04	>=0.20	YTHDC2 (4.2)	PNPT1 (3.9)	RRP15 (3.9)	ZNHIT6 (3.4)	NUP160 (3.4)	SRFBP1 (3.2)	EIF3M (3.1)	C3orf26 (3.0)	KIAA0947 (2.9)	CWC27 (2.9)
ENSG00000177971	IMP3 PPI subnetwork	0.04	>=0.20	RRP15 (5.8)	ZNHIT6 (5.1)	SRFBP1 (4.9)	EIF3M (3.9)	CWC27 (3.9)	PDE12 (3.7)	C3orf26 (3.2)	KIAA0947 (3.1)	THADA (2.9)	RPS27A (2.9)
ENSG00000117318	ID3 PPI subnetwork	0.04	>=0.20	RAPSN (6.0)	FILIP1L (4.0)	DMRT2 (3.8)	LMCD1 (3.5)	NCOA1 (2.5)	ZFP36L2 (2.5)	LINC00312 (2.4)	BMP2 (2.4)	PITX1 (2.1)	ZNF614 (2.0)
GO:0003231	cardiac ventricle development	0.04	>=0.20	MYBPC3 (4.6)	C8orf49 (3.8)	GATA4 (3.5)	HAND2 (3.0)	SLMAP (2.6)	FBLN2 (2.5)	DPF3 (2.3)	LMCD1 (2.2)	ZNF821 (2.1)	BMP5 (2.1)
REACTOME_RESPONSE_TO_ELEVATED_PLATELET_CYTOSOLIC_CA2	REACTOME_RESPONSE_TO_ELEVATED_PLATELET_CYTOSOLIC_CA2	0.04	>=0.20	LTBP1 (5.1)	HP (5.1)	ENSG00000233147 (4.8)	ENSG00000229619 (3.4)	AGXT (3.2)	MSRB3 (3.2)	TAT (2.7)	CAV2 (2.6)	FILIP1L (2.4)	COL8A1 (2.3)
MP:0000364	abnormal vascular regression	0.04	>=0.20	TMEM204 (4.5)	MECOM (3.5)	BMP5 (3.3)	FILIP1L (2.9)	CCDC85A (2.5)	ADCY3 (2.4)	ZNF613 (2.4)	CSGALNACT2 (2.2)	ADAMTS6 (2.0)	CAV2 (1.9)
GO:0031490	chromatin DNA binding	0.04	>=0.20	SPSB1 (3.4)	EBF2 (3.2)	ZFP36L2 (3.0)	ELN (2.5)	LTBP1 (2.5)	PROK2 (2.3)	NCOA1 (2.2)	ADAMTS6 (2.2)	ZNF19 (2.1)	ENSG00000214353 (1.8)
MP:0000230	abnormal systemic arterial blood pressure	0.04	>=0.20	TMEM204 (4.0)	ELN (3.9)	MFAP4 (3.2)	FILIP1L (3.1)	CRISPLD2 (2.9)	LMCD1 (2.8)	LTBP1 (2.8)	FBLN2 (2.6)	MECOM (2.5)	MSRB3 (2.5)
ENSG00000111653	ING4 PPI subnetwork	0.04	>=0.20	DENND1A (2.6)	CWC27 (2.4)	TXNL4B (2.1)	UHRF1 (1.9)	CLEC16A (1.8)	CDCA2 (1.7)	IFT140 (1.5)	ZNHIT6 (1.4)	TLK2 (1.4)	C3orf26 (1.4)
GO:0051271	negative regulation of cellular component movement	0.04	>=0.20	RXFP2 (3.0)	MSRB3 (2.6)	TMEM204 (2.5)	ADAMTSL3 (2.2)	LOX (2.1)	LMCD1 (2.1)	ELN (2.0)	ENSG00000162997 (2.0)	CRISPLD2 (2.0)	HMGA2 (1.9)
MP:0003345	decreased rib number	0.04	>=0.20	TWIST2 (3.8)	WNT5A (3.4)	BMP7 (3.4)	SMAD7 (3.0)	HMGA2 (2.8)	ADAMTS6 (2.8)	EBF2 (2.7)	ROBO2 (2.7)	CCDC85A (2.5)	CDH11 (2.3)
ENSG00000127993	RBM48 PPI subnetwork	0.04	>=0.20	ZNF821 (2.8)	TXNL4B (2.7)	SMAD7 (2.5)	DLEU1 (2.4)	C3orf26 (2.1)	CSGALNACT2 (2.1)	IST1 (2.0)	CDKN3 (2.0)	ENSG00000250748 (1.9)	RUNX2 (1.8)
ENSG00000127329	PTPRB PPI subnetwork	0.04	>=0.20	LINC00312 (4.8)	MCC (3.7)	CAV2 (3.5)	FILIP1L (3.4)	TMEM204 (3.0)	CCDC85A (3.0)	LMCD1 (2.9)	FAM83B (2.8)	MECOM (2.5)	EFEMP1 (2.4)
GO:0030315	T-tubule	0.04	>=0.20	RAPSN (3.9)	MYBPC3 (2.4)	B4GALNT3 (2.3)	HMCN2 (2.1)	MSRB3 (1.9)	ELN (1.9)	NEIL2 (1.8)	RET (1.8)	SMAD7 (1.7)	ENSG00000228536 (1.7)
ENSG00000099389	ENSG00000099389 PPI subnetwork	0.04	>=0.20	FAM208A (3.4)	MLL3 (3.2)	SMEK2 (3.1)	RUNX2 (3.0)	CWC27 (2.6)	SLMAP (2.5)	CCDC66 (2.3)	VAC14 (2.3)	DNAJC27 (2.0)	BNC2 (2.0)
MP:0003049	abnormal lumbar vertebrae morphology	0.04	>=0.20	EBF2 (4.2)	LTBP4 (3.1)	ELN (2.7)	CDH11 (2.7)	ADAMTSL3 (2.6)	MFAP4 (2.5)	HMGA2 (2.5)	BMP7 (2.2)	MCC (2.2)	WNT5A (2.1)
GO:0072075	metanephric mesenchyme development	0.04	>=0.20	WT1-AS (7.5)	ADAMTS16 (3.6)	RXFP2 (3.0)	DMRT2 (2.8)	ENSG00000250748 (2.8)	ZNF19 (2.8)	ENSG00000256746 (2.3)	TLK2 (2.3)	STAU2 (2.3)	ENSG00000249082 (2.3)
MP:0001145	abnormal male reproductive system morphology	0.04	>=0.20	C8orf49 (3.2)	GATA4 (3.1)	CALB2 (3.0)	DMRT2 (2.6)	NEIL2 (2.1)	ZNF615 (2.0)	GPX7 (2.0)	BMP7 (1.9)	CRISPLD2 (1.9)	INADL (1.9)
ENSG00000008710	PKD1 PPI subnetwork	0.04	>=0.20	FILIP1L (3.1)	MSRB3 (2.9)	HMGA2 (2.9)	TGFB2 (2.6)	SLMAP (2.3)	CDH11 (2.2)	SMAD3 (2.1)	ZNF19 (2.1)	DOCK5 (2.1)	LTBP1 (2.1)
GO:0035313	wound healing, spreading of epidermal cells	0.04	>=0.20	C2orf63 (3.2)	ADAMTS16 (3.1)	MECOM (2.7)	SLC39A13 (2.5)	C2orf54 (2.5)	ENSG00000254349 (2.5)	MFAP4 (2.4)	DNAJC27 (2.3)	ZNF615 (2.2)	ENSG00000177133 (2.1)
ENSG00000162614	NEXN PPI subnetwork	0.04	>=0.20	SPTBN1 (4.0)	MSRB3 (3.2)	DOCK5 (3.1)	FILIP1L (2.9)	CAV2 (2.5)	PTPRJ (2.0)	LMCD1 (1.9)	CELF1 (1.8)	ENSG00000229619 (1.8)	SMAD3 (1.7)
MP:0000692	small spleen	0.04	>=0.20	BMP2 (3.2)	RAPSN (2.2)	SLC39A13 (2.1)	RUNX2 (1.9)	ENSG00000238018 (1.9)	LTBP1 (1.8)	LMCD1 (1.8)	RPS27A (1.7)	SPTBN1 (1.7)	THADA (1.6)
ENSG00000110880	CORO1C PPI subnetwork	0.04	>=0.20	SPTBN1 (4.1)	FILIP1L (3.0)	MSRB3 (2.9)	EFEMP1 (2.8)	SMAD3 (2.7)	CAV2 (2.6)	SLC39A13 (2.4)	LIMK1 (2.2)	DOCK5 (2.2)	PITX1 (2.1)
MP:0004200	decreased fetal size	0.04	>=0.20	FAM83B (3.7)	SMAD3 (3.6)	BMP2 (3.1)	EBF2 (2.9)	TGFB2 (2.6)	LOX (2.5)	WNT5A (2.5)	CDH11 (2.3)	MLL3 (2.0)	COL24A1 (2.0)
MP:0003743	abnormal facial morphology	0.04	>=0.20	ELN (3.2)	FAM83B (2.9)	WNT5A (2.7)	PRRG4 (2.6)	INADL (2.3)	ENSG00000254560 (2.3)	BMP7 (2.3)	SPSB1 (2.2)	EFR3B (2.0)	NCOA1 (2.0)
GO:0048661	positive regulation of smooth muscle cell proliferation	0.04	>=0.20	CCDC85A (3.9)	LINC00312 (3.7)	ENSG00000247324 (3.2)	TMEM204 (2.7)	C2orf63 (2.5)	SMAD7 (2.4)	LMCD1 (2.2)	ADAMTSL3 (1.9)	ENSG00000256746 (1.7)	DNAJC27-AS1 (1.7)
MP:0009583	increased keratinocyte proliferation	0.04	>=0.20	MARVELD3 (4.1)	C2orf54 (3.9)	FAM83B (3.7)	PRRG4 (2.9)	INADL (2.8)	PMFBP1 (2.5)	IL17RD (2.1)	RNF112 (2.0)	SMAD3 (1.9)	RET (1.8)
ENSG00000143622	RIT1 PPI subnetwork	0.04	>=0.20	ENSG00000254349 (3.4)	DOCK5 (2.5)	CDH11 (2.0)	PMFBP1 (2.0)	GNRH1 (2.0)	RNF112 (2.0)	ENSG00000226491 (1.9)	DPF3 (1.9)	RET (1.7)	IL17RD (1.6)
ENSG00000185104	FAF1 PPI subnetwork	0.04	>=0.20	AP1G1 (4.3)	TLK2 (3.4)	CSGALNACT2 (2.5)	YTHDC2 (2.5)	MAP2K4 (2.3)	SREK1IP1 (2.3)	KBTBD4 (2.0)	ATXN1L (1.8)	IST1 (1.7)	ENSG00000229619 (1.6)
GO:0031965	nuclear membrane	0.04	>=0.20	PTPMT1 (3.4)	NUP160 (2.8)	KIAA0947 (2.7)	RTN4 (2.2)	C3orf26 (2.1)	LTBP4 (2.0)	THADA (1.9)	SREK1IP1 (1.8)	PNPT1 (1.8)	RRP15 (1.7)
ENSG00000117385	LEPRE1 PPI subnetwork	0.04	>=0.20	KBTBD4 (3.4)	PTRHD1 (2.9)	MAP2K4 (2.7)	TXNL4B (2.3)	ZNF438 (2.2)	NUP160 (1.8)	SREK1IP1 (1.7)	MLL3 (1.7)	DLEU1 (1.7)	SMEK2 (1.6)
ENSG00000152684	PELO PPI subnetwork	0.04	>=0.20	NDUFS3 (3.8)	MTCH2 (3.2)	RPS27A (2.9)	COL8A1 (2.3)	MTIF2 (2.3)	PSMC3 (2.1)	SLC39A13 (2.0)	PNPT1 (1.9)	AIG1 (1.8)	DLEU1 (1.7)
MP:0002786	abnormal Leydig cell morphology	0.04	>=0.20	C8orf49 (4.7)	ENSG00000247225 (2.8)	WT1 (2.6)	C2orf54 (2.3)	EFEMP1 (2.1)	WT1-AS (2.1)	LYPLAL1 (2.0)	BNC2 (1.8)	MYBPC3 (1.8)	WNT5A (1.7)
ENSG00000167193	CRK PPI subnetwork	0.04	>=0.20	C6orf195 (3.3)	PRKCE (3.0)	SPTBN1 (2.6)	ZFP36L2 (2.6)	SMAD7 (2.4)	DENND1A (2.3)	ENSG00000238018 (2.2)	LTBP4 (2.2)	FBLN2 (2.1)	LIMK1 (2.0)
GO:0051213	dioxygenase activity	0.04	>=0.20	KDM4C (4.0)	LOX (3.3)	ZNF821 (2.7)	MLL3 (2.6)	AGXT (2.3)	TAT (2.3)	MCC (2.0)	HAND2 (2.0)	DNAJC27 (1.8)	HP (1.7)
GO:0051384	response to glucocorticoid stimulus	0.04	>=0.20	TAT (2.4)	ADCY3 (2.1)	DNAJC27-AS1 (2.1)	ENSG00000224186 (2.0)	HP (1.9)	AGXT (1.8)	PROK2 (1.8)	C6orf195 (1.7)	CAV2 (1.7)	ENSG00000214353 (1.7)
MP:0008788	abnormal fetal cardiomyocyte morphology	0.04	>=0.20	MYBPC3 (5.7)	HAND2 (3.9)	WT1 (3.3)	GATA4 (3.2)	DPF3 (3.0)	SLMAP (2.2)	LTBP1 (2.1)	LINC00486 (2.0)	CCDC88A (1.9)	ENSG00000229619 (1.7)
GO:0016641	oxidoreductase activity, acting on the CH-NH2 group of donors, oxygen as acceptor	0.04	>=0.20	COL8A1 (4.5)	THBS2 (3.9)	LOX (3.3)	FBLN2 (3.1)	ELN (2.8)	ENSG00000224186 (2.7)	ADAMTS16 (2.7)	EFEMP1 (2.7)	ENSG00000247225 (2.7)	GPX7 (2.4)
GO:0031954	positive regulation of protein autophosphorylation	0.04	>=0.20	SREK1IP1 (3.1)	ENSG00000223842 (2.2)	CWC27 (2.2)	ENSG00000226491 (2.1)	STAU2 (2.1)	B4GALNT3 (2.1)	ZNF615 (2.0)	CCDC66 (1.9)	MTIF2 (1.8)	FAM208A (1.6)
GO:0061053	somite development	0.04	>=0.20	EBF2 (3.2)	IL17RD (2.8)	BMP2 (2.6)	FAM159A (2.5)	ENSG00000226491 (2.1)	ELN (2.1)	ERC2 (2.1)	ENSG00000238018 (2.0)	BMP5 (2.0)	ROBO2 (1.9)
ENSG00000169016	E2F6 PPI subnetwork	0.04	>=0.20	TELO2 (2.8)	DENND1A (2.5)	ENSG00000224186 (2.5)	CELF1 (2.4)	SMAD7 (2.2)	IFT140 (2.0)	RUNX2 (1.9)	ZNF350 (1.9)	ZFP36L2 (1.8)	ENSG00000247225 (1.7)
ENSG00000153162	BMP6 PPI subnetwork	0.04	>=0.20	ENSG00000229619 (4.1)	RET (4.1)	IL17RD (3.5)	PRKCE (3.0)	LINC00312 (2.9)	ZNF821 (2.8)	CRISPLD2 (2.7)	MCC (2.7)	MLL3 (2.5)	BNC2 (2.5)
ENSG00000136573	BLK PPI subnetwork	0.04	>=0.20	SPI1 (3.2)	PRKCE (2.5)	SEMA3A (2.4)	PTPRJ (2.3)	SMAD7 (2.2)	COL8A1 (2.2)	EBF2 (2.1)	CCDC85A (2.0)	ENSG00000247225 (1.8)	KBTBD4 (1.8)
ENSG00000141646	SMAD4 PPI subnetwork	0.04	>=0.20	SMAD7 (4.4)	ZFP36L2 (3.1)	FAM116A (2.9)	CELF1 (2.6)	MCC (2.1)	TLK2 (2.0)	DHX38 (1.9)	RAPSN (1.9)	IST1 (1.8)	HAND2 (1.8)
MP:0002446	abnormal macrophage morphology	0.04	>=0.20	ACP2 (3.2)	NR1H3 (2.8)	CSGALNACT2 (2.7)	LINC00312 (2.7)	HP (2.6)	BMP2 (2.6)	VAC14 (2.2)	SPSB1 (2.1)	PMFBP1 (1.8)	RAPSN (1.8)
GO:0050819	negative regulation of coagulation	0.04	>=0.20	ENSG00000233147 (3.4)	AGBL2 (3.3)	AGXT (2.7)	TAT (2.7)	ADAMTS6 (2.6)	RNU6-64 (2.6)	LINC00312 (2.4)	DOCK5 (2.3)	FILIP1L (2.2)	HP (2.2)
GO:0048742	regulation of skeletal muscle fiber development	0.04	>=0.20	RAPSN (3.2)	ZNF19 (2.6)	DNAH12 (2.6)	SPATA12 (2.1)	BMP5 (2.0)	ELN (2.0)	ENSG00000229619 (1.9)	ZNF23 (1.9)	ZNF438 (1.8)	ENSG00000238018 (1.8)
MP:0003974	abnormal endocardium morphology	0.04	>=0.20	ELN (3.9)	TMEM204 (3.7)	SMAD7 (3.5)	LTBP4 (3.1)	CCDC85A (3.1)	BMP2 (3.0)	MECOM (2.8)	TELO2 (2.7)	LMCD1 (2.5)	EFEMP1 (2.4)
ENSG00000140600	SH3GL3 PPI subnetwork	0.04	>=0.20	LIMK1 (3.0)	KDM4C (2.5)	TWIST2 (2.2)	AIG1 (1.9)	ENSG00000228536 (1.9)	KIAA0947 (1.9)	STAU2 (1.7)	CHST4 (1.7)	DENND1A (1.6)	MFAP4 (1.6)
MP:0003861	abnormal nervous system development	0.04	>=0.20	ENSG00000177133 (3.3)	CCDC104 (3.1)	MCC (2.6)	AGBL2 (2.4)	ENSG00000214353 (2.4)	SEMA3A (2.4)	IFT140 (2.3)	LYPLAL1 (2.1)	DLEU1 (1.9)	LTBP1 (1.9)
GO:0050431	transforming growth factor beta binding	0.04	>=0.20	TMEM204 (4.3)	MSRB3 (4.3)	LMCD1 (3.9)	ELN (3.9)	EFEMP1 (3.8)	MFAP4 (3.6)	SMAD7 (3.4)	COL8A1 (2.9)	PTPRJ (2.9)	FBLN2 (2.7)
ENSG00000167751	KLK2 PPI subnetwork	0.04	>=0.20	AGXT (4.8)	HP (3.2)	ENSG00000256746 (2.8)	TAT (2.7)	LMCD1 (2.1)	FILIP1L (2.1)	CHST4 (2.0)	WT1 (1.9)	PMFBP1 (1.7)	COL8A1 (1.7)
MP:0002796	impaired skin barrier function	0.04	>=0.20	FAM83B (4.6)	C2orf54 (3.2)	PRRG4 (2.3)	ENSG00000233147 (1.5)	ANKFN1 (1.5)	DNAJC27-AS1 (1.3)	LTBP4 (1.3)	BMP2 (1.2)	FAM159A (1.1)	LOX (1.1)
ENSG00000092201	SUPT16H PPI subnetwork	0.04	>=0.20	ENSG00000233147 (2.6)	CWC27 (2.2)	DHX38 (2.1)	ZNHIT6 (2.0)	PDE12 (2.0)	NUP160 (2.0)	C3orf26 (2.0)	UHRF1 (1.9)	CCDC66 (1.8)	TLK2 (1.8)
GO:0031080	Nup107-160 complex	0.04	>=0.20	NUP160 (3.5)	C3orf26 (2.6)	RRP15 (2.5)	MTCH2 (2.0)	NDUFS3 (2.0)	YTHDC2 (2.0)	CELF1 (2.0)	ARF4 (1.9)	KIAA0947 (1.9)	PNPT1 (1.9)
GO:0043491	protein kinase B signaling cascade	0.04	>=0.20	HMCN2 (3.4)	ADAMTS16 (2.8)	ENSG00000162997 (2.1)	ENSG00000177133 (2.0)	ENSG00000254560 (2.0)	RXFP2 (1.9)	CAV2 (1.8)	TGFB2 (1.7)	LINC00312 (1.5)	LTBP4 (1.5)
ENSG00000116478	HDAC1 PPI subnetwork	0.04	>=0.20	UHRF1 (2.9)	MLL3 (2.7)	ZFP36L2 (2.6)	NCOA1 (2.6)	RREB1 (2.5)	CELF1 (2.4)	FNBP4 (2.4)	DHX38 (2.1)	TLK2 (2.1)	CDCA2 (1.9)
MP:0005150	cachexia	0.04	>=0.20	C8orf49 (2.9)	ACP2 (2.7)	CRISPLD2 (2.3)	TMEM204 (2.2)	SPSB1 (2.2)	GPX7 (2.1)	WT1-AS (2.0)	NCOA1 (1.9)	CDH11 (1.9)	LTBP1 (1.9)
ENSG00000105968	H2AFV PPI subnetwork	0.04	>=0.20	PTRHD1 (2.1)	TXNL4B (2.1)	ENSG00000233147 (2.1)	CWC27 (1.9)	CCDC104 (1.7)	TLK2 (1.6)	ENSG00000245954 (1.4)	CCDC66 (1.4)	UHRF1 (1.4)	ENSG00000250748 (1.4)
ENSG00000205572	SERF1B PPI subnetwork	0.04	>=0.20	FNBP4 (3.7)	KIAA0947 (3.0)	DHX38 (2.9)	ZNF350 (2.7)	SMEK2 (2.5)	RRP15 (2.4)	ENSG00000226491 (2.3)	MADD (2.2)	ZNF614 (2.2)	CWC27 (2.1)
ENSG00000172058	SERF1A PPI subnetwork	0.04	>=0.20	FNBP4 (3.7)	KIAA0947 (3.0)	DHX38 (2.9)	ZNF350 (2.7)	SMEK2 (2.5)	RRP15 (2.4)	ENSG00000226491 (2.3)	MADD (2.2)	ZNF614 (2.2)	CWC27 (2.1)
MP:0001289	persistence of hyaloid vascular system	0.04	>=0.20	BMP7 (3.3)	TMEM204 (3.1)	ENSG00000177133 (2.9)	TGFB2 (2.9)	MECOM (2.9)	BMP5 (2.6)	BMP2 (2.5)	COL8A1 (2.4)	LMCD1 (2.3)	ELN (2.1)
GO:2000826	regulation of heart morphogenesis	0.04	>=0.20	ZNF717 (2.9)	PITX1 (2.9)	COL24A1 (2.7)	GNRH1 (2.4)	ENSG00000237887 (2.4)	DMRT2 (2.3)	TGFB2 (2.2)	ENSG00000226491 (2.1)	IL17RD (2.1)	C6orf195 (2.0)
ENSG00000149968	MMP3 PPI subnetwork	0.04	>=0.20	LOX (4.9)	THBS2 (4.8)	FBLN2 (3.7)	COL8A1 (3.6)	BMP2 (3.4)	EFEMP1 (3.2)	CRISPLD2 (3.0)	LMCD1 (3.0)	CDH11 (2.9)	BMP5 (2.6)
ENSG00000125810	CD93 PPI subnetwork	0.04	>=0.20	LOX (3.5)	AGXT (3.4)	THBS2 (3.3)	SLC39A13 (3.2)	ENSG00000177133 (3.1)	FILIP1L (3.0)	TMEM204 (3.0)	LTBP4 (2.7)	TAT (2.6)	BMP5 (2.6)
ENSG00000105976	MET PPI subnetwork	0.04	>=0.20	MCC (2.4)	CAV2 (2.1)	ENSG00000233147 (2.0)	FAM83B (1.9)	AP1G1 (1.9)	PTPRJ (1.9)	SPSB1 (1.8)	IL17RD (1.8)	STAU2 (1.8)	ENSG00000247324 (1.8)
ENSG00000197956	S100A6 PPI subnetwork	0.04	>=0.20	SPTBN1 (3.4)	RPS27A (2.7)	ENSG00000214353 (2.6)	ENSG00000254349 (2.3)	RTN4 (1.9)	ENSG00000233147 (1.9)	FILIP1L (1.8)	PMFBP1 (1.8)	STAU2 (1.7)	PDE12 (1.7)
ENSG00000137309	HMGA1 PPI subnetwork	0.04	>=0.20	YTHDC2 (3.3)	CELF1 (3.0)	AP1G1 (2.9)	NUP160 (2.6)	PDE12 (2.4)	IST1 (2.3)	CENPO (2.2)	RRP15 (2.0)	FTSJD1 (2.0)	ATXN1L (2.0)
ENSG00000089159	PXN PPI subnetwork	0.04	>=0.20	FILIP1L (3.2)	SPTBN1 (2.8)	ARF4 (2.5)	LTBP1 (2.3)	SHKBP1 (2.3)	FBLN2 (2.1)	LTBP4 (2.1)	MSRB3 (2.0)	PTPRJ (2.0)	RTN4 (2.0)
MP:0011101	partial prenatal lethality	0.04	>=0.20	ELN (2.6)	SMAD3 (2.6)	IL17RD (2.6)	CDH11 (2.6)	RREB1 (2.4)	PTPRJ (2.3)	HMGA2 (2.3)	BMP5 (2.1)	RET (2.1)	TLK2 (2.0)
ENSG00000196591	HDAC2 PPI subnetwork	0.04	>=0.20	CWC27 (2.6)	DHX38 (2.5)	UHRF1 (2.5)	CELF1 (2.5)	DENND1A (2.4)	CDCA2 (2.1)	TLK2 (2.0)	ZFP36L2 (2.0)	NCOA1 (1.8)	SHKBP1 (1.7)
MP:0003703	abnormal vestibulocochlear ganglion morphology	0.04	>=0.20	WT1 (4.6)	WT1-AS (4.3)	BMP7 (4.2)	IL17RD (3.0)	SPSB1 (2.5)	DMRT2 (2.4)	C2orf54 (2.4)	MCC (2.2)	HMGA2 (1.9)	DNAH12 (1.8)
ENSG00000167283	ATP5L PPI subnetwork	0.04	>=0.20	NDUFS3 (4.7)	DLEU1 (2.6)	ENSG00000226491 (2.5)	ZNF350 (2.3)	MTIF2 (2.2)	DNAJC27 (2.2)	SLMAP (2.0)	MTCH2 (2.0)	ENSG00000244535 (1.9)	C6orf195 (1.8)
GO:0031091	platelet alpha granule	0.04	>=0.20	ENSG00000233147 (5.8)	HP (5.7)	LTBP1 (4.8)	AGXT (3.6)	TAT (3.2)	LMCD1 (2.7)	THBS2 (2.7)	MSRB3 (2.6)	ENSG00000229619 (2.4)	COL8A1 (2.2)
GO:0007043	cell-cell junction assembly	0.04	>=0.20	FAM83B (4.7)	MARVELD3 (3.5)	ADAMTS6 (2.8)	PRRG4 (2.4)	ENSG00000177133 (2.4)	ATXN1L (2.3)	ENSG00000247225 (2.2)	MSRB3 (2.2)	ENSG00000254560 (2.1)	ENSG00000249082 (2.1)
ENSG00000129460	NGDN PPI subnetwork	0.04	>=0.20	RRP15 (5.9)	SRFBP1 (5.9)	ZNHIT6 (5.5)	C3orf26 (3.5)	THADA (3.5)	CWC27 (3.3)	DHODH (3.2)	PDE12 (3.1)	EIF3M (2.9)	FTSJD1 (2.5)
ENSG00000112578	BYSL PPI subnetwork	0.04	>=0.20	RRP15 (5.7)	SRFBP1 (5.2)	ZNHIT6 (4.7)	KIAA0947 (4.0)	THADA (3.8)	PDE12 (3.5)	CWC27 (3.4)	DHX38 (3.1)	EIF3M (3.1)	FTSJD1 (3.0)
GO:0009896	positive regulation of catabolic process	0.04	>=0.20	ENSG00000226491 (2.9)	ACTRT2 (2.2)	TELO2 (2.2)	ADAMTS6 (2.1)	NEIL2 (2.0)	ZNF614 (1.9)	WBSCR28 (1.8)	RXFP2 (1.8)	C2orf63 (1.8)	FAM159A (1.8)
ENSG00000108848	LUC7L3 PPI subnetwork	0.04	>=0.20	IST1 (3.3)	TXNL4B (3.1)	CELF1 (3.1)	SMEK2 (2.6)	ZNF438 (2.6)	MAP2K4 (2.5)	AP1G1 (2.4)	SREK1IP1 (2.4)	ZNF614 (2.3)	NUP160 (2.3)
MP:0001853	heart inflammation	0.04	>=0.20	ZFP36L2 (3.1)	SPI1 (2.5)	ENSG00000229619 (2.3)	ENSG00000233147 (2.2)	TGFB2 (2.1)	CLEC16A (2.1)	CCDC85A (2.1)	RAPSN (2.0)	HMCN2 (1.8)	SPSB1 (1.7)
MP:0005608	cardiac interstitial fibrosis	0.04	>=0.20	MYBPC3 (9.4)	GATA4 (4.5)	SLMAP (4.4)	WT1-AS (2.7)	WT1 (2.6)	ENSG00000238018 (2.5)	CCDC85A (2.1)	DPF3 (2.0)	RPS27A (1.8)	FBLN2 (1.8)
MP:0003141	cardiac fibrosis	0.04	>=0.20	MYBPC3 (5.6)	LINC00312 (3.9)	LMCD1 (3.9)	FBLN2 (3.5)	GATA4 (3.4)	LOX (3.3)	CAV2 (2.9)	FILIP1L (2.7)	SLMAP (2.6)	RAPSN (2.4)
REACTOME_NCAM_SIGNALING_FOR_NEURITE_OUT:GROWTH	REACTOME_NCAM_SIGNALING_FOR_NEURITE_OUT:GROWTH	0.04	>=0.20	THBS2 (4.3)	FBLN2 (4.1)	CDH11 (3.9)	LOX (3.6)	MFAP4 (3.6)	ELN (3.4)	LTBP4 (3.3)	BMP5 (2.9)	CRISPLD2 (2.6)	ENSG00000247225 (2.4)
GO:0043566	structure-specific DNA binding	0.04	>=0.20	ZFP36L2 (4.5)	UHRF1 (3.1)	C3orf26 (2.6)	DDB2 (2.5)	GATA4 (2.3)	SMAD7 (2.3)	NUP160 (1.8)	EBF2 (1.8)	CELF1 (1.8)	DPF3 (1.6)
GO:0001825	blastocyst formation	0.04	>=0.20	ENSG00000247225 (3.4)	DPF3 (2.8)	ZNF614 (2.5)	ENSG00000254560 (2.3)	ENSG00000238018 (2.2)	TLK2 (2.2)	ENSG00000177133 (2.2)	LINC00312 (2.1)	ENSG00000162997 (2.0)	SMEK2 (1.9)
MP:0005103	abnormal retinal pigmentation	0.04	>=0.20	IL17RD (3.5)	C2orf54 (2.9)	KDM4C (2.6)	TWIST2 (2.6)	ROBO2 (2.5)	ENSG00000177133 (2.5)	ENSG00000228536 (2.2)	ARHGEF3 (2.1)	ZNF19 (2.1)	ZNF438 (2.0)
GO:0045766	positive regulation of angiogenesis	0.04	>=0.20	RXFP2 (3.3)	ENSG00000256746 (3.1)	LOX (3.0)	C8orf49 (3.0)	THBS2 (2.9)	COL8A1 (2.9)	AGBL2 (2.9)	ADAMTS16 (2.7)	TWIST2 (2.6)	EFR3B (2.5)
ENSG00000144668	ITGA9 PPI subnetwork	0.04	>=0.20	THBS2 (3.0)	ENSG00000228536 (2.7)	LIMK1 (2.6)	FILIP1L (2.6)	ACTRT2 (2.6)	WBSCR28 (2.6)	COL8A1 (2.5)	CDH11 (2.5)	SPI1 (2.5)	PTPRJ (2.4)
GO:0034968	histone lysine methylation	0.04	>=0.20	FNBP4 (3.2)	ZNF613 (3.0)	GPR45 (2.7)	MADD (2.6)	MLL3 (2.6)	CELF1 (2.5)	RNU6-64 (2.5)	RREB1 (2.4)	LINC00486 (2.4)	FAM159A (2.1)
GO:0050818	regulation of coagulation	0.04	>=0.20	ENSG00000233147 (3.3)	AGBL2 (3.1)	LINC00312 (3.0)	RNU6-64 (2.6)	CAV2 (2.4)	ENSG00000226491 (2.3)	AGXT (2.2)	DOCK5 (2.2)	FILIP1L (2.1)	EFEMP1 (2.0)
ENSG00000189403	HMGB1 PPI subnetwork	0.04	>=0.20	NCOA1 (2.5)	WT1 (2.3)	IFT140 (2.1)	ENSG00000233147 (1.9)	ZFP36L2 (1.8)	ENSG00000245954 (1.8)	TWIST2 (1.7)	WNT5A (1.6)	WT1-AS (1.5)	YTHDC2 (1.5)
MP:0000141	abnormal vertebral body morphology	0.04	>=0.20	ELN (4.3)	EBF2 (3.1)	CDH11 (2.8)	BMP7 (2.7)	FBLN2 (2.5)	TGFB2 (2.4)	B4GALNT3 (2.3)	PITX1 (2.3)	SMAD3 (2.2)	LTBP4 (2.1)
ENSG00000187837	HIST1H1C PPI subnetwork	0.05	>=0.20	FNBP4 (4.3)	ENSG00000226491 (2.8)	RPS27A (2.5)	UHRF1 (2.4)	ELN (2.3)	ENSG00000250748 (2.2)	CCDC104 (2.2)	YTHDC2 (2.2)	CDCA2 (2.2)	ZNF23 (2.2)
REACTOME_NCAM1_INTERACTIONS	REACTOME_NCAM1_INTERACTIONS	0.05	>=0.20	THBS2 (5.3)	CDH11 (4.7)	MFAP4 (4.4)	LOX (4.0)	ELN (4.0)	FBLN2 (3.7)	BMP5 (3.7)	LTBP4 (3.5)	CRISPLD2 (3.3)	TGFB2 (3.2)
MP:0000269	abnormal heart looping	0.05	>=0.20	GATA4 (4.7)	MYBPC3 (4.7)	HAND2 (4.3)	IL17RD (3.2)	SMAD7 (3.2)	MCC (2.7)	CHST4 (2.4)	TGFB2 (2.3)	WNT5A (2.2)	EFR3B (2.2)
ENSG00000125538	IL1B PPI subnetwork	0.05	>=0.20	PROK2 (6.7)	FILIP1L (3.0)	LINC00312 (2.9)	ENSG00000247225 (2.7)	HP (2.5)	SPI1 (2.3)	ZFP36L2 (2.2)	AIG1 (2.1)	ENSG00000254560 (2.0)	CSGALNACT2 (1.9)
ENSG00000106991	ENG PPI subnetwork	0.05	>=0.20	SMAD7 (5.3)	ADAMTS6 (4.2)	LMCD1 (4.2)	LTBP1 (4.0)	TMEM204 (4.0)	BMP5 (3.5)	COL8A1 (3.2)	MCC (2.9)	ENSG00000228536 (2.9)	SMAD3 (2.8)
ENSG00000129691	ASH2L PPI subnetwork	0.05	>=0.20	MLL3 (3.4)	CELF1 (3.3)	RREB1 (2.5)	KBTBD4 (2.3)	CLEC16A (2.3)	NCOA1 (2.1)	FNBP4 (2.0)	NUP160 (1.8)	ZNF438 (1.6)	FAM208A (1.5)
ENSG00000135862	LAMC1 PPI subnetwork	0.05	>=0.20	INADL (3.7)	SPTBN1 (3.6)	IL17RD (3.6)	FBLN2 (3.0)	ENSG00000228536 (2.8)	ADAMTSL3 (2.5)	ENSG00000237887 (2.5)	TMEM204 (2.4)	CRISPLD2 (2.4)	MSRB3 (2.2)
ENSG00000100311	PDGFB PPI subnetwork	0.05	>=0.20	TWIST2 (2.9)	TMEM204 (2.7)	MARVELD3 (2.6)	FAM83B (2.5)	THBS2 (2.5)	AGBL2 (2.3)	LMCD1 (2.2)	SLC39A13 (2.2)	SMAD3 (2.2)	LOX (2.2)
ENSG00000168542	COL3A1 PPI subnetwork	0.05	>=0.20	EFEMP1 (4.2)	LOX (3.8)	THBS2 (3.7)	SPTBN1 (3.1)	TWIST2 (3.0)	CDH11 (2.9)	MFAP4 (2.5)	ATXN1L (2.5)	LTBP1 (2.4)	ENSG00000162997 (2.4)
MP:0004272	abnormal basement membrane morphology	0.05	>=0.20	TMEM204 (4.8)	ELN (3.2)	SPTBN1 (3.2)	CRISPLD2 (3.1)	CAV2 (3.0)	THBS2 (2.9)	FILIP1L (2.9)	MECOM (2.8)	GPX7 (2.6)	LTBP4 (2.6)
GO:0045937	positive regulation of phosphate metabolic process	0.05	>=0.20	ADAMTSL3 (3.0)	SMAD3 (2.7)	HMGA2 (2.4)	ZNF717 (2.4)	CAV2 (2.2)	BMP5 (2.2)	SEMA3A (2.2)	GNRH1 (2.2)	EBF2 (2.1)	MSRB3 (2.0)
GO:0010562	positive regulation of phosphorus metabolic process	0.05	>=0.20	ADAMTSL3 (3.0)	SMAD3 (2.7)	HMGA2 (2.4)	ZNF717 (2.4)	CAV2 (2.2)	BMP5 (2.2)	SEMA3A (2.2)	GNRH1 (2.2)	EBF2 (2.1)	MSRB3 (2.0)
ENSG00000196415	PRTN3 PPI subnetwork	0.05	>=0.20	PROK2 (5.8)	HP (4.2)	MFAP4 (3.6)	RNF112 (3.1)	EFR3B (2.7)	SPI1 (2.5)	LOX (2.4)	FAM83B (2.4)	SPSB1 (2.3)	CSGALNACT2 (2.2)
MP:0001257	increased body length	0.05	>=0.20	DMRT2 (3.6)	CRISPLD2 (3.0)	LOX (2.9)	CCDC85A (2.5)	ENSG00000223842 (2.4)	LINC00486 (2.4)	RUNX2 (2.4)	TAT (2.3)	ELN (2.3)	MARVELD3 (2.2)
ENSG00000170142	UBE2E1 PPI subnetwork	0.05	>=0.20	CDKN3 (6.6)	CDCA2 (6.1)	UHRF1 (3.3)	KCTD9 (2.9)	CENPO (2.8)	MAP2K4 (2.4)	SMAD3 (2.3)	GNRH1 (2.0)	ENSG00000245954 (1.8)	KBTBD4 (1.8)
ENSG00000155363	MOV10 PPI subnetwork	0.05	>=0.20	CCDC66 (2.7)	FNBP4 (2.5)	CELF1 (2.4)	ENSG00000233147 (2.0)	HMCN2 (2.0)	DHODH (1.9)	CCDC104 (1.8)	DNAJC27-AS1 (1.8)	ENSG00000245954 (1.8)	SPTBN1 (1.8)
MP:0011091	complete prenatal lethality	0.05	>=0.20	BMP2 (3.3)	RREB1 (2.5)	BMP7 (2.4)	HMGA2 (2.3)	LTBP1 (2.2)	WNT5A (2.1)	GATA4 (2.1)	MCC (1.9)	FAM83B (1.9)	LOX (1.9)
ENSG00000164867	NOS3 PPI subnetwork	0.05	>=0.20	MYBPC3 (3.4)	BMP5 (2.6)	TMEM204 (2.5)	CAV2 (2.3)	LTBP4 (2.1)	BMP2 (2.1)	TXNL4B (2.0)	SLMAP (1.9)	ENSG00000228536 (1.8)	ENSG00000162997 (1.8)
ENSG00000125482	TTF1 PPI subnetwork	0.05	>=0.20	SRFBP1 (3.8)	RRP15 (3.4)	ZNHIT6 (2.9)	DHX38 (2.7)	TXNL4B (2.6)	CCDC66 (2.5)	DLEU1 (2.5)	THADA (2.3)	ATXN1L (2.2)	C3orf26 (2.2)
MP:0004423	abnormal squamosal bone morphology	0.05	>=0.20	CDH11 (4.2)	MECOM (3.3)	LTBP1 (3.0)	WNT5A (3.0)	HAND2 (2.9)	BMP5 (2.9)	SEMA3A (2.6)	LOX (2.5)	RUNX2 (2.3)	C6orf195 (2.2)
KEGG_DORSO_VENTRAL_AXIS_FORMATION	KEGG_DORSO_VENTRAL_AXIS_FORMATION	0.05	>=0.20	EBF2 (2.9)	C8orf49 (2.8)	TMEM204 (2.6)	CLEC16A (2.5)	SMAD3 (2.4)	ENSG00000247324 (2.0)	WT1-AS (2.0)	CRISPLD2 (1.9)	ENSG00000254560 (1.9)	SPSB1 (1.8)
MP:0001302	eyelids open at birth	0.05	>=0.20	PITX1 (3.3)	EBF2 (3.1)	BNC2 (2.7)	SMAD3 (2.7)	HMGA2 (2.6)	MCC (2.5)	TGFB2 (2.5)	SEMA3A (2.5)	WNT5A (2.4)	ADAMTS16 (2.3)
MP:0004620	cervical vertebral fusion	0.05	>=0.20	BMP5 (4.5)	RAPSN (4.3)	PITX1 (3.6)	ENSG00000244535 (3.4)	TGFB2 (3.1)	RUNX2 (2.8)	COL24A1 (2.8)	ADAMTSL3 (2.7)	HMGA2 (2.7)	IL17RD (2.6)
REACTOME_CLASS_B2_SECRETIN_FAMILY_RECEPTORS	REACTOME_CLASS_B2_SECRETIN_FAMILY_RECEPTORS	0.05	>=0.20	WNT5A (3.7)	BMP5 (3.6)	BMP7 (3.4)	RET (3.4)	BMP2 (3.0)	CALB2 (2.9)	LTBP4 (2.6)	ERC2 (2.5)	HAND2 (2.3)	IL17RD (2.0)
ENSG00000006747	SCIN PPI subnetwork	0.05	>=0.20	SPTBN1 (4.1)	MSRB3 (3.8)	FILIP1L (3.6)	ENSG00000229619 (2.7)	LMCD1 (2.3)	CAV2 (2.2)	EFEMP1 (2.1)	B4GALNT3 (2.1)	DOCK5 (2.1)	PITX1 (2.0)
GO:0070848	response to growth factor stimulus	0.05	>=0.20	COL8A1 (2.7)	RUNX2 (2.6)	LINC00486 (2.6)	ENSG00000250748 (2.3)	MCC (2.2)	BMP2 (2.2)	CDH11 (2.2)	ACTRT2 (2.0)	HMGA2 (2.0)	SMAD7 (1.9)
GO:0005501	retinoid binding	0.05	>=0.20	BMP7 (3.5)	CALB2 (3.3)	IL17RD (3.2)	CHST4 (3.2)	WT1 (3.0)	EFEMP1 (2.8)	SPATA12 (2.8)	LYPLAL1 (2.7)	ENSG00000177133 (2.5)	EBF2 (2.2)
ENSG00000183751	TBL3 PPI subnetwork	0.05	>=0.20	RRP15 (5.4)	SRFBP1 (4.9)	ZNHIT6 (4.7)	CWC27 (3.4)	C3orf26 (3.3)	PDE12 (3.2)	EIF3M (3.0)	THADA (3.0)	DHODH (2.6)	PNPT1 (2.4)
GO:0003713	transcription coactivator activity	0.05	>=0.20	TLK2 (3.2)	DENND1A (2.8)	DPF3 (2.6)	CELF1 (2.6)	MLL3 (2.4)	KBTBD4 (2.4)	RREB1 (2.4)	NCOA1 (2.3)	ZFP36L2 (2.0)	SLMAP (2.0)
REACTOME_RNA_POLYMERASE_I_RNA_POLYMERASE_III_AND_MITOCHONDRIAL_TRANSCRIPTION	REACTOME_RNA_POLYMERASE_I_RNA_POLYMERASE_III_AND_MITOCHONDRIAL_TRANSCRIPTION	0.05	>=0.20	ZNHIT6 (3.0)	SRFBP1 (2.8)	DLEU1 (2.7)	RRP15 (2.7)	CCDC66 (2.6)	TELO2 (2.5)	ZNF23 (2.5)	THADA (2.3)	NEIL2 (1.9)	KDM4C (1.8)
ENSG00000133116	KL PPI subnetwork	0.05	>=0.20	ERC2 (3.6)	TWIST2 (3.3)	HAND2 (3.0)	BMP2 (2.6)	CDH11 (2.4)	DNAJC27-AS1 (2.3)	ANKFN1 (2.3)	WT1 (2.3)	STAU2 (2.3)	BMP7 (2.2)
REACTOME_MEIOTIC_SYNAPSIS	REACTOME_MEIOTIC_SYNAPSIS	0.05	>=0.20	FAM208A (2.2)	WBSCR28 (1.9)	ENSG00000245954 (1.9)	IFT140 (1.8)	CDCA2 (1.8)	C6orf195 (1.5)	ATXN1L (1.5)	GNRH1 (1.5)	RNU6-64 (1.4)	DDB2 (1.4)
ENSG00000041982	TNC PPI subnetwork	0.05	>=0.20	TMEM204 (4.5)	CAV2 (4.0)	MSRB3 (3.1)	RNF112 (3.1)	LTBP1 (2.9)	ELN (2.7)	LMCD1 (2.5)	C6orf195 (2.3)	MECOM (2.3)	TGFB2 (2.3)
GO:0001938	positive regulation of endothelial cell proliferation	0.05	>=0.20	LINC00486 (3.4)	ADAMTS6 (2.8)	LINC00312 (2.7)	TMEM204 (2.7)	MCC (2.4)	ENSG00000250748 (2.4)	LMCD1 (2.3)	ENSG00000256746 (2.2)	ZNF717 (2.1)	ZNF613 (2.0)
GO:0043414	macromolecule methylation	0.05	>=0.20	RNU6-64 (3.9)	CCDC66 (3.6)	CELF1 (3.0)	TELO2 (2.8)	ZNF438 (2.6)	MLL3 (2.3)	FAM208A (2.2)	KIAA0947 (2.2)	SRFBP1 (2.1)	ZNF613 (1.9)
ENSG00000165699	TSC1 PPI subnetwork	0.05	>=0.20	SPTBN1 (2.6)	ERC2 (2.5)	STAU2 (2.5)	IFT140 (2.4)	HMGA2 (2.2)	B4GALNT3 (2.2)	ENSG00000177133 (2.2)	CDKN3 (2.1)	RTN4 (2.1)	CAV2 (2.0)
ENSG00000101654	RNMT PPI subnetwork	0.05	>=0.20	ENSG00000250748 (2.4)	C3orf26 (2.4)	ENSG00000177133 (2.2)	DLEU1 (2.2)	DHX38 (1.8)	CWC27 (1.8)	ENSG00000244535 (1.7)	TXNL4B (1.7)	SREK1IP1 (1.7)	PTPMT1 (1.6)
MP:0004568	fusion of glossopharyngeal and vagus nerve	0.05	>=0.20	WT1 (3.5)	BNC2 (2.9)	ZNF438 (2.9)	LTBP4 (2.8)	HMCN2 (2.5)	LTBP1 (2.4)	LIMK1 (2.4)	WT1-AS (2.2)	EFEMP1 (1.9)	CRISPLD2 (1.9)
ENSG00000087903	RFX2 PPI subnetwork	0.05	>=0.20	YTHDC2 (4.2)	C2orf63 (2.7)	FAM208A (2.6)	MLL3 (2.5)	CCDC66 (2.3)	KDM4C (2.3)	DNAH12 (2.2)	THADA (2.1)	UHRF1 (2.0)	IFT140 (1.9)
GO:0002573	myeloid leukocyte differentiation	0.05	>=0.20	ENSG00000238018 (2.3)	ENSG00000177133 (2.0)	RUNX2 (2.0)	ZFP36L2 (1.9)	FTSJD1 (1.8)	ENSG00000223842 (1.7)	PRRG4 (1.7)	ENSG00000228536 (1.7)	DPF3 (1.6)	COL24A1 (1.5)
ENSG00000134202	GSTM3 PPI subnetwork	0.05	>=0.20	SPTBN1 (2.7)	MSRB3 (2.6)	LMCD1 (2.6)	SPSB1 (2.5)	MECOM (2.5)	ADAMTS6 (2.4)	B4GALNT3 (2.2)	ENSG00000237887 (2.2)	PRRG4 (2.1)	ENSG00000249082 (2.1)
ENSG00000171105	INSR PPI subnetwork	0.05	>=0.20	CELF1 (3.2)	FAM83B (2.6)	CAV2 (2.5)	MAP2K4 (2.4)	HMGA2 (2.2)	RTN4 (2.1)	ZFP36L2 (2.1)	SMAD3 (2.0)	EBF2 (1.7)	SPTBN1 (1.6)
REACTOME_RNA_POLYMERASE_I_TRANSCRIPTION_TERMINATION	REACTOME_RNA_POLYMERASE_I_TRANSCRIPTION_TERMINATION	0.05	>=0.20	RRP15 (3.3)	SRFBP1 (3.2)	ZNF23 (2.9)	TXNL4B (2.7)	C3orf26 (2.7)	SMEK2 (2.7)	ZNHIT6 (2.6)	DHX38 (2.4)	DLEU1 (2.3)	CCDC66 (2.3)
MP:0002752	abnormal somatic nervous system morphology	0.05	>=0.20	SEMA3A (4.3)	MECOM (3.1)	DMRT2 (3.0)	RET (2.7)	ENSG00000254560 (2.5)	ROBO2 (2.5)	HMGA2 (2.5)	CCDC85A (2.4)	BMP7 (2.1)	LINC00312 (2.0)
MP:0003755	abnormal palate morphology	0.05	>=0.20	WNT5A (5.1)	ROBO2 (3.5)	PITX1 (3.3)	CDH11 (3.1)	EBF2 (3.0)	BMP2 (2.8)	BMP7 (2.6)	RUNX2 (2.5)	COL24A1 (2.4)	SEMA3A (2.3)
GO:0001935	endothelial cell proliferation	0.05	>=0.20	COL8A1 (2.9)	TMEM204 (2.7)	LMCD1 (2.6)	GNRH1 (2.4)	ADAMTS6 (2.3)	EFEMP1 (2.3)	BMP5 (2.1)	LINC00486 (2.1)	MCC (2.1)	ZNF717 (2.0)
MP:0008023	abnormal styloid process morphology	0.05	>=0.20	WNT5A (3.6)	SEMA3A (3.5)	MSRB3 (3.2)	BMP5 (2.9)	LTBP1 (2.9)	TMEM204 (2.7)	EBF2 (2.7)	IL17RD (2.7)	MECOM (2.5)	CDH11 (2.4)
ENSG00000185920	PTCH1 PPI subnetwork	0.05	>=0.20	BNC2 (4.0)	EBF2 (3.5)	IFT140 (3.4)	DLEU1 (3.3)	B4GALNT3 (3.3)	ADAMTS6 (2.6)	CDKN3 (2.5)	ENSG00000249082 (2.1)	CDCA2 (1.9)	PRKCE (1.9)
REACTOME_PLATELET_DEGRANULATION	REACTOME_PLATELET_DEGRANULATION	0.05	>=0.20	HP (5.3)	LTBP1 (5.3)	ENSG00000233147 (4.8)	AGXT (3.3)	ENSG00000229619 (3.1)	MSRB3 (3.0)	TAT (2.7)	CAV2 (2.4)	LMCD1 (2.3)	COL8A1 (2.3)
ENSG00000141551	CSNK1D PPI subnetwork	0.05	>=0.20	ZNHIT6 (4.0)	SRFBP1 (3.5)	RRP15 (3.5)	KIAA0947 (3.0)	C3orf26 (2.9)	THADA (2.9)	TELO2 (2.9)	PDE12 (2.8)	PNPT1 (2.4)	DHX38 (2.4)
MP:0006054	spinal hemorrhage	0.05	>=0.20	CDH11 (4.8)	MFAP4 (4.4)	FBLN2 (4.1)	LOX (3.9)	THBS2 (3.4)	BMP5 (2.7)	CSGALNACT2 (2.5)	TWIST2 (2.4)	SEMA3A (2.2)	PDE12 (2.1)
MP:0003795	abnormal bone structure	0.05	>=0.20	THBS2 (4.4)	BMP2 (3.2)	COL8A1 (3.1)	RUNX2 (3.0)	CDH11 (3.0)	ENSG00000177133 (2.9)	SLC39A13 (2.8)	ADCY3 (2.4)	SMAD7 (2.3)	LOX (2.2)
ENSG00000169925	BRD3 PPI subnetwork	0.05	>=0.20	TXNL4B (3.0)	C3orf26 (2.8)	CWC27 (2.5)	CCDC104 (2.0)	ENSG00000226491 (1.9)	DENND1A (1.9)	C2orf63 (1.8)	ENSG00000233147 (1.8)	UHRF1 (1.7)	CLEC16A (1.7)
KEGG_MELANOGENESIS	KEGG_MELANOGENESIS	0.05	>=0.20	BMP7 (4.8)	BMP2 (3.2)	IL17RD (2.9)	C2orf54 (2.7)	FBLN2 (2.6)	WNT5A (2.3)	ENSG00000249082 (2.3)	PRKCE (2.3)	TGFB2 (2.3)	MCC (2.2)
GO:0030279	negative regulation of ossification	0.05	>=0.20	RXFP2 (3.2)	ADAMTS6 (3.1)	ENSG00000249082 (3.0)	FAM159A (2.9)	ENSG00000224186 (2.6)	RUNX2 (1.9)	COL24A1 (1.9)	ENSG00000223842 (1.8)	LINC00486 (1.7)	RREB1 (1.7)
MP:0002884	abnormal branchial arch morphology	0.05	>=0.20	HAND2 (3.0)	WT1 (2.1)	ATXN1L (2.0)	BMP7 (2.0)	MECOM (1.9)	COL24A1 (1.9)	ZNF821 (1.8)	RUNX2 (1.7)	WNT5A (1.7)	FTSJD1 (1.7)
ENSG00000137177	KIF13A PPI subnetwork	0.05	>=0.20	VAC14 (4.0)	ATXN1L (3.6)	FTSJD1 (3.6)	TXNL4B (3.2)	PHLPP2 (3.2)	KBTBD4 (2.6)	DHX38 (2.3)	PDE12 (2.2)	RREB1 (2.2)	HYDIN (2.2)
ENSG00000198000	NOL8 PPI subnetwork	0.05	>=0.20	CELF1 (3.2)	IST1 (3.2)	AP1G1 (3.0)	SREK1IP1 (2.9)	KBTBD4 (2.9)	DHX38 (2.5)	TXNL4B (2.5)	VAC14 (2.4)	ZNF438 (2.3)	NUP160 (2.3)
GO:0072078	nephron tubule morphogenesis	0.05	>=0.20	B4GALNT3 (3.4)	ENSG00000228536 (3.4)	HYDIN (3.0)	C6orf195 (2.5)	ZNF19 (2.5)	IL17RD (2.4)	HMGA2 (2.3)	ADAMTS16 (2.2)	DMRT2 (2.1)	ENSG00000226491 (2.1)
REACTOME_IRAK2_MEDIATED_ACTIVATION_OF_TAK1_COMPLEX_UPON_TLR78_OR_9_STIMULATION	REACTOME_IRAK2_MEDIATED_ACTIVATION_OF_TAK1_COMPLEX_UPON_TLR78_OR_9_STIMULATION	0.05	>=0.20	ENSG00000254349 (2.6)	ENSG00000223842 (2.5)	KBTBD4 (2.4)	ZNF438 (1.9)	FTSJD1 (1.8)	HYDIN (1.8)	ZNF821 (1.7)	ANKFN1 (1.7)	ADAMTS16 (1.6)	TLK2 (1.6)
MP:0003396	abnormal embryonic hematopoiesis	0.05	>=0.20	MECOM (4.4)	ZFP36L2 (4.1)	TMEM204 (3.5)	LTBP1 (3.0)	ENSG00000214353 (2.5)	KIAA0947 (2.3)	SMAD7 (2.3)	SPI1 (2.3)	RREB1 (2.1)	SPTBN1 (1.8)
ENSG00000151914	DST PPI subnetwork	0.05	>=0.20	ADAMTS6 (3.4)	SPTBN1 (3.0)	PITX1 (2.8)	MSRB3 (2.5)	CAV2 (2.4)	EFEMP1 (2.0)	TLK2 (1.9)	ANKFN1 (1.9)	TMEM204 (1.9)	INADL (1.8)
ENSG00000178950	GAK PPI subnetwork	0.05	>=0.20	TWIST2 (2.4)	SLMAP (2.3)	PMFBP1 (2.2)	KDM4C (2.1)	CLEC16A (2.1)	MLL3 (2.1)	FILIP1L (1.9)	FAM159A (1.9)	THADA (1.8)	RPS27A (1.8)
GO:0048511	rhythmic process	0.05	>=0.20	LINC00312 (3.7)	CCDC85A (2.9)	RXFP2 (2.7)	C8orf49 (2.4)	NEIL2 (2.3)	SEMA3A (2.0)	MCC (1.9)	GPR45 (1.7)	MADD (1.7)	GNRH1 (1.7)
MP:0006055	abnormal vascular endothelial cell morphology	0.05	>=0.20	TMEM204 (5.0)	CAV2 (4.0)	LOX (3.2)	FBLN2 (3.2)	LMCD1 (2.9)	LTBP1 (2.2)	TWIST2 (2.1)	CCDC85A (2.1)	SLC39A13 (2.1)	MECOM (1.9)
ENSG00000149136	SSRP1 PPI subnetwork	0.05	>=0.20	ENSG00000233147 (2.9)	NUP160 (2.4)	CWC27 (2.3)	ZNHIT6 (2.2)	DHX38 (2.1)	UHRF1 (1.9)	ENSG00000250748 (1.8)	THADA (1.7)	C3orf26 (1.5)	CDCA2 (1.5)
MP:0002639	micrognathia	0.05	>=0.20	ENSG00000177133 (4.5)	ENSG00000249082 (3.1)	EBF2 (3.1)	RUNX2 (2.9)	SEMA3A (2.5)	WNT5A (2.4)	C6orf195 (2.4)	TGFB2 (2.1)	ENSG00000224186 (2.1)	ENSG00000229619 (2.1)
MP:0001823	thymus hypoplasia	0.05	>=0.20	ENSG00000245954 (2.8)	ENSG00000214353 (2.1)	SREK1IP1 (1.9)	ZFP36L2 (1.9)	WT1-AS (1.9)	ENSG00000247324 (1.8)	BMP7 (1.8)	STAU2 (1.8)	WT1 (1.6)	LTBP1 (1.6)
GO:0042481	regulation of odontogenesis	0.05	>=0.20	ENSG00000249082 (3.7)	ENSG00000254349 (3.2)	PITX1 (3.1)	ADAMTSL3 (3.0)	TGFB2 (2.6)	AGBL2 (2.1)	SRFBP1 (2.0)	C2orf54 (2.0)	IL17RD (2.0)	DNAJC27-AS1 (1.9)
MP:0002792	abnormal retinal vasculature morphology	0.05	>=0.20	FILIP1L (2.7)	TMEM204 (2.6)	ZFP36L2 (2.3)	MECOM (2.2)	SPSB1 (2.2)	DPF3 (2.0)	CALB2 (2.0)	LOX (1.9)	CAV2 (1.9)	LMCD1 (1.8)
ENSG00000198563	DDX39B PPI subnetwork	0.05	>=0.20	TLK2 (3.6)	FNBP4 (3.1)	FAM208A (2.7)	CELF1 (2.5)	ZNF614 (2.5)	SMEK2 (2.4)	YTHDC2 (2.3)	ZNF350 (2.2)	RPS27A (2.2)	IST1 (2.1)
ENSG00000215412	ENSG00000215412 PPI subnetwork	0.05	>=0.20	TLK2 (3.6)	FNBP4 (3.1)	FAM208A (2.7)	CELF1 (2.5)	ZNF614 (2.5)	SMEK2 (2.4)	YTHDC2 (2.3)	ZNF350 (2.2)	RPS27A (2.2)	IST1 (2.1)
ENSG00000215425	DDX39B PPI subnetwork	0.05	>=0.20	TLK2 (3.6)	FNBP4 (3.1)	FAM208A (2.7)	CELF1 (2.5)	ZNF614 (2.5)	SMEK2 (2.4)	YTHDC2 (2.3)	ZNF350 (2.2)	RPS27A (2.2)	IST1 (2.1)
GO:0048732	gland development	0.05	>=0.20	TWIST2 (3.2)	WNT5A (3.0)	PITX1 (2.8)	ADAMTS6 (2.7)	SMAD3 (2.7)	BMP7 (2.4)	SEMA3A (2.4)	ENSG00000256746 (2.4)	ENSG00000249082 (2.3)	HMGA2 (2.2)
ENSG00000185386	MAPK11 PPI subnetwork	0.05	>=0.20	ZFP36L2 (4.3)	DNAJC27 (2.5)	FILIP1L (2.4)	ARHGEF3 (2.3)	PRKCE (2.1)	FAM116A (2.1)	ZNF438 (2.0)	C8orf49 (2.0)	SREK1IP1 (1.9)	LIMK1 (1.9)
GO:0001502	cartilage condensation	0.05	>=0.20	COL24A1 (4.6)	COL8A1 (2.9)	ENSG00000247324 (2.8)	GPR45 (2.6)	RNU6-64 (2.5)	ADAMTS6 (2.0)	LMCD1 (1.9)	LINC00486 (1.9)	ADAMTSL3 (1.9)	ENSG00000254560 (1.9)
GO:0030336	negative regulation of cell migration	0.05	>=0.20	RXFP2 (3.0)	ADAMTSL3 (2.7)	MSRB3 (2.6)	TMEM204 (2.4)	LOX (2.3)	HMGA2 (2.1)	ENSG00000162997 (2.1)	ELN (2.0)	CRISPLD2 (2.0)	LTBP1 (1.9)
ENSG00000161202	DVL3 PPI subnetwork	0.05	>=0.20	IL17RD (3.0)	ATXN1L (2.9)	ENSG00000249082 (2.9)	TLK2 (2.8)	BMP7 (2.6)	RREB1 (2.5)	KCTD9 (2.2)	ANKFN1 (2.2)	WNT5A (2.1)	ZNF717 (2.0)
GO:0042054	histone methyltransferase activity	0.05	>=0.20	CELF1 (3.5)	MLL3 (3.4)	RREB1 (2.5)	MADD (2.3)	NCOA1 (2.3)	TELO2 (2.3)	FNBP4 (2.2)	RNU6-64 (2.2)	ZNF613 (2.0)	C8orf49 (1.8)
GO:0032355	response to estradiol stimulus	0.05	>=0.20	ENSG00000162997 (3.0)	HAND2 (2.4)	BMP7 (2.2)	WNT5A (2.1)	WT1 (2.1)	FILIP1L (1.9)	TWIST2 (1.9)	DNAJC27-AS1 (1.8)	C2orf63 (1.8)	CRISPLD2 (1.8)
MP:0002682	decreased mature ovarian follicle number	0.05	>=0.20	WT1 (2.3)	C8orf49 (2.2)	LINC00312 (2.2)	DNAJC27-AS1 (2.1)	WT1-AS (2.1)	PHLPP2 (2.1)	C6orf195 (1.8)	CDH11 (1.7)	ZFP36L2 (1.6)	CELF1 (1.6)
GO:0046620	regulation of organ growth	0.05	>=0.20	WT1-AS (4.6)	ENSG00000256746 (3.5)	ZNF19 (3.1)	GATA4 (2.6)	C8orf49 (2.6)	ENSG00000214353 (2.5)	ENSG00000226491 (2.5)	MYBPC3 (2.4)	MSRB3 (1.9)	AGBL2 (1.8)
MP:0003730	abnormal photoreceptor inner segment morphology	0.05	>=0.20	CCDC104 (3.1)	DPF3 (2.6)	C6orf195 (2.3)	ZNF438 (2.0)	C2orf54 (1.9)	COL8A1 (1.9)	C2orf63 (1.8)	CCDC66 (1.8)	ENSG00000247324 (1.7)	CSGALNACT2 (1.6)
MP:0000751	myopathy	0.05	>=0.20	LTBP4 (5.2)	ELN (4.9)	FBLN2 (3.9)	RAPSN (3.5)	MFAP4 (3.2)	LMCD1 (3.1)	THBS2 (3.1)	CRISPLD2 (2.5)	HMCN2 (2.5)	MYBPC3 (2.3)
GO:0046889	positive regulation of lipid biosynthetic process	0.05	>=0.20	ENSG00000226491 (3.4)	WBSCR28 (2.9)	ANKFN1 (2.8)	ENSG00000238018 (2.6)	ENSG00000214353 (2.6)	ZNF614 (2.3)	DNAJC27-AS1 (2.2)	COL24A1 (2.1)	ENSG00000223842 (2.1)	CCDC85A (1.5)
MP:0002177	abnormal outer ear morphology	0.05	>=0.20	SEMA3A (4.2)	HMGA2 (3.9)	MECOM (3.5)	SMAD3 (3.4)	INADL (2.4)	LTBP1 (2.1)	MCC (2.1)	ENSG00000254560 (2.1)	DMRT2 (2.0)	FAM83B (1.9)
ENSG00000071127	WDR1 PPI subnetwork	0.05	>=0.20	ENSG00000229619 (3.8)	MSRB3 (3.6)	RTN4 (3.1)	SPTBN1 (2.6)	RAPSN (2.4)	CAV2 (2.3)	MECOM (2.2)	ADAMTS6 (2.2)	SHKBP1 (2.2)	MARVELD3 (2.2)
ENSG00000051382	PIK3CB PPI subnetwork	0.05	>=0.20	TWIST2 (3.3)	INADL (3.2)	SPI1 (3.1)	TMEM204 (2.7)	CCDC85A (2.4)	MARVELD3 (2.2)	LOX (2.2)	MECOM (2.1)	SHKBP1 (2.1)	SPTBN1 (2.0)
GO:0001706	endoderm formation	0.05	>=0.20	C8orf49 (3.8)	HMGA2 (2.8)	GATA4 (2.8)	MCC (2.8)	ADAMTS6 (2.6)	RXFP2 (2.5)	ENSG00000226491 (2.5)	INADL (2.3)	ENSG00000256746 (2.2)	LINC00486 (2.2)
MP:0005159	azoospermia	0.05	>=0.20	WT1-AS (2.6)	TSSK1B (2.4)	ZNF438 (2.2)	FAM208A (2.2)	TWIST2 (2.2)	C8orf49 (1.6)	WT1 (1.6)	RNU6-64 (1.5)	GPR45 (1.5)	RXFP2 (1.3)
GO:0042327	positive regulation of phosphorylation	0.05	>=0.20	ADAMTSL3 (3.0)	SMAD3 (2.7)	HMGA2 (2.5)	SEMA3A (2.2)	EBF2 (2.2)	ZNF717 (2.2)	CAV2 (2.2)	BMP5 (2.2)	GNRH1 (2.1)	COL8A1 (2.0)
ENSG00000078061	ARAF PPI subnetwork	0.05	>=0.20	MARVELD3 (3.0)	SMAD3 (2.8)	AIG1 (2.7)	CELF1 (2.4)	INADL (2.3)	YTHDC2 (2.2)	KCTD9 (2.1)	PITX1 (1.8)	MAP2K4 (1.8)	DOCK5 (1.8)
ENSG00000092208	GEMIN2 PPI subnetwork	0.05	>=0.20	ZNHIT6 (3.2)	ZNF614 (3.0)	RRP15 (2.9)	C3orf26 (2.2)	EIF3M (1.8)	ROBO2 (1.8)	LINC00312 (1.8)	NUP160 (1.7)	HMGA2 (1.7)	FTSJD1 (1.6)
MP:0004076	abnormal vitelline vascular remodeling	0.05	>=0.20	MYBPC3 (3.8)	TMEM204 (3.4)	HAND2 (3.3)	MECOM (3.2)	GATA4 (2.4)	SMAD7 (2.3)	ELN (2.3)	CCDC85A (2.2)	MLL3 (1.9)	RREB1 (1.9)
ENSG00000183520	UTP11L PPI subnetwork	0.05	>=0.20	RRP15 (5.8)	SRFBP1 (4.9)	ZNHIT6 (4.8)	CWC27 (3.7)	C3orf26 (3.5)	THADA (3.2)	EIF3M (3.2)	FTSJD1 (3.1)	DHODH (3.0)	PNPT1 (2.8)
GO:0044427	chromosomal part	0.05	>=0.20	CDCA2 (5.6)	CDKN3 (4.8)	UHRF1 (4.7)	CENPO (3.9)	DDB2 (2.4)	C3orf26 (2.1)	NUP160 (2.0)	KCTD9 (1.7)	FAM208A (1.7)	IFT140 (1.4)
ENSG00000065150	IPO5 PPI subnetwork	0.05	>=0.20	KCTD9 (3.6)	ENSG00000226491 (2.7)	KIAA0947 (2.5)	PTPMT1 (2.3)	MTCH2 (2.2)	NDUFS3 (2.1)	THADA (2.0)	PSMC3 (2.0)	AP1G1 (1.8)	ENSG00000233147 (1.8)
ENSG00000102010	BMX PPI subnetwork	0.06	>=0.20	CAV2 (3.7)	MYBPC3 (3.0)	MAP2K4 (2.8)	SPSB1 (2.3)	FILIP1L (2.3)	SPI1 (2.2)	COL24A1 (2.2)	TMEM204 (2.1)	TWIST2 (2.1)	MCC (2.0)
ENSG00000187079	TEAD1 PPI subnetwork	0.06	>=0.20	RAPSN (3.5)	MLL3 (2.6)	RREB1 (2.3)	FAM116A (2.1)	PTRHD1 (2.0)	PRKCE (2.0)	DNAJC27 (2.0)	TGFB2 (2.0)	DPF3 (1.8)	GPR45 (1.8)
ENSG00000197265	GTF2E2 PPI subnetwork	0.06	>=0.20	SRFBP1 (2.6)	NUP160 (2.3)	MTCH2 (2.2)	FAM116A (2.2)	SREK1IP1 (2.2)	CWC27 (2.1)	ARF4 (2.0)	HAND2 (2.0)	EIF3M (1.9)	PDE12 (1.9)
GO:0005544	calcium-dependent phospholipid binding	0.06	>=0.20	CAV2 (2.6)	CSGALNACT2 (2.2)	RTN4 (2.0)	ENSG00000226491 (2.0)	CALB2 (2.0)	FILIP1L (1.9)	DOCK5 (1.9)	STAU2 (1.8)	KCTD9 (1.7)	ARHGEF3 (1.7)
MP:0000259	abnormal vascular development	0.06	>=0.20	TMEM204 (4.3)	CCDC85A (4.0)	MECOM (3.3)	SPTBN1 (2.2)	MAP2K4 (2.0)	BMP2 (2.0)	BMP7 (1.9)	ZFP36L2 (1.8)	ADAMTSL3 (1.8)	PRKCE (1.8)
ENSG00000137259	HIST1H2AB PPI subnetwork	0.06	>=0.20	ZNHIT6 (2.7)	CWC27 (2.6)	ENSG00000233147 (2.5)	THADA (2.2)	RRP15 (2.2)	C3orf26 (2.1)	PDE12 (2.1)	DLEU1 (2.0)	NUP160 (1.9)	IFT140 (1.9)
ENSG00000168274	HIST1H2AE PPI subnetwork	0.06	>=0.20	ZNHIT6 (2.7)	CWC27 (2.6)	ENSG00000233147 (2.5)	THADA (2.2)	RRP15 (2.2)	C3orf26 (2.1)	PDE12 (2.1)	DLEU1 (2.0)	NUP160 (1.9)	IFT140 (1.9)
ENSG00000164338	UTP15 PPI subnetwork	0.06	>=0.20	RRP15 (6.0)	ZNHIT6 (5.3)	SRFBP1 (5.1)	CWC27 (3.8)	EIF3M (3.8)	PDE12 (3.5)	C3orf26 (3.1)	THADA (3.1)	FTSJD1 (3.0)	KIAA0947 (2.9)
MP:0001577	anemia	0.06	>=0.20	LTBP1 (2.5)	NCOA1 (2.3)	ZFP36L2 (2.2)	MLL3 (1.8)	SHKBP1 (1.7)	DPF3 (1.5)	SPI1 (1.4)	LOX (1.4)	SMAD3 (1.4)	ENSG00000214353 (1.4)
GO:0001708	cell fate specification	0.06	>=0.20	PITX1 (3.4)	DMRT2 (2.6)	ZNF615 (2.5)	ROBO2 (2.5)	ENSG00000254560 (2.2)	PMFBP1 (2.0)	ACTRT2 (1.9)	HMGA2 (1.8)	ENSG00000224186 (1.8)	ENSG00000249082 (1.8)
ENSG00000169062	UPF3A PPI subnetwork	0.06	>=0.20	FNBP4 (4.8)	FAM208A (3.9)	TXNL4B (3.4)	CELF1 (2.9)	KIAA0947 (2.8)	CCDC66 (2.7)	TLK2 (2.6)	SREK1IP1 (2.4)	PNPT1 (2.2)	ZNHIT6 (2.0)
REACTOME_MEIOTIC_RECOMBINATION	REACTOME_MEIOTIC_RECOMBINATION	0.06	>=0.20	ENSG00000233147 (3.0)	CDCA2 (2.9)	CENPO (2.6)	DDB2 (2.4)	UHRF1 (2.2)	DNAH12 (2.2)	THADA (2.1)	C6orf195 (2.1)	CDKN3 (1.9)	CCDC88A (1.8)
GO:0019840	isoprenoid binding	0.06	>=0.20	BMP7 (3.3)	CALB2 (3.3)	CHST4 (3.2)	IL17RD (3.0)	WT1 (3.0)	LYPLAL1 (2.8)	SPATA12 (2.7)	EFEMP1 (2.7)	ENSG00000177133 (2.6)	EBF2 (2.2)
MP:0008209	decreased pre-B cell number	0.06	>=0.20	RUNX2 (2.8)	SPI1 (2.8)	ZFP36L2 (2.7)	CLEC16A (2.5)	FAM159A (2.5)	ZNF613 (2.2)	MLL3 (2.1)	ZNF614 (2.1)	PTPRJ (1.9)	SMEK2 (1.8)
GO:0048017	inositol lipid-mediated signaling	0.06	>=0.20	RXFP2 (2.6)	TLK2 (2.0)	RNF112 (1.8)	DOCK5 (1.7)	FAM83B (1.7)	ADAMTS16 (1.7)	CENPO (1.7)	KCTD9 (1.7)	SLC39A13 (1.5)	ELN (1.5)
GO:0048015	phosphatidylinositol-mediated signaling	0.06	>=0.20	RXFP2 (2.6)	TLK2 (2.0)	RNF112 (1.8)	DOCK5 (1.7)	FAM83B (1.7)	ADAMTS16 (1.7)	CENPO (1.7)	KCTD9 (1.7)	SLC39A13 (1.5)	ELN (1.5)
ENSG00000122965	RBM19 PPI subnetwork	0.06	>=0.20	RRP15 (4.9)	ZNHIT6 (4.4)	THADA (4.1)	KIAA0947 (3.9)	SRFBP1 (3.8)	CWC27 (3.5)	NUP160 (3.4)	DHODH (3.2)	YTHDC2 (3.1)	TELO2 (3.0)
GO:0042800	histone methyltransferase activity (H3-K4 specific)	0.06	>=0.20	MLL3 (3.9)	NEIL2 (2.9)	MADD (2.9)	CELF1 (2.8)	RREB1 (2.8)	ZNF717 (2.2)	LINC00486 (2.0)	IST1 (2.0)	GATA4 (1.9)	FAM208A (1.9)
ENSG00000163904	SENP2 PPI subnetwork	0.06	>=0.20	TSSK1B (2.5)	ENSG00000254560 (2.4)	FAM116A (2.0)	ZNF438 (2.0)	LIMK1 (1.8)	ENSG00000224186 (1.8)	CSGALNACT2 (1.5)	KDM4C (1.5)	EIF3M (1.4)	ATXN1L (1.4)
MP:0001882	abnormal lactation	0.06	>=0.20	SPSB1 (3.3)	FBLN2 (2.9)	CRISPLD2 (2.7)	CAV2 (2.6)	TAT (2.5)	LTBP1 (2.4)	RET (2.1)	HYDIN (1.9)	ADCY3 (1.8)	GNRH1 (1.7)
ENSG00000169891	REPS2 PPI subnetwork	0.06	>=0.20	NCOA1 (3.6)	CDKN3 (3.1)	DENND1A (2.8)	ENSG00000224186 (2.4)	ERC2 (2.3)	SHKBP1 (2.1)	LIMK1 (2.0)	PTPRJ (1.9)	SPI1 (1.9)	ENSG00000247324 (1.8)
ENSG00000112592	TBP PPI subnetwork	0.06	>=0.20	CCDC66 (2.4)	ZNHIT6 (2.4)	NUP160 (2.0)	MLL3 (2.0)	NCOA1 (1.9)	DLEU1 (1.9)	CELF1 (1.9)	DHX38 (1.9)	KIAA0947 (1.8)	PSMC3 (1.8)
ENSG00000172288	CDY1 PPI subnetwork	0.06	>=0.20	DNAH12 (2.2)	ENSG00000226491 (1.9)	SREK1IP1 (1.9)	TLK2 (1.9)	C6orf195 (1.8)	COL24A1 (1.7)	CCDC88A (1.7)	C2orf54 (1.4)	ENSG00000256746 (1.4)	ZNF438 (1.4)
ENSG00000172352	CDY1B PPI subnetwork	0.06	>=0.20	DNAH12 (2.2)	ENSG00000226491 (1.9)	SREK1IP1 (1.9)	TLK2 (1.9)	C6orf195 (1.8)	COL24A1 (1.7)	CCDC88A (1.7)	C2orf54 (1.4)	ENSG00000256746 (1.4)	ZNF438 (1.4)
ENSG00000104368	PLAT PPI subnetwork	0.06	>=0.20	AGXT (4.1)	HP (3.5)	THBS2 (3.1)	TAT (2.9)	LOX (2.5)	ENSG00000224186 (2.3)	RNF112 (2.2)	CRISPLD2 (2.2)	SPSB1 (2.1)	SMAD3 (2.1)
GO:0045598	regulation of fat cell differentiation	0.06	>=0.20	SMAD7 (2.3)	SMEK2 (2.1)	TWIST2 (2.1)	C2orf63 (2.0)	BMP2 (2.0)	RUNX2 (1.9)	IL17RD (1.9)	HMGA2 (1.8)	LTBP1 (1.8)	BMP7 (1.8)
ENSG00000125686	MED1 PPI subnetwork	0.06	>=0.20	MLL3 (3.6)	RREB1 (3.6)	KBTBD4 (2.9)	ZFP36L2 (2.8)	C8orf49 (2.5)	MAP2K4 (2.5)	NCOA1 (2.4)	DHX38 (2.2)	CELF1 (2.2)	SMAD7 (2.0)
GO:0070169	positive regulation of biomineral tissue development	0.06	>=0.20	ENSG00000228536 (3.3)	DMRT2 (2.9)	ENSG00000223842 (2.4)	ENSG00000177133 (2.3)	BMP5 (2.2)	TWIST2 (2.1)	PRKCE (2.0)	LTBP4 (2.0)	MCC (2.0)	IL17RD (2.0)
MP:0005565	increased blood urea nitrogen level	0.06	>=0.20	EFEMP1 (3.6)	SLC39A13 (2.7)	ADAMTS16 (2.5)	ZFP36L2 (2.4)	ENSG00000247225 (2.3)	DOCK5 (2.2)	MECOM (1.9)	SMAD7 (1.8)	LYPLAL1 (1.6)	LOX (1.5)
MP:0001303	abnormal lens morphology	0.06	>=0.20	DOCK5 (3.0)	DPF3 (2.5)	RAPSN (2.1)	B4GALNT3 (2.0)	MCC (1.9)	FAM208A (1.8)	ENSG00000228536 (1.8)	FAM83B (1.7)	ADAMTS6 (1.6)	C8orf49 (1.6)
MP:0002114	abnormal axial skeleton morphology	0.06	>=0.20	BMP2 (4.8)	BMP7 (3.6)	SMAD7 (3.3)	HMGA2 (3.1)	RUNX2 (2.9)	COL24A1 (2.7)	CDH11 (2.7)	WNT5A (2.4)	EBF2 (2.3)	GPX7 (2.3)
MP:0004768	abnormal axonal transport	0.06	>=0.20	KCTD9 (3.3)	SPTBN1 (3.1)	ENSG00000162997 (3.0)	EBF2 (3.0)	IST1 (2.5)	RTN4 (2.4)	DNAJC27 (2.3)	MADD (2.3)	ANKFN1 (2.2)	MLL3 (2.1)
ENSG00000107807	TLX1 PPI subnetwork	0.06	>=0.20	WT1 (4.3)	WT1-AS (3.7)	HAND2 (3.1)	SMEK2 (2.8)	ENSG00000229619 (2.7)	SLMAP (2.5)	WBSCR28 (2.5)	C2orf63 (2.2)	NR1H3 (2.1)	MSRB3 (1.9)
MP:0005598	decreased ventricle muscle contractility	0.06	>=0.20	MYBPC3 (8.7)	CAV2 (4.0)	GATA4 (3.6)	SLMAP (3.0)	FBLN2 (2.8)	HAND2 (2.5)	ENSG00000214353 (2.4)	ENSG00000238018 (2.3)	RAPSN (2.0)	SPTBN1 (1.8)
ENSG00000136352	NKX2-1 PPI subnetwork	0.06	>=0.20	WT1 (3.2)	GATA4 (2.9)	SMAD3 (2.8)	ENSG00000237887 (2.8)	PTPRJ (2.7)	DENND1A (2.7)	STAU2 (2.4)	RREB1 (2.4)	ZFP36L2 (2.3)	SPSB1 (2.2)
ENSG00000161939	C17orf49 PPI subnetwork	0.06	>=0.20	ZNF614 (2.8)	MLL3 (2.4)	ZNF438 (2.3)	ZNF717 (2.3)	KBTBD4 (2.2)	CELF1 (2.1)	MAP2K4 (2.0)	DHX38 (2.0)	RRP15 (1.8)	CWC27 (1.8)
GO:0035270	endocrine system development	0.06	>=0.20	ENSG00000249082 (2.6)	ADAMTS6 (2.5)	WT1-AS (2.2)	ENSG00000237887 (2.2)	TSSK1B (2.2)	PITX1 (2.2)	ENSG00000226491 (1.9)	ENSG00000247324 (1.9)	ENSG00000223842 (1.8)	ENSG00000244535 (1.8)
GO:0032103	positive regulation of response to external stimulus	0.06	>=0.20	CHST4 (3.2)	DNAJC27-AS1 (2.9)	ACP2 (2.4)	EFEMP1 (2.2)	ADAMTSL3 (2.2)	ENSG00000244535 (2.0)	RASGEF1A (2.0)	NR1H3 (2.0)	LINC00312 (1.9)	MFAP4 (1.9)
ENSG00000113658	SMAD5 PPI subnetwork	0.06	>=0.20	SMAD7 (5.4)	ZNF350 (3.4)	ZNF615 (2.6)	GATA4 (2.2)	HAND2 (2.1)	MCC (2.1)	FILIP1L (2.0)	SEMA3A (2.0)	HMGA2 (2.0)	MSRB3 (1.9)
REACTOME_HORMONE_LIGAND:BINDING_RECEPTORS	REACTOME_HORMONE_LIGAND:BINDING_RECEPTORS	0.06	>=0.20	ENSG00000249082 (4.9)	PITX1 (4.6)	C8orf49 (3.1)	CRISPLD2 (2.2)	KCTD9 (2.1)	NEIL2 (2.0)	PMFBP1 (1.8)	DOCK5 (1.7)	DMRT2 (1.6)	DLEU1 (1.6)
MP:0001286	abnormal eye development	0.06	>=0.20	IL17RD (3.2)	PITX1 (3.2)	TGFB2 (3.1)	WNT5A (3.1)	ENSG00000177133 (3.0)	CDH11 (2.8)	FBLN2 (2.8)	BMP5 (2.8)	BMP2 (2.8)	ADAMTSL3 (2.5)
GO:0005932	microtubule basal body	0.06	>=0.20	CCDC104 (8.5)	IFT140 (5.8)	CCDC66 (4.1)	AGBL2 (4.1)	THADA (3.2)	ZNF19 (3.0)	C2orf63 (2.9)	DNAJC27 (2.6)	ZNF23 (2.5)	PHLPP2 (2.1)
MP:0002161	abnormal fertility/fecundity	0.06	>=0.20	DMRT2 (3.3)	BMP7 (2.9)	FAM83B (2.6)	C1QTNF4 (2.4)	BMP2 (2.3)	MADD (2.2)	ENSG00000256746 (2.1)	ENSG00000228536 (2.0)	EBF2 (2.0)	HMGA2 (1.9)
GO:0016571	histone methylation	0.06	>=0.20	RNU6-64 (3.2)	CELF1 (3.0)	FNBP4 (2.8)	ZNF613 (2.7)	RREB1 (2.3)	MLL3 (2.3)	TELO2 (2.2)	FAM159A (2.2)	MADD (2.1)	ZNF438 (1.9)
GO:0032147	activation of protein kinase activity	0.06	>=0.20	ENSG00000249082 (3.1)	RNU6-64 (2.7)	LINC00486 (2.6)	FAM116A (2.2)	RET (2.1)	B4GALNT3 (2.0)	ENSG00000228536 (2.0)	TGFB2 (1.9)	ENSG00000229619 (1.8)	GPR45 (1.7)
MP:0000131	abnormal long bone epiphysis morphology	0.06	>=0.20	BMP5 (4.2)	LOX (3.4)	CAV2 (3.3)	COL8A1 (3.2)	LMCD1 (3.1)	GPX7 (2.8)	TGFB2 (2.6)	CDH11 (2.5)	ELN (2.4)	BMP2 (2.2)
ENSG00000125845	BMP2 PPI subnetwork	0.06	>=0.20	SMAD7 (6.1)	BMP5 (4.2)	RET (3.5)	CDH11 (3.3)	LTBP1 (3.2)	ADAMTS6 (3.2)	WNT5A (2.9)	LMCD1 (2.8)	BMP2 (2.7)	MCC (2.7)
MP:0004214	abnormal long bone diaphysis morphology	0.06	>=0.20	CDH11 (4.9)	THBS2 (3.9)	COL8A1 (3.7)	TMEM204 (3.5)	ELN (2.7)	ENSG00000250748 (2.7)	ZFP36L2 (2.7)	COL24A1 (2.5)	LIMK1 (2.3)	C2orf63 (2.3)
MP:0000747	muscle weakness	0.06	>=0.20	RAPSN (5.6)	FBLN2 (2.2)	NCOA1 (2.1)	DMRT2 (2.1)	ENSG00000162997 (2.1)	DNAJC27 (2.1)	VAC14 (2.1)	RTN4 (2.0)	GPX7 (2.0)	PHLPP2 (1.9)
MP:0009399	increased skeletal muscle fiber size	0.06	>=0.20	RAPSN (7.4)	SLC39A13 (2.5)	SPTBN1 (2.1)	LMCD1 (2.0)	DLEU1 (2.0)	FBLN2 (1.9)	ELN (1.9)	DNAH12 (1.9)	HMCN2 (1.9)	LTBP4 (1.9)
GO:0003281	ventricular septum development	0.06	>=0.20	HAND2 (3.8)	C8orf49 (3.2)	ZNF821 (3.0)	FBLN2 (2.2)	DPF3 (2.2)	MCC (2.1)	TGFB2 (2.0)	SPATA12 (2.0)	BMP2 (1.9)	GATA4 (1.9)
MP:0002904	increased circulating parathyroid hormone level	0.06	>=0.20	WT1 (3.1)	ZNF613 (2.9)	FILIP1L (2.8)	WT1-AS (2.5)	GPX7 (2.5)	CDH11 (2.5)	ENSG00000247225 (2.3)	THADA (2.1)	MARVELD3 (2.0)	EFEMP1 (1.9)
ENSG00000112651	MRPL2 PPI subnetwork	0.06	>=0.20	RRP15 (5.8)	ZNHIT6 (4.7)	SRFBP1 (4.6)	CWC27 (3.9)	C3orf26 (3.0)	DHODH (3.0)	THADA (2.9)	KIAA0947 (2.8)	EIF3M (2.7)	TELO2 (2.7)
REACTOME_SIGNALING_BY_PDGF	REACTOME_SIGNALING_BY_PDGF	0.06	>=0.20	THBS2 (4.7)	TMEM204 (3.9)	LOX (3.6)	COL8A1 (3.6)	CRISPLD2 (3.6)	ELN (3.5)	FBLN2 (3.2)	CDH11 (3.1)	FILIP1L (2.6)	SLC39A13 (2.6)
REACTOME_TIGHT_JUNCTION_INTERACTIONS	REACTOME_TIGHT_JUNCTION_INTERACTIONS	0.06	>=0.20	MARVELD3 (6.8)	INADL (3.3)	PRRG4 (3.3)	C2orf54 (2.9)	WT1 (2.8)	CHST4 (2.3)	ADAMTS16 (2.1)	MECOM (2.1)	RASGEF1A (2.0)	MFAP4 (2.0)
MP:0002953	thick ventricular wall	0.06	>=0.20	MYBPC3 (6.5)	SLMAP (3.4)	RAPSN (2.8)	CAV2 (2.6)	DPF3 (2.5)	MFAP4 (2.4)	GATA4 (2.3)	ENSG00000238018 (2.2)	FBLN2 (2.1)	LTBP1 (2.0)
ENSG00000164251	F2RL1 PPI subnetwork	0.06	>=0.20	HP (5.6)	AGXT (3.6)	PRRG4 (2.6)	ENSG00000247225 (2.6)	PHLPP2 (2.4)	INADL (2.3)	MARVELD3 (2.3)	FAM159A (2.1)	RET (2.0)	GPX7 (1.9)
MP:0000107	abnormal frontal bone morphology	0.06	>=0.20	WNT5A (4.6)	PITX1 (4.6)	BMP2 (4.0)	RUNX2 (3.4)	SMAD3 (3.4)	EBF2 (3.0)	CDH11 (3.0)	IL17RD (2.4)	HMGA2 (2.2)	COL24A1 (2.2)
ENSG00000115966	ATF2 PPI subnetwork	0.06	>=0.20	NCOA1 (2.7)	CSGALNACT2 (2.5)	ZFP36L2 (2.2)	TLK2 (2.0)	ZNF821 (2.0)	ANKFN1 (1.9)	SMAD3 (1.9)	LINC00312 (1.9)	TSSK1B (1.8)	FILIP1L (1.7)
ENSG00000184270	HIST2H2AB PPI subnetwork	0.06	>=0.20	TLK2 (3.1)	DENND1A (2.3)	LIMK1 (2.1)	C2orf54 (1.9)	ENSG00000224186 (1.8)	RTN4 (1.7)	ZNF821 (1.7)	DLEU1 (1.6)	LINC00312 (1.6)	ZNF717 (1.6)
ENSG00000165659	DACH1 PPI subnetwork	0.06	>=0.20	PITX1 (4.6)	SEMA3A (3.9)	ENSG00000249082 (2.8)	RUNX2 (2.7)	MLL3 (2.5)	RAPSN (2.5)	ZNF438 (2.1)	HMGA2 (1.9)	MAP2K4 (1.9)	ZNF19 (1.9)
GO:0051222	positive regulation of protein transport	0.06	>=0.20	ENSG00000256746 (3.7)	ENSG00000223842 (2.5)	LINC00486 (2.5)	ANKFN1 (2.3)	ZNF717 (2.0)	ADAMTS6 (2.0)	ENSG00000254349 (2.0)	PITX1 (1.8)	DNAH12 (1.7)	ENSG00000233147 (1.7)
ENSG00000162521	RBBP4 PPI subnetwork	0.06	>=0.20	TLK2 (2.9)	DENND1A (2.8)	NCOA1 (2.5)	MLL3 (2.3)	DHX38 (2.2)	UHRF1 (2.1)	SHKBP1 (2.1)	FAM208A (2.0)	ENSG00000254349 (1.8)	CENPO (1.6)
GO:0004623	phospholipase A2 activity	0.06	>=0.20	NR1H3 (5.7)	ACP2 (3.0)	LYPLAL1 (2.9)	ENSG00000229619 (2.2)	SPATA12 (2.1)	CLEC16A (2.0)	ADAMTSL3 (2.0)	DPF3 (1.9)	ACTRT2 (1.9)	CHST4 (1.9)
GO:0060428	lung epithelium development	0.06	>=0.20	ENSG00000226491 (4.6)	SPATA12 (3.8)	BMP5 (3.3)	C2orf54 (2.5)	ENSG00000177133 (2.4)	ADAMTSL3 (2.3)	SEMA3A (2.2)	MECOM (2.1)	ADAMTS6 (2.0)	PITX1 (2.0)
MP:0004204	absent stapes	0.06	>=0.20	SEMA3A (4.2)	BMP5 (4.0)	MECOM (3.5)	HMGA2 (3.5)	LTBP1 (3.2)	DMRT2 (3.1)	BNC2 (2.9)	WNT5A (2.9)	RUNX2 (2.9)	EBF2 (2.7)
GO:0051240	positive regulation of multicellular organismal process	0.06	>=0.20	RXFP2 (3.4)	ENSG00000256746 (3.0)	GNRH1 (2.8)	GPR45 (2.3)	SPSB1 (1.9)	RNU6-64 (1.8)	RET (1.7)	BMP2 (1.7)	HMCN2 (1.6)	FILIP1L (1.6)
MP:0001711	abnormal placenta morphology	0.06	>=0.20	SMAD3 (3.1)	ZFP36L2 (2.5)	BMP7 (2.4)	DHODH (2.4)	TAT (2.4)	DPF3 (2.4)	FAM83B (2.3)	HP (2.3)	GATA4 (2.3)	RREB1 (2.2)
GO:2000146	negative regulation of cell motility	0.06	>=0.20	RXFP2 (3.1)	MSRB3 (2.4)	TMEM204 (2.4)	ADAMTSL3 (2.4)	LOX (2.3)	HMGA2 (2.0)	CRISPLD2 (2.0)	ELN (2.0)	LMCD1 (2.0)	LTBP1 (1.9)
GO:0048745	smooth muscle tissue development	0.06	>=0.20	SPATA12 (3.5)	ZNF717 (3.3)	PITX1 (3.1)	TLK2 (2.9)	ADAMTSL3 (2.8)	ENSG00000224186 (2.6)	FILIP1L (2.5)	FAM83B (2.3)	ZNF19 (2.2)	SEMA3A (2.1)
MP:0003400	kinked neural tube	0.06	>=0.20	HMGA2 (3.2)	BMP7 (3.1)	LTBP1 (3.0)	RREB1 (2.8)	ACTRT2 (2.7)	MSRB3 (2.6)	IL17RD (2.5)	CDH11 (2.4)	SMAD7 (2.4)	ENSG00000238018 (2.3)
ENSG00000197860	SGTB PPI subnetwork	0.06	>=0.20	TLK2 (2.2)	PDE12 (1.9)	SMEK2 (1.9)	GPX7 (1.9)	MFAP4 (1.8)	DNAJC27-AS1 (1.7)	DMRT2 (1.7)	PNPT1 (1.6)	NUP160 (1.6)	CRISPLD2 (1.6)
ENSG00000143632	ACTA1 PPI subnetwork	0.06	>=0.20	FILIP1L (3.5)	SLMAP (3.4)	SPTBN1 (3.1)	MSRB3 (2.9)	HMGA2 (2.4)	ENSG00000229619 (2.4)	DOCK5 (2.3)	LMCD1 (2.2)	LTBP1 (2.0)	IL17RD (2.0)
GO:0032403	protein complex binding	0.06	>=0.20	ELN (3.8)	TMEM204 (3.8)	COL8A1 (3.5)	LOX (3.4)	THBS2 (3.2)	SPTBN1 (3.0)	ENSG00000238018 (2.9)	SPI1 (2.9)	LTBP1 (2.8)	FILIP1L (2.7)
GO:0032868	response to insulin stimulus	0.06	>=0.20	DMRT2 (2.9)	ENSG00000247225 (2.5)	LYPLAL1 (2.1)	RTN4 (1.9)	ENSG00000254349 (1.9)	ENSG00000223842 (1.9)	ENSG00000224186 (1.9)	ENSG00000177133 (1.8)	ENSG00000250748 (1.8)	ENSG00000162997 (1.8)
GO:0071363	cellular response to growth factor stimulus	0.06	>=0.20	RUNX2 (2.8)	ENSG00000250748 (2.8)	COL8A1 (2.8)	LINC00486 (2.6)	MCC (2.2)	BMP2 (2.1)	HMGA2 (2.0)	HAND2 (2.0)	ACTRT2 (2.0)	CDH11 (1.9)
MP:0004189	abnormal alveolar process morphology	0.06	>=0.20	RUNX2 (3.9)	COL24A1 (3.9)	CDH11 (3.1)	THBS2 (2.7)	WNT5A (2.3)	GPX7 (2.2)	C8orf49 (2.1)	LOX (2.0)	DNAJC27-AS1 (2.0)	ACP2 (1.9)
GO:0002688	regulation of leukocyte chemotaxis	0.06	>=0.20	C2orf54 (3.8)	LINC00312 (3.0)	DNAJC27-AS1 (2.7)	ACP2 (2.6)	COL8A1 (2.6)	ADAMTSL3 (2.4)	RXFP2 (2.4)	MFAP4 (2.2)	THBS2 (2.1)	CRISPLD2 (2.1)
MP:0000221	decreased leukocyte cell number	0.06	>=0.20	WNT5A (2.5)	MCC (2.3)	PNPT1 (2.2)	SLC39A13 (2.1)	RUNX2 (2.0)	AGXT (1.9)	ANKFN1 (1.9)	BMP2 (1.8)	FNBP4 (1.7)	DDB2 (1.7)
ENSG00000118058	MLL PPI subnetwork	0.06	>=0.20	CWC27 (2.3)	KBTBD4 (2.2)	CELF1 (2.2)	TLK2 (1.9)	RRP15 (1.9)	MLL3 (1.9)	ZNHIT6 (1.8)	DENND1A (1.8)	IFT140 (1.8)	SRFBP1 (1.8)
GO:0001889	liver development	0.06	>=0.20	ENSG00000223842 (3.0)	TAT (2.8)	ENSG00000226491 (2.7)	RNU6-64 (2.7)	LYPLAL1 (2.5)	GATA4 (2.1)	SREK1IP1 (2.1)	ZFP36L2 (2.0)	RREB1 (2.0)	C2orf54 (2.0)
ENSG00000112526	ENSG00000112526 PPI subnetwork	0.06	>=0.20	C2orf54 (2.6)	DENND1A (2.3)	TXNL4B (2.3)	UHRF1 (2.3)	CLEC16A (1.8)	RXFP2 (1.7)	ENSG00000233147 (1.6)	CDCA2 (1.6)	C3orf26 (1.5)	CDKN3 (1.5)
ENSG00000204256	BRD2 PPI subnetwork	0.06	>=0.20	C2orf54 (2.6)	DENND1A (2.3)	TXNL4B (2.3)	UHRF1 (2.3)	CLEC16A (1.8)	RXFP2 (1.7)	ENSG00000233147 (1.6)	CDCA2 (1.6)	C3orf26 (1.5)	CDKN3 (1.5)
ENSG00000215077	BRD2 PPI subnetwork	0.06	>=0.20	C2orf54 (2.6)	DENND1A (2.3)	TXNL4B (2.3)	UHRF1 (2.3)	CLEC16A (1.8)	RXFP2 (1.7)	ENSG00000233147 (1.6)	CDCA2 (1.6)	C3orf26 (1.5)	CDKN3 (1.5)
ENSG00000197459	HIST1H2BH PPI subnetwork	0.06	>=0.20	PDE12 (2.1)	ENSG00000233147 (2.1)	CCDC66 (2.0)	ARF4 (1.8)	CCDC88A (1.7)	NUP160 (1.7)	PSMC3 (1.7)	EIF3M (1.6)	BNC2 (1.4)	CDCA2 (1.4)
MP:0001258	decreased body length	0.06	>=0.20	CDH11 (3.4)	BMP2 (3.4)	EFEMP1 (3.1)	SEMA3A (2.9)	BMP7 (2.9)	GPX7 (2.7)	ENSG00000247324 (2.4)	RREB1 (2.4)	LOX (2.3)	ENSG00000228536 (2.3)
MP:0003290	intestinal hypoperistalsis	0.06	>=0.20	SLMAP (3.9)	CRISPLD2 (3.4)	LTBP4 (3.2)	ADAMTSL3 (3.1)	ENSG00000229619 (2.9)	HAND2 (2.8)	MFAP4 (2.8)	BNC2 (2.5)	RET (2.3)	LTBP1 (2.2)
GO:0001974	blood vessel remodeling	0.06	>=0.20	ELN (4.0)	TSSK1B (3.2)	LINC00486 (2.7)	AIG1 (2.4)	LTBP4 (2.3)	LMCD1 (2.2)	CCDC85A (2.2)	LOX (2.1)	HMCN2 (2.0)	RXFP2 (2.0)
GO:0004954	prostanoid receptor activity	0.06	>=0.20	BNC2 (3.3)	RUNX2 (3.2)	ENSG00000229619 (2.3)	ZNF615 (2.1)	HMCN2 (1.9)	ZNF717 (1.8)	DMRT2 (1.8)	ADCY3 (1.7)	LTBP1 (1.7)	NR1H3 (1.6)
GO:0004953	icosanoid receptor activity	0.06	>=0.20	BNC2 (3.3)	RUNX2 (3.2)	ENSG00000229619 (2.3)	ZNF615 (2.1)	HMCN2 (1.9)	ZNF717 (1.8)	DMRT2 (1.8)	ADCY3 (1.7)	LTBP1 (1.7)	NR1H3 (1.6)
GO:0061135	endopeptidase regulator activity	0.06	>=0.20	HP (5.7)	AGXT (4.7)	TAT (2.7)	ANKFN1 (2.2)	LOX (2.1)	CHST4 (2.1)	PRRG4 (2.0)	THBS2 (2.0)	MSRB3 (1.7)	MFAP4 (1.7)
ENSG00000157764	BRAF PPI subnetwork	0.06	>=0.20	SMAD3 (2.8)	MAP2K4 (2.8)	PRKCE (2.6)	DOCK5 (2.6)	ARHGEF3 (2.5)	RTN4 (2.3)	CELF1 (2.3)	MARVELD3 (2.0)	WT1-AS (1.9)	BMP2 (1.8)
[truncated: 9,297 more rows]

## Sheet: GENESETS diaphragmatic
Original gene set ID	Original gene set description	Nominal P value	False discovery rate	Reconstituted gene set Z score gene 1	Reconstituted gene set Z score gene 2	Reconstituted gene set Z score gene 3	Reconstituted gene set Z score gene 4	Reconstituted gene set Z score gene 5	Reconstituted gene set Z score gene 6	Reconstituted gene set Z score gene 7	Reconstituted gene set Z score gene 8	Reconstituted gene set Z score gene 9	Reconstituted gene set Z score gene 10
[truncated: 10,968 more rows]

[truncated: 13 more sheets: GENESETS umbilical, GENESETS femoral, GENESETS ventral, GENESETS any hernia, GENESETS any hernia excl diaphr, TISSUES inguinal, TISSUES diaphragmatic, TISSUES umbilical, TISSUES femoral, TISSUES ventral, TISSUES any hernia, TISSUES any hernia excl diaphr, Gene Network results inguinal]
