# Supplementary material for: Comprehensive genome-wide association study of different forms of hernia identifies more than 80 associated loci
Source: Nat Commun. 2022 Jun 9;13:3200. doi: 10.1038/s41467-022-30921-4 (PMC9184475; doi:10.1038/s41467-022-30921-4)
Supplement: Supplementary file 9 — Supplementary Data 6 [file 41467_2022_30921_MOESM9_ESM.xlsx]

## Sheet: LEGEND
variable	explanation
Index	running index
PThresh	threshold P level used for enrichment test
FE	fold enrichment
EmpPval	empirical P of enrichment
NAnnotThesh	number of independent variants with annotation below threshold
NAnnot	total number of independent variants with annotation
NThresh	total number of independent variants below threshold
N	total number of independent variants
Annotation	description
Celltype	(if applicable)
Tissue	(if applicable)
Type	subtype of annotation
Category	analysis category

## Sheet: inguinal
Index	PThresh	FE	EmpPval	NAnnotThesh	NAnnot	NThresh	N	Annotation	Celltype	Tissue	Type	Category
0	0.01	2.16836	-1	490	8461	15507	580611	AG10803_footprints.txt	AG10803	skin	footprints	Footprints
0	0.0001	5.13809	5.5e-05	45	8461	601	580611	AG10803_footprints.txt	AG10803	skin	footprints	Footprints
0	1e-05	6.23837	0.0694444	11	8461	121	580611	AG10803_footprints.txt	AG10803	skin	footprints	Footprints
0	1e-06	6.69483	0.0794281	8	8461	82	580611	AG10803_footprints.txt	AG10803	skin	footprints	Footprints
0	1e-07	5.08311	0.381679	4	8461	54	580611	AG10803_footprints.txt	AG10803	skin	footprints	Footprints
0	1e-08	5.41753	0.505051	3	8461	38	580611	AG10803_footprints.txt	AG10803	skin	footprints	Footprints
1	0.01	2.11755	-1	644	11387	15507	580611	AoAF_footprints.txt	AoAF	blood_vessel	footprints	Footprints
1	0.0001	5.42977	0	64	11387	601	580611	AoAF_footprints.txt	AoAF	blood_vessel	footprints	Footprints
1	1e-05	8.42792	0.000261154	20	11387	121	580611	AoAF_footprints.txt	AoAF	blood_vessel	footprints	Footprints
1	1e-06	8.08361	0.00600204	13	11387	82	580611	AoAF_footprints.txt	AoAF	blood_vessel	footprints	Footprints
1	1e-07	10.3866	0.00265506	11	11387	54	580611	AoAF_footprints.txt	AoAF	blood_vessel	footprints	Footprints
1	1e-08	9.3927	0.0401929	7	11387	38	580611	AoAF_footprints.txt	AoAF	blood_vessel	footprints	Footprints
2	0.01	2.22939	-1	263	4417	15507	580611	CD20+_footprints.txt	CD20+	blood	footprints	Footprints
2	0.0001	5.90537	0.000555081	27	4417	601	580611	CD20+_footprints.txt	CD20+	blood	footprints	Footprints
2	1e-05	4.34543	0.510204	4	4417	121	580611	CD20+_footprints.txt	CD20+	blood	footprints	Footprints
2	1e-06	4.80912	0.460829	3	4417	82	580611	CD20+_footprints.txt	CD20+	blood	footprints	Footprints
2	1e-07	2.43424	0.925926	1	4417	54	580611	CD20+_footprints.txt	CD20+	blood	footprints	Footprints
2	1e-08	0	1	0	4417	38	580611	CD20+_footprints.txt	CD20+	blood	footprints	Footprints
3	0.01	1.98694	-1	391	7368	15507	580611	CD34+_Mobilized_footprints.txt	CD34+	blood	footprints	Footprints
3	0.0001	4.458	0.00572115	34	7368	601	580611	CD34+_Mobilized_footprints.txt	CD34+	blood	footprints	Footprints
3	1e-05	4.55878	0.362319	7	7368	121	580611	CD34+_Mobilized_footprints.txt	CD34+	blood	footprints	Footprints
3	1e-06	5.76598	0.246305	6	7368	82	580611	CD34+_Mobilized_footprints.txt	CD34+	blood	footprints	Footprints
3	1e-07	7.29645	0.19305	5	7368	54	580611	CD34+_Mobilized_footprints.txt	CD34+	blood	footprints	Footprints
3	1e-08	6.22119	0.446429	3	7368	38	580611	CD34+_Mobilized_footprints.txt	CD34+	blood	footprints	Footprints
4	0.01	1.9011	-1	426	8390	15507	580611	fBrain_footprints.txt	fBrain	fetal_brain	footprints	Footprints
4	0.0001	3.22409	0.141643	28	8390	601	580611	fBrain_footprints.txt	fBrain	fetal_brain	footprints	Footprints
4	1e-05	4.57539	0.294985	8	8390	121	580611	fBrain_footprints.txt	fBrain	fetal_brain	footprints	Footprints
4	1e-06	3.37574	0.714286	4	8390	82	580611	fBrain_footprints.txt	fBrain	fetal_brain	footprints	Footprints
4	1e-07	0	1	0	8390	54	580611	fBrain_footprints.txt	fBrain	fetal_brain	footprints	Footprints
4	1e-08	0	1	0	8390	38	580611	fBrain_footprints.txt	fBrain	fetal_brain	footprints	Footprints
5	0.01	2.14472	-1	437	7629	15507	580611	fHeart_footprints.txt	fHeart	fetal_heart	footprints	Footprints
5	0.0001	4.55875	0.00382687	36	7629	601	580611	fHeart_footprints.txt	fHeart	fetal_heart	footprints	Footprints
5	1e-05	5.66076	0.156495	9	7629	121	580611	fHeart_footprints.txt	fHeart	fetal_heart	footprints	Footprints
5	1e-06	6.49683	0.11655	7	7629	82	580611	fHeart_footprints.txt	fHeart	fetal_heart	footprints	Footprints
5	1e-07	5.63747	0.347222	4	7629	54	580611	fHeart_footprints.txt	fHeart	fetal_heart	footprints	Footprints
5	1e-08	4.00557	0.70922	2	7629	38	580611	fHeart_footprints.txt	fHeart	fetal_heart	footprints	Footprints
6	0.01	1.95362	-1	532	10196	15507	580611	fLung_footprints.txt	fLung	fetal_lung	footprints	Footprints
6	0.0001	4.45327	0.000639309	47	10196	601	580611	fLung_footprints.txt	fLung	fetal_lung	footprints	Footprints
6	1e-05	6.11806	0.0449843	13	10196	121	580611	fLung_footprints.txt	fLung	fetal_lung	footprints	Footprints
6	1e-06	5.55561	0.183824	8	10196	82	580611	fLung_footprints.txt	fLung	fetal_lung	footprints	Footprints
6	1e-07	4.21815	0.609756	4	10196	54	580611	fLung_footprints.txt	fLung	fetal_lung	footprints	Footprints
6	1e-08	4.49566	0.546448	3	10196	38	580611	fLung_footprints.txt	fLung	fetal_lung	footprints	Footprints
7	0.01	2.12305	-1	206	3633	15507	580611	GM06990_footprints.txt	GM06990	blood	footprints	Footprints
7	0.0001	6.11608	0.000632988	23	3633	601	580611	GM06990_footprints.txt	GM06990	blood	footprints	Footprints
7	1e-05	5.28317	0.316456	4	3633	121	580611	GM06990_footprints.txt	GM06990	blood	footprints	Footprints
7	1e-06	5.84692	0.327869	3	3633	82	580611	GM06990_footprints.txt	GM06990	blood	footprints	Footprints
7	1e-07	8.87866	0.164474	3	3633	54	580611	GM06990_footprints.txt	GM06990	blood	footprints	Footprints
7	1e-08	8.41136	0.289017	2	3633	38	580611	GM06990_footprints.txt	GM06990	blood	footprints	Footprints
8	0.01	2.10445	-1	365	6494	15507	580611	GM12865_footprints.txt	GM12865	blood	footprints	Footprints
8	0.0001	5.20675	0.000387465	35	6494	601	580611	GM12865_footprints.txt	GM12865	blood	footprints	Footprints
8	1e-05	5.17232	0.236967	7	6494	121	580611	GM12865_footprints.txt	GM12865	blood	footprints	Footprints
8	1e-06	6.542	0.125471	6	6494	82	580611	GM12865_footprints.txt	GM12865	blood	footprints	Footprints
8	1e-07	8.27845	0.110132	5	6494	54	580611	GM12865_footprints.txt	GM12865	blood	footprints	Footprints
8	1e-08	4.70565	0.543478	2	6494	38	580611	GM12865_footprints.txt	GM12865	blood	footprints	Footprints
9	0.01	1.94508	-1	549	10568	15507	580611	H7-hESC_footprints.txt	H7-hESC	es_cell	footprints	Footprints
9	0.0001	4.845	7.6e-05	53	10568	601	580611	H7-hESC_footprints.txt	H7-hESC	es_cell	footprints	Footprints
9	1e-05	6.35675	0.0472367	14	10568	121	580611	H7-hESC_footprints.txt	H7-hESC	es_cell	footprints	Footprints
9	1e-06	6.70006	0.092081	10	10568	82	580611	H7-hESC_footprints.txt	H7-hESC	es_cell	footprints	Footprints
9	1e-07	9.15675	0.0231481	9	10568	54	580611	H7-hESC_footprints.txt	H7-hESC	es_cell	footprints	Footprints
9	1e-08	8.67481	0.103093	6	10568	38	580611	H7-hESC_footprints.txt	H7-hESC	es_cell	footprints	Footprints
10	0.01	2.17054	-1	620	10695	15507	580611	HAEpiC_footprints.txt	HAEpiC	epithelium	footprints	Footprints
10	0.0001	5.69076	0	63	10695	601	580611	HAEpiC_footprints.txt	HAEpiC	epithelium	footprints	Footprints
10	1e-05	8.52457	0.000429205	19	10695	121	580611	HAEpiC_footprints.txt	HAEpiC	epithelium	footprints	Footprints
10	1e-06	11.2548	3.1e-05	17	10695	82	580611	HAEpiC_footprints.txt	HAEpiC	epithelium	footprints	Footprints
10	1e-07	13.0694	0.000101407	13	10695	54	580611	HAEpiC_footprints.txt	HAEpiC	epithelium	footprints	Footprints
10	1e-08	12.8577	0.00296235	9	10695	38	580611	HAEpiC_footprints.txt	HAEpiC	epithelium	footprints	Footprints
11	0.01	2.13235	-1	424	7445	15507	580611	HA-h_footprints.txt	HA-h	brain_hippocampus	footprints	Footprints
11	0.0001	4.67142	0.00210309	36	7445	601	580611	HA-h_footprints.txt	HA-h	brain_hippocampus	footprints	Footprints
11	1e-05	6.44518	0.0658328	10	7445	121	580611	HA-h_footprints.txt	HA-h	brain_hippocampus	footprints	Footprints
11	1e-06	9.51057	0.00557538	10	7445	82	580611	HA-h_footprints.txt	HA-h	brain_hippocampus	footprints	Footprints
11	1e-07	11.5536	0.00606649	8	7445	54	580611	HA-h_footprints.txt	HA-h	brain_hippocampus	footprints	Footprints
11	1e-08	12.3137	0.0176429	6	7445	38	580611	HA-h_footprints.txt	HA-h	brain_hippocampus	footprints	Footprints
12	0.01	2.21057	-1	497	8418	15507	580611	HCF_footprints.txt	HCF	heart	footprints	Footprints
12	0.0001	5.04957	0.000103867	44	8418	601	580611	HCF_footprints.txt	HCF	heart	footprints	Footprints
12	1e-05	9.69036	0.000179661	17	8418	121	580611	HCF_footprints.txt	HCF	heart	footprints	Footprints
12	1e-06	10.0935	0.00128266	12	8418	82	580611	HCF_footprints.txt	HCF	heart	footprints	Footprints
12	1e-07	10.2182	0.0106689	8	8418	54	580611	HCF_footprints.txt	HCF	heart	footprints	Footprints
12	1e-08	10.8904	0.03003	6	8418	38	580611	HCF_footprints.txt	HCF	heart	footprints	Footprints
13	0.01	2.22067	-1	538	9071	15507	580611	HCM_footprints.txt	HCM	heart	footprints	Footprints
13	0.0001	5.43158	2e-06	51	9071	601	580611	HCM_footprints.txt	HCM	heart	footprints	Footprints
13	1e-05	10.0507	1.9e-05	19	9071	121	580611	HCM_footprints.txt	HCM	heart	footprints	Footprints
13	1e-06	11.7087	4.2e-05	15	9071	82	580611	HCM_footprints.txt	HCM	heart	footprints	Footprints
13	1e-07	13.0385	0.000264482	11	9071	54	580611	HCM_footprints.txt	HCM	heart	footprints	Footprints
13	1e-08	15.1596	0.00070808	9	9071	38	580611	HCM_footprints.txt	HCM	heart	footprints	Footprints
14	0.01	2.09751	-1	549	9800	15507	580611	HCPEpiC_footprints.txt	HCPEpiC	epithelium	footprints	Footprints
14	0.0001	5.22469	6e-06	53	9800	601	580611	HCPEpiC_footprints.txt	HCPEpiC	epithelium	footprints	Footprints
14	1e-05	8.81346	0.00053996	18	9800	121	580611	HCPEpiC_footprints.txt	HCPEpiC	epithelium	footprints	Footprints
14	1e-06	9.39266	0.00261076	13	9800	82	580611	HCPEpiC_footprints.txt	HCPEpiC	epithelium	footprints	Footprints
14	1e-07	13.1658	0.000249138	12	9800	54	580611	HCPEpiC_footprints.txt	HCPEpiC	epithelium	footprints	Footprints
14	1e-08	14.032	0.00188299	9	9800	38	580611	HCPEpiC_footprints.txt	HCPEpiC	epithelium	footprints	Footprints
15	0.01	2.03248	-1	543	10003	15507	580611	HEEpiC_footprints.txt	HEEpiC	epithelium	footprints	Footprints
15	0.0001	4.44261	0.00156218	46	10003	601	580611	HEEpiC_footprints.txt	HEEpiC	epithelium	footprints	Footprints
15	1e-05	5.7564	0.124533	12	10003	121	580611	HEEpiC_footprints.txt	HEEpiC	epithelium	footprints	Footprints
15	1e-06	6.37065	0.106724	9	10003	82	580611	HEEpiC_footprints.txt	HEEpiC	epithelium	footprints	Footprints
15	1e-07	7.52418	0.105597	7	10003	54	580611	HEEpiC_footprints.txt	HEEpiC	epithelium	footprints	Footprints
15	1e-08	9.16479	0.0812348	6	10003	38	580611	HEEpiC_footprints.txt	HEEpiC	epithelium	footprints	Footprints
16	0.01	2.14822	-1	219	3817	15507	580611	HepG2_footprints.txt	HepG2	liver	footprints	Footprints
16	0.0001	4.30267	0.0778816	17	3817	601	580611	HepG2_footprints.txt	HepG2	liver	footprints	Footprints
16	1e-05	5.02849	0.363636	4	3817	121	580611	HepG2_footprints.txt	HepG2	liver	footprints	Footprints
16	1e-06	3.71005	0.75188	2	3817	82	580611	HepG2_footprints.txt	HepG2	liver	footprints	Footprints
16	1e-07	2.81689	0.847458	1	3817	54	580611	HepG2_footprints.txt	HepG2	liver	footprints	Footprints
16	1e-08	0	1	0	3817	38	580611	HepG2_footprints.txt	HepG2	liver	footprints	Footprints
17	0.01	2.18541	-1	279	4780	15507	580611	HFF_footprints.txt	HFF	foreskin	footprints	Footprints
17	0.0001	5.2548	0.00331137	26	4780	601	580611	HFF_footprints.txt	HFF	foreskin	footprints	Footprints
17	1e-05	10.0386	0.0071736	10	4780	121	580611	HFF_footprints.txt	HFF	foreskin	footprints	Footprints
17	1e-06	10.3691	0.0215564	7	4780	82	580611	HFF_footprints.txt	HFF	foreskin	footprints	Footprints
17	1e-07	11.2469	0.0428449	5	4780	54	580611	HFF_footprints.txt	HFF	foreskin	footprints	Footprints
17	1e-08	9.58948	0.18018	3	4780	38	580611	HFF_footprints.txt	HFF	foreskin	footprints	Footprints
18	0.01	2.04757	-1	472	8631	15507	580611	HIPEpiC_footprints.txt	HIPEpiC	epithelium	footprints	Footprints
18	0.0001	5.59654	1e-06	50	8631	601	580611	HIPEpiC_footprints.txt	HIPEpiC	epithelium	footprints	Footprints
18	1e-05	8.33931	0.00292201	15	8631	121	580611	HIPEpiC_footprints.txt	HIPEpiC	epithelium	footprints	Footprints
18	1e-06	9.02408	0.00746659	11	8631	82	580611	HIPEpiC_footprints.txt	HIPEpiC	epithelium	footprints	Footprints
18	1e-07	9.96599	0.0210615	8	8631	54	580611	HIPEpiC_footprints.txt	HIPEpiC	epithelium	footprints	Footprints
18	1e-08	8.85137	0.120192	5	8631	38	580611	HIPEpiC_footprints.txt	HIPEpiC	epithelium	footprints	Footprints
19	0.01	2.13213	-1	592	10396	15507	580611	HMF_footprints.txt	HMF	breast	footprints	Footprints
19	0.0001	5.57565	0	60	10396	601	580611	HMF_footprints.txt	HMF	breast	footprints	Footprints
19	1e-05	9.23132	9.1e-05	20	10396	121	580611	HMF_footprints.txt	HMF	breast	footprints	Footprints
19	1e-06	10.8975	7.4e-05	16	10396	82	580611	HMF_footprints.txt	HMF	breast	footprints	Footprints
19	1e-07	12.411	0.000262952	12	10396	54	580611	HMF_footprints.txt	HMF	breast	footprints	Footprints
19	1e-08	11.7578	0.00797957	8	10396	38	580611	HMF_footprints.txt	HMF	breast	footprints	Footprints
20	0.01	2.13513	-1	457	8014	15507	580611	HMVEC-dBl-Ad_footprints.txt	HMVEC-dBl-Ad	blood_vessel	footprints	Footprints
20	0.0001	5.54523	9e-06	46	8014	601	580611	HMVEC-dBl-Ad_footprints.txt	HMVEC-dBl-Ad	blood_vessel	footprints	Footprints
20	1e-05	7.18508	0.0254388	12	8014	121	580611	HMVEC-dBl-Ad_footprints.txt	HMVEC-dBl-Ad	blood_vessel	footprints	Footprints
20	1e-06	7.95178	0.0351617	9	8014	82	580611	HMVEC-dBl-Ad_footprints.txt	HMVEC-dBl-Ad	blood_vessel	footprints	Footprints
20	1e-07	9.39161	0.0386847	7	8014	54	580611	HMVEC-dBl-Ad_footprints.txt	HMVEC-dBl-Ad	blood_vessel	footprints	Footprints
20	1e-08	7.62627	0.27248	4	8014	38	580611	HMVEC-dBl-Ad_footprints.txt	HMVEC-dBl-Ad	blood_vessel	footprints	Footprints
21	0.01	2.04006	-1	450	8259	15507	580611	HMVEC-dBl-Neo_footprints.txt	HMVEC-dBl-Neo	blood_vessel	footprints	Footprints
21	0.0001	4.6789	0.00115213	40	8259	601	580611	HMVEC-dBl-Neo_footprints.txt	HMVEC-dBl-Neo	blood_vessel	footprints	Footprints
21	1e-05	5.22896	0.214133	9	8259	121	580611	HMVEC-dBl-Neo_footprints.txt	HMVEC-dBl-Neo	blood_vessel	footprints	Footprints
21	1e-06	6.85858	0.0682128	8	8259	82	580611	HMVEC-dBl-Neo_footprints.txt	HMVEC-dBl-Neo	blood_vessel	footprints	Footprints
21	1e-07	6.5093	0.19802	5	8259	54	580611	HMVEC-dBl-Neo_footprints.txt	HMVEC-dBl-Neo	blood_vessel	footprints	Footprints
21	1e-08	9.25005	0.0952381	5	8259	38	580611	HMVEC-dBl-Neo_footprints.txt	HMVEC-dBl-Neo	blood_vessel	footprints	Footprints
22	0.01	2.23125	-1	465	7803	15507	580611	HMVEC-dLy-Neo_footprints.txt	HMVEC-dLy-Neo	blood_vessel	footprints	Footprints
22	0.0001	5.44756	1.4e-05	44	7803	601	580611	HMVEC-dLy-Neo_footprints.txt	HMVEC-dLy-Neo	blood_vessel	footprints	Footprints
22	1e-05	6.14948	0.0845309	10	7803	121	580611	HMVEC-dLy-Neo_footprints.txt	HMVEC-dLy-Neo	blood_vessel	footprints	Footprints
22	1e-06	8.16681	0.019685	9	7803	82	580611	HMVEC-dLy-Neo_footprints.txt	HMVEC-dLy-Neo	blood_vessel	footprints	Footprints
22	1e-07	9.64557	0.0207512	7	7803	54	580611	HMVEC-dLy-Neo_footprints.txt	HMVEC-dLy-Neo	blood_vessel	footprints	Footprints
22	1e-08	9.79062	0.0738552	5	7803	38	580611	HMVEC-dLy-Neo_footprints.txt	HMVEC-dLy-Neo	blood_vessel	footprints	Footprints
23	0.01	2.10728	-1	392	6965	15507	580611	HMVEC-LLy_footprints.txt	HMVEC-LLy	blood_vessel	footprints	Footprints
23	0.0001	5.13206	0.000397771	37	6965	601	580611	HMVEC-LLy_footprints.txt	HMVEC-LLy	blood_vessel	footprints	Footprints
23	1e-05	6.88936	0.041684	10	6965	121	580611	HMVEC-LLy_footprints.txt	HMVEC-LLy	blood_vessel	footprints	Footprints
23	1e-06	8.1328	0.0447828	8	6965	82	580611	HMVEC-LLy_footprints.txt	HMVEC-LLy	blood_vessel	footprints	Footprints
23	1e-07	9.26236	0.0454752	6	6965	54	580611	HMVEC-LLy_footprints.txt	HMVEC-LLy	blood_vessel	footprints	Footprints
23	1e-08	6.58115	0.383142	3	6965	38	580611	HMVEC-LLy_footprints.txt	HMVEC-LLy	blood_vessel	footprints	Footprints
24	0.01	2.14284	-1	482	8422	15507	580611	HPAF_footprints.txt	HPAF	blood_vessel	footprints	Footprints
24	0.0001	5.50601	8e-06	48	8422	601	580611	HPAF_footprints.txt	HPAF	blood_vessel	footprints	Footprints
24	1e-05	7.97651	0.00489261	14	8422	121	580611	HPAF_footprints.txt	HPAF	blood_vessel	footprints	Footprints
24	1e-06	9.24802	0.0050638	11	8422	82	580611	HPAF_footprints.txt	HPAF	blood_vessel	footprints	Footprints
24	1e-07	10.2133	0.0122699	8	8422	54	580611	HPAF_footprints.txt	HPAF	blood_vessel	footprints	Footprints
24	1e-08	12.6994	0.00973236	7	8422	38	580611	HPAF_footprints.txt	HPAF	blood_vessel	footprints	Footprints
25	0.01	2.15111	-1	579	10078	15507	580611	HPdLF_footprints.txt	HPdLF	epithelium	footprints	Footprints
25	0.0001	5.17643	1e-06	54	10078	601	580611	HPdLF_footprints.txt	HPdLF	epithelium	footprints	Footprints
25	1e-05	8.57034	0.000512266	18	10078	121	580611	HPdLF_footprints.txt	HPdLF	epithelium	footprints	Footprints
25	1e-06	9.83615	0.000755647	14	10078	82	580611	HPdLF_footprints.txt	HPdLF	epithelium	footprints	Footprints
25	1e-07	9.60195	0.0102239	9	10078	54	580611	HPdLF_footprints.txt	HPdLF	epithelium	footprints	Footprints
25	1e-08	10.6127	0.0256476	7	10078	38	580611	HPdLF_footprints.txt	HPdLF	epithelium	footprints	Footprints
26	0.01	2.09477	-1	492	8794	15507	580611	HPF_footprints.txt	HPF	lung	footprints	Footprints
26	0.0001	4.72381	0.00048004	43	8794	601	580611	HPF_footprints.txt	HPF	lung	footprints	Footprints
26	1e-05	7.63909	0.00680087	14	8794	121	580611	HPF_footprints.txt	HPF	lung	footprints	Footprints
26	1e-06	8.05165	0.0257998	10	8794	82	580611	HPF_footprints.txt	HPF	lung	footprints	Footprints
26	1e-07	8.55861	0.0562114	7	8794	54	580611	HPF_footprints.txt	HPF	lung	footprints	Footprints
26	1e-08	10.4248	0.0410678	6	8794	38	580611	HPF_footprints.txt	HPF	lung	footprints	Footprints
27	0.01	1.95582	-1	466	8921	15507	580611	HRCEpiC_footprints.txt	HRCEpiC	epithelium	footprints	Footprints
27	0.0001	4.65657	0.000961964	43	8921	601	580611	HRCEpiC_footprints.txt	HRCEpiC	epithelium	footprints	Footprints
27	1e-05	5.91669	0.126103	11	8921	121	580611	HRCEpiC_footprints.txt	HRCEpiC	epithelium	footprints	Footprints
27	1e-06	5.55592	0.25974	7	8921	82	580611	HRCEpiC_footprints.txt	HRCEpiC	epithelium	footprints	Footprints
27	1e-07	3.61576	0.724638	3	8921	54	580611	HRCEpiC_footprints.txt	HRCEpiC	epithelium	footprints	Footprints
27	1e-08	5.13818	0.568182	3	8921	38	580611	HRCEpiC_footprints.txt	HRCEpiC	epithelium	footprints	Footprints
28	0.01	1.99561	-1	660	12383	15507	580611	HSMM_footprints.txt	HSMM	muscle	footprints	Footprints
28	0.0001	4.21288	0.000987245	54	12383	601	580611	HSMM_footprints.txt	HSMM	muscle	footprints	Footprints
28	1e-05	7.75004	0.000823798	20	12383	121	580611	HSMM_footprints.txt	HSMM	muscle	footprints	Footprints
28	1e-06	6.28982	0.0695894	11	12383	82	580611	HSMM_footprints.txt	HSMM	muscle	footprints	Footprints
28	1e-07	6.94633	0.100908	8	12383	54	580611	HSMM_footprints.txt	HSMM	muscle	footprints	Footprints
28	1e-08	6.16944	0.297619	5	12383	38	580611	HSMM_footprints.txt	HSMM	muscle	footprints	Footprints
29	0.01	2.15411	-1	553	9612	15507	580611	HVMF_footprints.txt	HVMF	connective	footprints	Footprints
29	0.0001	5.32688	6e-06	53	9612	601	580611	HVMF_footprints.txt	HVMF	connective	footprints	Footprints
29	1e-05	7.98741	0.00325267	16	9612	121	580611	HVMF_footprints.txt	HVMF	connective	footprints	Footprints
29	1e-06	10.313	0.000440698	14	9612	82	580611	HVMF_footprints.txt	HVMF	connective	footprints	Footprints
29	1e-07	8.94886	0.0240269	8	9612	54	580611	HVMF_footprints.txt	HVMF	connective	footprints	Footprints
29	1e-08	9.5376	0.0610128	6	9612	38	580611	HVMF_footprints.txt	HVMF	connective	footprints	Footprints
30	0.01	2.18432	-1	439	7525	15507	580611	IMR90_footprints.txt	IMR90	lung	footprints	Footprints
30	0.0001	5.52043	1.6e-05	43	7525	601	580611	IMR90_footprints.txt	IMR90	lung	footprints	Footprints
30	1e-05	7.01433	0.026824	11	7525	121	580611	IMR90_footprints.txt	IMR90	lung	footprints	Footprints
30	1e-06	8.46852	0.0222124	9	7525	82	580611	IMR90_footprints.txt	IMR90	lung	footprints	Footprints
30	1e-07	11.4308	0.00545524	8	7525	54	580611	IMR90_footprints.txt	IMR90	lung	footprints	Footprints
30	1e-08	12.1828	0.0210305	6	7525	38	580611	IMR90_footprints.txt	IMR90	lung	footprints	Footprints
31	0.01	2.27007	-1	237	3909	15507	580611	K562_footprints.txt	K562	blood	footprints	Footprints
31	0.0001	6.17853	0.000598885	25	3909	601	580611	K562_footprints.txt	K562	blood	footprints	Footprints
31	1e-05	4.91014	0.425532	4	3909	121	580611	K562_footprints.txt	K562	blood	footprints	Footprints
31	1e-06	5.43409	0.409836	3	3909	82	580611	K562_footprints.txt	K562	blood	footprints	Footprints
31	1e-07	5.50118	0.458716	2	3909	54	580611	K562_footprints.txt	K562	blood	footprints	Footprints
31	1e-08	7.81747	0.395257	2	3909	38	580611	K562_footprints.txt	K562	blood	footprints	Footprints
32	0.01	2.0593	-1	462	8400	15507	580611	NB4_footprints.txt	NB4	blood	footprints	Footprints
32	0.0001	4.60036	0.0013351	40	8400	601	580611	NB4_footprints.txt	NB4	blood	footprints	Footprints
32	1e-05	5.71243	0.124224	10	8400	121	580611	NB4_footprints.txt	NB4	blood	footprints	Footprints
32	1e-06	5.90052	0.175439	7	8400	82	580611	NB4_footprints.txt	NB4	blood	footprints	Footprints
32	1e-07	7.68004	0.116414	6	8400	54	580611	NB4_footprints.txt	NB4	blood	footprints	Footprints
32	1e-08	7.27583	0.225225	4	8400	38	580611	NB4_footprints.txt	NB4	blood	footprints	Footprints
33	0.01	2.11251	-1	431	7639	15507	580611	NH-A_footprints.txt	NH-A	nervous	footprints	Footprints
33	0.0001	4.67925	0.00133303	37	7639	601	580611	NH-A_footprints.txt	NH-A	nervous	footprints	Footprints
33	1e-05	7.5378	0.0144404	12	7639	121	580611	NH-A_footprints.txt	NH-A	nervous	footprints	Footprints
33	1e-06	9.26904	0.0118765	10	7639	82	580611	NH-A_footprints.txt	NH-A	nervous	footprints	Footprints
33	1e-07	8.44513	0.0862813	6	7639	54	580611	NH-A_footprints.txt	NH-A	nervous	footprints	Footprints
33	1e-08	12.001	0.0343761	6	7639	38	580611	NH-A_footprints.txt	NH-A	nervous	footprints	Footprints
34	0.01	2.10193	-1	610	10866	15507	580611	NHDF-Ad_footprints.txt	NHDF-Ad	skin	footprints	Footprints
34	0.0001	5.24557	1e-06	59	10866	601	580611	NHDF-Ad_footprints.txt	NHDF-Ad	skin	footprints	Footprints
34	1e-05	9.71523	2e-05	22	10866	121	580611	NHDF-Ad_footprints.txt	NHDF-Ad	skin	footprints	Footprints
34	1e-06	11.0777	2.9e-05	17	10866	82	580611	NHDF-Ad_footprints.txt	NHDF-Ad	skin	footprints	Footprints
34	1e-07	11.8742	0.000379514	12	10866	54	580611	NHDF-Ad_footprints.txt	NHDF-Ad	skin	footprints	Footprints
34	1e-08	12.6554	0.00282917	9	10866	38	580611	NHDF-Ad_footprints.txt	NHDF-Ad	skin	footprints	Footprints
35	0.01	2.09555	-1	633	11310	15507	580611	NHDF-neo_footprints.txt	NHDF-neo	skin	footprints	Footprints
35	0.0001	5.21048	1e-06	61	11310	601	580611	NHDF-neo_footprints.txt	NHDF-neo	skin	footprints	Footprints
35	1e-05	9.33383	3.5e-05	22	11310	121	580611	NHDF-neo_footprints.txt	NHDF-neo	skin	footprints	Footprints
35	1e-06	10.0168	0.000298205	16	11310	82	580611	NHDF-neo_footprints.txt	NHDF-neo	skin	footprints	Footprints
35	1e-07	10.4573	0.00275186	11	11310	54	580611	NHDF-neo_footprints.txt	NHDF-neo	skin	footprints	Footprints
35	1e-08	9.45665	0.0473934	7	11310	38	580611	NHDF-neo_footprints.txt	NHDF-neo	skin	footprints	Footprints
36	0.01	2.12239	-1	672	11855	15507	580611	NHLF_footprints.txt	NHLF	lung	footprints	Footprints
36	0.0001	4.97095	2e-06	61	11855	601	580611	NHLF_footprints.txt	NHLF	lung	footprints	Footprints
36	1e-05	8.49997	0.000148165	21	11855	121	580611	NHLF_footprints.txt	NHLF	lung	footprints	Footprints
36	1e-06	8.36176	0.00343914	14	11855	82	580611	NHLF_footprints.txt	NHLF	lung	footprints	Footprints
36	1e-07	6.34875	0.165563	7	11855	54	580611	NHLF_footprints.txt	NHLF	lung	footprints	Footprints
36	1e-08	7.73306	0.149477	6	11855	38	580611	NHLF_footprints.txt	NHLF	lung	footprints	Footprints
37	0.01	2.01769	-1	528	9798	15507	580611	SAEC_footprints.txt	SAEC	epithelium	footprints	Footprints
37	0.0001	5.71875	1e-06	58	9798	601	580611	SAEC_footprints.txt	SAEC	epithelium	footprints	Footprints
37	1e-05	6.85631	0.0313087	14	9798	121	580611	SAEC_footprints.txt	SAEC	epithelium	footprints	Footprints
37	1e-06	7.94926	0.0347222	11	9798	82	580611	SAEC_footprints.txt	SAEC	epithelium	footprints	Footprints
37	1e-07	9.87635	0.0129651	9	9798	54	580611	SAEC_footprints.txt	SAEC	epithelium	footprints	Footprints
37	1e-08	12.4754	0.00892459	8	9798	38	580611	SAEC_footprints.txt	SAEC	epithelium	footprints	Footprints
38	0.01	1.99033	-1	861	16197	15507	580611	SKMC_footprints.txt	SKMC	muscle	footprints	Footprints
38	0.0001	4.53304	5e-06	76	16197	601	580611	SKMC_footprints.txt	SKMC	muscle	footprints	Footprints
38	1e-05	7.11011	0.000827808	24	16197	121	580611	SKMC_footprints.txt	SKMC	muscle	footprints	Footprints
38	1e-06	8.30597	0.000753052	19	16197	82	580611	SKMC_footprints.txt	SKMC	muscle	footprints	Footprints
38	1e-07	9.29362	0.00237225	14	16197	54	580611	SKMC_footprints.txt	SKMC	muscle	footprints	Footprints
38	1e-08	10.3767	0.00435085	11	16197	38	580611	SKMC_footprints.txt	SKMC	muscle	footprints	Footprints
39	0.01	2.25532	-1	256	4250	15507	580611	SK-N-SH_RA_footprints.txt	SK-N-SH	brain	footprints	Footprints
39	0.0001	5.00086	0.0122594	22	4250	601	580611	SK-N-SH_RA_footprints.txt	SK-N-SH	brain	footprints	Footprints
39	1e-05	4.51618	0.45045	4	4250	121	580611	SK-N-SH_RA_footprints.txt	SK-N-SH	brain	footprints	Footprints
39	1e-06	4.99809	0.44843	3	4250	82	580611	SK-N-SH_RA_footprints.txt	SK-N-SH	brain	footprints	Footprints
39	1e-07	5.05979	0.534759	2	4250	54	580611	SK-N-SH_RA_footprints.txt	SK-N-SH	brain	footprints	Footprints
39	1e-08	3.59511	0.775194	1	4250	38	580611	SK-N-SH_RA_footprints.txt	SK-N-SH	brain	footprints	Footprints
40	0.01	2.38146	-1	252	3962	15507	580611	Th1_footprints.txt	Th1	blood	footprints	Footprints
40	0.0001	6.58355	5.3e-05	27	3962	601	580611	Th1_footprints.txt	Th1	blood	footprints	Footprints
40	1e-05	6.05558	0.204918	5	3962	121	580611	Th1_footprints.txt	Th1	blood	footprints	Footprints
40	1e-06	5.3614	0.389105	3	3962	82	580611	Th1_footprints.txt	Th1	blood	footprints	Footprints
40	1e-07	5.42759	0.409836	2	3962	54	580611	Th1_footprints.txt	Th1	blood	footprints	Footprints
40	1e-08	3.85645	0.806452	1	3962	38	580611	Th1_footprints.txt	Th1	blood	footprints	Footprints
41	0.01	1.53067	-1	2496	61055	15507	580611	A549-all.twopass.merge150.wgt10.zgt2.wig	A549	epithelium	hotspots	Hotspots
41	0.0001	2.6108	0.000420799	165	61055	601	580611	A549-all.twopass.merge150.wgt10.zgt2.wig	A549	epithelium	hotspots	Hotspots
41	1e-05	4.24397	1.4e-05	54	61055	121	580611	A549-all.twopass.merge150.wgt10.zgt2.wig	A549	epithelium	hotspots	Hotspots
41	1e-06	4.40691	0.000210838	38	61055	82	580611	A549-all.twopass.merge150.wgt10.zgt2.wig	A549	epithelium	hotspots	Hotspots
41	1e-07	5.10703	0.00012993	29	61055	54	580611	A549-all.twopass.merge150.wgt10.zgt2.wig	A549	epithelium	hotspots	Hotspots
41	1e-08	4.75482	0.0154583	19	61055	38	580611	A549-all.twopass.merge150.wgt10.zgt2.wig	A549	epithelium	hotspots	Hotspots
42	0.01	1.45918	-1	2414	61942	15507	580611	Adult_Th0_AllReps.30000000.twopass.merge150.wgt10.zgt2.wig	Adult_CD4+	blood	hotspots	Hotspots
42	0.0001	2.35506	0.0100604	151	61942	601	580611	Adult_Th0_AllReps.30000000.twopass.merge150.wgt10.zgt2.wig	Adult_CD4+	blood	hotspots	Hotspots
42	1e-05	3.2536	0.0155183	42	61942	121	580611	Adult_Th0_AllReps.30000000.twopass.merge150.wgt10.zgt2.wig	Adult_CD4+	blood	hotspots	Hotspots
42	1e-06	3.42932	0.0292398	30	61942	82	580611	Adult_Th0_AllReps.30000000.twopass.merge150.wgt10.zgt2.wig	Adult_CD4+	blood	hotspots	Hotspots
42	1e-07	3.9924	0.0166694	23	61942	54	580611	Adult_Th0_AllReps.30000000.twopass.merge150.wgt10.zgt2.wig	Adult_CD4+	blood	hotspots	Hotspots
42	1e-08	3.20671	0.353357	13	61942	38	580611	Adult_Th0_AllReps.30000000.twopass.merge150.wgt10.zgt2.wig	Adult_CD4+	blood	hotspots	Hotspots
43	0.01	1.80893	-1	1724	35684	15507	580611	AG04449-DS12319.twopass.merge150.wgt10.zgt2.wig	AG04449	skin	hotspots	Hotspots
43	0.0001	3.49242	1e-06	129	35684	601	580611	AG04449-DS12319.twopass.merge150.wgt10.zgt2.wig	AG04449	skin	hotspots	Hotspots
43	1e-05	6.3201	0	47	35684	121	580611	AG04449-DS12319.twopass.merge150.wgt10.zgt2.wig	AG04449	skin	hotspots	Hotspots
43	1e-06	6.54805	7e-06	33	35684	82	580611	AG04449-DS12319.twopass.merge150.wgt10.zgt2.wig	AG04449	skin	hotspots	Hotspots
43	1e-07	7.23151	4e-05	24	35684	54	580611	AG04449-DS12319.twopass.merge150.wgt10.zgt2.wig	AG04449	skin	hotspots	Hotspots
43	1e-08	5.99454	0.0332336	14	35684	38	580611	AG04449-DS12319.twopass.merge150.wgt10.zgt2.wig	AG04449	skin	hotspots	Hotspots
44	0.01	1.76497	-1	1580	33518	15507	580611	AG04450-DS12270.twopass.merge150.wgt10.zgt2.wig	AG04450	lung	hotspots	Hotspots
44	0.0001	3.19931	0.000166528	111	33518	601	580611	AG04450-DS12270.twopass.merge150.wgt10.zgt2.wig	AG04450	lung	hotspots	Hotspots
44	1e-05	5.86956	0	41	33518	121	580611	AG04450-DS12270.twopass.merge150.wgt10.zgt2.wig	AG04450	lung	hotspots	Hotspots
44	1e-06	6.33745	2.4e-05	30	33518	82	580611	AG04450-DS12270.twopass.merge150.wgt10.zgt2.wig	AG04450	lung	hotspots	Hotspots
44	1e-07	7.05726	0.000113616	22	33518	54	580611	AG04450-DS12270.twopass.merge150.wgt10.zgt2.wig	AG04450	lung	hotspots	Hotspots
44	1e-08	7.29363	0.00182625	16	33518	38	580611	AG04450-DS12270.twopass.merge150.wgt10.zgt2.wig	AG04450	lung	hotspots	Hotspots
45	0.01	1.76841	-1	1749	37031	15507	580611	AG09309-DS12352.twopass.merge150.wgt10.zgt2.wig	AG09309	skin	hotspots	Hotspots
45	0.0001	3.57409	0	137	37031	601	580611	AG09309-DS12352.twopass.merge150.wgt10.zgt2.wig	AG09309	skin	hotspots	Hotspots
45	1e-05	6.47895	0	50	37031	121	580611	AG09309-DS12352.twopass.merge150.wgt10.zgt2.wig	AG09309	skin	hotspots	Hotspots
45	1e-06	6.88349	0	36	37031	82	580611	AG09309-DS12352.twopass.merge150.wgt10.zgt2.wig	AG09309	skin	hotspots	Hotspots
45	1e-07	7.54917	5e-06	26	37031	54	580611	AG09309-DS12352.twopass.merge150.wgt10.zgt2.wig	AG09309	skin	hotspots	Hotspots
45	1e-08	7.42692	0.000571373	18	37031	38	580611	AG09309-DS12352.twopass.merge150.wgt10.zgt2.wig	AG09309	skin	hotspots	Hotspots
46	0.01	1.85077	-1	1406	28444	15507	580611	AG09319-DS12291.twopass.merge150.wgt10.zgt2.wig	AG09319	gingival	hotspots	Hotspots
46	0.0001	3.73605	0	110	28444	601	580611	AG09319-DS12291.twopass.merge150.wgt10.zgt2.wig	AG09319	gingival	hotspots	Hotspots
46	1e-05	5.56702	0.000258084	33	28444	121	580611	AG09319-DS12291.twopass.merge150.wgt10.zgt2.wig	AG09319	gingival	hotspots	Hotspots
46	1e-06	6.2233	0.00039612	25	28444	82	580611	AG09319-DS12291.twopass.merge150.wgt10.zgt2.wig	AG09319	gingival	hotspots	Hotspots
46	1e-07	6.80414	0.00173283	18	28444	54	580611	AG09319-DS12291.twopass.merge150.wgt10.zgt2.wig	AG09319	gingival	hotspots	Hotspots
46	1e-08	6.44603	0.0298329	12	28444	38	580611	AG09319-DS12291.twopass.merge150.wgt10.zgt2.wig	AG09319	gingival	hotspots	Hotspots
47	0.01	1.79585	-1	1571	32754	15507	580611	AG10803-DS12384.twopass.merge150.wgt10.zgt2.wig	AG10803	skin	hotspots	Hotspots
47	0.0001	3.68686	0	125	32754	601	580611	AG10803-DS12384.twopass.merge150.wgt10.zgt2.wig	AG10803	skin	hotspots	Hotspots
47	1e-05	5.85997	0	40	32754	121	580611	AG10803-DS12384.twopass.merge150.wgt10.zgt2.wig	AG10803	skin	hotspots	Hotspots
47	1e-06	5.62057	0.000809094	26	32754	82	580611	AG10803-DS12384.twopass.merge150.wgt10.zgt2.wig	AG10803	skin	hotspots	Hotspots
47	1e-07	6.23707	0.00205381	19	32754	54	580611	AG10803-DS12384.twopass.merge150.wgt10.zgt2.wig	AG10803	skin	hotspots	Hotspots
47	1e-08	5.59782	0.0765111	12	32754	38	580611	AG10803-DS12384.twopass.merge150.wgt10.zgt2.wig	AG10803	skin	hotspots	Hotspots
48	0.01	1.81813	-1	1806	37192	15507	580611	AoAF-DS13523.twopass.merge150.wgt10.zgt2.wig	AoAF	blood_vessel	hotspots	Hotspots
48	0.0001	3.76642	0	145	37192	601	580611	AoAF-DS13523.twopass.merge150.wgt10.zgt2.wig	AoAF	blood_vessel	hotspots	Hotspots
48	1e-05	7.09599	0	55	37192	121	580611	AoAF-DS13523.twopass.merge150.wgt10.zgt2.wig	AoAF	blood_vessel	hotspots	Hotspots
48	1e-06	7.80559	0	41	37192	82	580611	AoAF-DS13523.twopass.merge150.wgt10.zgt2.wig	AoAF	blood_vessel	hotspots	Hotspots
48	1e-07	8.96197	0	31	37192	54	580611	AoAF-DS13523.twopass.merge150.wgt10.zgt2.wig	AoAF	blood_vessel	hotspots	Hotspots
48	1e-08	8.62723	3e-06	21	37192	38	580611	AoAF-DS13523.twopass.merge150.wgt10.zgt2.wig	AoAF	blood_vessel	hotspots	Hotspots
49	0.01	1.63911	-1	1813	41414	15507	580611	BE_2_C-DS14625.twopass.merge150.wgt10.zgt2.wig	BE2_C	brain	hotspots	Hotspots
49	0.0001	2.96256	0.000127121	127	41414	601	580611	BE_2_C-DS14625.twopass.merge150.wgt10.zgt2.wig	BE2_C	brain	hotspots	Hotspots
49	1e-05	3.70768	0.0481696	32	41414	121	580611	BE_2_C-DS14625.twopass.merge150.wgt10.zgt2.wig	BE2_C	brain	hotspots	Hotspots
49	1e-06	3.59041	0.170648	21	41414	82	580611	BE_2_C-DS14625.twopass.merge150.wgt10.zgt2.wig	BE2_C	brain	hotspots	Hotspots
49	1e-07	3.89436	0.224215	15	41414	54	580611	BE_2_C-DS14625.twopass.merge150.wgt10.zgt2.wig	BE2_C	brain	hotspots	Hotspots
49	1e-08	3.32045	0.598802	9	41414	38	580611	BE_2_C-DS14625.twopass.merge150.wgt10.zgt2.wig	BE2_C	brain	hotspots	Hotspots
50	0.01	1.77362	-1	1639	34600	15507	580611	BJ-DS10081.twopass.merge150.wgt10.zgt2.wig	BJ	skin	hotspots	Hotspots
50	0.0001	3.62976	0	130	34600	601	580611	BJ-DS10081.twopass.merge150.wgt10.zgt2.wig	BJ	skin	hotspots	Hotspots
50	1e-05	5.82469	3e-06	42	34600	121	580611	BJ-DS10081.twopass.merge150.wgt10.zgt2.wig	BJ	skin	hotspots	Hotspots
50	1e-06	6.13927	2.6e-05	30	34600	82	580611	BJ-DS10081.twopass.merge150.wgt10.zgt2.wig	BJ	skin	hotspots	Hotspots
50	1e-07	7.45807	1e-05	24	34600	54	580611	BJ-DS10081.twopass.merge150.wgt10.zgt2.wig	BJ	skin	hotspots	Hotspots
50	1e-08	7.06554	0.00215652	16	34600	38	580611	BJ-DS10081.twopass.merge150.wgt10.zgt2.wig	BJ	skin	hotspots	Hotspots
51	0.01	1.50833	-1	1495	37111	15507	580611	CACO2-DS8235.twopass.merge150.wgt10.zgt2.wig	Caco-2	colon	hotspots	Hotspots
51	0.0001	2.42098	0.0479846	93	37111	601	580611	CACO2-DS8235.twopass.merge150.wgt10.zgt2.wig	Caco-2	colon	hotspots	Hotspots
51	1e-05	3.49109	0.0305157	27	37111	121	580611	CACO2-DS8235.twopass.merge150.wgt10.zgt2.wig	Caco-2	colon	hotspots	Hotspots
51	1e-06	4.00671	0.0147863	21	37111	82	580611	CACO2-DS8235.twopass.merge150.wgt10.zgt2.wig	Caco-2	colon	hotspots	Hotspots
51	1e-07	4.92536	0.0058596	17	37111	54	580611	CACO2-DS8235.twopass.merge150.wgt10.zgt2.wig	Caco-2	colon	hotspots	Hotspots
51	1e-08	4.94061	0.0290782	12	37111	38	580611	CACO2-DS8235.twopass.merge150.wgt10.zgt2.wig	Caco-2	colon	hotspots	Hotspots
52	0.01	1.59296	-1	1629	38289	15507	580611	CD14-DS18065.hg19.twopass.merge150.wgt10.zgt2.wig	CD14+	blood	hotspots	Hotspots
52	0.0001	2.95204	7.1e-05	117	38289	601	580611	CD14-DS18065.hg19.twopass.merge150.wgt10.zgt2.wig	CD14+	blood	hotspots	Hotspots
52	1e-05	4.38626	0.000602319	35	38289	121	580611	CD14-DS18065.hg19.twopass.merge150.wgt10.zgt2.wig	CD14+	blood	hotspots	Hotspots
52	1e-06	4.80807	0.000914687	26	38289	82	580611	CD14-DS18065.hg19.twopass.merge150.wgt10.zgt2.wig	CD14+	blood	hotspots	Hotspots
52	1e-07	6.17789	6.6e-05	22	38289	54	580611	CD14-DS18065.hg19.twopass.merge150.wgt10.zgt2.wig	CD14+	blood	hotspots	Hotspots
52	1e-08	5.98575	0.00261445	15	38289	38	580611	CD14-DS18065.hg19.twopass.merge150.wgt10.zgt2.wig	CD14+	blood	hotspots	Hotspots
53	0.01	1.58902	-1	1672	39397	15507	580611	CD20-DS17541.hg19.twopass.merge150.wgt10.zgt2.wig	CD20+	blood	hotspots	Hotspots
53	0.0001	2.81998	0.000125119	115	39397	601	580611	CD20-DS17541.hg19.twopass.merge150.wgt10.zgt2.wig	CD20+	blood	hotspots	Hotspots
53	1e-05	3.16672	0.0994036	26	39397	121	580611	CD20-DS17541.hg19.twopass.merge150.wgt10.zgt2.wig	CD20+	blood	hotspots	Hotspots
53	1e-06	3.23505	0.13369	18	39397	82	580611	CD20-DS17541.hg19.twopass.merge150.wgt10.zgt2.wig	CD20+	blood	hotspots	Hotspots
53	1e-07	3.5479	0.20284	13	39397	54	580611	CD20-DS17541.hg19.twopass.merge150.wgt10.zgt2.wig	CD20+	blood	hotspots	Hotspots
53	1e-08	3.10262	0.505051	8	39397	38	580611	CD20-DS17541.hg19.twopass.merge150.wgt10.zgt2.wig	CD20+	blood	hotspots	Hotspots
54	0.01	1.56663	-1	1894	45266	15507	580611	CD34-DS16814.hg19.twopass.merge150.wgt10.zgt2.wig	CD34+	blood	hotspots	Hotspots
54	0.0001	3.00925	1e-06	141	45266	601	580611	CD34-DS16814.hg19.twopass.merge150.wgt10.zgt2.wig	CD34+	blood	hotspots	Hotspots
54	1e-05	3.49818	0.0255624	33	45266	121	580611	CD34-DS16814.hg19.twopass.merge150.wgt10.zgt2.wig	CD34+	blood	hotspots	Hotspots
54	1e-06	3.91056	0.0133958	25	45266	82	580611	CD34-DS16814.hg19.twopass.merge150.wgt10.zgt2.wig	CD34+	blood	hotspots	Hotspots
54	1e-07	4.98814	0.00150175	21	45266	54	580611	CD34-DS16814.hg19.twopass.merge150.wgt10.zgt2.wig	CD34+	blood	hotspots	Hotspots
54	1e-08	3.71298	0.236407	11	45266	38	580611	CD34-DS16814.hg19.twopass.merge150.wgt10.zgt2.wig	CD34+	blood	hotspots	Hotspots
55	0.01	1.63329	-1	1478	33882	15507	580611	CMK-DS12393.twopass.merge150.wgt10.zgt2.wig	CMK	blood	hotspots	Hotspots
55	0.0001	2.87981	0.0016314	101	33882	601	580611	CMK-DS12393.twopass.merge150.wgt10.zgt2.wig	CMK	blood	hotspots	Hotspots
55	1e-05	3.25731	0.21645	23	33882	121	580611	CMK-DS12393.twopass.merge150.wgt10.zgt2.wig	CMK	blood	hotspots	Hotspots
55	1e-06	3.34366	0.268817	16	33882	82	580611	CMK-DS12393.twopass.merge150.wgt10.zgt2.wig	CMK	blood	hotspots	Hotspots
55	1e-07	4.1254	0.15748	13	33882	54	580611	CMK-DS12393.twopass.merge150.wgt10.zgt2.wig	CMK	blood	hotspots	Hotspots
55	1e-08	3.15668	0.613497	7	33882	38	580611	CMK-DS12393.twopass.merge150.wgt10.zgt2.wig	CMK	blood	hotspots	Hotspots
56	0.01	1.60124	-1	2073	48473	15507	580611	E_myoblast_AllReps.30000000.twopass.merge150.wgt10.zgt2.wig	E_myoblast	muscle	hotspots	Hotspots
56	0.0001	2.75036	0.000589025	138	48473	601	580611	E_myoblast_AllReps.30000000.twopass.merge150.wgt10.zgt2.wig	E_myoblast	muscle	hotspots	Hotspots
56	1e-05	4.05867	0.00151591	41	48473	121	580611	E_myoblast_AllReps.30000000.twopass.merge150.wgt10.zgt2.wig	E_myoblast	muscle	hotspots	Hotspots
56	1e-06	4.23613	0.00633312	29	48473	82	580611	E_myoblast_AllReps.30000000.twopass.merge150.wgt10.zgt2.wig	E_myoblast	muscle	hotspots	Hotspots
56	1e-07	4.87994	0.00479939	22	48473	54	580611	E_myoblast_AllReps.30000000.twopass.merge150.wgt10.zgt2.wig	E_myoblast	muscle	hotspots	Hotspots
56	1e-08	4.72817	0.0564653	15	48473	38	580611	E_myoblast_AllReps.30000000.twopass.merge150.wgt10.zgt2.wig	E_myoblast	muscle	hotspots	Hotspots
57	0.01	1.65115	-1	1291	29275	15507	580611	GM06990-DS7748.twopass.merge150.wgt10.zgt2.wig	GM06990	blood	hotspots	Hotspots
57	0.0001	3.168	0.000112382	96	29275	601	580611	GM06990-DS7748.twopass.merge150.wgt10.zgt2.wig	GM06990	blood	hotspots	Hotspots
57	1e-05	3.76991	0.0661813	23	29275	121	580611	GM06990-DS7748.twopass.merge150.wgt10.zgt2.wig	GM06990	blood	hotspots	Hotspots
57	1e-06	4.35358	0.0270856	18	29275	82	580611	GM06990-DS7748.twopass.merge150.wgt10.zgt2.wig	GM06990	blood	hotspots	Hotspots
57	1e-07	5.14189	0.0269978	14	29275	54	580611	GM06990-DS7748.twopass.merge150.wgt10.zgt2.wig	GM06990	blood	hotspots	Hotspots
57	1e-08	4.17537	0.321543	8	29275	38	580611	GM06990-DS7748.twopass.merge150.wgt10.zgt2.wig	GM06990	blood	hotspots	Hotspots
58	0.01	1.6728	-1	1578	35320	15507	580611	GM12864-DS12431.twopass.merge150.wgt10.zgt2.wig	GM12864	blood	hotspots	Hotspots
58	0.0001	3.09078	0.00013923	113	35320	601	580611	GM12864-DS12431.twopass.merge150.wgt10.zgt2.wig	GM12864	blood	hotspots	Hotspots
58	1e-05	4.07568	0.0174917	30	35320	121	580611	GM12864-DS12431.twopass.merge150.wgt10.zgt2.wig	GM12864	blood	hotspots	Hotspots
58	1e-06	4.41035	0.0235682	22	35320	82	580611	GM12864-DS12431.twopass.merge150.wgt10.zgt2.wig	GM12864	blood	hotspots	Hotspots
58	1e-07	5.17511	0.0168663	17	35320	54	580611	GM12864-DS12431.twopass.merge150.wgt10.zgt2.wig	GM12864	blood	hotspots	Hotspots
58	1e-08	4.75854	0.114943	11	35320	38	580611	GM12864-DS12431.twopass.merge150.wgt10.zgt2.wig	GM12864	blood	hotspots	Hotspots
59	0.01	1.65702	-1	1616	36515	15507	580611	GM12865-DS12436.twopass.merge150.wgt10.zgt2.wig	GM12865	blood	hotspots	Hotspots
59	0.0001	3.01609	0.000195924	114	36515	601	580611	GM12865-DS12436.twopass.merge150.wgt10.zgt2.wig	GM12865	blood	hotspots	Hotspots
59	1e-05	4.20512	0.00650449	32	36515	121	580611	GM12865-DS12436.twopass.merge150.wgt10.zgt2.wig	GM12865	blood	hotspots	Hotspots
59	1e-06	4.84775	0.00282709	25	36515	82	580611	GM12865-DS12436.twopass.merge150.wgt10.zgt2.wig	GM12865	blood	hotspots	Hotspots
59	1e-07	5.88912	0.000818786	20	36515	54	580611	GM12865-DS12436.twopass.merge150.wgt10.zgt2.wig	GM12865	blood	hotspots	Hotspots
59	1e-08	5.43968	0.0398724	13	36515	38	580611	GM12865-DS12436.twopass.merge150.wgt10.zgt2.wig	GM12865	blood	hotspots	Hotspots
60	0.01	1.53477	-1	2385	58184	15507	580611	GM12878-all.twopass.merge150.wgt10.zgt2.wig	GM12878	blood	hotspots	Hotspots
60	0.0001	2.59019	0.000228452	156	58184	601	580611	GM12878-all.twopass.merge150.wgt10.zgt2.wig	GM12878	blood	hotspots	Hotspots
60	1e-05	3.71115	0.00165161	45	58184	121	580611	GM12878-all.twopass.merge150.wgt10.zgt2.wig	GM12878	blood	hotspots	Hotspots
60	1e-06	3.8942	0.00530279	32	58184	82	580611	GM12878-all.twopass.merge150.wgt10.zgt2.wig	GM12878	blood	hotspots	Hotspots
60	1e-07	4.61985	0.00201857	25	58184	54	580611	GM12878-all.twopass.merge150.wgt10.zgt2.wig	GM12878	blood	hotspots	Hotspots
60	1e-08	3.93903	0.110132	15	58184	38	580611	GM12878-all.twopass.merge150.wgt10.zgt2.wig	GM12878	blood	hotspots	Hotspots
61	0.01	1.69007	-1	1987	44020	15507	580611	HAc-DS14765.twopass.merge150.wgt10.zgt2.wig	HAc	cerebellar	hotspots	Hotspots
61	0.0001	3.00664	0.000144224	137	44020	601	580611	HAc-DS14765.twopass.merge150.wgt10.zgt2.wig	HAc	cerebellar	hotspots	Hotspots
61	1e-05	4.79626	0.00013557	44	44020	121	580611	HAc-DS14765.twopass.merge150.wgt10.zgt2.wig	HAc	cerebellar	hotspots	Hotspots
61	1e-06	5.30805	0.000215039	33	44020	82	580611	HAc-DS14765.twopass.merge150.wgt10.zgt2.wig	HAc	cerebellar	hotspots	Hotspots
61	1e-07	5.86209	0.000633967	24	44020	54	580611	HAc-DS14765.twopass.merge150.wgt10.zgt2.wig	HAc	cerebellar	hotspots	Hotspots
61	1e-08	5.90066	0.0109063	17	44020	38	580611	HAc-DS14765.twopass.merge150.wgt10.zgt2.wig	HAc	cerebellar	hotspots	Hotspots
62	0.01	1.78004	-1	1809	38051	15507	580611	HAEpiC-DS12663.twopass.merge150.wgt10.zgt2.wig	HAEpiC	epithelium	hotspots	Hotspots
62	0.0001	3.80834	0	150	38051	601	580611	HAEpiC-DS12663.twopass.merge150.wgt10.zgt2.wig	HAEpiC	epithelium	hotspots	Hotspots
62	1e-05	6.17917	0	49	38051	121	580611	HAEpiC-DS12663.twopass.merge150.wgt10.zgt2.wig	HAEpiC	epithelium	hotspots	Hotspots
62	1e-06	6.51288	0	35	38051	82	580611	HAEpiC-DS12663.twopass.merge150.wgt10.zgt2.wig	HAEpiC	epithelium	hotspots	Hotspots
62	1e-07	7.62938	0	27	38051	54	580611	HAEpiC-DS12663.twopass.merge150.wgt10.zgt2.wig	HAEpiC	epithelium	hotspots	Hotspots
62	1e-08	8.03093	1.3e-05	20	38051	38	580611	HAEpiC-DS12663.twopass.merge150.wgt10.zgt2.wig	HAEpiC	epithelium	hotspots	Hotspots
63	0.01	1.60424	-1	2299	53657	15507	580611	HAh-DS15192.twopass.merge150.wgt10.zgt2.wig	HA-h	brain_hippocampus	hotspots	Hotspots
63	0.0001	2.93476	0	163	53657	601	580611	HAh-DS15192.twopass.merge150.wgt10.zgt2.wig	HA-h	brain_hippocampus	hotspots	Hotspots
63	1e-05	5.18682	0	58	53657	121	580611	HAh-DS15192.twopass.merge150.wgt10.zgt2.wig	HA-h	brain_hippocampus	hotspots	Hotspots
63	1e-06	5.27843	1e-06	40	53657	82	580611	HAh-DS15192.twopass.merge150.wgt10.zgt2.wig	HA-h	brain_hippocampus	hotspots	Hotspots
63	1e-07	5.61078	6.8e-05	28	53657	54	580611	HAh-DS15192.twopass.merge150.wgt10.zgt2.wig	HA-h	brain_hippocampus	hotspots	Hotspots
63	1e-08	5.41039	0.00751315	19	53657	38	580611	HAh-DS15192.twopass.merge150.wgt10.zgt2.wig	HA-h	brain_hippocampus	hotspots	Hotspots
64	0.01	1.6035	-1	2494	58235	15507	580611	HAsp-DS14790.twopass.merge150.wgt10.zgt2.wig	HA-sp	spinal_cord	hotspots	Hotspots
64	0.0001	3.00265	0	181	58235	601	580611	HAsp-DS14790.twopass.merge150.wgt10.zgt2.wig	HA-sp	spinal_cord	hotspots	Hotspots
64	1e-05	4.53188	3e-06	55	58235	121	580611	HAsp-DS14790.twopass.merge150.wgt10.zgt2.wig	HA-sp	spinal_cord	hotspots	Hotspots
64	1e-06	4.62031	0.000160336	38	58235	82	580611	HAsp-DS14790.twopass.merge150.wgt10.zgt2.wig	HA-sp	spinal_cord	hotspots	Hotspots
64	1e-07	4.80044	0.00234093	26	58235	54	580611	HAsp-DS14790.twopass.merge150.wgt10.zgt2.wig	HA-sp	spinal_cord	hotspots	Hotspots
64	1e-08	4.7227	0.0308737	18	58235	38	580611	HAsp-DS14790.twopass.merge150.wgt10.zgt2.wig	HA-sp	spinal_cord	hotspots	Hotspots
65	0.01	1.66744	-1	2087	46863	15507	580611	HBMEC-DS13817.twopass.merge150.wgt10.zgt2.wig	HBMEC	blood_vessel	hotspots	Hotspots
65	0.0001	3.051	2e-06	148	46863	601	580611	HBMEC-DS13817.twopass.merge150.wgt10.zgt2.wig	HBMEC	blood_vessel	hotspots	Hotspots
65	1e-05	5.01725	2e-06	49	46863	121	580611	HBMEC-DS13817.twopass.merge150.wgt10.zgt2.wig	HBMEC	blood_vessel	hotspots	Hotspots
65	1e-06	4.83494	0.000841567	32	46863	82	580611	HBMEC-DS13817.twopass.merge150.wgt10.zgt2.wig	HBMEC	blood_vessel	hotspots	Hotspots
65	1e-07	5.7359	0.000284425	25	46863	54	580611	HBMEC-DS13817.twopass.merge150.wgt10.zgt2.wig	HBMEC	blood_vessel	hotspots	Hotspots
65	1e-08	5.54269	0.0166196	17	46863	38	580611	HBMEC-DS13817.twopass.merge150.wgt10.zgt2.wig	HBMEC	blood_vessel	hotspots	Hotspots
66	0.01	1.70839	-1	2012	44096	15507	580611	HCFaa-DS13480.twopass.merge150.wgt10.zgt2.wig	HCFaa	heart	hotspots	Hotspots
66	0.0001	3.15482	0	144	44096	601	580611	HCFaa-DS13480.twopass.merge150.wgt10.zgt2.wig	HCFaa	heart	hotspots	Hotspots
66	1e-05	5.11445	3e-06	47	44096	121	580611	HCFaa-DS13480.twopass.merge150.wgt10.zgt2.wig	HCFaa	heart	hotspots	Hotspots
66	1e-06	5.13833	0.000230162	32	44096	82	580611	HCFaa-DS13480.twopass.merge150.wgt10.zgt2.wig	HCFaa	heart	hotspots	Hotspots
66	1e-07	6.09582	9.9e-05	25	44096	54	580611	HCFaa-DS13480.twopass.merge150.wgt10.zgt2.wig	HCFaa	heart	hotspots	Hotspots
66	1e-08	6.23699	0.00207874	18	44096	38	580611	HCFaa-DS13480.twopass.merge150.wgt10.zgt2.wig	HCFaa	heart	hotspots	Hotspots
67	0.01	1.76508	-1	1727	36634	15507	580611	HCF-DS12501.twopass.merge150.wgt10.zgt2.wig	HCF	heart	hotspots	Hotspots
67	0.0001	3.40186	0	129	36634	601	580611	HCF-DS12501.twopass.merge150.wgt10.zgt2.wig	HCF	heart	hotspots	Hotspots
67	1e-05	5.89424	0	45	36634	121	580611	HCF-DS12501.twopass.merge150.wgt10.zgt2.wig	HCF	heart	hotspots	Hotspots
67	1e-06	6.7648	0	35	36634	82	580611	HCF-DS12501.twopass.merge150.wgt10.zgt2.wig	HCF	heart	hotspots	Hotspots
67	1e-07	7.63098	0	26	36634	54	580611	HCF-DS12501.twopass.merge150.wgt10.zgt2.wig	HCF	heart	hotspots	Hotspots
67	1e-08	7.92448	2.8e-05	19	36634	38	580611	HCF-DS12501.twopass.merge150.wgt10.zgt2.wig	HCF	heart	hotspots	Hotspots
68	0.01	1.73464	-1	1886	40709	15507	580611	HCM-DS12599.twopass.merge150.wgt10.zgt2.wig	HCM	heart	hotspots	Hotspots
68	0.0001	3.29864	1e-06	139	40709	601	580611	HCM-DS12599.twopass.merge150.wgt10.zgt2.wig	HCM	heart	hotspots	Hotspots
68	1e-05	5.89358	0	50	40709	121	580611	HCM-DS12599.twopass.merge150.wgt10.zgt2.wig	HCM	heart	hotspots	Hotspots
68	1e-06	6.43551	0	37	40709	82	580611	HCM-DS12599.twopass.merge150.wgt10.zgt2.wig	HCM	heart	hotspots	Hotspots
68	1e-07	7.13124	0	27	40709	54	580611	HCM-DS12599.twopass.merge150.wgt10.zgt2.wig	HCM	heart	hotspots	Hotspots
68	1e-08	7.13124	0.000159598	19	40709	38	580611	HCM-DS12599.twopass.merge150.wgt10.zgt2.wig	HCM	heart	hotspots	Hotspots
69	0.01	1.7653	-1	1767	37478	15507	580611	HConF-DS11642.twopass.merge150.wgt10.zgt2.wig	HConF	eye	hotspots	Hotspots
69	0.0001	3.58302	0	139	37478	601	580611	HConF-DS11642.twopass.merge150.wgt10.zgt2.wig	HConF	eye	hotspots	Hotspots
69	1e-05	5.88954	0	46	37478	121	580611	HConF-DS11642.twopass.merge150.wgt10.zgt2.wig	HConF	eye	hotspots	Hotspots
69	1e-06	6.42353	1e-06	34	37478	82	580611	HConF-DS11642.twopass.merge150.wgt10.zgt2.wig	HConF	eye	hotspots	Hotspots
69	1e-07	6.59847	0.000107268	23	37478	54	580611	HConF-DS11642.twopass.merge150.wgt10.zgt2.wig	HConF	eye	hotspots	Hotspots
69	1e-08	7.33834	0.000336278	18	37478	38	580611	HConF-DS11642.twopass.merge150.wgt10.zgt2.wig	HConF	eye	hotspots	Hotspots
70	0.01	1.71171	-1	1833	40095	15507	580611	HCPEpiC-DS12447.twopass.merge150.wgt10.zgt2.wig	HCPEpiC	epithelium	hotspots	Hotspots
70	0.0001	3.20459	3e-06	133	40095	601	580611	HCPEpiC-DS12447.twopass.merge150.wgt10.zgt2.wig	HCPEpiC	epithelium	hotspots	Hotspots
70	1e-05	5.38545	3e-06	45	40095	121	580611	HCPEpiC-DS12447.twopass.merge150.wgt10.zgt2.wig	HCPEpiC	epithelium	hotspots	Hotspots
70	1e-06	5.47448	0.000131257	31	40095	82	580611	HCPEpiC-DS12447.twopass.merge150.wgt10.zgt2.wig	HCPEpiC	epithelium	hotspots	Hotspots
70	1e-07	6.43595	6.3e-05	24	40095	54	580611	HCPEpiC-DS12447.twopass.merge150.wgt10.zgt2.wig	HCPEpiC	epithelium	hotspots	Hotspots
70	1e-08	6.47829	0.00270438	17	40095	38	580611	HCPEpiC-DS12447.twopass.merge150.wgt10.zgt2.wig	HCPEpiC	epithelium	hotspots	Hotspots
71	0.01	1.67576	-1	1390	31057	15507	580611	HCT116-DS13551.twopass.merge150.wgt10.zgt2.wig	HCT-116	colon	hotspots	Hotspots
71	0.0001	3.51504	9e-06	113	31057	601	580611	HCT116-DS13551.twopass.merge150.wgt10.zgt2.wig	HCT-116	colon	hotspots	Hotspots
71	1e-05	5.40765	0.000245616	35	31057	121	580611	HCT116-DS13551.twopass.merge150.wgt10.zgt2.wig	HCT-116	colon	hotspots	Hotspots
71	1e-06	5.6997	0.00143765	25	31057	82	580611	HCT116-DS13551.twopass.merge150.wgt10.zgt2.wig	HCT-116	colon	hotspots	Hotspots
71	1e-07	6.23167	0.00394851	18	31057	54	580611	HCT116-DS13551.twopass.merge150.wgt10.zgt2.wig	HCT-116	colon	hotspots	Hotspots
71	1e-08	5.90369	0.057971	12	31057	38	580611	HCT116-DS13551.twopass.merge150.wgt10.zgt2.wig	HCT-116	colon	hotspots	Hotspots
72	0.01	1.64669	-1	1776	40382	15507	580611	HEEpiC-DS12763.twopass.merge150.wgt10.zgt2.wig	HEEpiC	epithelium	hotspots	Hotspots
72	0.0001	2.91866	0.00303914	122	40382	601	580611	HEEpiC-DS12763.twopass.merge150.wgt10.zgt2.wig	HEEpiC	epithelium	hotspots	Hotspots
72	1e-05	4.51539	0.0027079	38	40382	121	580611	HEEpiC-DS12763.twopass.merge150.wgt10.zgt2.wig	HEEpiC	epithelium	hotspots	Hotspots
72	1e-06	4.38353	0.0417711	25	40382	82	580611	HEEpiC-DS12763.twopass.merge150.wgt10.zgt2.wig	HEEpiC	epithelium	hotspots	Hotspots
72	1e-07	5.32517	0.0108284	20	40382	54	580611	HEEpiC-DS12763.twopass.merge150.wgt10.zgt2.wig	HEEpiC	epithelium	hotspots	Hotspots
72	1e-08	6.05388	0.0128833	16	40382	38	580611	HEEpiC-DS12763.twopass.merge150.wgt10.zgt2.wig	HEEpiC	epithelium	hotspots	Hotspots
73	0.01	1.5215	-1	2738	67378	15507	580611	Hela-all.twopass.merge150.wgt10.zgt2.wig	HeLa-S3	cervix	hotspots	Hotspots
73	0.0001	2.56653	0.000149419	179	67378	601	580611	Hela-all.twopass.merge150.wgt10.zgt2.wig	HeLa-S3	cervix	hotspots	Hotspots
73	1e-05	4.05935	1.3e-05	57	67378	121	580611	Hela-all.twopass.merge150.wgt10.zgt2.wig	HeLa-S3	cervix	hotspots	Hotspots
73	1e-06	4.20352	0.000156979	40	67378	82	580611	Hela-all.twopass.merge150.wgt10.zgt2.wig	HeLa-S3	cervix	hotspots	Hotspots
73	1e-07	4.94692	5.1e-05	31	67378	54	580611	Hela-all.twopass.merge150.wgt10.zgt2.wig	HeLa-S3	cervix	hotspots	Hotspots
73	1e-08	4.53538	0.011812	20	67378	38	580611	Hela-all.twopass.merge150.wgt10.zgt2.wig	HeLa-S3	cervix	hotspots	Hotspots
74	0.01	1.53337	-1	2213	54037	15507	580611	HepG2-all.twopass.merge150.wgt10.zgt2.wig	HepG2	liver	hotspots	Hotspots
74	0.0001	2.53868	0.00500676	142	54037	601	580611	HepG2-all.twopass.merge150.wgt10.zgt2.wig	HepG2	liver	hotspots	Hotspots
74	1e-05	3.90716	0.000913643	44	54037	121	580611	HepG2-all.twopass.merge150.wgt10.zgt2.wig	HepG2	liver	hotspots	Hotspots
74	1e-06	3.93099	0.0112854	30	54037	82	580611	HepG2-all.twopass.merge150.wgt10.zgt2.wig	HepG2	liver	hotspots	Hotspots
74	1e-07	4.57644	0.00783147	23	54037	54	580611	HepG2-all.twopass.merge150.wgt10.zgt2.wig	HepG2	liver	hotspots	Hotspots
74	1e-08	3.95857	0.175747	14	54037	38	580611	HepG2-all.twopass.merge150.wgt10.zgt2.wig	HepG2	liver	hotspots	Hotspots
75	0.01	1.50233	-1	2879	71752	15507	580611	HESC-all.twopass.merge150.wgt10.zgt2.wig	HESC	es_cell	hotspots	Hotspots
75	0.0001	2.35621	0.0169176	175	71752	601	580611	HESC-all.twopass.merge150.wgt10.zgt2.wig	HESC	es_cell	hotspots	Hotspots
75	1e-05	3.67814	0.000415692	55	71752	121	580611	HESC-all.twopass.merge150.wgt10.zgt2.wig	HESC	es_cell	hotspots	Hotspots
75	1e-06	4.14464	0.000188875	42	71752	82	580611	HESC-all.twopass.merge150.wgt10.zgt2.wig	HESC	es_cell	hotspots	Hotspots
75	1e-07	4.19581	0.00427862	28	71752	54	580611	HESC-all.twopass.merge150.wgt10.zgt2.wig	HESC	es_cell	hotspots	Hotspots
75	1e-08	3.83301	0.150602	18	71752	38	580611	HESC-all.twopass.merge150.wgt10.zgt2.wig	HESC	es_cell	hotspots	Hotspots
76	0.01	1.56911	-1	2404	57364	15507	580611	hESCT0-DS11909.twopass.merge150.wgt10.zgt2.wig	hESCT0	es_cell	hotspots	Hotspots
76	0.0001	2.76195	0.000567337	164	57364	601	580611	hESCT0-DS11909.twopass.merge150.wgt10.zgt2.wig	hESCT0	es_cell	hotspots	Hotspots
76	1e-05	4.2661	0.000336271	51	57364	121	580611	hESCT0-DS11909.twopass.merge150.wgt10.zgt2.wig	hESCT0	es_cell	hotspots	Hotspots
76	1e-06	4.56703	0.00133218	37	57364	82	580611	hESCT0-DS11909.twopass.merge150.wgt10.zgt2.wig	hESCT0	es_cell	hotspots	Hotspots
76	1e-07	5.2482	0.000632159	28	57364	54	580611	hESCT0-DS11909.twopass.merge150.wgt10.zgt2.wig	hESCT0	es_cell	hotspots	Hotspots
76	1e-08	5.32712	0.0101471	20	57364	38	580611	hESCT0-DS11909.twopass.merge150.wgt10.zgt2.wig	hESCT0	es_cell	hotspots	Hotspots
77	0.01	1.70362	-1	2035	44725	15507	580611	HFF-DS15115.twopass.merge150.wgt10.zgt2.wig	HFF	foreskin	hotspots	Hotspots
77	0.0001	3.26165	0	151	44725	601	580611	HFF-DS15115.twopass.merge150.wgt10.zgt2.wig	HFF	foreskin	hotspots	Hotspots
77	1e-05	5.04252	3e-06	47	44725	121	580611	HFF-DS15115.twopass.merge150.wgt10.zgt2.wig	HFF	foreskin	hotspots	Hotspots
77	1e-06	5.3827	2.1e-05	34	44725	82	580611	HFF-DS15115.twopass.merge150.wgt10.zgt2.wig	HFF	foreskin	hotspots	Hotspots
77	1e-07	6.2505	1.9e-05	26	44725	54	580611	HFF-DS15115.twopass.merge150.wgt10.zgt2.wig	HFF	foreskin	hotspots	Hotspots
77	1e-08	6.4909	0.00050319	19	44725	38	580611	HFF-DS15115.twopass.merge150.wgt10.zgt2.wig	HFF	foreskin	hotspots	Hotspots
78	0.01	1.71634	-1	2194	47862	15507	580611	HFF_MyC-DS15079.twopass.merge150.wgt10.zgt2.wig	HFF-Myc	foreskin	hotspots	Hotspots
78	0.0001	3.2699	0	162	47862	601	580611	HFF_MyC-DS15079.twopass.merge150.wgt10.zgt2.wig	HFF-Myc	foreskin	hotspots	Hotspots
78	1e-05	5.2133	0	52	47862	121	580611	HFF_MyC-DS15079.twopass.merge150.wgt10.zgt2.wig	HFF-Myc	foreskin	hotspots	Hotspots
78	1e-06	5.17784	6.3e-05	35	47862	82	580611	HFF_MyC-DS15079.twopass.merge150.wgt10.zgt2.wig	HFF-Myc	foreskin	hotspots	Hotspots
78	1e-07	6.29012	6e-06	28	47862	54	580611	HFF_MyC-DS15079.twopass.merge150.wgt10.zgt2.wig	HFF-Myc	foreskin	hotspots	Hotspots
78	1e-08	6.06547	0.00183925	19	47862	38	580611	HFF_MyC-DS15079.twopass.merge150.wgt10.zgt2.wig	HFF-Myc	foreskin	hotspots	Hotspots
79	0.01	1.79238	-1	1592	33256	15507	580611	HGF-DS11752.twopass.merge150.wgt10.zgt2.wig	HGF	gingival	hotspots	Hotspots
79	0.0001	3.51501	1e-06	121	33256	601	580611	HGF-DS11752.twopass.merge150.wgt10.zgt2.wig	HGF	gingival	hotspots	Hotspots
79	1e-05	5.77152	7e-06	40	33256	121	580611	HGF-DS11752.twopass.merge150.wgt10.zgt2.wig	HGF	gingival	hotspots	Hotspots
79	1e-06	5.74864	0.000706654	27	33256	82	580611	HGF-DS11752.twopass.merge150.wgt10.zgt2.wig	HGF	gingival	hotspots	Hotspots
79	1e-07	6.14292	0.00442223	19	33256	54	580611	HGF-DS11752.twopass.merge150.wgt10.zgt2.wig	HGF	gingival	hotspots	Hotspots
79	1e-08	5.97276	0.0464468	13	33256	38	580611	HGF-DS11752.twopass.merge150.wgt10.zgt2.wig	HGF	gingival	hotspots	Hotspots
80	0.01	1.76406	-1	1975	41919	15507	580611	HIPEpiC-DS12684.twopass.merge150.wgt10.zgt2.wig	HIPEpiC	epithelium	hotspots	Hotspots
80	0.0001	3.50303	0	152	41919	601	580611	HIPEpiC-DS12684.twopass.merge150.wgt10.zgt2.wig	HIPEpiC	epithelium	hotspots	Hotspots
80	1e-05	5.49453	0	48	41919	121	580611	HIPEpiC-DS12684.twopass.merge150.wgt10.zgt2.wig	HIPEpiC	epithelium	hotspots	Hotspots
80	1e-06	5.91192	4e-06	35	41919	82	580611	HIPEpiC-DS12684.twopass.merge150.wgt10.zgt2.wig	HIPEpiC	epithelium	hotspots	Hotspots
80	1e-07	6.6689	2.5e-05	26	41919	54	580611	HIPEpiC-DS12684.twopass.merge150.wgt10.zgt2.wig	HIPEpiC	epithelium	hotspots	Hotspots
80	1e-08	6.5609	0.00123333	18	41919	38	580611	HIPEpiC-DS12684.twopass.merge150.wgt10.zgt2.wig	HIPEpiC	epithelium	hotspots	Hotspots
81	0.01	1.59209	-1	1689	39721	15507	580611	HL60-DS11809.twopass.merge150.wgt10.zgt2.wig	HL-60	blood	hotspots	Hotspots
81	0.0001	2.91858	6e-06	120	39721	601	580611	HL60-DS11809.twopass.merge150.wgt10.zgt2.wig	HL-60	blood	hotspots	Hotspots
81	1e-05	3.62411	0.0125565	30	39721	121	580611	HL60-DS11809.twopass.merge150.wgt10.zgt2.wig	HL-60	blood	hotspots	Hotspots
81	1e-06	3.56518	0.0449236	20	39721	82	580611	HL60-DS11809.twopass.merge150.wgt10.zgt2.wig	HL-60	blood	hotspots	Hotspots
81	1e-07	4.06034	0.0516262	15	39721	54	580611	HL60-DS11809.twopass.merge150.wgt10.zgt2.wig	HL-60	blood	hotspots	Hotspots
81	1e-08	3.84664	0.214133	10	39721	38	580611	HL60-DS11809.twopass.merge150.wgt10.zgt2.wig	HL-60	blood	hotspots	Hotspots
82	0.01	1.54167	-1	2715	65938	15507	580611	HMEC-all.twopass.merge150.wgt10.zgt2.wig	HMEC	breast	hotspots	Hotspots
82	0.0001	2.49071	0.00394027	170	65938	601	580611	HMEC-all.twopass.merge150.wgt10.zgt2.wig	HMEC	breast	hotspots	Hotspots
82	1e-05	4.07523	2.6e-05	56	65938	121	580611	HMEC-all.twopass.merge150.wgt10.zgt2.wig	HMEC	breast	hotspots	Hotspots
82	1e-06	4.08055	0.00155761	38	65938	82	580611	HMEC-all.twopass.merge150.wgt10.zgt2.wig	HMEC	breast	hotspots	Hotspots
82	1e-07	4.72883	0.000635873	29	65938	54	580611	HMEC-all.twopass.merge150.wgt10.zgt2.wig	HMEC	breast	hotspots	Hotspots
82	1e-08	4.63443	0.0161708	20	65938	38	580611	HMEC-all.twopass.merge150.wgt10.zgt2.wig	HMEC	breast	hotspots	Hotspots
83	0.01	1.79117	-1	1639	34261	15507	580611	HMF-DS13363.twopass.merge150.wgt10.zgt2.wig	HMF	breast	hotspots	Hotspots
83	0.0001	3.75027	0	133	34261	601	580611	HMF-DS13363.twopass.merge150.wgt10.zgt2.wig	HMF	breast	hotspots	Hotspots
83	1e-05	6.30249	0	45	34261	121	580611	HMF-DS13363.twopass.merge150.wgt10.zgt2.wig	HMF	breast	hotspots	Hotspots
83	1e-06	6.61335	0	32	34261	82	580611	HMF-DS13363.twopass.merge150.wgt10.zgt2.wig	HMF	breast	hotspots	Hotspots
83	1e-07	6.27656	0.00111409	20	34261	54	580611	HMF-DS13363.twopass.merge150.wgt10.zgt2.wig	HMF	breast	hotspots	Hotspots
83	1e-08	6.68949	0.00518484	15	34261	38	580611	HMF-DS13363.twopass.merge150.wgt10.zgt2.wig	HMF	breast	hotspots	Hotspots
84	0.01	1.68918	-1	1726	38258	15507	580611	HMVEC_dAd-DS12957.hg19.twopass.merge150.wgt10.zgt2.wig	HMVEC-dAd	blood_vessel	hotspots	Hotspots
84	0.0001	3.1312	6.6e-05	124	38258	601	580611	HMVEC_dAd-DS12957.hg19.twopass.merge150.wgt10.zgt2.wig	HMVEC-dAd	blood_vessel	hotspots	Hotspots
84	1e-05	5.14235	2.8e-05	41	38258	121	580611	HMVEC_dAd-DS12957.hg19.twopass.merge150.wgt10.zgt2.wig	HMVEC-dAd	blood_vessel	hotspots	Hotspots
84	1e-06	5.55227	0.000152398	30	38258	82	580611	HMVEC_dAd-DS12957.hg19.twopass.merge150.wgt10.zgt2.wig	HMVEC-dAd	blood_vessel	hotspots	Hotspots
84	1e-07	5.05873	0.0238607	18	38258	54	580611	HMVEC_dAd-DS12957.hg19.twopass.merge150.wgt10.zgt2.wig	HMVEC-dAd	blood_vessel	hotspots	Hotspots
84	1e-08	4.79248	0.159744	12	38258	38	580611	HMVEC_dAd-DS12957.hg19.twopass.merge150.wgt10.zgt2.wig	HMVEC-dAd	blood_vessel	hotspots	Hotspots
85	0.01	1.63774	-1	1579	36099	15507	580611	HMVEC_dBlAd-DS13337.twopass.merge150.wgt10.zgt2.wig	HMVEC-dBl-Ad	blood_vessel	hotspots	Hotspots
85	0.0001	3.05085	9.1e-05	114	36099	601	580611	HMVEC_dBlAd-DS13337.twopass.merge150.wgt10.zgt2.wig	HMVEC-dBl-Ad	blood_vessel	hotspots	Hotspots
85	1e-05	4.65235	0.000561337	35	36099	121	580611	HMVEC_dBlAd-DS13337.twopass.merge150.wgt10.zgt2.wig	HMVEC-dBl-Ad	blood_vessel	hotspots	Hotspots
85	1e-06	4.90361	0.0026404	25	36099	82	580611	HMVEC_dBlAd-DS13337.twopass.merge150.wgt10.zgt2.wig	HMVEC-dBl-Ad	blood_vessel	hotspots	Hotspots
85	1e-07	6.25483	0.000224217	21	36099	54	580611	HMVEC_dBlAd-DS13337.twopass.merge150.wgt10.zgt2.wig	HMVEC-dBl-Ad	blood_vessel	hotspots	Hotspots
85	1e-08	6.77215	0.00114582	16	36099	38	580611	HMVEC_dBlAd-DS13337.twopass.merge150.wgt10.zgt2.wig	HMVEC-dBl-Ad	blood_vessel	hotspots	Hotspots
86	0.01	1.6304	-1	1877	43105	15507	580611	HMVEC_dBlNeo-DS13242.twopass.merge150.wgt10.zgt2.wig	HMVEC-dBl-Neo	blood_vessel	hotspots	Hotspots
86	0.0001	3.04805	1e-06	136	43105	601	580611	HMVEC_dBlNeo-DS13242.twopass.merge150.wgt10.zgt2.wig	HMVEC-dBl-Neo	blood_vessel	hotspots	Hotspots
86	1e-05	4.67543	1.7e-05	42	43105	121	580611	HMVEC_dBlNeo-DS13242.twopass.merge150.wgt10.zgt2.wig	HMVEC-dBl-Neo	blood_vessel	hotspots	Hotspots
86	1e-06	5.0922	6.5e-05	31	43105	82	580611	HMVEC_dBlNeo-DS13242.twopass.merge150.wgt10.zgt2.wig	HMVEC-dBl-Neo	blood_vessel	hotspots	Hotspots
86	1e-07	6.48541	2e-06	26	43105	54	580611	HMVEC_dBlNeo-DS13242.twopass.merge150.wgt10.zgt2.wig	HMVEC-dBl-Neo	blood_vessel	hotspots	Hotspots
86	1e-08	6.73485	0.000102625	19	43105	38	580611	HMVEC_dBlNeo-DS13242.twopass.merge150.wgt10.zgt2.wig	HMVEC-dBl-Neo	blood_vessel	hotspots	Hotspots
87	0.01	1.77315	-1	1379	29119	15507	580611	HMVEC_dLyAd-DS13261.twopass.merge150.wgt10.zgt2.wig	HMVEC-dLy-Ad	blood_vessel	hotspots	Hotspots
87	0.0001	3.51674	2e-06	106	29119	601	580611	HMVEC_dLyAd-DS13261.twopass.merge150.wgt10.zgt2.wig	HMVEC-dLy-Ad	blood_vessel	hotspots	Hotspots
87	1e-05	4.94362	0.00218212	30	29119	121	580611	HMVEC_dLyAd-DS13261.twopass.merge150.wgt10.zgt2.wig	HMVEC-dLy-Ad	blood_vessel	hotspots	Hotspots
87	1e-06	5.34955	0.00371223	22	29119	82	580611	HMVEC_dLyAd-DS13261.twopass.merge150.wgt10.zgt2.wig	HMVEC-dLy-Ad	blood_vessel	hotspots	Hotspots
87	1e-07	7.01566	0.000326923	19	29119	54	580611	HMVEC_dLyAd-DS13261.twopass.merge150.wgt10.zgt2.wig	HMVEC-dLy-Ad	blood_vessel	hotspots	Hotspots
87	1e-08	6.29661	0.0177462	12	29119	38	580611	HMVEC_dLyAd-DS13261.twopass.merge150.wgt10.zgt2.wig	HMVEC-dLy-Ad	blood_vessel	hotspots	Hotspots
88	0.01	1.65891	-1	1624	36654	15507	580611	HMVEC_dLyNeo-DS13150.twopass.merge150.wgt10.zgt2.wig	HMVEC-dLy-Neo	blood_vessel	hotspots	Hotspots
88	0.0001	3.26822	2e-06	124	36654	601	580611	HMVEC_dLyNeo-DS13150.twopass.merge150.wgt10.zgt2.wig	HMVEC-dLy-Neo	blood_vessel	hotspots	Hotspots
88	1e-05	5.6292	0	43	36654	121	580611	HMVEC_dLyNeo-DS13150.twopass.merge150.wgt10.zgt2.wig	HMVEC-dLy-Neo	blood_vessel	hotspots	Hotspots
88	1e-06	6.18159	2e-06	32	36654	82	580611	HMVEC_dLyNeo-DS13150.twopass.merge150.wgt10.zgt2.wig	HMVEC-dLy-Neo	blood_vessel	hotspots	Hotspots
88	1e-07	7.04014	6e-06	24	36654	54	580611	HMVEC_dLyNeo-DS13150.twopass.merge150.wgt10.zgt2.wig	HMVEC-dLy-Neo	blood_vessel	hotspots	Hotspots
88	1e-08	7.08646	0.000404145	17	36654	38	580611	HMVEC_dLyNeo-DS13150.twopass.merge150.wgt10.zgt2.wig	HMVEC-dLy-Neo	blood_vessel	hotspots	Hotspots
89	0.01	1.72686	-1	1576	34171	15507	580611	HMVEC_dNeo-DS12937.twopass.merge150.wgt10.zgt2.wig	HMVEC-dNeo	blood_vessel	hotspots	Hotspots
89	0.0001	3.5057	0	124	34171	601	580611	HMVEC_dNeo-DS12937.twopass.merge150.wgt10.zgt2.wig	HMVEC-dNeo	blood_vessel	hotspots	Hotspots
89	1e-05	5.7574	1e-06	41	34171	121	580611	HMVEC_dNeo-DS12937.twopass.merge150.wgt10.zgt2.wig	HMVEC-dNeo	blood_vessel	hotspots	Hotspots
89	1e-06	6.00913	1.8e-05	29	34171	82	580611	HMVEC_dNeo-DS12937.twopass.merge150.wgt10.zgt2.wig	HMVEC-dNeo	blood_vessel	hotspots	Hotspots
89	1e-07	7.23705	9e-06	23	34171	54	580611	HMVEC_dNeo-DS12937.twopass.merge150.wgt10.zgt2.wig	HMVEC-dNeo	blood_vessel	hotspots	Hotspots
89	1e-08	8.04853	3.1e-05	18	34171	38	580611	HMVEC_dNeo-DS12937.twopass.merge150.wgt10.zgt2.wig	HMVEC-dNeo	blood_vessel	hotspots	Hotspots
90	0.01	1.65217	-1	1750	39659	15507	580611	HMVEC_LBl-DS13372.twopass.merge150.wgt10.zgt2.wig	HMVEC-LBl	blood_vessel	hotspots	Hotspots
90	0.0001	3.21546	1e-06	132	39659	601	580611	HMVEC_LBl-DS13372.twopass.merge150.wgt10.zgt2.wig	HMVEC-LBl	blood_vessel	hotspots	Hotspots
90	1e-05	4.96069	3.2e-05	41	39659	121	580611	HMVEC_LBl-DS13372.twopass.merge150.wgt10.zgt2.wig	HMVEC-LBl	blood_vessel	hotspots	Hotspots
90	1e-06	5.53467	3.7e-05	31	39659	82	580611	HMVEC_LBl-DS13372.twopass.merge150.wgt10.zgt2.wig	HMVEC-LBl	blood_vessel	hotspots	Hotspots
90	1e-07	6.5067	4.3e-05	24	39659	54	580611	HMVEC_LBl-DS13372.twopass.merge150.wgt10.zgt2.wig	HMVEC-LBl	blood_vessel	hotspots	Hotspots
90	1e-08	6.54951	0.00092923	17	39659	38	580611	HMVEC_LBl-DS13372.twopass.merge150.wgt10.zgt2.wig	HMVEC-LBl	blood_vessel	hotspots	Hotspots
91	0.01	1.70053	-1	1637	36043	15507	580611	HMVEC_LLy-DS13185.twopass.merge150.wgt10.zgt2.wig	HMVEC-LLy	blood_vessel	hotspots	Hotspots
91	0.0001	3.24321	0	121	36043	601	580611	HMVEC_LLy-DS13185.twopass.merge150.wgt10.zgt2.wig	HMVEC-LLy	blood_vessel	hotspots	Hotspots
91	1e-05	4.92584	9.3e-05	37	36043	121	580611	HMVEC_LLy-DS13185.twopass.merge150.wgt10.zgt2.wig	HMVEC-LLy	blood_vessel	hotspots	Hotspots
91	1e-06	5.30413	0.000335397	27	36043	82	580611	HMVEC_LLy-DS13185.twopass.merge150.wgt10.zgt2.wig	HMVEC-LLy	blood_vessel	hotspots	Hotspots
91	1e-07	6.56286	8.2e-05	22	36043	54	580611	HMVEC_LLy-DS13185.twopass.merge150.wgt10.zgt2.wig	HMVEC-LLy	blood_vessel	hotspots	Hotspots
91	1e-08	5.93484	0.0103114	14	36043	38	580611	HMVEC_LLy-DS13185.twopass.merge150.wgt10.zgt2.wig	HMVEC-LLy	blood_vessel	hotspots	Hotspots
92	0.01	1.71605	-1	1902	41499	15507	580611	HNPCEpiC-DS12467.twopass.merge150.wgt10.zgt2.wig	HNPCEpiC	epithelium	hotspots	Hotspots
92	0.0001	3.25913	1e-06	140	41499	601	580611	HNPCEpiC-DS12467.twopass.merge150.wgt10.zgt2.wig	HNPCEpiC	epithelium	hotspots	Hotspots
92	1e-05	5.31888	7e-06	46	41499	121	580611	HNPCEpiC-DS12467.twopass.merge150.wgt10.zgt2.wig	HNPCEpiC	epithelium	hotspots	Hotspots
92	1e-06	5.11865	0.00106678	30	41499	82	580611	HNPCEpiC-DS12467.twopass.merge150.wgt10.zgt2.wig	HNPCEpiC	epithelium	hotspots	Hotspots
92	1e-07	5.70002	0.00244565	22	41499	54	580611	HNPCEpiC-DS12467.twopass.merge150.wgt10.zgt2.wig	HNPCEpiC	epithelium	hotspots	Hotspots
92	1e-08	5.15457	0.0856164	14	41499	38	580611	HNPCEpiC-DS12467.twopass.merge150.wgt10.zgt2.wig	HNPCEpiC	epithelium	hotspots	Hotspots
93	0.01	1.66875	-1	1835	41172	15507	580611	HPAEC-DS12916.hg19.twopass.merge150.wgt10.zgt2.wig	HPAEC	blood_vessel	hotspots	Hotspots
93	0.0001	2.93305	0.000975657	125	41172	601	580611	HPAEC-DS12916.hg19.twopass.merge150.wgt10.zgt2.wig	HPAEC	blood_vessel	hotspots	Hotspots
93	1e-05	4.66185	0.000702173	40	41172	121	580611	HPAEC-DS12916.hg19.twopass.merge150.wgt10.zgt2.wig	HPAEC	blood_vessel	hotspots	Hotspots
93	1e-06	5.1593	0.000838469	30	41172	82	580611	HPAEC-DS12916.hg19.twopass.merge150.wgt10.zgt2.wig	HPAEC	blood_vessel	hotspots	Hotspots
93	1e-07	6.00644	0.000676	23	41172	54	580611	HPAEC-DS12916.hg19.twopass.merge150.wgt10.zgt2.wig	HPAEC	blood_vessel	hotspots	Hotspots
93	1e-08	6.67993	0.00112539	18	41172	38	580611	HPAEC-DS12916.hg19.twopass.merge150.wgt10.zgt2.wig	HPAEC	blood_vessel	hotspots	Hotspots
94	0.01	1.74541	-1	1860	39900	15507	580611	HPAF-DS13411.twopass.merge150.wgt10.zgt2.wig	HPAF	blood_vessel	hotspots	Hotspots
94	0.0001	3.24446	0	134	39900	601	580611	HPAF-DS13411.twopass.merge150.wgt10.zgt2.wig	HPAF	blood_vessel	hotspots	Hotspots
94	1e-05	5.77256	0	48	39900	121	580611	HPAF-DS13411.twopass.merge150.wgt10.zgt2.wig	HPAF	blood_vessel	hotspots	Hotspots
94	1e-06	6.38853	0	36	39900	82	580611	HPAF-DS13411.twopass.merge150.wgt10.zgt2.wig	HPAF	blood_vessel	hotspots	Hotspots
94	1e-07	7.27583	1e-06	27	39900	54	580611	HPAF-DS13411.twopass.merge150.wgt10.zgt2.wig	HPAF	blood_vessel	hotspots	Hotspots
94	1e-08	7.27583	0.000119088	19	39900	38	580611	HPAF-DS13411.twopass.merge150.wgt10.zgt2.wig	HPAF	blood_vessel	hotspots	Hotspots
95	0.01	1.77709	-1	1793	37777	15507	580611	HPdLF-DS13573.twopass.merge150.wgt10.zgt2.wig	HPdLF	epithelium	hotspots	Hotspots
95	0.0001	3.58023	0	140	37777	601	580611	HPdLF-DS13573.twopass.merge150.wgt10.zgt2.wig	HPdLF	epithelium	hotspots	Hotspots
95	1e-05	5.84292	0	46	37777	121	580611	HPdLF-DS13573.twopass.merge150.wgt10.zgt2.wig	HPdLF	epithelium	hotspots	Hotspots
95	1e-06	5.99783	1.4e-05	32	37777	82	580611	HPdLF-DS13573.twopass.merge150.wgt10.zgt2.wig	HPdLF	epithelium	hotspots	Hotspots
95	1e-07	7.11548	8e-06	25	37777	54	580611	HPdLF-DS13573.twopass.merge150.wgt10.zgt2.wig	HPdLF	epithelium	hotspots	Hotspots
95	1e-08	7.28026	0.000381109	18	37777	38	580611	HPdLF-DS13573.twopass.merge150.wgt10.zgt2.wig	HPdLF	epithelium	hotspots	Hotspots
96	0.01	1.7887	-1	1629	34099	15507	580611	HPF-DS13390.twopass.merge150.wgt10.zgt2.wig	HPF	lung	hotspots	Hotspots
96	0.0001	3.54143	0	125	34099	601	580611	HPF-DS13390.twopass.merge150.wgt10.zgt2.wig	HPF	lung	hotspots	Hotspots
96	1e-05	6.19171	0	44	34099	121	580611	HPF-DS13390.twopass.merge150.wgt10.zgt2.wig	HPF	lung	hotspots	Hotspots
96	1e-06	6.85242	1e-06	33	34099	82	580611	HPF-DS13390.twopass.merge150.wgt10.zgt2.wig	HPF	lung	hotspots	Hotspots
96	1e-07	7.56765	5e-06	24	34099	54	580611	HPF-DS13390.twopass.merge150.wgt10.zgt2.wig	HPF	lung	hotspots	Hotspots
96	1e-08	8.06552	7.2e-05	18	34099	38	580611	HPF-DS13390.twopass.merge150.wgt10.zgt2.wig	HPF	lung	hotspots	Hotspots
97	0.01	1.71187	-1	1718	37576	15507	580611	HRCE-DS10666.twopass.merge150.wgt10.zgt2.wig	HRCEpiC	epithelium	hotspots	Hotspots
97	0.0001	3.18803	7.8e-05	124	37576	601	580611	HRCE-DS10666.twopass.merge150.wgt10.zgt2.wig	HRCEpiC	epithelium	hotspots	Hotspots
97	1e-05	5.23568	7.3e-05	41	37576	121	580611	HRCE-DS10666.twopass.merge150.wgt10.zgt2.wig	HRCEpiC	epithelium	hotspots	Hotspots
97	1e-06	5.46461	0.000752496	29	37576	82	580611	HRCE-DS10666.twopass.merge150.wgt10.zgt2.wig	HRCEpiC	epithelium	hotspots	Hotspots
97	1e-07	6.00897	0.00202721	21	37576	54	580611	HRCE-DS10666.twopass.merge150.wgt10.zgt2.wig	HRCEpiC	epithelium	hotspots	Hotspots
97	1e-08	6.09933	0.0156937	15	37576	38	580611	HRCE-DS10666.twopass.merge150.wgt10.zgt2.wig	HRCEpiC	epithelium	hotspots	Hotspots
98	0.01	1.75187	-1	1804	38556	15507	580611	HRE-DS10641.twopass.merge150.wgt10.zgt2.wig	HRE	epithelium	hotspots	Hotspots
98	0.0001	3.10699	0.000390762	124	38556	601	580611	HRE-DS10641.twopass.merge150.wgt10.zgt2.wig	HRE	epithelium	hotspots	Hotspots
98	1e-05	5.1026	0.000255423	41	38556	121	580611	HRE-DS10641.twopass.merge150.wgt10.zgt2.wig	HRE	epithelium	hotspots	Hotspots
98	1e-06	4.95842	0.00901713	27	38556	82	580611	HRE-DS10641.twopass.merge150.wgt10.zgt2.wig	HRE	epithelium	hotspots	Hotspots
98	1e-07	5.57737	0.0103455	20	38556	54	580611	HRE-DS10641.twopass.merge150.wgt10.zgt2.wig	HRE	epithelium	hotspots	Hotspots
98	1e-08	6.34059	0.0111284	16	38556	38	580611	HRE-DS10641.twopass.merge150.wgt10.zgt2.wig	HRE	epithelium	hotspots	Hotspots
99	0.01	1.67123	-1	1726	38669	15507	580611	HRGEC-DS13716.twopass.merge150.wgt10.zgt2.wig	HRGEC	kidney	hotspots	Hotspots
99	0.0001	3.4227	0	137	38669	601	580611	HRGEC-DS13716.twopass.merge150.wgt10.zgt2.wig	HRGEC	kidney	hotspots	Hotspots
99	1e-05	5.08769	3.6e-05	41	38669	121	580611	HRGEC-DS13716.twopass.merge150.wgt10.zgt2.wig	HRGEC	kidney	hotspots	Hotspots
99	1e-06	5.49325	0.000156221	30	38669	82	580611	HRGEC-DS13716.twopass.merge150.wgt10.zgt2.wig	HRGEC	kidney	hotspots	Hotspots
99	1e-07	6.95134	1.1e-05	25	38669	54	580611	HRGEC-DS13716.twopass.merge150.wgt10.zgt2.wig	HRGEC	kidney	hotspots	Hotspots
99	1e-08	6.71719	0.0016562	17	38669	38	580611	HRGEC-DS13716.twopass.merge150.wgt10.zgt2.wig	HRGEC	kidney	hotspots	Hotspots
100	0.01	1.69391	-1	2013	44495	15507	580611	HRPEpiC-DS12583.twopass.merge150.wgt10.zgt2.wig	HRPEpiC	epithelium	hotspots	Hotspots
100	0.0001	3.03968	4.3e-05	140	44495	601	580611	HRPEpiC-DS12583.twopass.merge150.wgt10.zgt2.wig	HRPEpiC	epithelium	hotspots	Hotspots
100	1e-05	4.96074	4.1e-05	46	44495	121	580611	HRPEpiC-DS12583.twopass.merge150.wgt10.zgt2.wig	HRPEpiC	epithelium	hotspots	Hotspots
100	1e-06	5.41052	0.000111085	34	44495	82	580611	HRPEpiC-DS12583.twopass.merge150.wgt10.zgt2.wig	HRPEpiC	epithelium	hotspots	Hotspots
100	1e-07	5.55787	0.00230049	23	44495	54	580611	HRPEpiC-DS12583.twopass.merge150.wgt10.zgt2.wig	HRPEpiC	epithelium	hotspots	Hotspots
100	1e-08	5.83767	0.0121051	17	44495	38	580611	HRPEpiC-DS12583.twopass.merge150.wgt10.zgt2.wig	HRPEpiC	epithelium	hotspots	Hotspots
101	0.01	1.54166	-1	3066	74463	15507	580611	HSMM-all.twopass.merge150.wgt10.zgt2.wig	HSMM	muscle	hotspots	Hotspots
101	0.0001	2.46504	0.000401305	190	74463	601	580611	HSMM-all.twopass.merge150.wgt10.zgt2.wig	HSMM	muscle	hotspots	Hotspots
101	1e-05	4.1242	0	64	74463	121	580611	HSMM-all.twopass.merge150.wgt10.zgt2.wig	HSMM	muscle	hotspots	Hotspots
101	1e-06	4.27901	1.2e-05	45	74463	82	580611	HSMM-all.twopass.merge150.wgt10.zgt2.wig	HSMM	muscle	hotspots	Hotspots
101	1e-07	4.90942	1e-05	34	74463	54	580611	HSMM-all.twopass.merge150.wgt10.zgt2.wig	HSMM	muscle	hotspots	Hotspots
101	1e-08	4.71942	0.00233918	23	74463	38	580611	HSMM-all.twopass.merge150.wgt10.zgt2.wig	HSMM	muscle	hotspots	Hotspots
102	0.01	1.52554	-1	3026	74268	15507	580611	HSMM_D-all.twopass.merge150.wgt10.zgt2.wig	HSMM	muscle	hotspots	Hotspots
102	0.0001	2.49753	9.4e-05	192	74268	601	580611	HSMM_D-all.twopass.merge150.wgt10.zgt2.wig	HSMM	muscle	hotspots	Hotspots
102	1e-05	3.9412	2e-06	61	74268	121	580611	HSMM_D-all.twopass.merge150.wgt10.zgt2.wig	HSMM	muscle	hotspots	Hotspots
102	1e-06	4.00423	0.000124822	42	74268	82	580611	HSMM_D-all.twopass.merge150.wgt10.zgt2.wig	HSMM	muscle	hotspots	Hotspots
102	1e-07	4.34321	0.000641552	30	74268	54	580611	HSMM_D-all.twopass.merge150.wgt10.zgt2.wig	HSMM	muscle	hotspots	Hotspots
102	1e-08	4.32035	0.0111819	21	74268	38	580611	HSMM_D-all.twopass.merge150.wgt10.zgt2.wig	HSMM	muscle	hotspots	Hotspots
103	0.01	1.52814	-1	2205	54026	15507	580611	hTH1-all.twopass.merge150.wgt10.zgt2.wig	Th1	blood	hotspots	Hotspots
103	0.0001	2.61072	0.000831421	146	54026	601	580611	hTH1-all.twopass.merge150.wgt10.zgt2.wig	Th1	blood	hotspots	Hotspots
103	1e-05	3.64151	0.00475263	41	54026	121	580611	hTH1-all.twopass.merge150.wgt10.zgt2.wig	Th1	blood	hotspots	Hotspots
103	1e-06	3.93179	0.00716589	30	54026	82	580611	hTH1-all.twopass.merge150.wgt10.zgt2.wig	Th1	blood	hotspots	Hotspots
103	1e-07	4.57738	0.00432994	23	54026	54	580611	hTH1-all.twopass.merge150.wgt10.zgt2.wig	Th1	blood	hotspots	Hotspots
103	1e-08	3.95938	0.142857	14	54026	38	580611	hTH1-all.twopass.merge150.wgt10.zgt2.wig	Th1	blood	hotspots	Hotspots
104	0.01	1.64016	-1	1310	29905	15507	580611	hTH2-DS7842.twopass.merge150.wgt10.zgt2.wig	Th2	blood	hotspots	Hotspots
104	0.0001	3.13357	9.6e-05	97	29905	601	580611	hTH2-DS7842.twopass.merge150.wgt10.zgt2.wig	Th2	blood	hotspots	Hotspots
104	1e-05	4.0114	0.0272257	25	29905	121	580611	hTH2-DS7842.twopass.merge150.wgt10.zgt2.wig	Th2	blood	hotspots	Hotspots
104	1e-06	4.0251	0.0702247	17	29905	82	580611	hTH2-DS7842.twopass.merge150.wgt10.zgt2.wig	Th2	blood	hotspots	Hotspots
104	1e-07	4.67403	0.0544662	13	29905	54	580611	hTH2-DS7842.twopass.merge150.wgt10.zgt2.wig	Th2	blood	hotspots	Hotspots
104	1e-08	2.55463	0.819672	5	29905	38	580611	hTH2-DS7842.twopass.merge150.wgt10.zgt2.wig	Th2	blood	hotspots	Hotspots
105	0.01	1.53913	-1	2642	64271	15507	580611	HUVEC-all.twopass.merge150.wgt10.zgt2.wig	HUVEC	blood_vessel	hotspots	Hotspots
105	0.0001	2.6455	6.1e-05	176	64271	601	580611	HUVEC-all.twopass.merge150.wgt10.zgt2.wig	HUVEC	blood_vessel	hotspots	Hotspots
105	1e-05	4.25559	1e-06	57	64271	121	580611	HUVEC-all.twopass.merge150.wgt10.zgt2.wig	HUVEC	blood_vessel	hotspots	Hotspots
105	1e-06	4.73723	4e-06	43	64271	82	580611	HUVEC-all.twopass.merge150.wgt10.zgt2.wig	HUVEC	blood_vessel	hotspots	Hotspots
105	1e-07	5.35336	7e-06	32	64271	54	580611	HUVEC-all.twopass.merge150.wgt10.zgt2.wig	HUVEC	blood_vessel	hotspots	Hotspots
105	1e-08	5.23009	0.00121739	22	64271	38	580611	HUVEC-all.twopass.merge150.wgt10.zgt2.wig	HUVEC	blood_vessel	hotspots	Hotspots
106	0.01	1.76311	-1	1786	37928	15507	580611	HVMF-DS13981.twopass.merge150.wgt10.zgt2.wig	HVMF	connective	hotspots	Hotspots
106	0.0001	3.46409	0	136	37928	601	580611	HVMF-DS13981.twopass.merge150.wgt10.zgt2.wig	HVMF	connective	hotspots	Hotspots
106	1e-05	5.69315	1e-06	45	37928	121	580611	HVMF-DS13981.twopass.merge150.wgt10.zgt2.wig	HVMF	connective	hotspots	Hotspots
106	1e-06	6.34732	1e-06	34	37928	82	580611	HVMF-DS13981.twopass.merge150.wgt10.zgt2.wig	HVMF	connective	hotspots	Hotspots
106	1e-07	7.65412	1e-06	27	37928	54	580611	HVMF-DS13981.twopass.merge150.wgt10.zgt2.wig	HVMF	connective	hotspots	Hotspots
106	1e-08	8.05697	6e-06	20	37928	38	580611	HVMF-DS13981.twopass.merge150.wgt10.zgt2.wig	HVMF	connective	hotspots	Hotspots
107	0.01	1.707	-1	1734	38034	15507	580611	Ishikawa_E_AllReps.30000000.twopass.merge150.wgt10.zgt2.wig	Ishikawa	uterus	hotspots	Hotspots
107	0.0001	3.20044	8.6e-05	126	38034	601	580611	Ishikawa_E_AllReps.30000000.twopass.merge150.wgt10.zgt2.wig	Ishikawa	uterus	hotspots	Hotspots
107	1e-05	4.66799	0.00187769	37	38034	121	580611	Ishikawa_E_AllReps.30000000.twopass.merge150.wgt10.zgt2.wig	Ishikawa	uterus	hotspots	Hotspots
107	1e-06	4.65414	0.0159464	25	38034	82	580611	Ishikawa_E_AllReps.30000000.twopass.merge150.wgt10.zgt2.wig	Ishikawa	uterus	hotspots	Hotspots
107	1e-07	5.08853	0.0294118	18	38034	54	580611	Ishikawa_E_AllReps.30000000.twopass.merge150.wgt10.zgt2.wig	Ishikawa	uterus	hotspots	Hotspots
107	1e-08	5.22243	0.0754717	13	38034	38	580611	Ishikawa_E_AllReps.30000000.twopass.merge150.wgt10.zgt2.wig	Ishikawa	uterus	hotspots	Hotspots
108	0.01	1.70505	-1	1820	39966	15507	580611	Ishikawa_T_AllReps.30000000.twopass.merge150.wgt10.zgt2.wig	Ishikawa	uterus	hotspots	Hotspots
108	0.0001	3.19076	2.5e-05	132	39966	601	580611	Ishikawa_T_AllReps.30000000.twopass.merge150.wgt10.zgt2.wig	Ishikawa	uterus	hotspots	Hotspots
108	1e-05	4.68246	0.00096623	39	39966	121	580611	Ishikawa_T_AllReps.30000000.twopass.merge150.wgt10.zgt2.wig	Ishikawa	uterus	hotspots	Hotspots
108	1e-06	4.60632	0.0136166	26	39966	82	580611	Ishikawa_T_AllReps.30000000.twopass.merge150.wgt10.zgt2.wig	Ishikawa	uterus	hotspots	Hotspots
108	1e-07	5.11157	0.018379	19	39966	54	580611	Ishikawa_T_AllReps.30000000.twopass.merge150.wgt10.zgt2.wig	Ishikawa	uterus	hotspots	Hotspots
108	1e-08	4.58767	0.17762	12	39966	38	580611	Ishikawa_T_AllReps.30000000.twopass.merge150.wgt10.zgt2.wig	Ishikawa	uterus	hotspots	Hotspots
109	0.01	1.62116	-1	1744	40279	15507	580611	Jurkat-DS12659.twopass.merge150.wgt10.zgt2.wig	Jurkat	blood	hotspots	Hotspots
109	0.0001	3.09401	4e-06	129	40279	601	580611	Jurkat-DS12659.twopass.merge150.wgt10.zgt2.wig	Jurkat	blood	hotspots	Hotspots
109	1e-05	4.16955	0.00356913	35	40279	121	580611	Jurkat-DS12659.twopass.merge150.wgt10.zgt2.wig	Jurkat	blood	hotspots	Hotspots
109	1e-06	4.39474	0.0115354	25	40279	82	580611	Jurkat-DS12659.twopass.merge150.wgt10.zgt2.wig	Jurkat	blood	hotspots	Hotspots
109	1e-07	5.60573	0.00121145	21	40279	54	580611	Jurkat-DS12659.twopass.merge150.wgt10.zgt2.wig	Jurkat	blood	hotspots	Hotspots
109	1e-08	5.69003	0.00985125	15	40279	38	580611	Jurkat-DS12659.twopass.merge150.wgt10.zgt2.wig	Jurkat	blood	hotspots	Hotspots
110	0.01	1.48643	-1	2602	65542	15507	580611	K562-all.twopass.merge150.wgt10.zgt2.wig	K562	blood	hotspots	Hotspots
110	0.0001	2.63842	6e-06	179	65542	601	580611	K562-all.twopass.merge150.wgt10.zgt2.wig	K562	blood	hotspots	Hotspots
110	1e-05	3.80701	0.000101599	52	65542	121	580611	K562-all.twopass.merge150.wgt10.zgt2.wig	K562	blood	hotspots	Hotspots
110	1e-06	3.78111	0.00314288	35	65542	82	580611	K562-all.twopass.merge150.wgt10.zgt2.wig	K562	blood	hotspots	Hotspots
110	1e-07	4.26526	0.00327129	26	65542	54	580611	K562-all.twopass.merge150.wgt10.zgt2.wig	K562	blood	hotspots	Hotspots
110	1e-08	3.72994	0.124533	16	65542	38	580611	K562-all.twopass.merge150.wgt10.zgt2.wig	K562	blood	hotspots	Hotspots
111	0.01	1.53628	-1	2749	66998	15507	580611	LNCap-all.twopass.merge150.wgt10.zgt2.wig	LNCaP	prostate	hotspots	Hotspots
111	0.0001	2.36479	0.049975	164	66998	601	580611	LNCap-all.twopass.merge150.wgt10.zgt2.wig	LNCaP	prostate	hotspots	Hotspots
111	1e-05	3.65265	0.00403291	51	66998	121	580611	LNCap-all.twopass.merge150.wgt10.zgt2.wig	LNCaP	prostate	hotspots	Hotspots
111	1e-06	3.69894	0.0278474	35	66998	82	580611	LNCap-all.twopass.merge150.wgt10.zgt2.wig	LNCaP	prostate	hotspots	Hotspots
111	1e-07	4.33305	0.0106667	27	66998	54	580611	LNCap-all.twopass.merge150.wgt10.zgt2.wig	LNCaP	prostate	hotspots	Hotspots
111	1e-08	4.10499	0.144718	18	66998	38	580611	LNCap-all.twopass.merge150.wgt10.zgt2.wig	LNCaP	prostate	hotspots	Hotspots
112	0.01	1.53952	-1	2599	63209	15507	580611	MCF7-all.twopass.merge150.wgt10.zgt2.wig	MCF-7	breast	hotspots	Hotspots
112	0.0001	2.47598	0.0114416	162	63209	601	580611	MCF7-all.twopass.merge150.wgt10.zgt2.wig	MCF-7	breast	hotspots	Hotspots
112	1e-05	3.71978	0.00377601	49	63209	121	580611	MCF7-all.twopass.merge150.wgt10.zgt2.wig	MCF-7	breast	hotspots	Hotspots
112	1e-06	3.92067	0.00730194	35	63209	82	580611	MCF7-all.twopass.merge150.wgt10.zgt2.wig	MCF-7	breast	hotspots	Hotspots
112	1e-07	4.42268	0.00732118	26	63209	54	580611	MCF7-all.twopass.merge150.wgt10.zgt2.wig	MCF-7	breast	hotspots	Hotspots
112	1e-08	4.10934	0.124688	17	63209	38	580611	MCF7-all.twopass.merge150.wgt10.zgt2.wig	MCF-7	breast	hotspots	Hotspots
113	0.01	1.65372	-1	1646	37267	15507	580611	NB4-DS12543.twopass.merge150.wgt10.zgt2.wig	NB4	blood	hotspots	Hotspots
113	0.0001	3.08484	2.9e-05	119	37267	601	580611	NB4-DS12543.twopass.merge150.wgt10.zgt2.wig	NB4	blood	hotspots	Hotspots
113	1e-05	5.15033	5e-06	40	37267	121	580611	NB4-DS12543.twopass.merge150.wgt10.zgt2.wig	NB4	blood	hotspots	Hotspots
113	1e-06	4.93992	0.0013987	26	37267	82	580611	NB4-DS12543.twopass.merge150.wgt10.zgt2.wig	NB4	blood	hotspots	Hotspots
113	1e-07	6.34731	0.000147328	22	37267	54	580611	NB4-DS12543.twopass.merge150.wgt10.zgt2.wig	NB4	blood	hotspots	Hotspots
113	1e-08	5.32992	0.0349528	13	37267	38	580611	NB4-DS12543.twopass.merge150.wgt10.zgt2.wig	NB4	blood	hotspots	Hotspots
114	0.01	1.71799	-1	1937	42215	15507	580611	NHA-DS12800.twopass.merge150.wgt10.zgt2.wig	NH-A	nervous	hotspots	Hotspots
114	0.0001	3.34116	0	146	42215	601	580611	NHA-DS12800.twopass.merge150.wgt10.zgt2.wig	NH-A	nervous	hotspots	Hotspots
114	1e-05	6.02433	0	53	42215	121	580611	NHA-DS12800.twopass.merge150.wgt10.zgt2.wig	NH-A	nervous	hotspots	Hotspots
114	1e-06	6.03819	4e-06	36	42215	82	580611	NHA-DS12800.twopass.merge150.wgt10.zgt2.wig	NH-A	nervous	hotspots	Hotspots
114	1e-07	6.36744	8.7e-05	25	42215	54	580611	NHA-DS12800.twopass.merge150.wgt10.zgt2.wig	NH-A	nervous	hotspots	Hotspots
114	1e-08	5.79102	0.0159388	16	42215	38	580611	NHA-DS12800.twopass.merge150.wgt10.zgt2.wig	NH-A	nervous	hotspots	Hotspots
115	0.01	1.69151	-1	1983	43894	15507	580611	NHDF_Ad-DS12863.twopass.merge150.wgt10.zgt2.wig	NHDF-Ad	skin	hotspots	Hotspots
115	0.0001	3.69756	0	168	43894	601	580611	NHDF_Ad-DS12863.twopass.merge150.wgt10.zgt2.wig	NHDF-Ad	skin	hotspots	Hotspots
115	1e-05	5.90321	0	54	43894	121	580611	NHDF_Ad-DS12863.twopass.merge150.wgt10.zgt2.wig	NHDF-Ad	skin	hotspots	Hotspots
115	1e-06	6.29116	0	39	43894	82	580611	NHDF_Ad-DS12863.twopass.merge150.wgt10.zgt2.wig	NHDF-Ad	skin	hotspots	Hotspots
115	1e-07	6.85874	1e-06	28	43894	54	580611	NHDF_Ad-DS12863.twopass.merge150.wgt10.zgt2.wig	NHDF-Ad	skin	hotspots	Hotspots
115	1e-08	6.96188	0.000176718	20	43894	38	580611	NHDF_Ad-DS12863.twopass.merge150.wgt10.zgt2.wig	NHDF-Ad	skin	hotspots	Hotspots
116	0.01	1.72676	-1	1797	38965	15507	580611	NHDF_Neo-DS11923.twopass.merge150.wgt10.zgt2.wig	NHDF-neo	skin	hotspots	Hotspots
116	0.0001	3.61984	0	146	38965	601	580611	NHDF_Neo-DS11923.twopass.merge150.wgt10.zgt2.wig	NHDF-neo	skin	hotspots	Hotspots
116	1e-05	6.03422	0	49	38965	121	580611	NHDF_Neo-DS11923.twopass.merge150.wgt10.zgt2.wig	NHDF-neo	skin	hotspots	Hotspots
116	1e-06	6.54183	0	36	38965	82	580611	NHDF_Neo-DS11923.twopass.merge150.wgt10.zgt2.wig	NHDF-neo	skin	hotspots	Hotspots
116	1e-07	7.72636	0	28	38965	54	580611	NHDF_Neo-DS11923.twopass.merge150.wgt10.zgt2.wig	NHDF-neo	skin	hotspots	Hotspots
116	1e-08	7.05829	0.000613809	18	38965	38	580611	NHDF_Neo-DS11923.twopass.merge150.wgt10.zgt2.wig	NHDF-neo	skin	hotspots	Hotspots
117	0.01	1.53769	-1	2650	64526	15507	580611	NHEK-all.twopass.merge150.wgt10.zgt2.wig	NHEK	skin	hotspots	Hotspots
117	0.0001	2.63505	5.5e-05	176	64526	601	580611	NHEK-all.twopass.merge150.wgt10.zgt2.wig	NHEK	skin	hotspots	Hotspots
117	1e-05	3.94131	9.1e-05	53	64526	121	580611	NHEK-all.twopass.merge150.wgt10.zgt2.wig	NHEK	skin	hotspots	Hotspots
117	1e-06	4.06012	0.00122275	37	64526	82	580611	NHEK-all.twopass.merge150.wgt10.zgt2.wig	NHEK	skin	hotspots	Hotspots
117	1e-07	4.99894	8.1e-05	30	64526	54	580611	NHEK-all.twopass.merge150.wgt10.zgt2.wig	NHEK	skin	hotspots	Hotspots
117	1e-08	4.73584	0.00822098	20	64526	38	580611	NHEK-all.twopass.merge150.wgt10.zgt2.wig	NHEK	skin	hotspots	Hotspots
118	0.01	1.68202	-1	1926	42873	15507	580611	NHLF-DS12829.twopass.merge150.wgt10.zgt2.wig	NHLF	lung	hotspots	Hotspots
118	0.0001	3.10961	5e-06	138	42873	601	580611	NHLF-DS12829.twopass.merge150.wgt10.zgt2.wig	NHLF	lung	hotspots	Hotspots
118	1e-05	5.48418	0	49	42873	121	580611	NHLF-DS12829.twopass.merge150.wgt10.zgt2.wig	NHLF	lung	hotspots	Hotspots
118	1e-06	5.61522	1.9e-05	34	42873	82	580611	NHLF-DS12829.twopass.merge150.wgt10.zgt2.wig	NHLF	lung	hotspots	Hotspots
118	1e-07	5.76814	0.000803936	23	42873	54	580611	NHLF-DS12829.twopass.merge150.wgt10.zgt2.wig	NHLF	lung	hotspots	Hotspots
118	1e-08	5.34575	0.029753	15	42873	38	580611	NHLF-DS12829.twopass.merge150.wgt10.zgt2.wig	NHLF	lung	hotspots	Hotspots
119	0.01	1.65432	-1	2274	51467	15507	580611	NT2_D1-DS14575.hg19.twopass.merge150.wgt10.zgt2.wig	NT2-D1	testis	hotspots	Hotspots
119	0.0001	2.85316	0.000246962	152	51467	601	580611	NT2_D1-DS14575.hg19.twopass.merge150.wgt10.zgt2.wig	NT2-D1	testis	hotspots	Hotspots
119	1e-05	4.28873	0.000724333	46	51467	121	580611	NT2_D1-DS14575.hg19.twopass.merge150.wgt10.zgt2.wig	NT2-D1	testis	hotspots	Hotspots
119	1e-06	4.95273	0.000164278	36	51467	82	580611	NT2_D1-DS14575.hg19.twopass.merge150.wgt10.zgt2.wig	NT2-D1	testis	hotspots	Hotspots
119	1e-07	5.01388	0.00521132	24	51467	54	580611	NT2_D1-DS14575.hg19.twopass.merge150.wgt10.zgt2.wig	NT2-D1	testis	hotspots	Hotspots
119	1e-08	4.74999	0.0725689	16	51467	38	580611	NT2_D1-DS14575.hg19.twopass.merge150.wgt10.zgt2.wig	NT2-D1	testis	hotspots	Hotspots
120	0.01	1.6663	-1	1640	36851	15507	580611	PANC1-DS9955.twopass.merge150.wgt10.zgt2.wig	PANC-1	pancreas	hotspots	Hotspots
120	0.0001	3.27696	5e-06	125	36851	601	580611	PANC1-DS9955.twopass.merge150.wgt10.zgt2.wig	PANC-1	pancreas	hotspots	Hotspots
120	1e-05	5.20848	5.2e-05	40	36851	121	580611	PANC1-DS9955.twopass.merge150.wgt10.zgt2.wig	PANC-1	pancreas	hotspots	Hotspots
120	1e-06	5.37997	0.000755487	28	36851	82	580611	PANC1-DS9955.twopass.merge150.wgt10.zgt2.wig	PANC-1	pancreas	hotspots	Hotspots
120	1e-07	6.12719	0.00114538	21	36851	54	580611	PANC1-DS9955.twopass.merge150.wgt10.zgt2.wig	PANC-1	pancreas	hotspots	Hotspots
120	1e-08	5.80471	0.0282008	14	36851	38	580611	PANC1-DS9955.twopass.merge150.wgt10.zgt2.wig	PANC-1	pancreas	hotspots	Hotspots
121	0.01	1.64902	-1	1708	38781	15507	580611	PrEC-DS12098.hg19.twopass.merge150.wgt10.zgt2.wig	PrEC	prostate	hotspots	Hotspots
121	0.0001	2.81495	0.0415973	113	38781	601	580611	PrEC-DS12098.hg19.twopass.merge150.wgt10.zgt2.wig	PrEC	prostate	hotspots	Hotspots
121	1e-05	4.20688	0.0504541	34	38781	121	580611	PrEC-DS12098.hg19.twopass.merge150.wgt10.zgt2.wig	PrEC	prostate	hotspots	Hotspots
121	1e-06	4.01675	0.200401	22	38781	82	580611	PrEC-DS12098.hg19.twopass.merge150.wgt10.zgt2.wig	PrEC	prostate	hotspots	Hotspots
121	1e-07	4.99051	0.0656168	18	38781	54	580611	PrEC-DS12098.hg19.twopass.merge150.wgt10.zgt2.wig	PrEC	prostate	hotspots	Hotspots
121	1e-08	5.90982	0.0532765	15	38781	38	580611	PrEC-DS12098.hg19.twopass.merge150.wgt10.zgt2.wig	PrEC	prostate	hotspots	Hotspots
122	0.01	1.69327	-1	1801	39824	15507	580611	RPTEC-DS14061.twopass.merge150.wgt10.zgt2.wig	RPTEC	epithelium	hotspots	Hotspots
122	0.0001	2.95955	0.00110655	122	39824	601	580611	RPTEC-DS14061.twopass.merge150.wgt10.zgt2.wig	RPTEC	epithelium	hotspots	Hotspots
122	1e-05	4.57866	0.00231038	38	39824	121	580611	RPTEC-DS14061.twopass.merge150.wgt10.zgt2.wig	RPTEC	epithelium	hotspots	Hotspots
122	1e-06	4.62274	0.0262536	26	39824	82	580611	RPTEC-DS14061.twopass.merge150.wgt10.zgt2.wig	RPTEC	epithelium	hotspots	Hotspots
122	1e-07	4.85981	0.0607165	18	39824	54	580611	RPTEC-DS14061.twopass.merge150.wgt10.zgt2.wig	RPTEC	epithelium	hotspots	Hotspots
122	1e-08	4.60403	0.253807	12	39824	38	580611	RPTEC-DS14061.twopass.merge150.wgt10.zgt2.wig	RPTEC	epithelium	hotspots	Hotspots
123	0.01	1.66193	-1	1784	40192	15507	580611	RWPE_AllReps.30000000.twopass.merge150.wgt10.zgt2.wig	RWPE1	prostate	hotspots	Hotspots
123	0.0001	3.10071	7.8e-05	129	40192	601	580611	RWPE_AllReps.30000000.twopass.merge150.wgt10.zgt2.wig	RWPE1	prostate	hotspots	Hotspots
123	1e-05	4.41735	0.00322601	37	40192	121	580611	RWPE_AllReps.30000000.twopass.merge150.wgt10.zgt2.wig	RWPE1	prostate	hotspots	Hotspots
123	1e-06	4.58042	0.00983284	26	40192	82	580611	RWPE_AllReps.30000000.twopass.merge150.wgt10.zgt2.wig	RWPE1	prostate	hotspots	Hotspots
123	1e-07	5.35035	0.00602119	20	40192	54	580611	RWPE_AllReps.30000000.twopass.merge150.wgt10.zgt2.wig	RWPE1	prostate	hotspots	Hotspots
123	1e-08	6.0825	0.00619963	16	40192	38	580611	RWPE_AllReps.30000000.twopass.merge150.wgt10.zgt2.wig	RWPE1	prostate	hotspots	Hotspots
124	0.01	1.68786	-1	1721	38177	15507	580611	SAEC-DS10518.twopass.merge150.wgt10.zgt2.wig	SAEC	epithelium	hotspots	Hotspots
124	0.0001	3.06192	0.000653497	121	38177	601	580611	SAEC-DS10518.twopass.merge150.wgt10.zgt2.wig	SAEC	epithelium	hotspots	Hotspots
124	1e-05	4.39912	0.0129685	35	38177	121	580611	SAEC-DS10518.twopass.merge150.wgt10.zgt2.wig	SAEC	epithelium	hotspots	Hotspots
124	1e-06	4.45124	0.0573394	24	38177	82	580611	SAEC-DS10518.twopass.merge150.wgt10.zgt2.wig	SAEC	epithelium	hotspots	Hotspots
124	1e-07	5.63274	0.00724953	20	38177	54	580611	SAEC-DS10518.twopass.merge150.wgt10.zgt2.wig	SAEC	epithelium	hotspots	Hotspots
124	1e-08	6.40354	0.00960707	16	38177	38	580611	SAEC-DS10518.twopass.merge150.wgt10.zgt2.wig	SAEC	epithelium	hotspots	Hotspots
125	0.01	1.76974	-1	1812	38336	15507	580611	SkMC-DS11949.twopass.merge150.wgt10.zgt2.wig	SKMC	muscle	hotspots	Hotspots
125	0.0001	3.42723	0	136	38336	601	580611	SkMC-DS11949.twopass.merge150.wgt10.zgt2.wig	SKMC	muscle	hotspots	Hotspots
125	1e-05	5.63256	1e-06	45	38336	121	580611	SkMC-DS11949.twopass.merge150.wgt10.zgt2.wig	SKMC	muscle	hotspots	Hotspots
125	1e-06	6.09507	9e-06	33	38336	82	580611	SkMC-DS11949.twopass.merge150.wgt10.zgt2.wig	SKMC	muscle	hotspots	Hotspots
125	1e-07	7.29219	9e-06	26	38336	54	580611	SkMC-DS11949.twopass.merge150.wgt10.zgt2.wig	SKMC	muscle	hotspots	Hotspots
125	1e-08	7.1741	0.000816867	18	38336	38	580611	SkMC-DS11949.twopass.merge150.wgt10.zgt2.wig	SKMC	muscle	hotspots	Hotspots
126	0.01	1.67085	-1	1663	37266	15507	580611	SK_N_MC-DS14408.twopass.merge150.wgt10.zgt2.wig	SK-N-MC	brain	hotspots	Hotspots
126	0.0001	2.90346	0.00571233	112	37266	601	580611	SK_N_MC-DS14408.twopass.merge150.wgt10.zgt2.wig	SK-N-MC	brain	hotspots	Hotspots
126	1e-05	3.73409	0.172414	29	37266	121	580611	SK_N_MC-DS14408.twopass.merge150.wgt10.zgt2.wig	SK-N-MC	brain	hotspots	Hotspots
126	1e-06	3.23004	0.657895	17	37266	82	580611	SK_N_MC-DS14408.twopass.merge150.wgt10.zgt2.wig	SK-N-MC	brain	hotspots	Hotspots
126	1e-07	3.46226	0.549451	12	37266	54	580611	SK_N_MC-DS14408.twopass.merge150.wgt10.zgt2.wig	SK-N-MC	brain	hotspots	Hotspots
126	1e-08	2.46003	0.961538	6	37266	38	580611	SK_N_MC-DS14408.twopass.merge150.wgt10.zgt2.wig	SK-N-MC	brain	hotspots	Hotspots
127	0.01	1.7458	-1	1139	24428	15507	580611	SKNSH-DS8482.twopass.merge150.wgt10.zgt2.wig	SK-N-SH	brain	hotspots	Hotspots
127	0.0001	3.12428	0.00385535	79	24428	601	580611	SKNSH-DS8482.twopass.merge150.wgt10.zgt2.wig	SK-N-SH	brain	hotspots	Hotspots
127	1e-05	4.3215	0.0394789	22	24428	121	580611	SKNSH-DS8482.twopass.merge150.wgt10.zgt2.wig	SK-N-SH	brain	hotspots	Hotspots
127	1e-06	4.34785	0.095511	15	24428	82	580611	SKNSH-DS8482.twopass.merge150.wgt10.zgt2.wig	SK-N-SH	brain	hotspots	Hotspots
127	1e-07	4.40153	0.199203	10	24428	54	580611	SKNSH-DS8482.twopass.merge150.wgt10.zgt2.wig	SK-N-SH	brain	hotspots	Hotspots
127	1e-08	3.1274	0.649351	5	24428	38	580611	SKNSH-DS8482.twopass.merge150.wgt10.zgt2.wig	SK-N-SH	brain	hotspots	Hotspots
128	0.01	1.55085	-1	2009	48503	15507	580611	WERI_Rb1-DS13681.twopass.merge150.wgt10.zgt2.wig	WERI-Rb-1	eye	hotspots	Hotspots
128	0.0001	2.68891	0.00325669	135	48503	601	580611	WERI_Rb1-DS13681.twopass.merge150.wgt10.zgt2.wig	WERI-Rb-1	eye	hotspots	Hotspots
128	1e-05	2.96792	0.462963	30	48503	121	580611	WERI_Rb1-DS13681.twopass.merge150.wgt10.zgt2.wig	WERI-Rb-1	eye	hotspots	Hotspots
128	1e-06	2.77368	0.684932	19	48503	82	580611	WERI_Rb1-DS13681.twopass.merge150.wgt10.zgt2.wig	WERI-Rb-1	eye	hotspots	Hotspots
128	1e-07	3.32517	0.483092	15	48503	54	580611	WERI_Rb1-DS13681.twopass.merge150.wgt10.zgt2.wig	WERI-Rb-1	eye	hotspots	Hotspots
128	1e-08	3.15016	0.662252	10	48503	38	580611	WERI_Rb1-DS13681.twopass.merge150.wgt10.zgt2.wig	WERI-Rb-1	eye	hotspots	Hotspots
129	0.01	1.42193	-1	2421	63749	15507	580611	wgEncodeOpenChromDnase8988tAlnAllReps.30000000.twopass.merge150.wgt10.zgt2.wig	8988T	liver	hotspots	Hotspots
129	0.0001	2.36408	0.00129766	156	63749	601	580611	wgEncodeOpenChromDnase8988tAlnAllReps.30000000.twopass.merge150.wgt10.zgt2.wig	8988T	liver	hotspots	Hotspots
129	1e-05	3.76354	3e-05	50	63749	121	580611	wgEncodeOpenChromDnase8988tAlnAllReps.30000000.twopass.merge150.wgt10.zgt2.wig	8988T	liver	hotspots	Hotspots
129	1e-06	3.66532	0.00219795	33	63749	82	580611	wgEncodeOpenChromDnase8988tAlnAllReps.30000000.twopass.merge150.wgt10.zgt2.wig	8988T	liver	hotspots	Hotspots
129	1e-07	4.0479	0.00431034	24	63749	54	580611	wgEncodeOpenChromDnase8988tAlnAllReps.30000000.twopass.merge150.wgt10.zgt2.wig	8988T	liver	hotspots	Hotspots
129	1e-08	3.59517	0.121359	15	63749	38	580611	wgEncodeOpenChromDnase8988tAlnAllReps.30000000.twopass.merge150.wgt10.zgt2.wig	8988T	liver	hotspots	Hotspots
130	0.01	1.77619	-1	1854	39082	15507	580611	wgEncodeOpenChromDnaseAosmcSerumfreeAlnAllReps.30000000.twopass.merge150.wgt10.zgt2.wig	AoSMC	blood_vessel	hotspots	Hotspots
130	0.0001	3.41125	0	138	39082	601	580611	wgEncodeOpenChromDnaseAosmcSerumfreeAlnAllReps.30000000.twopass.merge150.wgt10.zgt2.wig	AoSMC	blood_vessel	hotspots	Hotspots
130	1e-05	5.52504	1e-06	45	39082	121	580611	wgEncodeOpenChromDnaseAosmcSerumfreeAlnAllReps.30000000.twopass.merge150.wgt10.zgt2.wig	AoSMC	blood_vessel	hotspots	Hotspots
130	1e-06	5.79755	0.000102696	32	39082	82	580611	wgEncodeOpenChromDnaseAosmcSerumfreeAlnAllReps.30000000.twopass.merge150.wgt10.zgt2.wig	AoSMC	blood_vessel	hotspots	Hotspots
130	1e-07	6.05254	0.00176816	22	39082	54	580611	wgEncodeOpenChromDnaseAosmcSerumfreeAlnAllReps.30000000.twopass.merge150.wgt10.zgt2.wig	AoSMC	blood_vessel	hotspots	Hotspots
130	1e-08	6.25525	0.0132961	16	39082	38	580611	wgEncodeOpenChromDnaseAosmcSerumfreeAlnAllReps.30000000.twopass.merge150.wgt10.zgt2.wig	AoSMC	blood_vessel	hotspots	Hotspots
131	0.01	1.43821	-1	2381	61986	15507	580611	wgEncodeOpenChromDnaseChorionAlnAllReps.30000000.twopass.merge150.wgt10.zgt2.wig	Chorion	fetal_membrane	hotspots	Hotspots
131	0.0001	2.52483	2.1e-05	162	61986	601	580611	wgEncodeOpenChromDnaseChorionAlnAllReps.30000000.twopass.merge150.wgt10.zgt2.wig	Chorion	fetal_membrane	hotspots	Hotspots
131	1e-05	3.63835	0.000132068	47	61986	121	580611	wgEncodeOpenChromDnaseChorionAlnAllReps.30000000.twopass.merge150.wgt10.zgt2.wig	Chorion	fetal_membrane	hotspots	Hotspots
131	1e-06	3.76957	0.000852929	33	61986	82	580611	wgEncodeOpenChromDnaseChorionAlnAllReps.30000000.twopass.merge150.wgt10.zgt2.wig	Chorion	fetal_membrane	hotspots	Hotspots
131	1e-07	3.81611	0.0130787	22	61986	54	580611	wgEncodeOpenChromDnaseChorionAlnAllReps.30000000.twopass.merge150.wgt10.zgt2.wig	Chorion	fetal_membrane	hotspots	Hotspots
131	1e-08	3.20443	0.215517	13	61986	38	580611	wgEncodeOpenChromDnaseChorionAlnAllReps.30000000.twopass.merge150.wgt10.zgt2.wig	Chorion	fetal_membrane	hotspots	Hotspots
132	0.01	1.5171	-1	1824	45016	15507	580611	wgEncodeOpenChromDnaseCllAlnAllReps.30000000.twopass.merge150.wgt10.zgt2.wig	CLL	blood	hotspots	Hotspots
132	0.0001	2.72551	0.00167794	127	45016	601	580611	wgEncodeOpenChromDnaseCllAlnAllReps.30000000.twopass.merge150.wgt10.zgt2.wig	CLL	blood	hotspots	Hotspots
132	1e-05	3.30442	0.162866	31	45016	121	580611	wgEncodeOpenChromDnaseCllAlnAllReps.30000000.twopass.merge150.wgt10.zgt2.wig	CLL	blood	hotspots	Hotspots
132	1e-06	3.6177	0.135135	23	45016	82	580611	wgEncodeOpenChromDnaseCllAlnAllReps.30000000.twopass.merge150.wgt10.zgt2.wig	CLL	blood	hotspots	Hotspots
132	1e-07	3.82159	0.169779	16	45016	54	580611	wgEncodeOpenChromDnaseCllAlnAllReps.30000000.twopass.merge150.wgt10.zgt2.wig	CLL	blood	hotspots	Hotspots
132	1e-08	3.39418	0.497512	10	45016	38	580611	wgEncodeOpenChromDnaseCllAlnAllReps.30000000.twopass.merge150.wgt10.zgt2.wig	CLL	blood	hotspots	Hotspots
133	0.01	1.475	-1	2665	67649	15507	580611	wgEncodeOpenChromDnaseFibroblAlnAllReps.30000000.twopass.merge150.wgt10.zgt2.wig	Fibrobl	skin	hotspots	Hotspots
133	0.0001	2.22779	0.0392003	156	67649	601	580611	wgEncodeOpenChromDnaseFibroblAlnAllReps.30000000.twopass.merge150.wgt10.zgt2.wig	Fibrobl	skin	hotspots	Hotspots
133	1e-05	3.33378	0.00614477	47	67649	121	580611	wgEncodeOpenChromDnaseFibroblAlnAllReps.30000000.twopass.merge150.wgt10.zgt2.wig	Fibrobl	skin	hotspots	Hotspots
133	1e-06	3.34935	0.036324	32	67649	82	580611	wgEncodeOpenChromDnaseFibroblAlnAllReps.30000000.twopass.merge150.wgt10.zgt2.wig	Fibrobl	skin	hotspots	Hotspots
133	1e-07	3.97347	0.0100482	25	67649	54	580611	wgEncodeOpenChromDnaseFibroblAlnAllReps.30000000.twopass.merge150.wgt10.zgt2.wig	Fibrobl	skin	hotspots	Hotspots
133	1e-08	3.61377	0.135318	16	67649	38	580611	wgEncodeOpenChromDnaseFibroblAlnAllReps.30000000.twopass.merge150.wgt10.zgt2.wig	Fibrobl	skin	hotspots	Hotspots
134	0.01	1.57729	-1	2776	65897	15507	580611	wgEncodeOpenChromDnaseFibropAlnAllReps.30000000.twopass.merge150.wgt10.zgt2.wig	FibroP	skin	hotspots	Hotspots
134	0.0001	2.59489	0.000564356	177	65897	601	580611	wgEncodeOpenChromDnaseFibropAlnAllReps.30000000.twopass.merge150.wgt10.zgt2.wig	FibroP	skin	hotspots	Hotspots
134	1e-05	3.85931	0.00058989	53	65897	121	580611	wgEncodeOpenChromDnaseFibropAlnAllReps.30000000.twopass.merge150.wgt10.zgt2.wig	FibroP	skin	hotspots	Hotspots
134	1e-06	3.86819	0.010202	36	65897	82	580611	wgEncodeOpenChromDnaseFibropAlnAllReps.30000000.twopass.merge150.wgt10.zgt2.wig	FibroP	skin	hotspots	Hotspots
134	1e-07	4.40544	0.00722648	27	65897	54	580611	wgEncodeOpenChromDnaseFibropAlnAllReps.30000000.twopass.merge150.wgt10.zgt2.wig	FibroP	skin	hotspots	Hotspots
134	1e-08	5.10104	0.00305157	22	65897	38	580611	wgEncodeOpenChromDnaseFibropAlnAllReps.30000000.twopass.merge150.wgt10.zgt2.wig	FibroP	skin	hotspots	Hotspots
135	0.01	1.57652	-1	2201	52273	15507	580611	wgEncodeOpenChromDnaseGlioblaAlnAllReps.30000000.twopass.merge150.wgt10.zgt2.wig	Gliobla	brain	hotspots	Hotspots
135	0.0001	2.64283	0.000758495	143	52273	601	580611	wgEncodeOpenChromDnaseGlioblaAlnAllReps.30000000.twopass.merge150.wgt10.zgt2.wig	Gliobla	brain	hotspots	Hotspots
135	1e-05	4.49799	5e-06	49	52273	121	580611	wgEncodeOpenChromDnaseGlioblaAlnAllReps.30000000.twopass.merge150.wgt10.zgt2.wig	Gliobla	brain	hotspots	Hotspots
135	1e-06	4.74091	6.4e-05	35	52273	82	580611	wgEncodeOpenChromDnaseGlioblaAlnAllReps.30000000.twopass.merge150.wgt10.zgt2.wig	Gliobla	brain	hotspots	Hotspots
135	1e-07	5.14226	0.000440346	25	52273	54	580611	wgEncodeOpenChromDnaseGlioblaAlnAllReps.30000000.twopass.merge150.wgt10.zgt2.wig	Gliobla	brain	hotspots	Hotspots
135	1e-08	4.96905	0.0103114	17	52273	38	580611	wgEncodeOpenChromDnaseGlioblaAlnAllReps.30000000.twopass.merge150.wgt10.zgt2.wig	Gliobla	brain	hotspots	Hotspots
136	0.01	1.47342	-1	2199	55880	15507	580611	wgEncodeOpenChromDnaseGm12891AlnAllReps.30000000.twopass.merge150.wgt10.zgt2.wig	GM12891	blood	hotspots	Hotspots
136	0.0001	2.33393	0.0111284	135	55880	601	580611	wgEncodeOpenChromDnaseGm12891AlnAllReps.30000000.twopass.merge150.wgt10.zgt2.wig	GM12891	blood	hotspots	Hotspots
136	1e-05	3.52069	0.00202396	41	55880	121	580611	wgEncodeOpenChromDnaseGm12891AlnAllReps.30000000.twopass.merge150.wgt10.zgt2.wig	GM12891	blood	hotspots	Hotspots
136	1e-06	3.92805	0.00157186	31	55880	82	580611	wgEncodeOpenChromDnaseGm12891AlnAllReps.30000000.twopass.merge150.wgt10.zgt2.wig	GM12891	blood	hotspots	Hotspots
136	1e-07	4.23309	0.00565835	22	55880	54	580611	wgEncodeOpenChromDnaseGm12891AlnAllReps.30000000.twopass.merge150.wgt10.zgt2.wig	GM12891	blood	hotspots	Hotspots
136	1e-08	3.82801	0.08285	14	55880	38	580611	wgEncodeOpenChromDnaseGm12891AlnAllReps.30000000.twopass.merge150.wgt10.zgt2.wig	GM12891	blood	hotspots	Hotspots
137	0.01	1.39683	-1	2244	60150	15507	580611	wgEncodeOpenChromDnaseGm12892AlnAllReps.30000000.twopass.merge150.wgt10.zgt2.wig	GM12892	blood	hotspots	Hotspots
137	0.0001	2.23249	0.0155328	139	60150	601	580611	wgEncodeOpenChromDnaseGm12892AlnAllReps.30000000.twopass.merge150.wgt10.zgt2.wig	GM12892	blood	hotspots	Hotspots
137	1e-05	3.19098	0.00782534	40	60150	121	580611	wgEncodeOpenChromDnaseGm12892AlnAllReps.30000000.twopass.merge150.wgt10.zgt2.wig	GM12892	blood	hotspots	Hotspots
137	1e-06	3.17833	0.0326691	27	60150	82	580611	wgEncodeOpenChromDnaseGm12892AlnAllReps.30000000.twopass.merge150.wgt10.zgt2.wig	GM12892	blood	hotspots	Hotspots
137	1e-07	3.21757	0.136612	18	60150	54	580611	wgEncodeOpenChromDnaseGm12892AlnAllReps.30000000.twopass.merge150.wgt10.zgt2.wig	GM12892	blood	hotspots	Hotspots
137	1e-08	2.54019	0.609756	10	60150	38	580611	wgEncodeOpenChromDnaseGm12892AlnAllReps.30000000.twopass.merge150.wgt10.zgt2.wig	GM12892	blood	hotspots	Hotspots
138	0.01	1.60649	-1	1771	41276	15507	580611	wgEncodeOpenChromDnaseGm18507AlnAllReps.30000000.twopass.merge150.wgt10.zgt2.wig	GM18507	blood	hotspots	Hotspots
138	0.0001	2.83203	0.00250985	121	41276	601	580611	wgEncodeOpenChromDnaseGm18507AlnAllReps.30000000.twopass.merge150.wgt10.zgt2.wig	GM18507	blood	hotspots	Hotspots
138	1e-05	3.72008	0.0510465	32	41276	121	580611	wgEncodeOpenChromDnaseGm18507AlnAllReps.30000000.twopass.merge150.wgt10.zgt2.wig	GM18507	blood	hotspots	Hotspots
138	1e-06	4.28858	0.0263922	25	41276	82	580611	wgEncodeOpenChromDnaseGm18507AlnAllReps.30000000.twopass.merge150.wgt10.zgt2.wig	GM18507	blood	hotspots	Hotspots
138	1e-07	5.20983	0.00896861	20	41276	54	580611	wgEncodeOpenChromDnaseGm18507AlnAllReps.30000000.twopass.merge150.wgt10.zgt2.wig	GM18507	blood	hotspots	Hotspots
138	1e-08	4.44207	0.198413	12	41276	38	580611	wgEncodeOpenChromDnaseGm18507AlnAllReps.30000000.twopass.merge150.wgt10.zgt2.wig	GM18507	blood	hotspots	Hotspots
139	0.01	1.50903	-1	2212	54884	15507	580611	wgEncodeOpenChromDnaseGm19238AlnAllReps.30000000.twopass.merge150.wgt10.zgt2.wig	GM19238	blood	hotspots	Hotspots
139	0.0001	2.53471	0.00172067	144	54884	601	580611	wgEncodeOpenChromDnaseGm19238AlnAllReps.30000000.twopass.merge150.wgt10.zgt2.wig	GM19238	blood	hotspots	Hotspots
139	1e-05	3.93429	0.000330536	45	54884	121	580611	wgEncodeOpenChromDnaseGm19238AlnAllReps.30000000.twopass.merge150.wgt10.zgt2.wig	GM19238	blood	hotspots	Hotspots
139	1e-06	3.74131	0.0124922	29	54884	82	580611	wgEncodeOpenChromDnaseGm19238AlnAllReps.30000000.twopass.merge150.wgt10.zgt2.wig	GM19238	blood	hotspots	Hotspots
139	1e-07	3.7222	0.0880282	19	54884	54	580611	wgEncodeOpenChromDnaseGm19238AlnAllReps.30000000.twopass.merge150.wgt10.zgt2.wig	GM19238	blood	hotspots	Hotspots
139	1e-08	3.06231	0.512821	11	54884	38	580611	wgEncodeOpenChromDnaseGm19238AlnAllReps.30000000.twopass.merge150.wgt10.zgt2.wig	GM19238	blood	hotspots	Hotspots
140	0.01	1.54086	-1	1994	48453	15507	580611	wgEncodeOpenChromDnaseGm19239AlnAllReps.30000000.twopass.merge150.wgt10.zgt2.wig	GM19239	blood	hotspots	Hotspots
140	0.0001	2.67174	0.000891266	134	48453	601	580611	wgEncodeOpenChromDnaseGm19239AlnAllReps.30000000.twopass.merge150.wgt10.zgt2.wig	GM19239	blood	hotspots	Hotspots
140	1e-05	3.86228	0.00308918	39	48453	121	580611	wgEncodeOpenChromDnaseGm19239AlnAllReps.30000000.twopass.merge150.wgt10.zgt2.wig	GM19239	blood	hotspots	Hotspots
140	1e-06	4.09175	0.00800448	28	48453	82	580611	wgEncodeOpenChromDnaseGm19239AlnAllReps.30000000.twopass.merge150.wgt10.zgt2.wig	GM19239	blood	hotspots	Hotspots
140	1e-07	4.43814	0.016	20	48453	54	580611	wgEncodeOpenChromDnaseGm19239AlnAllReps.30000000.twopass.merge150.wgt10.zgt2.wig	GM19239	blood	hotspots	Hotspots
140	1e-08	3.7841	0.26455	12	48453	38	580611	wgEncodeOpenChromDnaseGm19239AlnAllReps.30000000.twopass.merge150.wgt10.zgt2.wig	GM19239	blood	hotspots	Hotspots
141	0.01	1.47373	-1	2339	59425	15507	580611	wgEncodeOpenChromDnaseGm19240AlnAllReps.30000000.twopass.merge150.wgt10.zgt2.wig	GM19240	blood	hotspots	Hotspots
141	0.0001	2.32476	0.0589275	143	59425	601	580611	wgEncodeOpenChromDnaseGm19240AlnAllReps.30000000.twopass.merge150.wgt10.zgt2.wig	GM19240	blood	hotspots	Hotspots
141	1e-05	2.90692	0.18797	36	59425	121	580611	wgEncodeOpenChromDnaseGm19240AlnAllReps.30000000.twopass.merge150.wgt10.zgt2.wig	GM19240	blood	hotspots	Hotspots
141	1e-06	2.97881	0.289855	25	59425	82	580611	wgEncodeOpenChromDnaseGm19240AlnAllReps.30000000.twopass.merge150.wgt10.zgt2.wig	GM19240	blood	hotspots	Hotspots
141	1e-07	3.43776	0.219298	19	59425	54	580611	wgEncodeOpenChromDnaseGm19240AlnAllReps.30000000.twopass.merge150.wgt10.zgt2.wig	GM19240	blood	hotspots	Hotspots
141	1e-08	2.8283	0.671141	11	59425	38	580611	wgEncodeOpenChromDnaseGm19240AlnAllReps.30000000.twopass.merge150.wgt10.zgt2.wig	GM19240	blood	hotspots	Hotspots
142	0.01	1.62866	-1	2071	47611	15507	580611	wgEncodeOpenChromDnaseH9esAlnAllReps.30000000.twopass.merge150.wgt10.zgt2.wig	H9ES	es_cell	hotspots	Hotspots
142	0.0001	2.9422	3.6e-05	145	47611	601	580611	wgEncodeOpenChromDnaseH9esAlnAllReps.30000000.twopass.merge150.wgt10.zgt2.wig	H9ES	es_cell	hotspots	Hotspots
142	1e-05	4.33372	0.000343875	43	47611	121	580611	wgEncodeOpenChromDnaseH9esAlnAllReps.30000000.twopass.merge150.wgt10.zgt2.wig	H9ES	es_cell	hotspots	Hotspots
142	1e-06	4.46155	0.00334292	30	47611	82	580611	wgEncodeOpenChromDnaseH9esAlnAllReps.30000000.twopass.merge150.wgt10.zgt2.wig	H9ES	es_cell	hotspots	Hotspots
142	1e-07	4.51663	0.0264061	20	47611	54	580611	wgEncodeOpenChromDnaseH9esAlnAllReps.30000000.twopass.merge150.wgt10.zgt2.wig	H9ES	es_cell	hotspots	Hotspots
142	1e-08	4.17194	0.20202	13	47611	38	580611	wgEncodeOpenChromDnaseH9esAlnAllReps.30000000.twopass.merge150.wgt10.zgt2.wig	H9ES	es_cell	hotspots	Hotspots
143	0.01	1.6466	-1	1792	40748	15507	580611	wgEncodeOpenChromDnaseHelas3Ifna4hAlnAllReps.30000000.twopass.merge150.wgt10.zgt2.wig	HeLa-S3	cervix	hotspots	Hotspots
143	0.0001	3.0584	0.000212952	129	40748	601	580611	wgEncodeOpenChromDnaseHelas3Ifna4hAlnAllReps.30000000.twopass.merge150.wgt10.zgt2.wig	HeLa-S3	cervix	hotspots	Hotspots
143	1e-05	4.71035	0.000851042	40	40748	121	580611	wgEncodeOpenChromDnaseHelas3Ifna4hAlnAllReps.30000000.twopass.merge150.wgt10.zgt2.wig	HeLa-S3	cervix	hotspots	Hotspots
143	1e-06	5.21298	0.00103971	30	40748	82	580611	wgEncodeOpenChromDnaseHelas3Ifna4hAlnAllReps.30000000.twopass.merge150.wgt10.zgt2.wig	HeLa-S3	cervix	hotspots	Hotspots
143	1e-07	5.80508	0.0022076	22	40748	54	580611	wgEncodeOpenChromDnaseHelas3Ifna4hAlnAllReps.30000000.twopass.merge150.wgt10.zgt2.wig	HeLa-S3	cervix	hotspots	Hotspots
143	1e-08	5.24957	0.0793651	14	40748	38	580611	wgEncodeOpenChromDnaseHelas3Ifna4hAlnAllReps.30000000.twopass.merge150.wgt10.zgt2.wig	HeLa-S3	cervix	hotspots	Hotspots
144	0.01	1.47103	-1	2206	56149	15507	580611	wgEncodeOpenChromDnaseHepatocytesAlnAllReps.30000000.twopass.merge150.wgt10.zgt2.wig	Hepatocytes	liver	hotspots	Hotspots
144	0.0001	2.39157	0.00483489	139	56149	601	580611	wgEncodeOpenChromDnaseHepatocytesAlnAllReps.30000000.twopass.merge150.wgt10.zgt2.wig	Hepatocytes	liver	hotspots	Hotspots
144	1e-05	3.58928	0.00143589	42	56149	121	580611	wgEncodeOpenChromDnaseHepatocytesAlnAllReps.30000000.twopass.merge150.wgt10.zgt2.wig	Hepatocytes	liver	hotspots	Hotspots
144	1e-06	3.78312	0.00501454	30	56149	82	580611	wgEncodeOpenChromDnaseHepatocytesAlnAllReps.30000000.twopass.merge150.wgt10.zgt2.wig	Hepatocytes	liver	hotspots	Hotspots
144	1e-07	4.21281	0.00737844	22	56149	54	580611	wgEncodeOpenChromDnaseHepatocytesAlnAllReps.30000000.twopass.merge150.wgt10.zgt2.wig	Hepatocytes	liver	hotspots	Hotspots
144	1e-08	4.35391	0.0224316	16	56149	38	580611	wgEncodeOpenChromDnaseHepatocytesAlnAllReps.30000000.twopass.merge150.wgt10.zgt2.wig	Hepatocytes	liver	hotspots	Hotspots
145	0.01	1.64279	-1	1761	40136	15507	580611	wgEncodeOpenChromDnaseHpde6e6e7AlnAllReps.30000000.twopass.merge150.wgt10.zgt2.wig	HPDE6-E6E7	pancreatic_duct	hotspots	Hotspots
145	0.0001	3.15317	2e-05	131	40136	601	580611	wgEncodeOpenChromDnaseHpde6e6e7AlnAllReps.30000000.twopass.merge150.wgt10.zgt2.wig	HPDE6-E6E7	pancreatic_duct	hotspots	Hotspots
145	1e-05	4.42352	0.00302288	37	40136	121	580611	wgEncodeOpenChromDnaseHpde6e6e7AlnAllReps.30000000.twopass.merge150.wgt10.zgt2.wig	HPDE6-E6E7	pancreatic_duct	hotspots	Hotspots
145	1e-06	4.76322	0.00495565	27	40136	82	580611	wgEncodeOpenChromDnaseHpde6e6e7AlnAllReps.30000000.twopass.merge150.wgt10.zgt2.wig	HPDE6-E6E7	pancreatic_duct	hotspots	Hotspots
145	1e-07	5.35781	0.00761441	20	40136	54	580611	wgEncodeOpenChromDnaseHpde6e6e7AlnAllReps.30000000.twopass.merge150.wgt10.zgt2.wig	HPDE6-E6E7	pancreatic_duct	hotspots	Hotspots
145	1e-08	5.32961	0.0473261	14	40136	38	580611	wgEncodeOpenChromDnaseHpde6e6e7AlnAllReps.30000000.twopass.merge150.wgt10.zgt2.wig	HPDE6-E6E7	pancreatic_duct	hotspots	Hotspots
146	0.01	1.64711	-1	1779	40440	15507	580611	wgEncodeOpenChromDnaseHtr8AlnAllReps.30000000.twopass.merge150.wgt10.zgt2.wig	HTR8svn	blastula	hotspots	Hotspots
146	0.0001	3.01003	0.000234898	126	40440	601	580611	wgEncodeOpenChromDnaseHtr8AlnAllReps.30000000.twopass.merge150.wgt10.zgt2.wig	HTR8svn	blastula	hotspots	Hotspots
146	1e-05	4.50892	0.0010041	38	40440	121	580611	wgEncodeOpenChromDnaseHtr8AlnAllReps.30000000.twopass.merge150.wgt10.zgt2.wig	HTR8svn	blastula	hotspots	Hotspots
146	1e-06	3.85197	0.107759	22	40440	82	580611	wgEncodeOpenChromDnaseHtr8AlnAllReps.30000000.twopass.merge150.wgt10.zgt2.wig	HTR8svn	blastula	hotspots	Hotspots
146	1e-07	4.25403	0.132275	16	40440	54	580611	wgEncodeOpenChromDnaseHtr8AlnAllReps.30000000.twopass.merge150.wgt10.zgt2.wig	HTR8svn	blastula	hotspots	Hotspots
146	1e-08	3.77825	0.44843	10	40440	38	580611	wgEncodeOpenChromDnaseHtr8AlnAllReps.30000000.twopass.merge150.wgt10.zgt2.wig	HTR8svn	blastula	hotspots	Hotspots
147	0.01	1.47854	-1	2269	57459	15507	580611	wgEncodeOpenChromDnaseHuh75AlnAllReps.30000000.twopass.merge150.wgt10.zgt2.wig	Huh-7.5	liver	hotspots	Hotspots
147	0.0001	2.67331	3.7e-05	159	57459	601	580611	wgEncodeOpenChromDnaseHuh75AlnAllReps.30000000.twopass.merge150.wgt10.zgt2.wig	Huh-7.5	liver	hotspots	Hotspots
147	1e-05	4.25904	5e-06	51	57459	121	580611	wgEncodeOpenChromDnaseHuh75AlnAllReps.30000000.twopass.merge150.wgt10.zgt2.wig	Huh-7.5	liver	hotspots	Hotspots
147	1e-06	4.68271	5e-06	38	57459	82	580611	wgEncodeOpenChromDnaseHuh75AlnAllReps.30000000.twopass.merge150.wgt10.zgt2.wig	Huh-7.5	liver	hotspots	Hotspots
147	1e-07	5.05239	0.00010483	27	57459	54	580611	wgEncodeOpenChromDnaseHuh75AlnAllReps.30000000.twopass.merge150.wgt10.zgt2.wig	Huh-7.5	liver	hotspots	Hotspots
147	1e-08	4.52056	0.0153586	17	57459	38	580611	wgEncodeOpenChromDnaseHuh75AlnAllReps.30000000.twopass.merge150.wgt10.zgt2.wig	Huh-7.5	liver	hotspots	Hotspots
148	0.01	1.52654	-1	2018	49496	15507	580611	wgEncodeOpenChromDnaseHuh7AlnAllReps.30000000.twopass.merge150.wgt10.zgt2.wig	Huh-7	liver	hotspots	Hotspots
148	0.0001	2.59593	0.00357207	133	49496	601	580611	wgEncodeOpenChromDnaseHuh7AlnAllReps.30000000.twopass.merge150.wgt10.zgt2.wig	Huh-7	liver	hotspots	Hotspots
148	1e-05	3.97479	0.00175423	41	49496	121	580611	wgEncodeOpenChromDnaseHuh7AlnAllReps.30000000.twopass.merge150.wgt10.zgt2.wig	Huh-7	liver	hotspots	Hotspots
148	1e-06	4.43469	0.0012241	31	49496	82	580611	wgEncodeOpenChromDnaseHuh7AlnAllReps.30000000.twopass.merge150.wgt10.zgt2.wig	Huh-7	liver	hotspots	Hotspots
148	1e-07	4.77908	0.00420858	22	49496	54	580611	wgEncodeOpenChromDnaseHuh7AlnAllReps.30000000.twopass.merge150.wgt10.zgt2.wig	Huh-7	liver	hotspots	Hotspots
148	1e-08	4.32175	0.0851789	14	49496	38	580611	wgEncodeOpenChromDnaseHuh7AlnAllReps.30000000.twopass.merge150.wgt10.zgt2.wig	Huh-7	liver	hotspots	Hotspots
149	0.01	1.45158	-1	2527	65181	15507	580611	wgEncodeOpenChromDnaseIpsAlnAllReps.30000000.twopass.merge150.wgt10.zgt2.wig	iPS	ips_cell	hotspots	Hotspots
149	0.0001	2.34178	0.00145501	158	65181	601	580611	wgEncodeOpenChromDnaseIpsAlnAllReps.30000000.twopass.merge150.wgt10.zgt2.wig	iPS	ips_cell	hotspots	Hotspots
149	1e-05	3.38639	0.00114609	46	65181	121	580611	wgEncodeOpenChromDnaseIpsAlnAllReps.30000000.twopass.merge150.wgt10.zgt2.wig	iPS	ips_cell	hotspots	Hotspots
149	1e-06	3.36753	0.011609	31	65181	82	580611	wgEncodeOpenChromDnaseIpsAlnAllReps.30000000.twopass.merge150.wgt10.zgt2.wig	iPS	ips_cell	hotspots	Hotspots
149	1e-07	3.29914	0.0960615	20	65181	54	580611	wgEncodeOpenChromDnaseIpsAlnAllReps.30000000.twopass.merge150.wgt10.zgt2.wig	iPS	ips_cell	hotspots	Hotspots
149	1e-08	2.81295	0.460829	12	65181	38	580611	wgEncodeOpenChromDnaseIpsAlnAllReps.30000000.twopass.merge150.wgt10.zgt2.wig	iPS	ips_cell	hotspots	Hotspots
150	0.01	1.5218	-1	2034	50044	15507	580611	wgEncodeOpenChromDnaseLncapAndroAlnAllReps.30000000.twopass.merge150.wgt10.zgt2.wig	LNCaP	prostate	hotspots	Hotspots
150	0.0001	2.5482	0.00271297	132	50044	601	580611	wgEncodeOpenChromDnaseLncapAndroAlnAllReps.30000000.twopass.merge150.wgt10.zgt2.wig	LNCaP	prostate	hotspots	Hotspots
150	1e-05	3.64361	0.00413001	38	50044	121	580611	wgEncodeOpenChromDnaseLncapAndroAlnAllReps.30000000.twopass.merge150.wgt10.zgt2.wig	LNCaP	prostate	hotspots	Hotspots
150	1e-06	3.96166	0.00601251	28	50044	82	580611	wgEncodeOpenChromDnaseLncapAndroAlnAllReps.30000000.twopass.merge150.wgt10.zgt2.wig	LNCaP	prostate	hotspots	Hotspots
150	1e-07	4.08219	0.0302024	19	50044	54	580611	wgEncodeOpenChromDnaseLncapAndroAlnAllReps.30000000.twopass.merge150.wgt10.zgt2.wig	LNCaP	prostate	hotspots	Hotspots
150	1e-08	3.66379	0.238663	12	50044	38	580611	wgEncodeOpenChromDnaseLncapAndroAlnAllReps.30000000.twopass.merge150.wgt10.zgt2.wig	LNCaP	prostate	hotspots	Hotspots
151	0.01	1.53491	-1	1972	48104	15507	580611	wgEncodeOpenChromDnaseMcf7HypoxlacAlnAllReps.30000000.twopass.merge150.wgt10.zgt2.wig	MCF-7	breast	hotspots	Hotspots
151	0.0001	2.67105	0.000991749	133	48104	601	580611	wgEncodeOpenChromDnaseMcf7HypoxlacAlnAllReps.30000000.twopass.merge150.wgt10.zgt2.wig	MCF-7	breast	hotspots	Hotspots
151	1e-05	3.8903	0.00320225	39	48104	121	580611	wgEncodeOpenChromDnaseMcf7HypoxlacAlnAllReps.30000000.twopass.merge150.wgt10.zgt2.wig	MCF-7	breast	hotspots	Hotspots
151	1e-06	4.41582	0.00189692	30	48104	82	580611	wgEncodeOpenChromDnaseMcf7HypoxlacAlnAllReps.30000000.twopass.merge150.wgt10.zgt2.wig	MCF-7	breast	hotspots	Hotspots
151	1e-07	4.47034	0.0196386	20	48104	54	580611	wgEncodeOpenChromDnaseMcf7HypoxlacAlnAllReps.30000000.twopass.merge150.wgt10.zgt2.wig	MCF-7	breast	hotspots	Hotspots
151	1e-08	4.12918	0.136799	13	48104	38	580611	wgEncodeOpenChromDnaseMcf7HypoxlacAlnAllReps.30000000.twopass.merge150.wgt10.zgt2.wig	MCF-7	breast	hotspots	Hotspots
152	0.01	1.45222	-1	2666	68736	15507	580611	wgEncodeOpenChromDnaseMedulloAlnAllReps.30000000.twopass.merge150.wgt10.zgt2.wig	Medullo	brain	hotspots	Hotspots
152	0.0001	2.24878	0.00980681	160	68736	601	580611	wgEncodeOpenChromDnaseMedulloAlnAllReps.30000000.twopass.merge150.wgt10.zgt2.wig	Medullo	brain	hotspots	Hotspots
152	1e-05	3.07163	0.0191939	44	68736	121	580611	wgEncodeOpenChromDnaseMedulloAlnAllReps.30000000.twopass.merge150.wgt10.zgt2.wig	Medullo	brain	hotspots	Hotspots
152	1e-06	3.19337	0.042735	31	68736	82	580611	wgEncodeOpenChromDnaseMedulloAlnAllReps.30000000.twopass.merge150.wgt10.zgt2.wig	Medullo	brain	hotspots	Hotspots
152	1e-07	3.44136	0.0668003	22	68736	54	580611	wgEncodeOpenChromDnaseMedulloAlnAllReps.30000000.twopass.merge150.wgt10.zgt2.wig	Medullo	brain	hotspots	Hotspots
152	1e-08	3.11204	0.411523	14	68736	38	580611	wgEncodeOpenChromDnaseMedulloAlnAllReps.30000000.twopass.merge150.wgt10.zgt2.wig	Medullo	brain	hotspots	Hotspots
153	0.01	1.56001	-1	2946	70707	15507	580611	wgEncodeOpenChromDnaseMelanoAlnAllReps.30000000.twopass.merge150.wgt10.zgt2.wig	Melano	skin	hotspots	Hotspots
153	0.0001	2.44569	0.0146156	179	70707	601	580611	wgEncodeOpenChromDnaseMelanoAlnAllReps.30000000.twopass.merge150.wgt10.zgt2.wig	Melano	skin	hotspots	Hotspots
153	1e-05	3.80037	0.000985698	56	70707	121	580611	wgEncodeOpenChromDnaseMelanoAlnAllReps.30000000.twopass.merge150.wgt10.zgt2.wig	Melano	skin	hotspots	Hotspots
153	1e-06	4.10575	0.00142592	41	70707	82	580611	wgEncodeOpenChromDnaseMelanoAlnAllReps.30000000.twopass.merge150.wgt10.zgt2.wig	Melano	skin	hotspots	Hotspots
153	1e-07	4.86608	0.000233263	32	70707	54	580611	wgEncodeOpenChromDnaseMelanoAlnAllReps.30000000.twopass.merge150.wgt10.zgt2.wig	Melano	skin	hotspots	Hotspots
153	1e-08	4.97012	0.00417258	23	70707	38	580611	wgEncodeOpenChromDnaseMelanoAlnAllReps.30000000.twopass.merge150.wgt10.zgt2.wig	Melano	skin	hotspots	Hotspots
154	0.01	1.59994	-1	2114	49472	15507	580611	wgEncodeOpenChromDnaseMyometrAlnAllReps.30000000.twopass.merge150.wgt10.zgt2.wig	Myometr	myometrium	hotspots	Hotspots
154	0.0001	2.90963	1e-05	149	49472	601	580611	wgEncodeOpenChromDnaseMyometrAlnAllReps.30000000.twopass.merge150.wgt10.zgt2.wig	Myometr	myometrium	hotspots	Hotspots
154	1e-05	4.65566	5e-06	48	49472	121	580611	wgEncodeOpenChromDnaseMyometrAlnAllReps.30000000.twopass.merge150.wgt10.zgt2.wig	Myometr	myometrium	hotspots	Hotspots
154	1e-06	4.72309	0.000229546	33	49472	82	580611	wgEncodeOpenChromDnaseMyometrAlnAllReps.30000000.twopass.merge150.wgt10.zgt2.wig	Myometr	myometrium	hotspots	Hotspots
154	1e-07	5.65074	6.8e-05	26	49472	54	580611	wgEncodeOpenChromDnaseMyometrAlnAllReps.30000000.twopass.merge150.wgt10.zgt2.wig	Myometr	myometrium	hotspots	Hotspots
154	1e-08	5.55923	0.00274055	18	49472	38	580611	wgEncodeOpenChromDnaseMyometrAlnAllReps.30000000.twopass.merge150.wgt10.zgt2.wig	Myometr	myometrium	hotspots	Hotspots
155	0.01	1.42836	-1	2889	75730	15507	580611	wgEncodeOpenChromDnaseOsteoblAlnAllReps.30000000.twopass.merge150.wgt10.zgt2.wig	Osteobl	bone	hotspots	Hotspots
155	0.0001	2.2452	0.00425351	176	75730	601	580611	wgEncodeOpenChromDnaseOsteoblAlnAllReps.30000000.twopass.merge150.wgt10.zgt2.wig	Osteobl	bone	hotspots	Hotspots
155	1e-05	3.16812	0.00295168	50	75730	121	580611	wgEncodeOpenChromDnaseOsteoblAlnAllReps.30000000.twopass.merge150.wgt10.zgt2.wig	Osteobl	bone	hotspots	Hotspots
155	1e-06	3.36594	0.00741565	36	75730	82	580611	wgEncodeOpenChromDnaseOsteoblAlnAllReps.30000000.twopass.merge150.wgt10.zgt2.wig	Osteobl	bone	hotspots	Hotspots
155	1e-07	3.12353	0.147275	22	75730	54	580611	wgEncodeOpenChromDnaseOsteoblAlnAllReps.30000000.twopass.merge150.wgt10.zgt2.wig	Osteobl	bone	hotspots	Hotspots
155	1e-08	2.62287	0.617284	13	75730	38	580611	wgEncodeOpenChromDnaseOsteoblAlnAllReps.30000000.twopass.merge150.wgt10.zgt2.wig	Osteobl	bone	hotspots	Hotspots
156	0.01	1.58945	-1	2498	58844	15507	580611	wgEncodeOpenChromDnasePanisdAlnAllReps.30000000.twopass.merge150.wgt10.zgt2.wig	PanIsletD	pancreas	hotspots	Hotspots
156	0.0001	2.59397	0.00253807	158	58844	601	580611	wgEncodeOpenChromDnasePanisdAlnAllReps.30000000.twopass.merge150.wgt10.zgt2.wig	PanIsletD	pancreas	hotspots	Hotspots
156	1e-05	4.64807	1e-06	57	58844	121	580611	wgEncodeOpenChromDnasePanisdAlnAllReps.30000000.twopass.merge150.wgt10.zgt2.wig	PanIsletD	pancreas	hotspots	Hotspots
156	1e-06	4.69282	5.5e-05	39	58844	82	580611	wgEncodeOpenChromDnasePanisdAlnAllReps.30000000.twopass.merge150.wgt10.zgt2.wig	PanIsletD	pancreas	hotspots	Hotspots
156	1e-07	5.1162	0.000374334	28	58844	54	580611	wgEncodeOpenChromDnasePanisdAlnAllReps.30000000.twopass.merge150.wgt10.zgt2.wig	PanIsletD	pancreas	hotspots	Hotspots
156	1e-08	5.19313	0.00462642	20	58844	38	580611	wgEncodeOpenChromDnasePanisdAlnAllReps.30000000.twopass.merge150.wgt10.zgt2.wig	PanIsletD	pancreas	hotspots	Hotspots
157	0.01	1.43912	-1	2315	60230	15507	580611	wgEncodeOpenChromDnasePanisletsAlnAllReps.30000000.twopass.merge150.wgt10.zgt2.wig	PanIslets	pancreas	hotspots	Hotspots
157	0.0001	2.35785	0.0157282	147	60230	601	580611	wgEncodeOpenChromDnasePanisletsAlnAllReps.30000000.twopass.merge150.wgt10.zgt2.wig	PanIslets	pancreas	hotspots	Hotspots
157	1e-05	3.98343	7.4e-05	50	60230	121	580611	wgEncodeOpenChromDnasePanisletsAlnAllReps.30000000.twopass.merge150.wgt10.zgt2.wig	PanIslets	pancreas	hotspots	Hotspots
157	1e-06	3.87947	0.00543154	33	60230	82	580611	wgEncodeOpenChromDnasePanisletsAlnAllReps.30000000.twopass.merge150.wgt10.zgt2.wig	PanIslets	pancreas	hotspots	Hotspots
157	1e-07	4.10588	0.0205592	23	60230	54	580611	wgEncodeOpenChromDnasePanisletsAlnAllReps.30000000.twopass.merge150.wgt10.zgt2.wig	PanIslets	pancreas	hotspots	Hotspots
157	1e-08	3.80522	0.157233	15	60230	38	580611	wgEncodeOpenChromDnasePanisletsAlnAllReps.30000000.twopass.merge150.wgt10.zgt2.wig	PanIslets	pancreas	hotspots	Hotspots
158	0.01	1.50282	-1	2617	65201	15507	580611	wgEncodeOpenChromDnasePhteAlnAllReps.30000000.twopass.merge150.wgt10.zgt2.wig	pHTE	epithelium	hotspots	Hotspots
158	0.0001	2.5485	0.000195495	172	65201	601	580611	wgEncodeOpenChromDnasePhteAlnAllReps.30000000.twopass.merge150.wgt10.zgt2.wig	pHTE	epithelium	hotspots	Hotspots
158	1e-05	3.67973	0.000418855	50	65201	121	580611	wgEncodeOpenChromDnasePhteAlnAllReps.30000000.twopass.merge150.wgt10.zgt2.wig	pHTE	epithelium	hotspots	Hotspots
158	1e-06	4.12668	0.000229208	38	65201	82	580611	wgEncodeOpenChromDnasePhteAlnAllReps.30000000.twopass.merge150.wgt10.zgt2.wig	pHTE	epithelium	hotspots	Hotspots
158	1e-07	4.78228	7.9e-05	29	65201	54	580611	wgEncodeOpenChromDnasePhteAlnAllReps.30000000.twopass.merge150.wgt10.zgt2.wig	pHTE	epithelium	hotspots	Hotspots
158	1e-08	4.45247	0.0107643	19	65201	38	580611	wgEncodeOpenChromDnasePhteAlnAllReps.30000000.twopass.merge150.wgt10.zgt2.wig	pHTE	epithelium	hotspots	Hotspots
159	0.01	1.52412	-1	2448	60138	15507	580611	wgEncodeOpenChromDnaseProgfibAlnAllReps.30000000.twopass.merge150.wgt10.zgt2.wig	ProgFib	skin	hotspots	Hotspots
159	0.0001	2.63455	7e-05	164	60138	601	580611	wgEncodeOpenChromDnaseProgfibAlnAllReps.30000000.twopass.merge150.wgt10.zgt2.wig	ProgFib	skin	hotspots	Hotspots
159	1e-05	4.06931	3.6e-05	51	60138	121	580611	wgEncodeOpenChromDnaseProgfibAlnAllReps.30000000.twopass.merge150.wgt10.zgt2.wig	ProgFib	skin	hotspots	Hotspots
159	1e-06	3.88541	0.00441696	33	60138	82	580611	wgEncodeOpenChromDnaseProgfibAlnAllReps.30000000.twopass.merge150.wgt10.zgt2.wig	ProgFib	skin	hotspots	Hotspots
159	1e-07	4.29095	0.00697788	24	60138	54	580611	wgEncodeOpenChromDnaseProgfibAlnAllReps.30000000.twopass.merge150.wgt10.zgt2.wig	ProgFib	skin	hotspots	Hotspots
159	1e-08	3.81104	0.137931	15	60138	38	580611	wgEncodeOpenChromDnaseProgfibAlnAllReps.30000000.twopass.merge150.wgt10.zgt2.wig	ProgFib	skin	hotspots	Hotspots
160	0.01	1.56008	-1	2145	51480	15507	580611	wgEncodeOpenChromDnaseStellateAlnAllReps.30000000.twopass.merge150.wgt10.zgt2.wig	Stellate	liver	hotspots	Hotspots
160	0.0001	2.8149	1.8e-05	150	51480	601	580611	wgEncodeOpenChromDnaseStellateAlnAllReps.30000000.twopass.merge150.wgt10.zgt2.wig	Stellate	liver	hotspots	Hotspots
160	1e-05	4.38086	2.1e-05	47	51480	121	580611	wgEncodeOpenChromDnaseStellateAlnAllReps.30000000.twopass.merge150.wgt10.zgt2.wig	Stellate	liver	hotspots	Hotspots
160	1e-06	4.53886	0.000216642	33	51480	82	580611	wgEncodeOpenChromDnaseStellateAlnAllReps.30000000.twopass.merge150.wgt10.zgt2.wig	Stellate	liver	hotspots	Hotspots
160	1e-07	5.01261	0.000917515	24	51480	54	580611	wgEncodeOpenChromDnaseStellateAlnAllReps.30000000.twopass.merge150.wgt10.zgt2.wig	Stellate	liver	hotspots	Hotspots
160	1e-08	4.45199	0.0473934	15	51480	38	580611	wgEncodeOpenChromDnaseStellateAlnAllReps.30000000.twopass.merge150.wgt10.zgt2.wig	Stellate	liver	hotspots	Hotspots
161	0.01	1.5207	-1	1947	47938	15507	580611	wgEncodeOpenChromDnaseT47dAlnAllReps.30000000.twopass.merge150.wgt10.zgt2.wig	T-47D	breast	hotspots	Hotspots
161	0.0001	2.41831	0.0978474	120	47938	601	580611	wgEncodeOpenChromDnaseT47dAlnAllReps.30000000.twopass.merge150.wgt10.zgt2.wig	T-47D	breast	hotspots	Hotspots
161	1e-05	3.70358	0.0254194	37	47938	121	580611	wgEncodeOpenChromDnaseT47dAlnAllReps.30000000.twopass.merge150.wgt10.zgt2.wig	T-47D	breast	hotspots	Hotspots
161	1e-06	4.1357	0.0132873	28	47938	82	580611	wgEncodeOpenChromDnaseT47dAlnAllReps.30000000.twopass.merge150.wgt10.zgt2.wig	T-47D	breast	hotspots	Hotspots
161	1e-07	4.26153	0.0686342	19	47938	54	580611	wgEncodeOpenChromDnaseT47dAlnAllReps.30000000.twopass.merge150.wgt10.zgt2.wig	T-47D	breast	hotspots	Hotspots
161	1e-08	4.14348	0.209644	13	47938	38	580611	wgEncodeOpenChromDnaseT47dAlnAllReps.30000000.twopass.merge150.wgt10.zgt2.wig	T-47D	breast	hotspots	Hotspots
162	0.01	1.55386	-1	2030	48915	15507	580611	wgEncodeOpenChromDnaseUrotsaAlnAllReps.30000000.twopass.merge150.wgt10.zgt2.wig	Urothelia	urothelium	hotspots	Hotspots
162	0.0001	2.68601	0.00249694	136	48915	601	580611	wgEncodeOpenChromDnaseUrotsaAlnAllReps.30000000.twopass.merge150.wgt10.zgt2.wig	Urothelia	urothelium	hotspots	Hotspots
162	1e-05	4.41439	0.000146392	45	48915	121	580611	wgEncodeOpenChromDnaseUrotsaAlnAllReps.30000000.twopass.merge150.wgt10.zgt2.wig	Urothelia	urothelium	hotspots	Hotspots
162	1e-06	4.19785	0.00804117	29	48915	82	580611	wgEncodeOpenChromDnaseUrotsaAlnAllReps.30000000.twopass.merge150.wgt10.zgt2.wig	Urothelia	urothelium	hotspots	Hotspots
162	1e-07	4.39622	0.0342349	20	48915	54	580611	wgEncodeOpenChromDnaseUrotsaAlnAllReps.30000000.twopass.merge150.wgt10.zgt2.wig	Urothelia	urothelium	hotspots	Hotspots
162	1e-08	4.06072	0.205339	13	48915	38	580611	wgEncodeOpenChromDnaseUrotsaAlnAllReps.30000000.twopass.merge150.wgt10.zgt2.wig	Urothelia	urothelium	hotspots	Hotspots
163	0.01	1.54236	-1	2187	53091	15507	580611	wgEncodeOpenChromDnaseUrotsaUt189AlnAllReps.30000000.twopass.merge150.wgt10.zgt2.wig	Urothelia	urothelium	hotspots	Hotspots
163	0.0001	2.83867	1.5e-05	156	53091	601	580611	wgEncodeOpenChromDnaseUrotsaUt189AlnAllReps.30000000.twopass.merge150.wgt10.zgt2.wig	Urothelia	urothelium	hotspots	Hotspots
163	1e-05	4.79021	0	53	53091	121	580611	wgEncodeOpenChromDnaseUrotsaUt189AlnAllReps.30000000.twopass.merge150.wgt10.zgt2.wig	Urothelia	urothelium	hotspots	Hotspots
163	1e-06	4.9346	2.4e-05	37	53091	82	580611	wgEncodeOpenChromDnaseUrotsaUt189AlnAllReps.30000000.twopass.merge150.wgt10.zgt2.wig	Urothelia	urothelium	hotspots	Hotspots
163	1e-07	5.06303	0.000850651	25	53091	54	580611	wgEncodeOpenChromDnaseUrotsaUt189AlnAllReps.30000000.twopass.merge150.wgt10.zgt2.wig	Urothelia	urothelium	hotspots	Hotspots
163	1e-08	5.18028	0.00965531	18	53091	38	580611	wgEncodeOpenChromDnaseUrotsaUt189AlnAllReps.30000000.twopass.merge150.wgt10.zgt2.wig	Urothelia	urothelium	hotspots	Hotspots
164	0.01	1.76095	-1	1601	34041	15507	580611	WI_38-DS14315.twopass.merge150.wgt10.zgt2.wig	WI-38	embryonic_lung	hotspots	Hotspots
164	0.0001	3.57585	0	126	34041	601	580611	WI_38-DS14315.twopass.merge150.wgt10.zgt2.wig	WI-38	embryonic_lung	hotspots	Hotspots
164	1e-05	5.63842	7e-06	40	34041	121	580611	WI_38-DS14315.twopass.merge150.wgt10.zgt2.wig	WI-38	embryonic_lung	hotspots	Hotspots
164	1e-06	6.03208	4.9e-05	29	34041	82	580611	WI_38-DS14315.twopass.merge150.wgt10.zgt2.wig	WI-38	embryonic_lung	hotspots	Hotspots
164	1e-07	6.63298	0.00022186	21	34041	54	580611	WI_38-DS14315.twopass.merge150.wgt10.zgt2.wig	WI-38	embryonic_lung	hotspots	Hotspots
164	1e-08	6.28387	0.0128156	14	34041	38	580611	WI_38-DS14315.twopass.merge150.wgt10.zgt2.wig	WI-38	embryonic_lung	hotspots	Hotspots
165	0.01	1.61866	-1	2054	47512	15507	580611	WI_38_TAM-DS14323.twopass.merge150.wgt10.zgt2.wig	WI-38	embryonic_lung	hotspots	Hotspots
165	0.0001	3.02966	1e-06	149	47512	601	580611	WI_38_TAM-DS14323.twopass.merge150.wgt10.zgt2.wig	WI-38	embryonic_lung	hotspots	Hotspots
165	1e-05	4.94872	0	49	47512	121	580611	WI_38_TAM-DS14323.twopass.merge150.wgt10.zgt2.wig	WI-38	embryonic_lung	hotspots	Hotspots
165	1e-06	5.21598	1.2e-05	35	47512	82	580611	WI_38_TAM-DS14323.twopass.merge150.wgt10.zgt2.wig	WI-38	embryonic_lung	hotspots	Hotspots
165	1e-07	5.20494	0.00105587	23	47512	54	580611	WI_38_TAM-DS14323.twopass.merge150.wgt10.zgt2.wig	WI-38	embryonic_lung	hotspots	Hotspots
165	1e-08	4.18063	0.165289	13	47512	38	580611	WI_38_TAM-DS14323.twopass.merge150.wgt10.zgt2.wig	WI-38	embryonic_lung	hotspots	Hotspots
166	0.01	1.89463	-1	664	13122	15507	580611	A549-all.fdr0.01.bed	A549	epithelium	peaks	Peaks
166	0.0001	4.63822	3.4e-05	63	13122	601	580611	A549-all.fdr0.01.bed	A549	epithelium	peaks	Peaks
166	1e-05	6.21654	0.0211282	17	13122	121	580611	A549-all.fdr0.01.bed	A549	epithelium	peaks	Peaks
166	1e-06	7.55439	0.00943574	14	13122	82	580611	A549-all.fdr0.01.bed	A549	epithelium	peaks	Peaks
166	1e-07	9.8327	0.00218193	12	13122	54	580611	A549-all.fdr0.01.bed	A549	epithelium	peaks	Peaks
166	1e-08	10.4796	0.0106746	9	13122	38	580611	A549-all.fdr0.01.bed	A549	epithelium	peaks	Peaks
167	0.01	1.76548	-1	751	15927	15507	580611	Adult_Th0_AllReps.30000000.hotspot.twopass.fdr0.01.merge.pks.bed	Adult_CD4+	blood	peaks	Peaks
167	0.0001	3.70004	0.0054612	61	15927	601	580611	Adult_Th0_AllReps.30000000.hotspot.twopass.fdr0.01.merge.pks.bed	Adult_CD4+	blood	peaks	Peaks
167	1e-05	5.12171	0.078064	17	15927	121	580611	Adult_Th0_AllReps.30000000.hotspot.twopass.fdr0.01.merge.pks.bed	Adult_CD4+	blood	peaks	Peaks
167	1e-06	6.66851	0.01317	15	15927	82	580611	Adult_Th0_AllReps.30000000.hotspot.twopass.fdr0.01.merge.pks.bed	Adult_CD4+	blood	peaks	Peaks
167	1e-07	6.07575	0.120773	9	15927	54	580611	Adult_Th0_AllReps.30000000.hotspot.twopass.fdr0.01.merge.pks.bed	Adult_CD4+	blood	peaks	Peaks
167	1e-08	6.7153	0.143472	7	15927	38	580611	Adult_Th0_AllReps.30000000.hotspot.twopass.fdr0.01.merge.pks.bed	Adult_CD4+	blood	peaks	Peaks
168	0.01	2.10697	-1	684	12155	15507	580611	AG04449-DS12319.hotspot.twopass.fdr0.01.merge.pks.bed	AG04449	skin	peaks	Peaks
168	0.0001	4.45086	0.000345247	56	12155	601	580611	AG04449-DS12319.hotspot.twopass.fdr0.01.merge.pks.bed	AG04449	skin	peaks	Peaks
168	1e-05	5.52679	0.125471	14	12155	121	580611	AG04449-DS12319.hotspot.twopass.fdr0.01.merge.pks.bed	AG04449	skin	peaks	Peaks
168	1e-06	5.82528	0.154083	10	12155	82	580611	AG04449-DS12319.hotspot.twopass.fdr0.01.merge.pks.bed	AG04449	skin	peaks	Peaks
168	1e-07	7.07663	0.129366	8	12155	54	580611	AG04449-DS12319.hotspot.twopass.fdr0.01.merge.pks.bed	AG04449	skin	peaks	Peaks
168	1e-08	6.28517	0.361011	5	12155	38	580611	AG04449-DS12319.hotspot.twopass.fdr0.01.merge.pks.bed	AG04449	skin	peaks	Peaks
169	0.01	2.04118	-1	603	11061	15507	580611	AG04450-DS12270.hotspot.twopass.fdr0.01.merge.pks.bed	AG04450	lung	peaks	Peaks
169	0.0001	5.24044	1e-06	60	11061	601	580611	AG04450-DS12270.hotspot.twopass.fdr0.01.merge.pks.bed	AG04450	lung	peaks	Peaks
169	1e-05	8.67632	0.000323591	20	11061	121	580611	AG04450-DS12270.hotspot.twopass.fdr0.01.merge.pks.bed	AG04450	lung	peaks	Peaks
169	1e-06	10.8824	8.1e-05	17	11061	82	580611	AG04450-DS12270.hotspot.twopass.fdr0.01.merge.pks.bed	AG04450	lung	peaks	Peaks
169	1e-07	12.6369	0.000207326	13	11061	54	580611	AG04450-DS12270.hotspot.twopass.fdr0.01.merge.pks.bed	AG04450	lung	peaks	Peaks
169	1e-08	13.8136	0.00108581	10	11061	38	580611	AG04450-DS12270.hotspot.twopass.fdr0.01.merge.pks.bed	AG04450	lung	peaks	Peaks
170	0.01	2.0049	-1	782	14604	15507	580611	AG09309-DS12352.hotspot.twopass.fdr0.01.merge.pks.bed	AG09309	skin	peaks	Peaks
170	0.0001	5.55672	0	84	14604	601	580611	AG09309-DS12352.hotspot.twopass.fdr0.01.merge.pks.bed	AG09309	skin	peaks	Peaks
170	1e-05	8.87139	5e-06	27	14604	121	580611	AG09309-DS12352.hotspot.twopass.fdr0.01.merge.pks.bed	AG09309	skin	peaks	Peaks
170	1e-06	9.21198	0.000221594	19	14604	82	580611	AG09309-DS12352.hotspot.twopass.fdr0.01.merge.pks.bed	AG09309	skin	peaks	Peaks
170	1e-07	8.83489	0.00920048	12	14604	54	580611	AG09309-DS12352.hotspot.twopass.fdr0.01.merge.pks.bed	AG09309	skin	peaks	Peaks
170	1e-08	9.41613	0.0220604	9	14604	38	580611	AG09309-DS12352.hotspot.twopass.fdr0.01.merge.pks.bed	AG09309	skin	peaks	Peaks
171	0.01	2.05606	-1	589	10726	15507	580611	AG09319-DS12291.hotspot.twopass.fdr0.01.merge.pks.bed	AG09319	gingival	peaks	Peaks
171	0.0001	5.67432	0	63	10726	601	580611	AG09319-DS12291.hotspot.twopass.fdr0.01.merge.pks.bed	AG09319	gingival	peaks	Peaks
171	1e-05	5.81575	0.0934579	13	10726	121	580611	AG09319-DS12291.hotspot.twopass.fdr0.01.merge.pks.bed	AG09319	gingival	peaks	Peaks
171	1e-06	7.92164	0.015321	12	10726	82	580611	AG09319-DS12291.hotspot.twopass.fdr0.01.merge.pks.bed	AG09319	gingival	peaks	Peaks
171	1e-07	7.017	0.115875	7	10726	54	580611	AG09319-DS12291.hotspot.twopass.fdr0.01.merge.pks.bed	AG09319	gingival	peaks	Peaks
171	1e-08	8.54703	0.101937	6	10726	38	580611	AG09319-DS12291.hotspot.twopass.fdr0.01.merge.pks.bed	AG09319	gingival	peaks	Peaks
172	0.01	2.05846	-1	708	12878	15507	580611	AG10803-DS12384.hotspot.twopass.fdr0.01.merge.pks.bed	AG10803	skin	peaks	Peaks
172	0.0001	4.50105	0.000121123	60	12878	601	580611	AG10803-DS12384.hotspot.twopass.fdr0.01.merge.pks.bed	AG10803	skin	peaks	Peaks
172	1e-05	6.70693	0.0116455	18	12878	121	580611	AG10803-DS12384.hotspot.twopass.fdr0.01.merge.pks.bed	AG10803	skin	peaks	Peaks
172	1e-06	7.1477	0.0184264	13	12878	82	580611	AG10803-DS12384.hotspot.twopass.fdr0.01.merge.pks.bed	AG10803	skin	peaks	Peaks
172	1e-07	9.18408	0.00746826	11	12878	54	580611	AG10803-DS12384.hotspot.twopass.fdr0.01.merge.pks.bed	AG10803	skin	peaks	Peaks
172	1e-08	10.6781	0.0118078	9	12878	38	580611	AG10803-DS12384.hotspot.twopass.fdr0.01.merge.pks.bed	AG10803	skin	peaks	Peaks
173	0.01	2.19869	-1	754	12840	15507	580611	AoAF-DS13523.hotspot.twopass.fdr0.01.merge.pks.bed	AoAF	blood_vessel	peaks	Peaks
173	0.0001	5.64296	0	75	12840	601	580611	AoAF-DS13523.hotspot.twopass.fdr0.01.merge.pks.bed	AoAF	blood_vessel	peaks	Peaks
173	1e-05	8.59533	8.6e-05	23	12840	121	580611	AoAF-DS13523.hotspot.twopass.fdr0.01.merge.pks.bed	AoAF	blood_vessel	peaks	Peaks
173	1e-06	10.4776	4e-05	19	12840	82	580611	AoAF-DS13523.hotspot.twopass.fdr0.01.merge.pks.bed	AoAF	blood_vessel	peaks	Peaks
173	1e-07	12.5608	4.6e-05	15	12840	54	580611	AoAF-DS13523.hotspot.twopass.fdr0.01.merge.pks.bed	AoAF	blood_vessel	peaks	Peaks
173	1e-08	15.4696	2.3e-05	13	12840	38	580611	AoAF-DS13523.hotspot.twopass.fdr0.01.merge.pks.bed	AoAF	blood_vessel	peaks	Peaks
174	0.01	1.86662	-1	682	13680	15507	580611	BE_2_C-DS14625.hotspot.twopass.fdr0.01.merge.pks.bed	BE2_C	brain	peaks	Peaks
174	0.0001	3.88407	0.0056338	55	13680	601	580611	BE_2_C-DS14625.hotspot.twopass.fdr0.01.merge.pks.bed	BE2_C	brain	peaks	Peaks
174	1e-05	3.50763	0.714286	10	13680	121	580611	BE_2_C-DS14625.hotspot.twopass.fdr0.01.merge.pks.bed	BE2_C	brain	peaks	Peaks
174	1e-06	4.14071	0.487805	8	13680	82	580611	BE_2_C-DS14625.hotspot.twopass.fdr0.01.merge.pks.bed	BE2_C	brain	peaks	Peaks
174	1e-07	4.71581	0.5	6	13680	54	580611	BE_2_C-DS14625.hotspot.twopass.fdr0.01.merge.pks.bed	BE2_C	brain	peaks	Peaks
174	1e-08	4.46761	0.617284	4	13680	38	580611	BE_2_C-DS14625.hotspot.twopass.fdr0.01.merge.pks.bed	BE2_C	brain	peaks	Peaks
175	0.01	2.12483	-1	673	11859	15507	580611	BJ-DS10081.hotspot.twopass.fdr0.01.merge.pks.bed	BJ	skin	peaks	Peaks
175	0.0001	5.21366	1e-06	64	11859	601	580611	BJ-DS10081.hotspot.twopass.fdr0.01.merge.pks.bed	BJ	skin	peaks	Peaks
175	1e-05	7.28324	0.00646287	18	11859	121	580611	BJ-DS10081.hotspot.twopass.fdr0.01.merge.pks.bed	BJ	skin	peaks	Peaks
175	1e-06	8.35894	0.00502614	14	11859	82	580611	BJ-DS10081.hotspot.twopass.fdr0.01.merge.pks.bed	BJ	skin	peaks	Peaks
175	1e-07	9.06658	0.0153516	10	11859	54	580611	BJ-DS10081.hotspot.twopass.fdr0.01.merge.pks.bed	BJ	skin	peaks	Peaks
175	1e-08	10.3073	0.0241955	8	11859	38	580611	BJ-DS10081.hotspot.twopass.fdr0.01.merge.pks.bed	BJ	skin	peaks	Peaks
176	0.01	1.7059	-1	504	11062	15507	580611	CACO2-DS8235.hotspot.twopass.fdr0.01.merge.pks.bed	Caco-2	colon	peaks	Peaks
176	0.0001	3.23131	0.101317	37	11062	601	580611	CACO2-DS8235.hotspot.twopass.fdr0.01.merge.pks.bed	Caco-2	colon	peaks	Peaks
176	1e-05	4.33777	0.222717	10	11062	121	580611	CACO2-DS8235.hotspot.twopass.fdr0.01.merge.pks.bed	Caco-2	colon	peaks	Peaks
176	1e-06	3.84051	0.47619	6	11062	82	580611	CACO2-DS8235.hotspot.twopass.fdr0.01.merge.pks.bed	Caco-2	colon	peaks	Peaks
176	1e-07	4.85991	0.314465	5	11062	54	580611	CACO2-DS8235.hotspot.twopass.fdr0.01.merge.pks.bed	Caco-2	colon	peaks	Peaks
176	1e-08	2.76247	0.847458	2	11062	38	580611	CACO2-DS8235.hotspot.twopass.fdr0.01.merge.pks.bed	Caco-2	colon	peaks	Peaks
177	0.01	1.99502	-1	439	8239	15507	580611	CD20-DS17541.hg19.hotspot.twopass.fdr0.01.merge.pks.bed	CD20+	blood	peaks	Peaks
177	0.0001	4.573	0.00217595	39	8239	601	580611	CD20-DS17541.hg19.hotspot.twopass.fdr0.01.merge.pks.bed	CD20+	blood	peaks	Peaks
177	1e-05	2.91203	0.826446	5	8239	121	580611	CD20-DS17541.hg19.hotspot.twopass.fdr0.01.merge.pks.bed	CD20+	blood	peaks	Peaks
177	1e-06	2.57821	0.840336	3	8239	82	580611	CD20-DS17541.hg19.hotspot.twopass.fdr0.01.merge.pks.bed	CD20+	blood	peaks	Peaks
177	1e-07	2.61004	0.892857	2	8239	54	580611	CD20-DS17541.hg19.hotspot.twopass.fdr0.01.merge.pks.bed	CD20+	blood	peaks	Peaks
177	1e-08	1.8545	0.980392	1	8239	38	580611	CD20-DS17541.hg19.hotspot.twopass.fdr0.01.merge.pks.bed	CD20+	blood	peaks	Peaks
178	0.01	1.95997	-1	668	12761	15507	580611	CD34-DS16814.hg19.hotspot.twopass.fdr0.01.merge.pks.bed	CD34+	blood	peaks	Peaks
178	0.0001	4.61802	2.1e-05	61	12761	601	580611	CD34-DS16814.hg19.hotspot.twopass.fdr0.01.merge.pks.bed	CD34+	blood	peaks	Peaks
178	1e-05	4.88831	0.16129	13	12761	121	580611	CD34-DS16814.hg19.hotspot.twopass.fdr0.01.merge.pks.bed	CD34+	blood	peaks	Peaks
178	1e-06	4.99378	0.233645	9	12761	82	580611	CD34-DS16814.hg19.hotspot.twopass.fdr0.01.merge.pks.bed	CD34+	blood	peaks	Peaks
178	1e-07	7.58314	0.0326797	9	12761	54	580611	CD34-DS16814.hg19.hotspot.twopass.fdr0.01.merge.pks.bed	CD34+	blood	peaks	Peaks
178	1e-08	8.38137	0.0553403	7	12761	38	580611	CD34-DS16814.hg19.hotspot.twopass.fdr0.01.merge.pks.bed	CD34+	blood	peaks	Peaks
179	0.01	2.01001	-1	564	10506	15507	580611	CMK-DS12393.hotspot.twopass.fdr0.01.merge.pks.bed	CMK	blood	peaks	Peaks
179	0.0001	4.68968	0.000261264	51	10506	601	580611	CMK-DS12393.hotspot.twopass.fdr0.01.merge.pks.bed	CMK	blood	peaks	Peaks
179	1e-05	5.02406	0.226244	11	10506	121	580611	CMK-DS12393.hotspot.twopass.fdr0.01.merge.pks.bed	CMK	blood	peaks	Peaks
179	1e-06	4.04376	0.480769	6	10506	82	580611	CMK-DS12393.hotspot.twopass.fdr0.01.merge.pks.bed	CMK	blood	peaks	Peaks
179	1e-07	5.1171	0.420168	5	10506	54	580611	CMK-DS12393.hotspot.twopass.fdr0.01.merge.pks.bed	CMK	blood	peaks	Peaks
179	1e-08	4.363	0.653595	3	10506	38	580611	CMK-DS12393.hotspot.twopass.fdr0.01.merge.pks.bed	CMK	blood	peaks	Peaks
180	0.01	1.9551	-1	537	10284	15507	580611	E_myoblast_AllReps.30000000.hotspot.twopass.fdr0.01.merge.pks.bed	E_myoblast	muscle	peaks	Peaks
180	0.0001	4.5091	0.000729916	48	10284	601	580611	E_myoblast_AllReps.30000000.hotspot.twopass.fdr0.01.merge.pks.bed	E_myoblast	muscle	peaks	Peaks
180	1e-05	6.0657	0.0504032	13	10284	121	580611	E_myoblast_AllReps.30000000.hotspot.twopass.fdr0.01.merge.pks.bed	E_myoblast	muscle	peaks	Peaks
180	1e-06	6.19658	0.0834725	9	10284	82	580611	E_myoblast_AllReps.30000000.hotspot.twopass.fdr0.01.merge.pks.bed	E_myoblast	muscle	peaks	Peaks
180	1e-07	7.31859	0.0856164	7	10284	54	580611	E_myoblast_AllReps.30000000.hotspot.twopass.fdr0.01.merge.pks.bed	E_myoblast	muscle	peaks	Peaks
180	1e-08	8.91437	0.0610874	6	10284	38	580611	E_myoblast_AllReps.30000000.hotspot.twopass.fdr0.01.merge.pks.bed	E_myoblast	muscle	peaks	Peaks
181	0.01	1.97975	-1	377	7130	15507	580611	GM06990-DS7748.hotspot.twopass.fdr0.01.merge.pks.bed	GM06990	blood	peaks	Peaks
181	0.0001	3.79384	0.0721501	28	7130	601	580611	GM06990-DS7748.hotspot.twopass.fdr0.01.merge.pks.bed	GM06990	blood	peaks	Peaks
181	1e-05	2.69197	0.833333	4	7130	121	580611	GM06990-DS7748.hotspot.twopass.fdr0.01.merge.pks.bed	GM06990	blood	peaks	Peaks
181	1e-06	1.98615	0.925926	2	7130	82	580611	GM06990-DS7748.hotspot.twopass.fdr0.01.merge.pks.bed	GM06990	blood	peaks	Peaks
181	1e-07	1.508	0.961538	1	7130	54	580611	GM06990-DS7748.hotspot.twopass.fdr0.01.merge.pks.bed	GM06990	blood	peaks	Peaks
181	1e-08	2.14295	0.917431	1	7130	38	580611	GM06990-DS7748.hotspot.twopass.fdr0.01.merge.pks.bed	GM06990	blood	peaks	Peaks
182	0.01	1.92194	-1	534	10403	15507	580611	GM12864-DS12431.hotspot.twopass.fdr0.01.merge.pks.bed	GM12864	blood	peaks	Peaks
182	0.0001	4.55039	0.000416965	49	10403	601	580611	GM12864-DS12431.hotspot.twopass.fdr0.01.merge.pks.bed	GM12864	blood	peaks	Peaks
182	1e-05	5.99632	0.0523013	13	10403	121	580611	GM12864-DS12431.hotspot.twopass.fdr0.01.merge.pks.bed	GM12864	blood	peaks	Peaks
182	1e-06	7.48696	0.0191461	11	10403	82	580611	GM12864-DS12431.hotspot.twopass.fdr0.01.merge.pks.bed	GM12864	blood	peaks	Peaks
182	1e-07	9.30198	0.0139063	9	10403	54	580611	GM12864-DS12431.hotspot.twopass.fdr0.01.merge.pks.bed	GM12864	blood	peaks	Peaks
182	1e-08	7.34367	0.180832	5	10403	38	580611	GM12864-DS12431.hotspot.twopass.fdr0.01.merge.pks.bed	GM12864	blood	peaks	Peaks
183	0.01	1.9524	-1	564	10816	15507	580611	GM12865-DS12436.hotspot.twopass.fdr0.01.merge.pks.bed	GM12865	blood	peaks	Peaks
183	0.0001	4.46595	0.000575467	50	10816	601	580611	GM12865-DS12436.hotspot.twopass.fdr0.01.merge.pks.bed	GM12865	blood	peaks	Peaks
183	1e-05	5.32371	0.132626	12	10816	121	580611	GM12865-DS12436.hotspot.twopass.fdr0.01.merge.pks.bed	GM12865	blood	peaks	Peaks
183	1e-06	5.89179	0.1287	9	10816	82	580611	GM12865-DS12436.hotspot.twopass.fdr0.01.merge.pks.bed	GM12865	blood	peaks	Peaks
183	1e-07	7.9527	0.0555247	8	10816	54	580611	GM12865-DS12436.hotspot.twopass.fdr0.01.merge.pks.bed	GM12865	blood	peaks	Peaks
183	1e-08	7.06326	0.207469	5	10816	38	580611	GM12865-DS12436.hotspot.twopass.fdr0.01.merge.pks.bed	GM12865	blood	peaks	Peaks
184	0.01	1.8902	-1	663	13133	15507	580611	GM12878-all.fdr0.01.bed	GM12878	blood	peaks	Peaks
184	0.0001	4.19297	0.000319112	57	13133	601	580611	GM12878-all.fdr0.01.bed	GM12878	blood	peaks	Peaks
184	1e-05	4.74984	0.15949	13	13133	121	580611	GM12878-all.fdr0.01.bed	GM12878	blood	peaks	Peaks
184	1e-06	5.93062	0.0627746	11	13133	82	580611	GM12878-all.fdr0.01.bed	GM12878	blood	peaks	Peaks
184	1e-07	8.18705	0.0142227	10	13133	54	580611	GM12878-all.fdr0.01.bed	GM12878	blood	peaks	Peaks
184	1e-08	8.14396	0.0565291	7	13133	38	580611	GM12878-all.fdr0.01.bed	GM12878	blood	peaks	Peaks
185	0.01	2.01069	-1	729	13575	15507	580611	HAc-DS14765.hotspot.twopass.fdr0.01.merge.pks.bed	HAc	cerebellar	peaks	Peaks
185	0.0001	4.91044	2e-06	69	13575	601	580611	HAc-DS14765.hotspot.twopass.fdr0.01.merge.pks.bed	HAc	cerebellar	peaks	Peaks
185	1e-05	8.12995	0.000262013	23	13575	121	580611	HAc-DS14765.hotspot.twopass.fdr0.01.merge.pks.bed	HAc	cerebellar	peaks	Peaks
185	1e-06	8.86708	0.00120839	17	13575	82	580611	HAc-DS14765.hotspot.twopass.fdr0.01.merge.pks.bed	HAc	cerebellar	peaks	Peaks
185	1e-07	9.50458	0.00455436	12	13575	54	580611	HAc-DS14765.hotspot.twopass.fdr0.01.merge.pks.bed	HAc	cerebellar	peaks	Peaks
185	1e-08	12.381	0.00165802	11	13575	38	580611	HAc-DS14765.hotspot.twopass.fdr0.01.merge.pks.bed	HAc	cerebellar	peaks	Peaks
186	0.01	2.01269	-1	816	15180	15507	580611	HAEpiC-DS12663.hotspot.twopass.fdr0.01.merge.pks.bed	HAEpiC	epithelium	peaks	Peaks
186	0.0001	5.72772	0	90	15180	601	580611	HAEpiC-DS12663.hotspot.twopass.fdr0.01.merge.pks.bed	HAEpiC	epithelium	peaks	Peaks
186	1e-05	9.79918	0	31	15180	121	580611	HAEpiC-DS12663.hotspot.twopass.fdr0.01.merge.pks.bed	HAEpiC	epithelium	peaks	Peaks
186	1e-06	11.6611	0	25	15180	82	580611	HAEpiC-DS12663.hotspot.twopass.fdr0.01.merge.pks.bed	HAEpiC	epithelium	peaks	Peaks
186	1e-07	12.7495	2e-06	18	15180	54	580611	HAEpiC-DS12663.hotspot.twopass.fdr0.01.merge.pks.bed	HAEpiC	epithelium	peaks	Peaks
186	1e-08	15.0981	1e-06	15	15180	38	580611	HAEpiC-DS12663.hotspot.twopass.fdr0.01.merge.pks.bed	HAEpiC	epithelium	peaks	Peaks
187	0.01	1.92932	-1	767	14885	15507	580611	HAh-DS15192.hotspot.twopass.fdr0.01.merge.pks.bed	HA-h	brain_hippocampus	peaks	Peaks
187	0.0001	4.73789	5e-06	73	14885	601	580611	HAh-DS15192.hotspot.twopass.fdr0.01.merge.pks.bed	HA-h	brain_hippocampus	peaks	Peaks
187	1e-05	8.70392	2.2e-05	27	14885	121	580611	HAh-DS15192.hotspot.twopass.fdr0.01.merge.pks.bed	HA-h	brain_hippocampus	peaks	Peaks
187	1e-06	9.98946	1.7e-05	21	14885	82	580611	HAh-DS15192.hotspot.twopass.fdr0.01.merge.pks.bed	HA-h	brain_hippocampus	peaks	Peaks
187	1e-07	10.1128	0.00100878	14	14885	54	580611	HAh-DS15192.hotspot.twopass.fdr0.01.merge.pks.bed	HA-h	brain_hippocampus	peaks	Peaks
187	1e-08	13.3443	0.000159721	13	14885	38	580611	HAh-DS15192.hotspot.twopass.fdr0.01.merge.pks.bed	HA-h	brain_hippocampus	peaks	Peaks
188	0.01	2.00694	-1	733	13675	15507	580611	HAsp-DS14790.hotspot.twopass.fdr0.01.merge.pks.bed	HA-sp	spinal_cord	peaks	Peaks
188	0.0001	4.94517	3e-06	70	13675	601	580611	HAsp-DS14790.hotspot.twopass.fdr0.01.merge.pks.bed	HA-sp	spinal_cord	peaks	Peaks
188	1e-05	6.31604	0.0267809	18	13675	121	580611	HAsp-DS14790.hotspot.twopass.fdr0.01.merge.pks.bed	HA-sp	spinal_cord	peaks	Peaks
188	1e-06	6.73112	0.0482625	13	13675	82	580611	HAsp-DS14790.hotspot.twopass.fdr0.01.merge.pks.bed	HA-sp	spinal_cord	peaks	Peaks
188	1e-07	7.07631	0.0976562	9	13675	54	580611	HAsp-DS14790.hotspot.twopass.fdr0.01.merge.pks.bed	HA-sp	spinal_cord	peaks	Peaks
188	1e-08	7.82118	0.185185	7	13675	38	580611	HAsp-DS14790.hotspot.twopass.fdr0.01.merge.pks.bed	HA-sp	spinal_cord	peaks	Peaks
189	0.01	2.05095	-1	809	14769	15507	580611	HBMEC-DS13817.hotspot.twopass.fdr0.01.merge.pks.bed	HBMEC	blood_vessel	peaks	Peaks
189	0.0001	5.03675	0	77	14769	601	580611	HBMEC-DS13817.hotspot.twopass.fdr0.01.merge.pks.bed	HBMEC	blood_vessel	peaks	Peaks
189	1e-05	7.79758	0.000413228	24	14769	121	580611	HBMEC-DS13817.hotspot.twopass.fdr0.01.merge.pks.bed	HBMEC	blood_vessel	peaks	Peaks
189	1e-06	8.62964	0.00120143	18	14769	82	580611	HBMEC-DS13817.hotspot.twopass.fdr0.01.merge.pks.bed	HBMEC	blood_vessel	peaks	Peaks
189	1e-07	9.4642	0.00362871	13	14769	54	580611	HBMEC-DS13817.hotspot.twopass.fdr0.01.merge.pks.bed	HBMEC	blood_vessel	peaks	Peaks
189	1e-08	10.3455	0.0102281	10	14769	38	580611	HBMEC-DS13817.hotspot.twopass.fdr0.01.merge.pks.bed	HBMEC	blood_vessel	peaks	Peaks
190	0.01	2.00792	-1	714	13314	15507	580611	HCFaa-DS13480.hotspot.twopass.fdr0.01.merge.pks.bed	HCFaa	heart	peaks	Peaks
190	0.0001	4.86158	2e-06	67	13314	601	580611	HCFaa-DS13480.hotspot.twopass.fdr0.01.merge.pks.bed	HCFaa	heart	peaks	Peaks
190	1e-05	7.56851	0.00130495	21	13314	121	580611	HCFaa-DS13480.hotspot.twopass.fdr0.01.merge.pks.bed	HCFaa	heart	peaks	Peaks
190	1e-06	9.0409	0.000617608	17	13314	82	580611	HCFaa-DS13480.hotspot.twopass.fdr0.01.merge.pks.bed	HCFaa	heart	peaks	Peaks
190	1e-07	9.6909	0.0034626	12	13314	54	580611	HCFaa-DS13480.hotspot.twopass.fdr0.01.merge.pks.bed	HCFaa	heart	peaks	Peaks
190	1e-08	12.6237	0.0012881	11	13314	38	580611	HCFaa-DS13480.hotspot.twopass.fdr0.01.merge.pks.bed	HCFaa	heart	peaks	Peaks
191	0.01	2.0557	-1	716	13041	15507	580611	HCF-DS12501.hotspot.twopass.fdr0.01.merge.pks.bed	HCF	heart	peaks	Peaks
191	0.0001	5.18559	0	70	13041	601	580611	HCF-DS12501.hotspot.twopass.fdr0.01.merge.pks.bed	HCF	heart	peaks	Peaks
191	1e-05	7.359	0.0017641	20	13041	121	580611	HCF-DS12501.hotspot.twopass.fdr0.01.merge.pks.bed	HCF	heart	peaks	Peaks
191	1e-06	9.23016	0.000278315	17	13041	82	580611	HCF-DS12501.hotspot.twopass.fdr0.01.merge.pks.bed	HCF	heart	peaks	Peaks
191	1e-07	9.89377	0.00254084	12	13041	54	580611	HCF-DS12501.hotspot.twopass.fdr0.01.merge.pks.bed	HCF	heart	peaks	Peaks
191	1e-08	12.8879	0.000692382	11	13041	38	580611	HCF-DS12501.hotspot.twopass.fdr0.01.merge.pks.bed	HCF	heart	peaks	Peaks
192	0.01	2.0748	-1	804	14509	15507	580611	HCM-DS12599.hotspot.twopass.fdr0.01.merge.pks.bed	HCM	heart	peaks	Peaks
192	0.0001	5.32676	0	80	14509	601	580611	HCM-DS12599.hotspot.twopass.fdr0.01.merge.pks.bed	HCM	heart	peaks	Peaks
192	1e-05	8.26804	6.2e-05	25	14509	121	580611	HCM-DS12599.hotspot.twopass.fdr0.01.merge.pks.bed	HCM	heart	peaks	Peaks
192	1e-06	10.7363	2e-06	22	14509	82	580611	HCM-DS12599.hotspot.twopass.fdr0.01.merge.pks.bed	HCM	heart	peaks	Peaks
192	1e-07	11.857	2.1e-05	16	14509	54	580611	HCM-DS12599.hotspot.twopass.fdr0.01.merge.pks.bed	HCM	heart	peaks	Peaks
192	1e-08	13.6901	8.2e-05	13	14509	38	580611	HCM-DS12599.hotspot.twopass.fdr0.01.merge.pks.bed	HCM	heart	peaks	Peaks
193	0.01	2.05636	-1	635	11562	15507	580611	HConF-DS11642.hotspot.twopass.fdr0.01.merge.pks.bed	HConF	eye	peaks	Peaks
193	0.0001	5.68181	0	68	11562	601	580611	HConF-DS11642.hotspot.twopass.fdr0.01.merge.pks.bed	HConF	eye	peaks	Peaks
193	1e-05	8.30036	0.000709245	20	11562	121	580611	HConF-DS11642.hotspot.twopass.fdr0.01.merge.pks.bed	HConF	eye	peaks	Peaks
193	1e-06	10.4109	0.000159226	17	11562	82	580611	HConF-DS11642.hotspot.twopass.fdr0.01.merge.pks.bed	HConF	eye	peaks	Peaks
193	1e-07	10.2294	0.00427862	11	11562	54	580611	HConF-DS11642.hotspot.twopass.fdr0.01.merge.pks.bed	HConF	eye	peaks	Peaks
193	1e-08	13.215	0.00143043	10	11562	38	580611	HConF-DS11642.hotspot.twopass.fdr0.01.merge.pks.bed	HConF	eye	peaks	Peaks
194	0.01	1.96822	-1	817	15542	15507	580611	HCPEpiC-DS12447.hotspot.twopass.fdr0.01.merge.pks.bed	HCPEpiC	epithelium	peaks	Peaks
194	0.0001	4.35113	4.1e-05	70	15542	601	580611	HCPEpiC-DS12447.hotspot.twopass.fdr0.01.merge.pks.bed	HCPEpiC	epithelium	peaks	Peaks
194	1e-05	6.48354	0.0069935	21	15542	121	580611	HCPEpiC-DS12447.hotspot.twopass.fdr0.01.merge.pks.bed	HCPEpiC	epithelium	peaks	Peaks
194	1e-06	8.20044	0.00103845	18	15542	82	580611	HCPEpiC-DS12447.hotspot.twopass.fdr0.01.merge.pks.bed	HCPEpiC	epithelium	peaks	Peaks
194	1e-07	10.3771	0.000427804	15	15542	54	580611	HCPEpiC-DS12447.hotspot.twopass.fdr0.01.merge.pks.bed	HCPEpiC	epithelium	peaks	Peaks
194	1e-08	10.814	0.00393856	11	15542	38	580611	HCPEpiC-DS12447.hotspot.twopass.fdr0.01.merge.pks.bed	HCPEpiC	epithelium	peaks	Peaks
195	0.01	1.94235	-1	470	9060	15507	580611	HCT116-DS13551.hotspot.twopass.fdr0.01.merge.pks.bed	HCT-116	colon	peaks	Peaks
195	0.0001	5.01165	0.000294176	47	9060	601	580611	HCT116-DS13551.hotspot.twopass.fdr0.01.merge.pks.bed	HCT-116	colon	peaks	Peaks
195	1e-05	6.35555	0.0858369	12	9060	121	580611	HCT116-DS13551.hotspot.twopass.fdr0.01.merge.pks.bed	HCT-116	colon	peaks	Peaks
195	1e-06	9.37831	0.00788768	12	9060	82	580611	HCT116-DS13551.hotspot.twopass.fdr0.01.merge.pks.bed	HCT-116	colon	peaks	Peaks
195	1e-07	10.6808	0.0111982	9	9060	54	580611	HCT116-DS13551.hotspot.twopass.fdr0.01.merge.pks.bed	HCT-116	colon	peaks	Peaks
195	1e-08	13.4916	0.0063678	8	9060	38	580611	HCT116-DS13551.hotspot.twopass.fdr0.01.merge.pks.bed	HCT-116	colon	peaks	Peaks
196	0.01	1.96635	-1	824	15690	15507	580611	HEEpiC-DS12763.hotspot.twopass.fdr0.01.merge.pks.bed	HEEpiC	epithelium	peaks	Peaks
196	0.0001	4.43323	4.7e-05	72	15690	601	580611	HEEpiC-DS12763.hotspot.twopass.fdr0.01.merge.pks.bed	HEEpiC	epithelium	peaks	Peaks
196	1e-05	6.11656	0.0268528	20	15690	121	580611	HEEpiC-DS12763.hotspot.twopass.fdr0.01.merge.pks.bed	HEEpiC	epithelium	peaks	Peaks
196	1e-06	6.31795	0.0587889	14	15690	82	580611	HEEpiC-DS12763.hotspot.twopass.fdr0.01.merge.pks.bed	HEEpiC	epithelium	peaks	Peaks
196	1e-07	8.22337	0.0202347	12	15690	54	580611	HEEpiC-DS12763.hotspot.twopass.fdr0.01.merge.pks.bed	HEEpiC	epithelium	peaks	Peaks
196	1e-08	10.712	0.00630358	11	15690	38	580611	HEEpiC-DS12763.hotspot.twopass.fdr0.01.merge.pks.bed	HEEpiC	epithelium	peaks	Peaks
197	0.01	1.91286	-1	746	14602	15507	580611	Hela-all.fdr0.01.bed	HeLa-S3	cervix	peaks	Peaks
197	0.0001	3.77115	0.0087512	57	14602	601	580611	Hela-all.fdr0.01.bed	HeLa-S3	cervix	peaks	Peaks
197	1e-05	5.25784	0.0972763	16	14602	121	580611	Hela-all.fdr0.01.bed	HeLa-S3	cervix	peaks	Peaks
197	1e-06	6.3038	0.0338295	13	14602	82	580611	Hela-all.fdr0.01.bed	HeLa-S3	cervix	peaks	Peaks
197	1e-07	6.62707	0.0809061	9	14602	54	580611	Hela-all.fdr0.01.bed	HeLa-S3	cervix	peaks	Peaks
197	1e-08	6.27828	0.232558	6	14602	38	580611	Hela-all.fdr0.01.bed	HeLa-S3	cervix	peaks	Peaks
198	0.01	1.8312	-1	750	15335	15507	580611	HepG2-all.fdr0.01.bed	HepG2	liver	peaks	Peaks
198	0.0001	3.65389	0.00753466	58	15335	601	580611	HepG2-all.fdr0.01.bed	HepG2	liver	peaks	Peaks
198	1e-05	4.38071	0.234742	14	15335	121	580611	HepG2-all.fdr0.01.bed	HepG2	liver	peaks	Peaks
198	1e-06	4.6173	0.273973	10	15335	82	580611	HepG2-all.fdr0.01.bed	HepG2	liver	peaks	Peaks
198	1e-07	6.3103	0.110254	9	15335	54	580611	HepG2-all.fdr0.01.bed	HepG2	liver	peaks	Peaks
198	1e-08	5.97818	0.248756	6	15335	38	580611	HepG2-all.fdr0.01.bed	HepG2	liver	peaks	Peaks
199	0.01	1.7634	-1	975	20702	15507	580611	HESC-all.fdr0.01.bed	HESC	es_cell	peaks	Peaks
199	0.0001	3.96659	2.8e-05	85	20702	601	580611	HESC-all.fdr0.01.bed	HESC	es_cell	peaks	Peaks
199	1e-05	6.02644	0.0015588	26	20702	121	580611	HESC-all.fdr0.01.bed	HESC	es_cell	peaks	Peaks
199	1e-06	5.81444	0.0193573	17	20702	82	580611	HESC-all.fdr0.01.bed	HESC	es_cell	peaks	Peaks
199	1e-07	6.23247	0.0488998	12	20702	54	580611	HESC-all.fdr0.01.bed	HESC	es_cell	peaks	Peaks
199	1e-08	6.6425	0.0956023	9	20702	38	580611	HESC-all.fdr0.01.bed	HESC	es_cell	peaks	Peaks
200	0.01	1.79697	-1	1007	20982	15507	580611	hESCT0-DS11909.hotspot.twopass.fdr0.01.merge.pks.bed	hESCT0	es_cell	peaks	Peaks
200	0.0001	3.68344	0.00238738	80	20982	601	580611	hESCT0-DS11909.hotspot.twopass.fdr0.01.merge.pks.bed	hESCT0	es_cell	peaks	Peaks
200	1e-05	5.25994	0.043122	23	20982	121	580611	hESCT0-DS11909.hotspot.twopass.fdr0.01.merge.pks.bed	hESCT0	es_cell	peaks	Peaks
200	1e-06	6.07431	0.0352858	18	20982	82	580611	hESCT0-DS11909.hotspot.twopass.fdr0.01.merge.pks.bed	hESCT0	es_cell	peaks	Peaks
200	1e-07	6.66174	0.0478698	13	20982	54	580611	hESCT0-DS11909.hotspot.twopass.fdr0.01.merge.pks.bed	hESCT0	es_cell	peaks	Peaks
200	1e-08	6.55386	0.170068	9	20982	38	580611	hESCT0-DS11909.hotspot.twopass.fdr0.01.merge.pks.bed	hESCT0	es_cell	peaks	Peaks
201	0.01	2.03555	-1	764	14053	15507	580611	HFF-DS15115.hotspot.twopass.fdr0.01.merge.pks.bed	HFF	foreskin	peaks	Peaks
201	0.0001	4.53718	4.7e-05	66	14053	601	580611	HFF-DS15115.hotspot.twopass.fdr0.01.merge.pks.bed	HFF	foreskin	peaks	Peaks
201	1e-05	5.8047	0.0460193	17	14053	121	580611	HFF-DS15115.hotspot.twopass.fdr0.01.merge.pks.bed	HFF	foreskin	peaks	Peaks
201	1e-06	7.05392	0.0205255	14	14053	82	580611	HFF-DS15115.hotspot.twopass.fdr0.01.merge.pks.bed	HFF	foreskin	peaks	Peaks
201	1e-07	7.65107	0.0489716	10	14053	54	580611	HFF-DS15115.hotspot.twopass.fdr0.01.merge.pks.bed	HFF	foreskin	peaks	Peaks
201	1e-08	9.78532	0.022041	9	14053	38	580611	HFF-DS15115.hotspot.twopass.fdr0.01.merge.pks.bed	HFF	foreskin	peaks	Peaks
202	0.01	2.03702	-1	838	15403	15507	580611	HFF_MyC-DS15079.hotspot.twopass.fdr0.01.merge.pks.bed	HFF-Myc	foreskin	peaks	Peaks
202	0.0001	4.76671	1e-06	76	15403	601	580611	HFF_MyC-DS15079.hotspot.twopass.fdr0.01.merge.pks.bed	HFF-Myc	foreskin	peaks	Peaks
202	1e-05	6.54205	0.00539549	21	15403	121	580611	HFF_MyC-DS15079.hotspot.twopass.fdr0.01.merge.pks.bed	HFF-Myc	foreskin	peaks	Peaks
202	1e-06	8.27444	0.00118472	18	15403	82	580611	HFF_MyC-DS15079.hotspot.twopass.fdr0.01.merge.pks.bed	HFF-Myc	foreskin	peaks	Peaks
202	1e-07	9.07464	0.00402091	13	15403	54	580611	HFF_MyC-DS15079.hotspot.twopass.fdr0.01.merge.pks.bed	HFF-Myc	foreskin	peaks	Peaks
202	1e-08	9.91965	0.0107101	10	15403	38	580611	HFF_MyC-DS15079.hotspot.twopass.fdr0.01.merge.pks.bed	HFF-Myc	foreskin	peaks	Peaks
203	0.01	2.09623	-1	614	10967	15507	580611	HGF-DS11752.hotspot.twopass.fdr0.01.merge.pks.bed	HGF	gingival	peaks	Peaks
203	0.0001	5.28536	2e-06	60	10967	601	580611	HGF-DS11752.hotspot.twopass.fdr0.01.merge.pks.bed	HGF	gingival	peaks	Peaks
203	1e-05	8.31315	0.000805289	19	10967	121	580611	HGF-DS11752.hotspot.twopass.fdr0.01.merge.pks.bed	HGF	gingival	peaks	Peaks
203	1e-06	9.68445	0.000731754	15	10967	82	580611	HGF-DS11752.hotspot.twopass.fdr0.01.merge.pks.bed	HGF	gingival	peaks	Peaks
203	1e-07	9.80401	0.00886054	10	10967	54	580611	HGF-DS11752.hotspot.twopass.fdr0.01.merge.pks.bed	HGF	gingival	peaks	Peaks
203	1e-08	12.5388	0.0050221	9	10967	38	580611	HGF-DS11752.hotspot.twopass.fdr0.01.merge.pks.bed	HGF	gingival	peaks	Peaks
204	0.01	2.03634	-1	866	15923	15507	580611	HIPEpiC-DS12684.hotspot.twopass.fdr0.01.merge.pks.bed	HIPEpiC	epithelium	peaks	Peaks
204	0.0001	4.9144	0	81	15923	601	580611	HIPEpiC-DS12684.hotspot.twopass.fdr0.01.merge.pks.bed	HIPEpiC	epithelium	peaks	Peaks
204	1e-05	8.13652	4.1e-05	27	15923	121	580611	HIPEpiC-DS12684.hotspot.twopass.fdr0.01.merge.pks.bed	HIPEpiC	epithelium	peaks	Peaks
204	1e-06	9.33826	5.2e-05	21	15923	82	580611	HIPEpiC-DS12684.hotspot.twopass.fdr0.01.merge.pks.bed	HIPEpiC	epithelium	peaks	Peaks
204	1e-07	10.8041	0.000116145	16	15923	54	580611	HIPEpiC-DS12684.hotspot.twopass.fdr0.01.merge.pks.bed	HIPEpiC	epithelium	peaks	Peaks
204	1e-08	11.5148	0.00140148	12	15923	38	580611	HIPEpiC-DS12684.hotspot.twopass.fdr0.01.merge.pks.bed	HIPEpiC	epithelium	peaks	Peaks
205	0.01	1.90016	-1	606	11941	15507	580611	HL60-DS11809.hotspot.twopass.fdr0.01.merge.pks.bed	HL-60	blood	peaks	Peaks
205	0.0001	4.1261	0.00337929	51	11941	601	580611	HL60-DS11809.hotspot.twopass.fdr0.01.merge.pks.bed	HL-60	blood	peaks	Peaks
205	1e-05	5.22399	0.126904	13	11941	121	580611	HL60-DS11809.hotspot.twopass.fdr0.01.merge.pks.bed	HL-60	blood	peaks	Peaks
205	1e-06	7.11561	0.0185908	12	11941	82	580611	HL60-DS11809.hotspot.twopass.fdr0.01.merge.pks.bed	HL-60	blood	peaks	Peaks
205	1e-07	9.00432	0.00951746	10	11941	54	580611	HL60-DS11809.hotspot.twopass.fdr0.01.merge.pks.bed	HL-60	blood	peaks	Peaks
205	1e-08	7.67737	0.114811	6	11941	38	580611	HL60-DS11809.hotspot.twopass.fdr0.01.merge.pks.bed	HL-60	blood	peaks	Peaks
206	0.01	1.82884	-1	1239	25366	15507	580611	HMEC-all.fdr0.01.bed	HMEC	breast	peaks	Peaks
206	0.0001	3.27535	0.00727484	86	25366	601	580611	HMEC-all.fdr0.01.bed	HMEC	breast	peaks	Peaks
206	1e-05	4.91837	0.0243487	26	25366	121	580611	HMEC-all.fdr0.01.bed	HMEC	breast	peaks	Peaks
206	1e-06	5.02449	0.0728863	18	25366	82	580611	HMEC-all.fdr0.01.bed	HMEC	breast	peaks	Peaks
206	1e-07	5.08652	0.162602	12	25366	54	580611	HMEC-all.fdr0.01.bed	HMEC	breast	peaks	Peaks
206	1e-08	4.81881	0.378788	8	25366	38	580611	HMEC-all.fdr0.01.bed	HMEC	breast	peaks	Peaks
207	0.01	2.03955	-1	732	13438	15507	580611	HMF-DS13363.hotspot.twopass.fdr0.01.merge.pks.bed	HMF	breast	peaks	Peaks
207	0.0001	5.39185	0	75	13438	601	580611	HMF-DS13363.hotspot.twopass.fdr0.01.merge.pks.bed	HMF	breast	peaks	Peaks
207	1e-05	7.49868	0.00172557	21	13438	121	580611	HMF-DS13363.hotspot.twopass.fdr0.01.merge.pks.bed	HMF	breast	peaks	Peaks
207	1e-06	10.0113	4.7e-05	19	13438	82	580611	HMF-DS13363.hotspot.twopass.fdr0.01.merge.pks.bed	HMF	breast	peaks	Peaks
207	1e-07	11.2017	0.000305685	14	13438	54	580611	HMF-DS13363.hotspot.twopass.fdr0.01.merge.pks.bed	HMF	breast	peaks	Peaks
207	1e-08	13.6442	0.000262836	12	13438	38	580611	HMF-DS13363.hotspot.twopass.fdr0.01.merge.pks.bed	HMF	breast	peaks	Peaks
208	0.01	2.05568	-1	533	9708	15507	580611	HMVEC_dAd-DS12957.hg19.hotspot.twopass.fdr0.01.merge.pks.bed	HMVEC-dAd	blood_vessel	peaks	Peaks
208	0.0001	4.4781	0.00085221	45	9708	601	580611	HMVEC_dAd-DS12957.hg19.hotspot.twopass.fdr0.01.merge.pks.bed	HMVEC-dAd	blood_vessel	peaks	Peaks
208	1e-05	5.93132	0.0777605	12	9708	121	580611	HMVEC_dAd-DS12957.hg19.hotspot.twopass.fdr0.01.merge.pks.bed	HMVEC-dAd	blood_vessel	peaks	Peaks
208	1e-06	6.56424	0.0729927	9	9708	82	580611	HMVEC_dAd-DS12957.hg19.hotspot.twopass.fdr0.01.merge.pks.bed	HMVEC-dAd	blood_vessel	peaks	Peaks
208	1e-07	7.75282	0.0926784	7	9708	54	580611	HMVEC_dAd-DS12957.hg19.hotspot.twopass.fdr0.01.merge.pks.bed	HMVEC-dAd	blood_vessel	peaks	Peaks
208	1e-08	9.44329	0.0613874	6	9708	38	580611	HMVEC_dAd-DS12957.hg19.hotspot.twopass.fdr0.01.merge.pks.bed	HMVEC-dAd	blood_vessel	peaks	Peaks
209	0.01	1.93813	-1	631	12190	15507	580611	HMVEC_dBlAd-DS13337.hotspot.twopass.fdr0.01.merge.pks.bed	HMVEC-dBl-Ad	blood_vessel	peaks	Peaks
209	0.0001	4.59658	6.3e-05	58	12190	601	580611	HMVEC_dBlAd-DS13337.hotspot.twopass.fdr0.01.merge.pks.bed	HMVEC-dBl-Ad	blood_vessel	peaks	Peaks
209	1e-05	4.72365	0.276243	12	12190	121	580611	HMVEC_dBlAd-DS13337.hotspot.twopass.fdr0.01.merge.pks.bed	HMVEC-dBl-Ad	blood_vessel	peaks	Peaks
209	1e-06	6.3894	0.0677048	11	12190	82	580611	HMVEC_dBlAd-DS13337.hotspot.twopass.fdr0.01.merge.pks.bed	HMVEC-dBl-Ad	blood_vessel	peaks	Peaks
209	1e-07	7.93835	0.0414938	9	12190	54	580611	HMVEC_dBlAd-DS13337.hotspot.twopass.fdr0.01.merge.pks.bed	HMVEC-dBl-Ad	blood_vessel	peaks	Peaks
209	1e-08	8.77397	0.0773395	7	12190	38	580611	HMVEC_dBlAd-DS13337.hotspot.twopass.fdr0.01.merge.pks.bed	HMVEC-dBl-Ad	blood_vessel	peaks	Peaks
210	0.01	1.94107	-1	636	12268	15507	580611	HMVEC_dBlNeo-DS13242.hotspot.twopass.fdr0.01.merge.pks.bed	HMVEC-dBl-Neo	blood_vessel	peaks	Peaks
210	0.0001	4.48861	0.000304666	57	12268	601	580611	HMVEC_dBlNeo-DS13242.hotspot.twopass.fdr0.01.merge.pks.bed	HMVEC-dBl-Neo	blood_vessel	peaks	Peaks
210	1e-05	5.47588	0.106724	14	12268	121	580611	HMVEC_dBlNeo-DS13242.hotspot.twopass.fdr0.01.merge.pks.bed	HMVEC-dBl-Neo	blood_vessel	peaks	Peaks
210	1e-06	7.5031	0.015674	13	12268	82	580611	HMVEC_dBlNeo-DS13242.hotspot.twopass.fdr0.01.merge.pks.bed	HMVEC-dBl-Neo	blood_vessel	peaks	Peaks
210	1e-07	8.76431	0.0149165	10	12268	54	580611	HMVEC_dBlNeo-DS13242.hotspot.twopass.fdr0.01.merge.pks.bed	HMVEC-dBl-Neo	blood_vessel	peaks	Peaks
210	1e-08	9.96364	0.0244499	8	12268	38	580611	HMVEC_dBlNeo-DS13242.hotspot.twopass.fdr0.01.merge.pks.bed	HMVEC-dBl-Neo	blood_vessel	peaks	Peaks
211	0.01	2.10892	-1	553	9818	15507	580611	HMVEC_dLyAd-DS13261.hotspot.twopass.fdr0.01.merge.pks.bed	HMVEC-dLy-Ad	blood_vessel	peaks	Peaks
211	0.0001	5.31351	3e-06	54	9818	601	580611	HMVEC_dLyAd-DS13261.hotspot.twopass.fdr0.01.merge.pks.bed	HMVEC-dLy-Ad	blood_vessel	peaks	Peaks
211	1e-05	6.84234	0.0188466	14	9818	121	580611	HMVEC_dLyAd-DS13261.hotspot.twopass.fdr0.01.merge.pks.bed	HMVEC-dLy-Ad	blood_vessel	peaks	Peaks
211	1e-06	7.93307	0.0138293	11	9818	82	580611	HMVEC_dLyAd-DS13261.hotspot.twopass.fdr0.01.merge.pks.bed	HMVEC-dLy-Ad	blood_vessel	peaks	Peaks
211	1e-07	9.85623	0.011197	9	9818	54	580611	HMVEC_dLyAd-DS13261.hotspot.twopass.fdr0.01.merge.pks.bed	HMVEC-dLy-Ad	blood_vessel	peaks	Peaks
211	1e-08	10.8937	0.0216403	7	9818	38	580611	HMVEC_dLyAd-DS13261.hotspot.twopass.fdr0.01.merge.pks.bed	HMVEC-dLy-Ad	blood_vessel	peaks	Peaks
212	0.01	2.00757	-1	612	11414	15507	580611	HMVEC_dLyNeo-DS13150.hotspot.twopass.fdr0.01.merge.pks.bed	HMVEC-dLy-Neo	blood_vessel	peaks	Peaks
212	0.0001	4.40125	0.000445728	52	11414	601	580611	HMVEC_dLyNeo-DS13150.hotspot.twopass.fdr0.01.merge.pks.bed	HMVEC-dLy-Neo	blood_vessel	peaks	Peaks
212	1e-05	4.62439	0.271739	11	11414	121	580611	HMVEC_dLyNeo-DS13150.hotspot.twopass.fdr0.01.merge.pks.bed	HMVEC-dLy-Neo	blood_vessel	peaks	Peaks
212	1e-06	6.20345	0.0854701	10	11414	82	580611	HMVEC_dLyNeo-DS13150.hotspot.twopass.fdr0.01.merge.pks.bed	HMVEC-dLy-Neo	blood_vessel	peaks	Peaks
212	1e-07	7.53605	0.0696864	8	11414	54	580611	HMVEC_dLyNeo-DS13150.hotspot.twopass.fdr0.01.merge.pks.bed	HMVEC-dLy-Neo	blood_vessel	peaks	Peaks
212	1e-08	8.03184	0.14245	6	11414	38	580611	HMVEC_dLyNeo-DS13150.hotspot.twopass.fdr0.01.merge.pks.bed	HMVEC-dLy-Neo	blood_vessel	peaks	Peaks
213	0.01	2.04933	-1	592	10816	15507	580611	HMVEC_dNeo-DS12937.hotspot.twopass.fdr0.01.merge.pks.bed	HMVEC-dNeo	blood_vessel	peaks	Peaks
213	0.0001	5.18051	4e-06	58	10816	601	580611	HMVEC_dNeo-DS12937.hotspot.twopass.fdr0.01.merge.pks.bed	HMVEC-dNeo	blood_vessel	peaks	Peaks
213	1e-05	7.54192	0.0032551	17	10816	121	580611	HMVEC_dNeo-DS12937.hotspot.twopass.fdr0.01.merge.pks.bed	HMVEC-dNeo	blood_vessel	peaks	Peaks
213	1e-06	7.85572	0.0103348	12	10816	82	580611	HMVEC_dNeo-DS12937.hotspot.twopass.fdr0.01.merge.pks.bed	HMVEC-dNeo	blood_vessel	peaks	Peaks
213	1e-07	9.94088	0.0055139	10	10816	54	580611	HMVEC_dNeo-DS12937.hotspot.twopass.fdr0.01.merge.pks.bed	HMVEC-dNeo	blood_vessel	peaks	Peaks
213	1e-08	11.3012	0.00952925	8	10816	38	580611	HMVEC_dNeo-DS12937.hotspot.twopass.fdr0.01.merge.pks.bed	HMVEC-dNeo	blood_vessel	peaks	Peaks
214	0.01	1.99873	-1	670	12551	15507	580611	HMVEC_LBl-DS13372.hotspot.twopass.fdr0.01.merge.pks.bed	HMVEC-LBl	blood_vessel	peaks	Peaks
214	0.0001	5.08015	1e-06	66	12551	601	580611	HMVEC_LBl-DS13372.hotspot.twopass.fdr0.01.merge.pks.bed	HMVEC-LBl	blood_vessel	peaks	Peaks
214	1e-05	6.11704	0.036914	16	12551	121	580611	HMVEC_LBl-DS13372.hotspot.twopass.fdr0.01.merge.pks.bed	HMVEC-LBl	blood_vessel	peaks	Peaks
214	1e-06	7.89807	0.0100918	14	12551	82	580611	HMVEC_LBl-DS13372.hotspot.twopass.fdr0.01.merge.pks.bed	HMVEC-LBl	blood_vessel	peaks	Peaks
214	1e-07	10.28	0.00265154	12	12551	54	580611	HMVEC_LBl-DS13372.hotspot.twopass.fdr0.01.merge.pks.bed	HMVEC-LBl	blood_vessel	peaks	Peaks
214	1e-08	10.9563	0.0108519	9	12551	38	580611	HMVEC_LBl-DS13372.hotspot.twopass.fdr0.01.merge.pks.bed	HMVEC-LBl	blood_vessel	peaks	Peaks
215	0.01	2.05422	-1	604	11009	15507	580611	HMVEC_LLy-DS13185.hotspot.twopass.fdr0.01.merge.pks.bed	HMVEC-LLy	blood_vessel	peaks	Peaks
215	0.0001	4.38766	0.000956608	50	11009	601	580611	HMVEC_LLy-DS13185.hotspot.twopass.fdr0.01.merge.pks.bed	HMVEC-LLy	blood_vessel	peaks	Peaks
215	1e-05	6.97384	0.0122369	16	11009	121	580611	HMVEC_LLy-DS13185.hotspot.twopass.fdr0.01.merge.pks.bed	HMVEC-LLy	blood_vessel	peaks	Peaks
215	1e-06	9.00433	0.0021786	14	11009	82	580611	HMVEC_LLy-DS13185.hotspot.twopass.fdr0.01.merge.pks.bed	HMVEC-LLy	blood_vessel	peaks	Peaks
215	1e-07	10.7433	0.00259531	11	11009	54	580611	HMVEC_LLy-DS13185.hotspot.twopass.fdr0.01.merge.pks.bed	HMVEC-LLy	blood_vessel	peaks	Peaks
215	1e-08	9.7152	0.0394011	7	11009	38	580611	HMVEC_LLy-DS13185.hotspot.twopass.fdr0.01.merge.pks.bed	HMVEC-LLy	blood_vessel	peaks	Peaks
216	0.01	2.04828	-1	851	15556	15507	580611	HNPCEpiC-DS12467.hotspot.twopass.fdr0.01.merge.pks.bed	HNPCEpiC	epithelium	peaks	Peaks
216	0.0001	5.27876	0	85	15556	601	580611	HNPCEpiC-DS12467.hotspot.twopass.fdr0.01.merge.pks.bed	HNPCEpiC	epithelium	peaks	Peaks
216	1e-05	8.63694	1.6e-05	28	15556	121	580611	HNPCEpiC-DS12467.hotspot.twopass.fdr0.01.merge.pks.bed	HNPCEpiC	epithelium	peaks	Peaks
216	1e-06	9.1034	0.000189761	20	15556	82	580611	HNPCEpiC-DS12467.hotspot.twopass.fdr0.01.merge.pks.bed	HNPCEpiC	epithelium	peaks	Peaks
216	1e-07	10.3678	0.000507336	15	15556	54	580611	HNPCEpiC-DS12467.hotspot.twopass.fdr0.01.merge.pks.bed	HNPCEpiC	epithelium	peaks	Peaks
216	1e-08	9.82209	0.0163132	10	15556	38	580611	HNPCEpiC-DS12467.hotspot.twopass.fdr0.01.merge.pks.bed	HNPCEpiC	epithelium	peaks	Peaks
217	0.01	2.0619	-1	516	9370	15507	580611	HPAEC-DS12916.hg19.hotspot.twopass.fdr0.01.merge.pks.bed	HPAEC	blood_vessel	peaks	Peaks
217	0.0001	4.94894	0.000113056	48	9370	601	580611	HPAEC-DS12916.hg19.hotspot.twopass.fdr0.01.merge.pks.bed	HPAEC	blood_vessel	peaks	Peaks
217	1e-05	4.60896	0.358423	9	9370	121	580611	HPAEC-DS12916.hg19.hotspot.twopass.fdr0.01.merge.pks.bed	HPAEC	blood_vessel	peaks	Peaks
217	1e-06	6.04535	0.151057	8	9370	82	580611	HPAEC-DS12916.hg19.hotspot.twopass.fdr0.01.merge.pks.bed	HPAEC	blood_vessel	peaks	Peaks
217	1e-07	6.88499	0.170068	6	9370	54	580611	HPAEC-DS12916.hg19.hotspot.twopass.fdr0.01.merge.pks.bed	HPAEC	blood_vessel	peaks	Peaks
217	1e-08	8.15327	0.132979	5	9370	38	580611	HPAEC-DS12916.hg19.hotspot.twopass.fdr0.01.merge.pks.bed	HPAEC	blood_vessel	peaks	Peaks
218	0.01	2.05661	-1	778	14164	15507	580611	HPAF-DS13411.hotspot.twopass.fdr0.01.merge.pks.bed	HPAF	blood_vessel	peaks	Peaks
218	0.0001	5.3201	0	78	14164	601	580611	HPAF-DS13411.hotspot.twopass.fdr0.01.merge.pks.bed	HPAF	blood_vessel	peaks	Peaks
218	1e-05	7.11432	0.0023571	21	14164	121	580611	HPAF-DS13411.hotspot.twopass.fdr0.01.merge.pks.bed	HPAF	blood_vessel	peaks	Peaks
218	1e-06	8.49835	0.00120478	17	14164	82	580611	HPAF-DS13411.hotspot.twopass.fdr0.01.merge.pks.bed	HPAF	blood_vessel	peaks	Peaks
218	1e-07	9.86845	0.00141227	13	14164	54	580611	HPAF-DS13411.hotspot.twopass.fdr0.01.merge.pks.bed	HPAF	blood_vessel	peaks	Peaks
218	1e-08	11.8661	0.00130169	11	14164	38	580611	HPAF-DS13411.hotspot.twopass.fdr0.01.merge.pks.bed	HPAF	blood_vessel	peaks	Peaks
219	0.01	2.06455	-1	686	12441	15507	580611	HPdLF-DS13573.hotspot.twopass.fdr0.01.merge.pks.bed	HPdLF	epithelium	peaks	Peaks
219	0.0001	5.43568	0	70	12441	601	580611	HPdLF-DS13573.hotspot.twopass.fdr0.01.merge.pks.bed	HPdLF	epithelium	peaks	Peaks
219	1e-05	6.94252	0.00835282	18	12441	121	580611	HPdLF-DS13573.hotspot.twopass.fdr0.01.merge.pks.bed	HPdLF	epithelium	peaks	Peaks
219	1e-06	9.10618	0.0010111	16	12441	82	580611	HPdLF-DS13573.hotspot.twopass.fdr0.01.merge.pks.bed	HPdLF	epithelium	peaks	Peaks
219	1e-07	11.2352	0.000548628	13	12441	54	580611	HPdLF-DS13573.hotspot.twopass.fdr0.01.merge.pks.bed	HPdLF	epithelium	peaks	Peaks
219	1e-08	13.5095	0.000701863	11	12441	38	580611	HPdLF-DS13573.hotspot.twopass.fdr0.01.merge.pks.bed	HPdLF	epithelium	peaks	Peaks
220	0.01	2.1048	-1	663	11794	15507	580611	HPF-DS13390.hotspot.twopass.fdr0.01.merge.pks.bed	HPF	lung	peaks	Peaks
220	0.0001	4.75092	6.1e-05	58	11794	601	580611	HPF-DS13390.hotspot.twopass.fdr0.01.merge.pks.bed	HPF	lung	peaks	Peaks
220	1e-05	7.73023	0.00214924	19	11794	121	580611	HPF-DS13390.hotspot.twopass.fdr0.01.merge.pks.bed	HPF	lung	peaks	Peaks
220	1e-06	10.2061	0.000243114	17	11794	82	580611	HPF-DS13390.hotspot.twopass.fdr0.01.merge.pks.bed	HPF	lung	peaks	Peaks
220	1e-07	11.8515	0.000377628	13	11794	54	580611	HPF-DS13390.hotspot.twopass.fdr0.01.merge.pks.bed	HPF	lung	peaks	Peaks
220	1e-08	12.9551	0.00178591	10	11794	38	580611	HPF-DS13390.hotspot.twopass.fdr0.01.merge.pks.bed	HPF	lung	peaks	Peaks
221	0.01	1.92056	-1	737	14368	15507	580611	HRCE-DS10666.hotspot.twopass.fdr0.01.merge.pks.bed	HRCEpiC	epithelium	peaks	Peaks
221	0.0001	4.63942	2e-05	69	14368	601	580611	HRCE-DS10666.hotspot.twopass.fdr0.01.merge.pks.bed	HRCEpiC	epithelium	peaks	Peaks
221	1e-05	8.01521	0.000269892	24	14368	121	580611	HRCE-DS10666.hotspot.twopass.fdr0.01.merge.pks.bed	HRCEpiC	epithelium	peaks	Peaks
221	1e-06	8.37768	0.002528	17	14368	82	580611	HRCE-DS10666.hotspot.twopass.fdr0.01.merge.pks.bed	HRCEpiC	epithelium	peaks	Peaks
221	1e-07	8.98	0.00693577	12	14368	54	580611	HRCE-DS10666.hotspot.twopass.fdr0.01.merge.pks.bed	HRCEpiC	epithelium	peaks	Peaks
221	1e-08	10.6342	0.00910084	10	14368	38	580611	HRCE-DS10666.hotspot.twopass.fdr0.01.merge.pks.bed	HRCEpiC	epithelium	peaks	Peaks
222	0.01	2.01663	-1	766	14222	15507	580611	HRE-DS10641.hotspot.twopass.fdr0.01.merge.pks.bed	HRE	epithelium	peaks	Peaks
222	0.0001	4.41533	0.000117795	65	14222	601	580611	HRE-DS10641.hotspot.twopass.fdr0.01.merge.pks.bed	HRE	epithelium	peaks	Peaks
222	1e-05	7.0853	0.00424917	21	14222	121	580611	HRE-DS10641.hotspot.twopass.fdr0.01.merge.pks.bed	HRE	epithelium	peaks	Peaks
222	1e-06	6.47223	0.0705716	13	14222	82	580611	HRE-DS10641.hotspot.twopass.fdr0.01.merge.pks.bed	HRE	epithelium	peaks	Peaks
222	1e-07	6.04813	0.241546	8	14222	54	580611	HRE-DS10641.hotspot.twopass.fdr0.01.merge.pks.bed	HRE	epithelium	peaks	Peaks
222	1e-08	6.44603	0.2849	6	14222	38	580611	HRE-DS10641.hotspot.twopass.fdr0.01.merge.pks.bed	HRE	epithelium	peaks	Peaks
223	0.01	1.97024	-1	533	10129	15507	580611	HRGEC-DS13716.hotspot.twopass.fdr0.01.merge.pks.bed	HRGEC	kidney	peaks	Peaks
223	0.0001	4.29197	0.0045527	45	10129	601	580611	HRGEC-DS13716.hotspot.twopass.fdr0.01.merge.pks.bed	HRGEC	kidney	peaks	Peaks
223	1e-05	6.15852	0.0676133	13	10129	121	580611	HRGEC-DS13716.hotspot.twopass.fdr0.01.merge.pks.bed	HRGEC	kidney	peaks	Peaks
223	1e-06	7.68949	0.0297354	11	10129	82	580611	HRGEC-DS13716.hotspot.twopass.fdr0.01.merge.pks.bed	HRGEC	kidney	peaks	Peaks
223	1e-07	9.55361	0.0156568	9	10129	54	580611	HRGEC-DS13716.hotspot.twopass.fdr0.01.merge.pks.bed	HRGEC	kidney	peaks	Peaks
223	1e-08	10.5593	0.0259	7	10129	38	580611	HRGEC-DS13716.hotspot.twopass.fdr0.01.merge.pks.bed	HRGEC	kidney	peaks	Peaks
224	0.01	1.99519	-1	889	16683	15507	580611	HRPEpiC-DS12583.hotspot.twopass.fdr0.01.merge.pks.bed	HRPEpiC	epithelium	peaks	Peaks
224	0.0001	3.99563	0.00098282	69	16683	601	580611	HRPEpiC-DS12583.hotspot.twopass.fdr0.01.merge.pks.bed	HRPEpiC	epithelium	peaks	Peaks
224	1e-05	6.04011	0.0160565	21	16683	121	580611	HRPEpiC-DS12583.hotspot.twopass.fdr0.01.merge.pks.bed	HRPEpiC	epithelium	peaks	Peaks
224	1e-06	7.21516	0.00781494	17	16683	82	580611	HRPEpiC-DS12583.hotspot.twopass.fdr0.01.merge.pks.bed	HRPEpiC	epithelium	peaks	Peaks
224	1e-07	7.7339	0.0194062	12	16683	54	580611	HRPEpiC-DS12583.hotspot.twopass.fdr0.01.merge.pks.bed	HRPEpiC	epithelium	peaks	Peaks
224	1e-08	9.15857	0.0211416	10	16683	38	580611	HRPEpiC-DS12583.hotspot.twopass.fdr0.01.merge.pks.bed	HRPEpiC	epithelium	peaks	Peaks
225	0.01	1.91286	-1	1119	21903	15507	580611	HSMM-all.fdr0.01.bed	HSMM	muscle	peaks	Peaks
225	0.0001	3.88141	8.1e-05	88	21903	601	580611	HSMM-all.fdr0.01.bed	HSMM	muscle	peaks	Peaks
225	1e-05	5.91507	0.00294221	27	21903	121	580611	HSMM-all.fdr0.01.bed	HSMM	muscle	peaks	Peaks
225	1e-06	5.81889	0.0277855	18	21903	82	580611	HSMM-all.fdr0.01.bed	HSMM	muscle	peaks	Peaks
225	1e-07	7.36341	0.00820681	15	21903	54	580611	HSMM-all.fdr0.01.bed	HSMM	muscle	peaks	Peaks
225	1e-08	7.67345	0.0278862	11	21903	38	580611	HSMM-all.fdr0.01.bed	HSMM	muscle	peaks	Peaks
226	0.01	1.8766	-1	1187	23683	15507	580611	HSMM_D-all.fdr0.01.bed	HSMM	muscle	peaks	Peaks
226	0.0001	3.79365	4.9e-05	93	23683	601	580611	HSMM_D-all.fdr0.01.bed	HSMM	muscle	peaks	Peaks
226	1e-05	6.07833	0.000680133	30	23683	121	580611	HSMM_D-all.fdr0.01.bed	HSMM	muscle	peaks	Peaks
226	1e-06	5.68052	0.0306937	19	23683	82	580611	HSMM_D-all.fdr0.01.bed	HSMM	muscle	peaks	Peaks
226	1e-07	5.90199	0.0755858	13	23683	54	580611	HSMM_D-all.fdr0.01.bed	HSMM	muscle	peaks	Peaks
226	1e-08	7.74188	0.0185219	12	23683	38	580611	HSMM_D-all.fdr0.01.bed	HSMM	muscle	peaks	Peaks
227	0.01	1.67842	-1	1043	23267	15507	580611	hTH1-all.fdr0.01.bed	Th1	blood	peaks	Peaks
227	0.0001	3.57083	0.000495862	86	23267	601	580611	hTH1-all.fdr0.01.bed	Th1	blood	peaks	Peaks
227	1e-05	3.91844	0.277008	19	23267	121	580611	hTH1-all.fdr0.01.bed	Th1	blood	peaks	Peaks
227	1e-06	4.26049	0.229358	14	23267	82	580611	hTH1-all.fdr0.01.bed	Th1	blood	peaks	Peaks
227	1e-07	5.08328	0.14556	11	23267	54	580611	hTH1-all.fdr0.01.bed	Th1	blood	peaks	Peaks
227	1e-08	4.59684	0.359712	7	23267	38	580611	hTH1-all.fdr0.01.bed	Th1	blood	peaks	Peaks
228	0.01	1.96922	-1	368	6997	15507	580611	hTH2-DS7842.hotspot.twopass.fdr0.01.merge.pks.bed	Th2	blood	peaks	Peaks
228	0.0001	4.97052	0.000752179	36	6997	601	580611	hTH2-DS7842.hotspot.twopass.fdr0.01.merge.pks.bed	Th2	blood	peaks	Peaks
228	1e-05	5.48628	0.187266	8	6997	121	580611	hTH2-DS7842.hotspot.twopass.fdr0.01.merge.pks.bed	Th2	blood	peaks	Peaks
228	1e-06	8.09561	0.0316957	8	6997	82	580611	hTH2-DS7842.hotspot.twopass.fdr0.01.merge.pks.bed	Th2	blood	peaks	Peaks
228	1e-07	9.22	0.0516796	6	6997	54	580611	hTH2-DS7842.hotspot.twopass.fdr0.01.merge.pks.bed	Th2	blood	peaks	Peaks
228	1e-08	6.55105	0.406504	3	6997	38	580611	hTH2-DS7842.hotspot.twopass.fdr0.01.merge.pks.bed	Th2	blood	peaks	Peaks
229	0.01	1.99939	-1	750	14045	15507	580611	HUVEC-all.fdr0.01.bed	HUVEC	blood_vessel	peaks	Peaks
229	0.0001	4.40219	5.1e-05	64	14045	601	580611	HUVEC-all.fdr0.01.bed	HUVEC	blood_vessel	peaks	Peaks
229	1e-05	6.14965	0.0132188	18	14045	121	580611	HUVEC-all.fdr0.01.bed	HUVEC	blood_vessel	peaks	Peaks
229	1e-06	7.56207	0.00383833	15	14045	82	580611	HUVEC-all.fdr0.01.bed	HUVEC	blood_vessel	peaks	Peaks
229	1e-07	8.42098	0.00757289	11	14045	54	580611	HUVEC-all.fdr0.01.bed	HUVEC	blood_vessel	peaks	Peaks
229	1e-08	8.70302	0.027049	8	14045	38	580611	HUVEC-all.fdr0.01.bed	HUVEC	blood_vessel	peaks	Peaks
230	0.01	2.05971	-1	690	12543	15507	580611	HVMF-DS13981.hotspot.twopass.fdr0.01.merge.pks.bed	HVMF	connective	peaks	Peaks
230	0.0001	4.85233	4e-06	63	12543	601	580611	HVMF-DS13981.hotspot.twopass.fdr0.01.merge.pks.bed	HVMF	connective	peaks	Peaks
230	1e-05	6.5035	0.0135556	17	12543	121	580611	HVMF-DS13981.hotspot.twopass.fdr0.01.merge.pks.bed	HVMF	connective	peaks	Peaks
230	1e-06	7.90311	0.00577567	14	12543	82	580611	HVMF-DS13981.hotspot.twopass.fdr0.01.merge.pks.bed	HVMF	connective	peaks	Peaks
230	1e-07	9.42937	0.00496032	11	12543	54	580611	HVMF-DS13981.hotspot.twopass.fdr0.01.merge.pks.bed	HVMF	connective	peaks	Peaks
230	1e-08	10.9633	0.008364	9	12543	38	580611	HVMF-DS13981.hotspot.twopass.fdr0.01.merge.pks.bed	HVMF	connective	peaks	Peaks
231	0.01	2.04872	-1	602	11002	15507	580611	Ishikawa_E_AllReps.30000000.hotspot.twopass.fdr0.01.merge.pks.bed	Ishikawa	uterus	peaks	Peaks
231	0.0001	4.56607	0.00060086	52	11002	601	580611	Ishikawa_E_AllReps.30000000.hotspot.twopass.fdr0.01.merge.pks.bed	Ishikawa	uterus	peaks	Peaks
231	1e-05	7.41442	0.00540103	17	11002	121	580611	Ishikawa_E_AllReps.30000000.hotspot.twopass.fdr0.01.merge.pks.bed	Ishikawa	uterus	peaks	Peaks
231	1e-06	8.36649	0.00627077	13	11002	82	580611	Ishikawa_E_AllReps.30000000.hotspot.twopass.fdr0.01.merge.pks.bed	Ishikawa	uterus	peaks	Peaks
231	1e-07	9.77282	0.00864155	10	11002	54	580611	Ishikawa_E_AllReps.30000000.hotspot.twopass.fdr0.01.merge.pks.bed	Ishikawa	uterus	peaks	Peaks
231	1e-08	11.1102	0.0107227	8	11002	38	580611	Ishikawa_E_AllReps.30000000.hotspot.twopass.fdr0.01.merge.pks.bed	Ishikawa	uterus	peaks	Peaks
232	0.01	1.98153	-1	593	11205	15507	580611	Ishikawa_T_AllReps.30000000.hotspot.twopass.fdr0.01.merge.pks.bed	Ishikawa	uterus	peaks	Peaks
232	0.0001	4.05226	0.00853388	47	11205	601	580611	Ishikawa_T_AllReps.30000000.hotspot.twopass.fdr0.01.merge.pks.bed	Ishikawa	uterus	peaks	Peaks
232	1e-05	4.71065	0.247525	11	11205	121	580611	Ishikawa_T_AllReps.30000000.hotspot.twopass.fdr0.01.merge.pks.bed	Ishikawa	uterus	peaks	Peaks
232	1e-06	4.42341	0.471698	7	11205	82	580611	Ishikawa_T_AllReps.30000000.hotspot.twopass.fdr0.01.merge.pks.bed	Ishikawa	uterus	peaks	Peaks
232	1e-07	3.83831	0.666667	4	11205	54	580611	Ishikawa_T_AllReps.30000000.hotspot.twopass.fdr0.01.merge.pks.bed	Ishikawa	uterus	peaks	Peaks
232	1e-08	4.09083	0.666667	3	11205	38	580611	Ishikawa_T_AllReps.30000000.hotspot.twopass.fdr0.01.merge.pks.bed	Ishikawa	uterus	peaks	Peaks
233	0.01	1.96262	-1	645	12305	15507	580611	Jurkat-DS12659.hotspot.twopass.fdr0.01.merge.pks.bed	Jurkat	blood	peaks	Peaks
233	0.0001	4.86767	5e-06	62	12305	601	580611	Jurkat-DS12659.hotspot.twopass.fdr0.01.merge.pks.bed	Jurkat	blood	peaks	Peaks
233	1e-05	5.84938	0.0573394	15	12305	121	580611	Jurkat-DS12659.hotspot.twopass.fdr0.01.merge.pks.bed	Jurkat	blood	peaks	Peaks
233	1e-06	5.75426	0.162602	10	12305	82	580611	Jurkat-DS12659.hotspot.twopass.fdr0.01.merge.pks.bed	Jurkat	blood	peaks	Peaks
233	1e-07	6.99037	0.114811	8	12305	54	580611	Jurkat-DS12659.hotspot.twopass.fdr0.01.merge.pks.bed	Jurkat	blood	peaks	Peaks
233	1e-08	7.45026	0.178891	6	12305	38	580611	Jurkat-DS12659.hotspot.twopass.fdr0.01.merge.pks.bed	Jurkat	blood	peaks	Peaks
234	0.01	1.90268	-1	759	14936	15507	580611	K562-all.fdr0.01.bed	K562	blood	peaks	Peaks
234	0.0001	4.91575	0	76	14936	601	580611	K562-all.fdr0.01.bed	K562	blood	peaks	Peaks
234	1e-05	5.46153	0.04995	17	14936	121	580611	K562-all.fdr0.01.bed	K562	blood	peaks	Peaks
234	1e-06	5.68877	0.0680272	12	14936	82	580611	K562-all.fdr0.01.bed	K562	blood	peaks	Peaks
234	1e-07	7.91863	0.0156079	11	14936	54	580611	K562-all.fdr0.01.bed	K562	blood	peaks	Peaks
234	1e-08	8.18384	0.038956	8	14936	38	580611	K562-all.fdr0.01.bed	K562	blood	peaks	Peaks
235	0.01	1.76032	-1	1078	22929	15507	580611	LNCap-all.fdr0.01.bed	LNCaP	prostate	peaks	Peaks
235	0.0001	2.69653	0.507614	64	22929	601	580611	LNCap-all.fdr0.01.bed	LNCaP	prostate	peaks	Peaks
235	1e-05	3.34838	0.617284	16	22929	121	580611	LNCap-all.fdr0.01.bed	LNCaP	prostate	peaks	Peaks
235	1e-06	4.01448	0.392157	13	22929	82	580611	LNCap-all.fdr0.01.bed	LNCaP	prostate	peaks	Peaks
235	1e-07	4.68928	0.359712	10	22929	54	580611	LNCap-all.fdr0.01.bed	LNCaP	prostate	peaks	Peaks
235	1e-08	4.6646	0.41841	7	22929	38	580611	LNCap-all.fdr0.01.bed	LNCaP	prostate	peaks	Peaks
236	0.01	1.77999	-1	716	15061	15507	580611	MCF7-all.fdr0.01.bed	MCF-7	breast	peaks	Peaks
236	0.0001	4.23351	0.000266443	66	15061	601	580611	MCF7-all.fdr0.01.bed	MCF-7	breast	peaks	Peaks
236	1e-05	7.0092	0.0024942	22	15061	121	580611	MCF7-all.fdr0.01.bed	MCF-7	breast	peaks	Peaks
236	1e-06	8.46233	0.000877139	18	15061	82	580611	MCF7-all.fdr0.01.bed	MCF-7	breast	peaks	Peaks
236	1e-07	8.56681	0.00793525	12	15061	54	580611	MCF7-all.fdr0.01.bed	MCF-7	breast	peaks	Peaks
236	1e-08	10.1449	0.00793399	10	15061	38	580611	MCF7-all.fdr0.01.bed	MCF-7	breast	peaks	Peaks
237	0.01	1.3455	-1	5531	153914	15507	580611	multi-tissue.master.ntypes.simple.hg19.bed	All	multi-tissue	peaks	Peaks
237	0.0001	1.95206	0.000926157	311	153914	601	580611	multi-tissue.master.ntypes.simple.hg19.bed	All	multi-tissue	peaks	Peaks
237	1e-05	2.52526	0.00488091	81	153914	121	580611	multi-tissue.master.ntypes.simple.hg19.bed	All	multi-tissue	peaks	Peaks
237	1e-06	2.71422	0.00353432	59	153914	82	580611	multi-tissue.master.ntypes.simple.hg19.bed	All	multi-tissue	peaks	Peaks
237	1e-07	2.72444	0.055371	39	153914	54	580611	multi-tissue.master.ntypes.simple.hg19.bed	All	multi-tissue	peaks	Peaks
237	1e-08	2.97814	0.0316556	30	153914	38	580611	multi-tissue.master.ntypes.simple.hg19.bed	All	multi-tissue	peaks	Peaks
238	0.01	1.94844	-1	587	11280	15507	580611	NB4-DS12543.hotspot.twopass.fdr0.01.merge.pks.bed	NB4	blood	peaks	Peaks
238	0.0001	4.53918	0.000451477	53	11280	601	580611	NB4-DS12543.hotspot.twopass.fdr0.01.merge.pks.bed	NB4	blood	peaks	Peaks
238	1e-05	4.67933	0.254453	11	11280	121	580611	NB4-DS12543.hotspot.twopass.fdr0.01.merge.pks.bed	NB4	blood	peaks	Peaks
238	1e-06	5.02172	0.297619	8	11280	82	580611	NB4-DS12543.hotspot.twopass.fdr0.01.merge.pks.bed	NB4	blood	peaks	Peaks
238	1e-07	4.76598	0.4329	5	11280	54	580611	NB4-DS12543.hotspot.twopass.fdr0.01.merge.pks.bed	NB4	blood	peaks	Peaks
238	1e-08	5.41817	0.465116	4	11280	38	580611	NB4-DS12543.hotspot.twopass.fdr0.01.merge.pks.bed	NB4	blood	peaks	Peaks
239	0.01	2.04914	-1	783	14307	15507	580611	NHA-DS12800.hotspot.twopass.fdr0.01.merge.pks.bed	NH-A	nervous	peaks	Peaks
239	0.0001	4.45663	7.1e-05	66	14307	601	580611	NHA-DS12800.hotspot.twopass.fdr0.01.merge.pks.bed	NH-A	nervous	peaks	Peaks
239	1e-05	7.3786	0.00176501	22	14307	121	580611	NHA-DS12800.hotspot.twopass.fdr0.01.merge.pks.bed	NH-A	nervous	peaks	Peaks
239	1e-06	8.90831	0.00062766	18	14307	82	580611	NHA-DS12800.hotspot.twopass.fdr0.01.merge.pks.bed	NH-A	nervous	peaks	Peaks
239	1e-07	9.01829	0.00768167	12	14307	54	580611	NHA-DS12800.hotspot.twopass.fdr0.01.merge.pks.bed	NH-A	nervous	peaks	Peaks
239	1e-08	10.6796	0.00733945	10	14307	38	580611	NHA-DS12800.hotspot.twopass.fdr0.01.merge.pks.bed	NH-A	nervous	peaks	Peaks
240	0.01	2.03454	-1	903	16618	15507	580611	NHDF_Ad-DS12863.hotspot.twopass.fdr0.01.merge.pks.bed	NHDF-Ad	skin	peaks	Peaks
240	0.0001	5.17395	0	89	16618	601	580611	NHDF_Ad-DS12863.hotspot.twopass.fdr0.01.merge.pks.bed	NHDF-Ad	skin	peaks	Peaks
240	1e-05	7.50749	0.000199314	26	16618	121	580611	NHDF_Ad-DS12863.hotspot.twopass.fdr0.01.merge.pks.bed	NHDF-Ad	skin	peaks	Peaks
240	1e-06	8.94771	0.000105328	21	16618	82	580611	NHDF_Ad-DS12863.hotspot.twopass.fdr0.01.merge.pks.bed	NHDF-Ad	skin	peaks	Peaks
240	1e-07	9.70519	0.000748705	15	16618	54	580611	NHDF_Ad-DS12863.hotspot.twopass.fdr0.01.merge.pks.bed	NHDF-Ad	skin	peaks	Peaks
240	1e-08	11.9527	0.000470046	13	16618	38	580611	NHDF_Ad-DS12863.hotspot.twopass.fdr0.01.merge.pks.bed	NHDF-Ad	skin	peaks	Peaks
241	0.01	2.06559	-1	759	13758	15507	580611	NHDF_Neo-DS11923.hotspot.twopass.fdr0.01.merge.pks.bed	NHDF-neo	skin	peaks	Peaks
241	0.0001	4.98556	0	71	13758	601	580611	NHDF_Neo-DS11923.hotspot.twopass.fdr0.01.merge.pks.bed	NHDF-neo	skin	peaks	Peaks
241	1e-05	7.67304	0.000720955	22	13758	121	580611	NHDF_Neo-DS11923.hotspot.twopass.fdr0.01.merge.pks.bed	NHDF-neo	skin	peaks	Peaks
241	1e-06	9.77844	9.6e-05	19	13758	82	580611	NHDF_Neo-DS11923.hotspot.twopass.fdr0.01.merge.pks.bed	NHDF-neo	skin	peaks	Peaks
241	1e-07	11.7227	9.5e-05	15	13758	54	580611	NHDF_Neo-DS11923.hotspot.twopass.fdr0.01.merge.pks.bed	NHDF-neo	skin	peaks	Peaks
241	1e-08	13.3269	0.000356487	12	13758	38	580611	NHDF_Neo-DS11923.hotspot.twopass.fdr0.01.merge.pks.bed	NHDF-neo	skin	peaks	Peaks
242	0.01	1.95266	-1	841	16126	15507	580611	NHEK-all.fdr0.01.bed	NHEK	skin	peaks	Peaks
242	0.0001	4.37328	1.5e-05	73	16126	601	580611	NHEK-all.fdr0.01.bed	NHEK	skin	peaks	Peaks
242	1e-05	7.43898	0.000161926	25	16126	121	580611	NHEK-all.fdr0.01.bed	NHEK	skin	peaks	Peaks
242	1e-06	8.34254	0.000369829	19	16126	82	580611	NHEK-all.fdr0.01.bed	NHEK	skin	peaks	Peaks
242	1e-07	10.0013	0.000495327	15	16126	54	580611	NHEK-all.fdr0.01.bed	NHEK	skin	peaks	Peaks
242	1e-08	12.3174	0.000254934	13	16126	38	580611	NHEK-all.fdr0.01.bed	NHEK	skin	peaks	Peaks
243	0.01	2.05259	-1	833	15195	15507	580611	NHLF-DS12829.hotspot.twopass.fdr0.01.merge.pks.bed	NHLF	lung	peaks	Peaks
243	0.0001	4.70481	1e-06	74	15195	601	580611	NHLF-DS12829.hotspot.twopass.fdr0.01.merge.pks.bed	NHLF	lung	peaks	Peaks
243	1e-05	7.57897	0.000418456	24	15195	121	580611	NHLF-DS12829.hotspot.twopass.fdr0.01.merge.pks.bed	NHLF	lung	peaks	Peaks
243	1e-06	7.92172	0.00256082	17	15195	82	580611	NHLF-DS12829.hotspot.twopass.fdr0.01.merge.pks.bed	NHLF	lung	peaks	Peaks
243	1e-07	7.78365	0.0297	11	15195	54	580611	NHLF-DS12829.hotspot.twopass.fdr0.01.merge.pks.bed	NHLF	lung	peaks	Peaks
243	1e-08	9.04989	0.030525	9	15195	38	580611	NHLF-DS12829.hotspot.twopass.fdr0.01.merge.pks.bed	NHLF	lung	peaks	Peaks
244	0.01	1.97089	-1	784	14894	15507	580611	NT2_D1-DS14575.hg19.hotspot.twopass.fdr0.01.merge.pks.bed	NT2-D1	testis	peaks	Peaks
244	0.0001	4.21612	0.000479465	65	14894	601	580611	NT2_D1-DS14575.hg19.hotspot.twopass.fdr0.01.merge.pks.bed	NT2-D1	testis	peaks	Peaks
244	1e-05	6.12128	0.0206954	19	14894	121	580611	NT2_D1-DS14575.hg19.hotspot.twopass.fdr0.01.merge.pks.bed	NT2-D1	testis	peaks	Peaks
244	1e-06	7.60642	0.00571037	16	14894	82	580611	NT2_D1-DS14575.hg19.hotspot.twopass.fdr0.01.merge.pks.bed	NT2-D1	testis	peaks	Peaks
244	1e-07	8.66286	0.00936856	12	14894	54	580611	NT2_D1-DS14575.hg19.hotspot.twopass.fdr0.01.merge.pks.bed	NT2-D1	testis	peaks	Peaks
244	1e-08	8.20692	0.0618812	8	14894	38	580611	NT2_D1-DS14575.hg19.hotspot.twopass.fdr0.01.merge.pks.bed	NT2-D1	testis	peaks	Peaks
245	0.01	2.02982	-1	471	8688	15507	580611	PANC1-DS9955.hotspot.twopass.fdr0.01.merge.pks.bed	PANC-1	pancreas	peaks	Peaks
245	0.0001	5.55982	5e-06	50	8688	601	580611	PANC1-DS9955.hotspot.twopass.fdr0.01.merge.pks.bed	PANC-1	pancreas	peaks	Peaks
245	1e-05	7.17998	0.027571	13	8688	121	580611	PANC1-DS9955.hotspot.twopass.fdr0.01.merge.pks.bed	PANC-1	pancreas	peaks	Peaks
245	1e-06	8.96488	0.00867905	11	8688	82	580611	PANC1-DS9955.hotspot.twopass.fdr0.01.merge.pks.bed	PANC-1	pancreas	peaks	Peaks
245	1e-07	9.9006	0.0202881	8	8688	54	580611	PANC1-DS9955.hotspot.twopass.fdr0.01.merge.pks.bed	PANC-1	pancreas	peaks	Peaks
245	1e-08	12.3106	0.0143906	7	8688	38	580611	PANC1-DS9955.hotspot.twopass.fdr0.01.merge.pks.bed	PANC-1	pancreas	peaks	Peaks
246	0.01	1.97648	-1	675	12787	15507	580611	PrEC-DS12098.hg19.hotspot.twopass.fdr0.01.merge.pks.bed	PrEC	prostate	peaks	Peaks
246	0.0001	4.75973	9e-06	63	12787	601	580611	PrEC-DS12098.hg19.hotspot.twopass.fdr0.01.merge.pks.bed	PrEC	prostate	peaks	Peaks
246	1e-05	6.3794	0.0205804	17	12787	121	580611	PrEC-DS12098.hg19.hotspot.twopass.fdr0.01.merge.pks.bed	PrEC	prostate	peaks	Peaks
246	1e-06	7.19857	0.0276625	13	12787	82	580611	PrEC-DS12098.hg19.hotspot.twopass.fdr0.01.merge.pks.bed	PrEC	prostate	peaks	Peaks
246	1e-07	8.40858	0.0282646	10	12787	54	580611	PrEC-DS12098.hg19.hotspot.twopass.fdr0.01.merge.pks.bed	PrEC	prostate	peaks	Peaks
246	1e-08	11.949	0.00417362	10	12787	38	580611	PrEC-DS12098.hg19.hotspot.twopass.fdr0.01.merge.pks.bed	PrEC	prostate	peaks	Peaks
247	0.01	1.88044	-1	631	12564	15507	580611	RPTEC-DS14061.hotspot.twopass.fdr0.01.merge.pks.bed	RPTEC	epithelium	peaks	Peaks
247	0.0001	4.15218	0.00322831	54	12564	601	580611	RPTEC-DS14061.hotspot.twopass.fdr0.01.merge.pks.bed	RPTEC	epithelium	peaks	Peaks
247	1e-05	5.72879	0.0881057	15	12564	121	580611	RPTEC-DS14061.hotspot.twopass.fdr0.01.merge.pks.bed	RPTEC	epithelium	peaks	Peaks
247	1e-06	6.19921	0.11919	11	12564	82	580611	RPTEC-DS14061.hotspot.twopass.fdr0.01.merge.pks.bed	RPTEC	epithelium	peaks	Peaks
247	1e-07	5.1347	0.425532	6	12564	54	580611	RPTEC-DS14061.hotspot.twopass.fdr0.01.merge.pks.bed	RPTEC	epithelium	peaks	Peaks
247	1e-08	6.08056	0.416667	5	12564	38	580611	RPTEC-DS14061.hotspot.twopass.fdr0.01.merge.pks.bed	RPTEC	epithelium	peaks	Peaks
248	0.01	2.04477	-1	643	11774	15507	580611	RWPE_AllReps.30000000.hotspot.twopass.fdr0.01.merge.pks.bed	RWPE1	prostate	peaks	Peaks
248	0.0001	4.75899	2.7e-05	58	11774	601	580611	RWPE_AllReps.30000000.hotspot.twopass.fdr0.01.merge.pks.bed	RWPE1	prostate	peaks	Peaks
248	1e-05	5.29809	0.119048	13	11774	121	580611	RWPE_AllReps.30000000.hotspot.twopass.fdr0.01.merge.pks.bed	RWPE1	prostate	peaks	Peaks
248	1e-06	5.4124	0.204918	9	11774	82	580611	RWPE_AllReps.30000000.hotspot.twopass.fdr0.01.merge.pks.bed	RWPE1	prostate	peaks	Peaks
248	1e-07	7.30563	0.0903342	8	11774	54	580611	RWPE_AllReps.30000000.hotspot.twopass.fdr0.01.merge.pks.bed	RWPE1	prostate	peaks	Peaks
248	1e-08	7.78626	0.147059	6	11774	38	580611	RWPE_AllReps.30000000.hotspot.twopass.fdr0.01.merge.pks.bed	RWPE1	prostate	peaks	Peaks
249	0.01	1.9451	-1	770	14822	15507	580611	SAEC-DS10518.hotspot.twopass.fdr0.01.merge.pks.bed	SAEC	epithelium	peaks	Peaks
249	0.0001	4.56249	2e-05	70	14822	601	580611	SAEC-DS10518.hotspot.twopass.fdr0.01.merge.pks.bed	SAEC	epithelium	peaks	Peaks
249	1e-05	5.82728	0.0484966	18	14822	121	580611	SAEC-DS10518.hotspot.twopass.fdr0.01.merge.pks.bed	SAEC	epithelium	peaks	Peaks
249	1e-06	6.21023	0.0881834	13	14822	82	580611	SAEC-DS10518.hotspot.twopass.fdr0.01.merge.pks.bed	SAEC	epithelium	peaks	Peaks
249	1e-07	7.25412	0.0609756	10	14822	54	580611	SAEC-DS10518.hotspot.twopass.fdr0.01.merge.pks.bed	SAEC	epithelium	peaks	Peaks
249	1e-08	9.27764	0.0268097	9	14822	38	580611	SAEC-DS10518.hotspot.twopass.fdr0.01.merge.pks.bed	SAEC	epithelium	peaks	Peaks
250	0.01	2.03896	-1	837	15370	15507	580611	SkMC-DS11949.hotspot.twopass.fdr0.01.merge.pks.bed	SKMC	muscle	peaks	Peaks
250	0.0001	5.15408	0	82	15370	601	580611	SkMC-DS11949.hotspot.twopass.fdr0.01.merge.pks.bed	SKMC	muscle	peaks	Peaks
250	1e-05	8.42927	3.2e-05	27	15370	121	580611	SkMC-DS11949.hotspot.twopass.fdr0.01.merge.pks.bed	SKMC	muscle	peaks	Peaks
250	1e-06	9.21356	0.000197265	20	15370	82	580611	SkMC-DS11949.hotspot.twopass.fdr0.01.merge.pks.bed	SKMC	muscle	peaks	Peaks
250	1e-07	10.4932	0.000503928	15	15370	54	580611	SkMC-DS11949.hotspot.twopass.fdr0.01.merge.pks.bed	SKMC	muscle	peaks	Peaks
250	1e-08	10.935	0.00447668	11	15370	38	580611	SkMC-DS11949.hotspot.twopass.fdr0.01.merge.pks.bed	SKMC	muscle	peaks	Peaks
251	0.01	1.9865	-1	573	10800	15507	580611	SK_N_MC-DS14408.hotspot.twopass.fdr0.01.merge.pks.bed	SK-N-MC	brain	peaks	Peaks
251	0.0001	4.47257	0.000861252	50	10800	601	580611	SK_N_MC-DS14408.hotspot.twopass.fdr0.01.merge.pks.bed	SK-N-MC	brain	peaks	Peaks
251	1e-05	4.8873	0.251256	11	10800	121	580611	SK_N_MC-DS14408.hotspot.twopass.fdr0.01.merge.pks.bed	SK-N-MC	brain	peaks	Peaks
251	1e-06	3.93368	0.598802	6	10800	82	580611	SK_N_MC-DS14408.hotspot.twopass.fdr0.01.merge.pks.bed	SK-N-MC	brain	peaks	Peaks
251	1e-07	5.97336	0.287356	6	10800	54	580611	SK_N_MC-DS14408.hotspot.twopass.fdr0.01.merge.pks.bed	SK-N-MC	brain	peaks	Peaks
251	1e-08	5.65898	0.45045	4	10800	38	580611	SK_N_MC-DS14408.hotspot.twopass.fdr0.01.merge.pks.bed	SK-N-MC	brain	peaks	Peaks
252	0.01	2.08122	-1	413	7430	15507	580611	SKNSH-DS8482.hotspot.twopass.fdr0.01.merge.pks.bed	SK-N-SH	brain	peaks	Peaks
252	0.0001	4.03073	0.0254065	31	7430	601	580611	SKNSH-DS8482.hotspot.twopass.fdr0.01.merge.pks.bed	SK-N-SH	brain	peaks	Peaks
252	1e-05	3.87492	0.552486	6	7430	121	580611	SKNSH-DS8482.hotspot.twopass.fdr0.01.merge.pks.bed	SK-N-SH	brain	peaks	Peaks
252	1e-06	4.76489	0.374532	5	7430	82	580611	SKNSH-DS8482.hotspot.twopass.fdr0.01.merge.pks.bed	SK-N-SH	brain	peaks	Peaks
252	1e-07	4.34134	0.645161	3	7430	54	580611	SKNSH-DS8482.hotspot.twopass.fdr0.01.merge.pks.bed	SK-N-SH	brain	peaks	Peaks
252	1e-08	6.16927	0.438596	3	7430	38	580611	SKNSH-DS8482.hotspot.twopass.fdr0.01.merge.pks.bed	SK-N-SH	brain	peaks	Peaks
253	0.01	1.86927	-1	761	15243	15507	580611	WERI_Rb1-DS13681.hotspot.twopass.fdr0.01.merge.pks.bed	WERI-Rb-1	eye	peaks	Peaks
253	0.0001	3.92945	0.00443538	62	15243	601	580611	WERI_Rb1-DS13681.hotspot.twopass.fdr0.01.merge.pks.bed	WERI-Rb-1	eye	peaks	Peaks
253	1e-05	2.20357	0.970874	7	15243	121	580611	WERI_Rb1-DS13681.hotspot.twopass.fdr0.01.merge.pks.bed	WERI-Rb-1	eye	peaks	Peaks
253	1e-06	2.7871	0.854701	6	15243	82	580611	WERI_Rb1-DS13681.hotspot.twopass.fdr0.01.merge.pks.bed	WERI-Rb-1	eye	peaks	Peaks
253	1e-07	3.52688	0.75188	5	15243	54	580611	WERI_Rb1-DS13681.hotspot.twopass.fdr0.01.merge.pks.bed	WERI-Rb-1	eye	peaks	Peaks
253	1e-08	4.00951	0.694444	4	15243	38	580611	WERI_Rb1-DS13681.hotspot.twopass.fdr0.01.merge.pks.bed	WERI-Rb-1	eye	peaks	Peaks
254	0.01	1.81369	-1	750	15483	15507	580611	wgEncodeOpenChromDnase8988tAlnAllReps.30000000.hotspot.twopass.fdr0.01.merge.pks.bed	8988T	liver	peaks	Peaks
254	0.0001	3.80615	0.0011517	61	15483	601	580611	wgEncodeOpenChromDnase8988tAlnAllReps.30000000.hotspot.twopass.fdr0.01.merge.pks.bed	8988T	liver	peaks	Peaks
254	1e-05	6.50825	0.00159836	21	15483	121	580611	wgEncodeOpenChromDnase8988tAlnAllReps.30000000.hotspot.twopass.fdr0.01.merge.pks.bed	8988T	liver	peaks	Peaks
254	1e-06	6.85974	0.00577534	15	15483	82	580611	wgEncodeOpenChromDnase8988tAlnAllReps.30000000.hotspot.twopass.fdr0.01.merge.pks.bed	8988T	liver	peaks	Peaks
254	1e-07	7.63887	0.0134989	11	15483	54	580611	wgEncodeOpenChromDnase8988tAlnAllReps.30000000.hotspot.twopass.fdr0.01.merge.pks.bed	8988T	liver	peaks	Peaks
254	1e-08	8.88156	0.0140984	9	15483	38	580611	wgEncodeOpenChromDnase8988tAlnAllReps.30000000.hotspot.twopass.fdr0.01.merge.pks.bed	8988T	liver	peaks	Peaks
255	0.01	2.09465	-1	688	12298	15507	580611	wgEncodeOpenChromDnaseAosmcSerumfreeAlnAllReps.30000000.hotspot.twopass.fdr0.01.merge.pks.bed	AoSMC	blood_vessel	peaks	Peaks
255	0.0001	5.49888	0	70	12298	601	580611	wgEncodeOpenChromDnaseAosmcSerumfreeAlnAllReps.30000000.hotspot.twopass.fdr0.01.merge.pks.bed	AoSMC	blood_vessel	peaks	Peaks
255	1e-05	7.80361	0.000807741	20	12298	121	580611	wgEncodeOpenChromDnaseAosmcSerumfreeAlnAllReps.30000000.hotspot.twopass.fdr0.01.merge.pks.bed	AoSMC	blood_vessel	peaks	Peaks
255	1e-06	8.63631	0.00199836	15	12298	82	580611	wgEncodeOpenChromDnaseAosmcSerumfreeAlnAllReps.30000000.hotspot.twopass.fdr0.01.merge.pks.bed	AoSMC	blood_vessel	peaks	Peaks
255	1e-07	9.61722	0.00455622	11	12298	54	580611	wgEncodeOpenChromDnaseAosmcSerumfreeAlnAllReps.30000000.hotspot.twopass.fdr0.01.merge.pks.bed	AoSMC	blood_vessel	peaks	Peaks
255	1e-08	9.93933	0.0215054	8	12298	38	580611	wgEncodeOpenChromDnaseAosmcSerumfreeAlnAllReps.30000000.hotspot.twopass.fdr0.01.merge.pks.bed	AoSMC	blood_vessel	peaks	Peaks
256	0.01	1.80045	-1	676	14058	15507	580611	wgEncodeOpenChromDnaseChorionAlnAllReps.30000000.hotspot.twopass.fdr0.01.merge.pks.bed	Chorion	fetal_membrane	peaks	Peaks
256	0.0001	4.39812	4.4e-05	64	14058	601	580611	wgEncodeOpenChromDnaseChorionAlnAllReps.30000000.hotspot.twopass.fdr0.01.merge.pks.bed	Chorion	fetal_membrane	peaks	Peaks
256	1e-05	6.4853	0.00580248	19	14058	121	580611	wgEncodeOpenChromDnaseChorionAlnAllReps.30000000.hotspot.twopass.fdr0.01.merge.pks.bed	Chorion	fetal_membrane	peaks	Peaks
256	1e-06	7.05141	0.0111049	14	14058	82	580611	wgEncodeOpenChromDnaseChorionAlnAllReps.30000000.hotspot.twopass.fdr0.01.merge.pks.bed	Chorion	fetal_membrane	peaks	Peaks
256	1e-07	7.64835	0.0289603	10	14058	54	580611	wgEncodeOpenChromDnaseChorionAlnAllReps.30000000.hotspot.twopass.fdr0.01.merge.pks.bed	Chorion	fetal_membrane	peaks	Peaks
256	1e-08	8.69497	0.023855	8	14058	38	580611	wgEncodeOpenChromDnaseChorionAlnAllReps.30000000.hotspot.twopass.fdr0.01.merge.pks.bed	Chorion	fetal_membrane	peaks	Peaks
257	0.01	2.02311	-1	426	7884	15507	580611	wgEncodeOpenChromDnaseCllAlnAllReps.30000000.hotspot.twopass.fdr0.01.merge.pks.bed	CLL	blood	peaks	Peaks
257	0.0001	4.65637	0.00159388	38	7884	601	580611	wgEncodeOpenChromDnaseCllAlnAllReps.30000000.hotspot.twopass.fdr0.01.merge.pks.bed	CLL	blood	peaks	Peaks
257	1e-05	4.86904	0.273224	8	7884	121	580611	wgEncodeOpenChromDnaseCllAlnAllReps.30000000.hotspot.twopass.fdr0.01.merge.pks.bed	CLL	blood	peaks	Peaks
257	1e-06	3.5924	0.671141	4	7884	82	580611	wgEncodeOpenChromDnaseCllAlnAllReps.30000000.hotspot.twopass.fdr0.01.merge.pks.bed	CLL	blood	peaks	Peaks
257	1e-07	4.09135	0.613497	3	7884	54	580611	wgEncodeOpenChromDnaseCllAlnAllReps.30000000.hotspot.twopass.fdr0.01.merge.pks.bed	CLL	blood	peaks	Peaks
257	1e-08	3.87601	0.689655	2	7884	38	580611	wgEncodeOpenChromDnaseCllAlnAllReps.30000000.hotspot.twopass.fdr0.01.merge.pks.bed	CLL	blood	peaks	Peaks
258	0.01	1.74483	-1	1382	29656	15507	580611	wgEncodeOpenChromDnaseFibroblAlnAllReps.30000000.hotspot.twopass.fdr0.01.merge.pks.bed	Fibrobl	skin	peaks	Peaks
258	0.0001	3.09472	0.0161812	95	29656	601	580611	wgEncodeOpenChromDnaseFibroblAlnAllReps.30000000.hotspot.twopass.fdr0.01.merge.pks.bed	Fibrobl	skin	peaks	Peaks
258	1e-05	5.1777	0.0047895	32	29656	121	580611	wgEncodeOpenChromDnaseFibroblAlnAllReps.30000000.hotspot.twopass.fdr0.01.merge.pks.bed	Fibrobl	skin	peaks	Peaks
258	1e-06	5.49145	0.0102114	23	29656	82	580611	wgEncodeOpenChromDnaseFibroblAlnAllReps.30000000.hotspot.twopass.fdr0.01.merge.pks.bed	Fibrobl	skin	peaks	Peaks
258	1e-07	5.80095	0.0364299	16	29656	54	580611	wgEncodeOpenChromDnaseFibroblAlnAllReps.30000000.hotspot.twopass.fdr0.01.merge.pks.bed	Fibrobl	skin	peaks	Peaks
258	1e-08	6.18259	0.0662691	12	29656	38	580611	wgEncodeOpenChromDnaseFibroblAlnAllReps.30000000.hotspot.twopass.fdr0.01.merge.pks.bed	Fibrobl	skin	peaks	Peaks
259	0.01	1.89982	-1	973	19176	15507	580611	wgEncodeOpenChromDnaseFibropAlnAllReps.30000000.hotspot.twopass.fdr0.01.merge.pks.bed	FibroP	skin	peaks	Peaks
259	0.0001	4.28225	9e-06	85	19176	601	580611	wgEncodeOpenChromDnaseFibropAlnAllReps.30000000.hotspot.twopass.fdr0.01.merge.pks.bed	FibroP	skin	peaks	Peaks
259	1e-05	6.25579	0.00431276	25	19176	121	580611	wgEncodeOpenChromDnaseFibropAlnAllReps.30000000.hotspot.twopass.fdr0.01.merge.pks.bed	FibroP	skin	peaks	Peaks
259	1e-06	6.27715	0.0309406	17	19176	82	580611	wgEncodeOpenChromDnaseFibropAlnAllReps.30000000.hotspot.twopass.fdr0.01.merge.pks.bed	FibroP	skin	peaks	Peaks
259	1e-07	6.72845	0.0556483	12	19176	54	580611	wgEncodeOpenChromDnaseFibropAlnAllReps.30000000.hotspot.twopass.fdr0.01.merge.pks.bed	FibroP	skin	peaks	Peaks
259	1e-08	7.9679	0.0396354	10	19176	38	580611	wgEncodeOpenChromDnaseFibropAlnAllReps.30000000.hotspot.twopass.fdr0.01.merge.pks.bed	FibroP	skin	peaks	Peaks
260	0.01	2.00833	-1	684	12752	15507	580611	wgEncodeOpenChromDnaseGlioblaAlnAllReps.30000000.hotspot.twopass.fdr0.01.merge.pks.bed	Gliobla	brain	peaks	Peaks
260	0.0001	4.394	0.0001645	58	12752	601	580611	wgEncodeOpenChromDnaseGlioblaAlnAllReps.30000000.hotspot.twopass.fdr0.01.merge.pks.bed	Gliobla	brain	peaks	Peaks
260	1e-05	6.39691	0.0155909	17	12752	121	580611	wgEncodeOpenChromDnaseGlioblaAlnAllReps.30000000.hotspot.twopass.fdr0.01.merge.pks.bed	Gliobla	brain	peaks	Peaks
260	1e-06	6.66307	0.0379219	12	12752	82	580611	wgEncodeOpenChromDnaseGlioblaAlnAllReps.30000000.hotspot.twopass.fdr0.01.merge.pks.bed	Gliobla	brain	peaks	Peaks
260	1e-07	7.5885	0.0444444	9	12752	54	580611	wgEncodeOpenChromDnaseGlioblaAlnAllReps.30000000.hotspot.twopass.fdr0.01.merge.pks.bed	Gliobla	brain	peaks	Peaks
260	1e-08	8.38728	0.0514933	7	12752	38	580611	wgEncodeOpenChromDnaseGlioblaAlnAllReps.30000000.hotspot.twopass.fdr0.01.merge.pks.bed	Gliobla	brain	peaks	Peaks
261	0.01	1.90625	-1	586	11510	15507	580611	wgEncodeOpenChromDnaseGm12891AlnAllReps.30000000.hotspot.twopass.fdr0.01.merge.pks.bed	GM12891	blood	peaks	Peaks
261	0.0001	4.44848	0.000198985	53	11510	601	580611	wgEncodeOpenChromDnaseGm12891AlnAllReps.30000000.hotspot.twopass.fdr0.01.merge.pks.bed	GM12891	blood	peaks	Peaks
261	1e-05	5.8365	0.0517598	14	11510	121	580611	wgEncodeOpenChromDnaseGm12891AlnAllReps.30000000.hotspot.twopass.fdr0.01.merge.pks.bed	GM12891	blood	peaks	Peaks
261	1e-06	7.38206	0.0119019	12	11510	82	580611	wgEncodeOpenChromDnaseGm12891AlnAllReps.30000000.hotspot.twopass.fdr0.01.merge.pks.bed	GM12891	blood	peaks	Peaks
261	1e-07	8.40734	0.0195695	9	11510	54	580611	wgEncodeOpenChromDnaseGm12891AlnAllReps.30000000.hotspot.twopass.fdr0.01.merge.pks.bed	GM12891	blood	peaks	Peaks
261	1e-08	7.96485	0.0875657	6	11510	38	580611	wgEncodeOpenChromDnaseGm12891AlnAllReps.30000000.hotspot.twopass.fdr0.01.merge.pks.bed	GM12891	blood	peaks	Peaks
262	0.01	1.76409	-1	606	12862	15507	580611	wgEncodeOpenChromDnaseGm12892AlnAllReps.30000000.hotspot.twopass.fdr0.01.merge.pks.bed	GM12892	blood	peaks	Peaks
262	0.0001	4.05598	0.000603391	54	12862	601	580611	wgEncodeOpenChromDnaseGm12892AlnAllReps.30000000.hotspot.twopass.fdr0.01.merge.pks.bed	GM12892	blood	peaks	Peaks
262	1e-05	5.59606	0.0311915	15	12862	121	580611	wgEncodeOpenChromDnaseGm12892AlnAllReps.30000000.hotspot.twopass.fdr0.01.merge.pks.bed	GM12892	blood	peaks	Peaks
262	1e-06	7.7071	0.00260322	14	12862	82	580611	wgEncodeOpenChromDnaseGm12892AlnAllReps.30000000.hotspot.twopass.fdr0.01.merge.pks.bed	GM12892	blood	peaks	Peaks
262	1e-07	8.35955	0.0111359	10	12862	54	580611	wgEncodeOpenChromDnaseGm12892AlnAllReps.30000000.hotspot.twopass.fdr0.01.merge.pks.bed	GM12892	blood	peaks	Peaks
262	1e-08	7.12762	0.141643	6	12862	38	580611	wgEncodeOpenChromDnaseGm12892AlnAllReps.30000000.hotspot.twopass.fdr0.01.merge.pks.bed	GM12892	blood	peaks	Peaks
263	0.01	2.05481	-1	501	9129	15507	580611	wgEncodeOpenChromDnaseGm18507AlnAllReps.30000000.hotspot.twopass.fdr0.01.merge.pks.bed	GM18507	blood	peaks	Peaks
263	0.0001	4.97377	0.000135931	47	9129	601	580611	wgEncodeOpenChromDnaseGm18507AlnAllReps.30000000.hotspot.twopass.fdr0.01.merge.pks.bed	GM18507	blood	peaks	Peaks
263	1e-05	3.67938	0.666667	7	9129	121	580611	wgEncodeOpenChromDnaseGm18507AlnAllReps.30000000.hotspot.twopass.fdr0.01.merge.pks.bed	GM18507	blood	peaks	Peaks
263	1e-06	5.42933	0.223714	7	9129	82	580611	wgEncodeOpenChromDnaseGm18507AlnAllReps.30000000.hotspot.twopass.fdr0.01.merge.pks.bed	GM18507	blood	peaks	Peaks
263	1e-07	4.71116	0.526316	4	9129	54	580611	wgEncodeOpenChromDnaseGm18507AlnAllReps.30000000.hotspot.twopass.fdr0.01.merge.pks.bed	GM18507	blood	peaks	Peaks
263	1e-08	1.6737	0.970874	1	9129	38	580611	wgEncodeOpenChromDnaseGm18507AlnAllReps.30000000.hotspot.twopass.fdr0.01.merge.pks.bed	GM18507	blood	peaks	Peaks
264	0.01	1.88464	-1	601	11940	15507	580611	wgEncodeOpenChromDnaseGm19238AlnAllReps.30000000.hotspot.twopass.fdr0.01.merge.pks.bed	GM19238	blood	peaks	Peaks
264	0.0001	4.28827	0.000472369	53	11940	601	580611	wgEncodeOpenChromDnaseGm19238AlnAllReps.30000000.hotspot.twopass.fdr0.01.merge.pks.bed	GM19238	blood	peaks	Peaks
264	1e-05	4.82255	0.162075	12	11940	121	580611	wgEncodeOpenChromDnaseGm19238AlnAllReps.30000000.hotspot.twopass.fdr0.01.merge.pks.bed	GM19238	blood	peaks	Peaks
264	1e-06	5.93017	0.0866551	10	11940	82	580611	wgEncodeOpenChromDnaseGm19238AlnAllReps.30000000.hotspot.twopass.fdr0.01.merge.pks.bed	GM19238	blood	peaks	Peaks
264	1e-07	6.30355	0.116686	7	11940	54	580611	wgEncodeOpenChromDnaseGm19238AlnAllReps.30000000.hotspot.twopass.fdr0.01.merge.pks.bed	GM19238	blood	peaks	Peaks
264	1e-08	5.11867	0.398406	4	11940	38	580611	wgEncodeOpenChromDnaseGm19238AlnAllReps.30000000.hotspot.twopass.fdr0.01.merge.pks.bed	GM19238	blood	peaks	Peaks
265	0.01	1.89735	-1	507	10005	15507	580611	wgEncodeOpenChromDnaseGm19239AlnAllReps.30000000.hotspot.twopass.fdr0.01.merge.pks.bed	GM19239	blood	peaks	Peaks
265	0.0001	4.15205	0.0055816	43	10005	601	580611	wgEncodeOpenChromDnaseGm19239AlnAllReps.30000000.hotspot.twopass.fdr0.01.merge.pks.bed	GM19239	blood	peaks	Peaks
265	1e-05	4.79604	0.227273	10	10005	121	580611	wgEncodeOpenChromDnaseGm19239AlnAllReps.30000000.hotspot.twopass.fdr0.01.merge.pks.bed	GM19239	blood	peaks	Peaks
265	1e-06	4.95396	0.269542	7	10005	82	580611	wgEncodeOpenChromDnaseGm19239AlnAllReps.30000000.hotspot.twopass.fdr0.01.merge.pks.bed	GM19239	blood	peaks	Peaks
265	1e-07	5.37334	0.316456	5	10005	54	580611	wgEncodeOpenChromDnaseGm19239AlnAllReps.30000000.hotspot.twopass.fdr0.01.merge.pks.bed	GM19239	blood	peaks	Peaks
265	1e-08	3.05432	0.847458	2	10005	38	580611	wgEncodeOpenChromDnaseGm19239AlnAllReps.30000000.hotspot.twopass.fdr0.01.merge.pks.bed	GM19239	blood	peaks	Peaks
266	0.01	1.84595	-1	706	14320	15507	580611	wgEncodeOpenChromDnaseGm19240AlnAllReps.30000000.hotspot.twopass.fdr0.01.merge.pks.bed	GM19240	blood	peaks	Peaks
266	0.0001	3.57556	0.0343643	53	14320	601	580611	wgEncodeOpenChromDnaseGm19240AlnAllReps.30000000.hotspot.twopass.fdr0.01.merge.pks.bed	GM19240	blood	peaks	Peaks
266	1e-05	3.68595	0.561798	11	14320	121	580611	wgEncodeOpenChromDnaseGm19240AlnAllReps.30000000.hotspot.twopass.fdr0.01.merge.pks.bed	GM19240	blood	peaks	Peaks
266	1e-06	3.95565	0.512821	8	14320	82	580611	wgEncodeOpenChromDnaseGm19240AlnAllReps.30000000.hotspot.twopass.fdr0.01.merge.pks.bed	GM19240	blood	peaks	Peaks
266	1e-07	3.75421	0.613497	5	14320	54	580611	wgEncodeOpenChromDnaseGm19240AlnAllReps.30000000.hotspot.twopass.fdr0.01.merge.pks.bed	GM19240	blood	peaks	Peaks
266	1e-08	3.20096	0.806452	3	14320	38	580611	wgEncodeOpenChromDnaseGm19240AlnAllReps.30000000.hotspot.twopass.fdr0.01.merge.pks.bed	GM19240	blood	peaks	Peaks
267	0.01	1.8869	-1	669	13275	15507	580611	wgEncodeOpenChromDnaseH9esAlnAllReps.30000000.hotspot.twopass.fdr0.01.merge.pks.bed	H9ES	es_cell	peaks	Peaks
267	0.0001	4.29367	0.000232837	59	13275	601	580611	wgEncodeOpenChromDnaseH9esAlnAllReps.30000000.hotspot.twopass.fdr0.01.merge.pks.bed	H9ES	es_cell	peaks	Peaks
267	1e-05	6.14489	0.0159388	17	13275	121	580611	wgEncodeOpenChromDnaseH9esAlnAllReps.30000000.hotspot.twopass.fdr0.01.merge.pks.bed	H9ES	es_cell	peaks	Peaks
267	1e-06	6.93394	0.0177336	13	13275	82	580611	wgEncodeOpenChromDnaseH9esAlnAllReps.30000000.hotspot.twopass.fdr0.01.merge.pks.bed	H9ES	es_cell	peaks	Peaks
267	1e-07	8.09948	0.019216	10	13275	54	580611	wgEncodeOpenChromDnaseH9esAlnAllReps.30000000.hotspot.twopass.fdr0.01.merge.pks.bed	H9ES	es_cell	peaks	Peaks
267	1e-08	6.90587	0.155039	6	13275	38	580611	wgEncodeOpenChromDnaseH9esAlnAllReps.30000000.hotspot.twopass.fdr0.01.merge.pks.bed	H9ES	es_cell	peaks	Peaks
268	0.01	2.04657	-1	495	9056	15507	580611	wgEncodeOpenChromDnaseHelas3Ifna4hAlnAllReps.30000000.hotspot.twopass.fdr0.01.merge.pks.bed	HeLa-S3	cervix	peaks	Peaks
268	0.0001	4.16044	0.0134084	39	9056	601	580611	wgEncodeOpenChromDnaseHelas3Ifna4hAlnAllReps.30000000.hotspot.twopass.fdr0.01.merge.pks.bed	HeLa-S3	cervix	peaks	Peaks
268	1e-05	4.2389	0.492611	8	9056	121	580611	wgEncodeOpenChromDnaseHelas3Ifna4hAlnAllReps.30000000.hotspot.twopass.fdr0.01.merge.pks.bed	HeLa-S3	cervix	peaks	Peaks
268	1e-06	6.25497	0.121507	8	9056	82	580611	wgEncodeOpenChromDnaseHelas3Ifna4hAlnAllReps.30000000.hotspot.twopass.fdr0.01.merge.pks.bed	HeLa-S3	cervix	peaks	Peaks
268	1e-07	5.93643	0.2457	5	9056	54	580611	wgEncodeOpenChromDnaseHelas3Ifna4hAlnAllReps.30000000.hotspot.twopass.fdr0.01.merge.pks.bed	HeLa-S3	cervix	peaks	Peaks
268	1e-08	5.06158	0.546448	3	9056	38	580611	wgEncodeOpenChromDnaseHelas3Ifna4hAlnAllReps.30000000.hotspot.twopass.fdr0.01.merge.pks.bed	HeLa-S3	cervix	peaks	Peaks
269	0.01	1.78685	-1	610	12782	15507	580611	wgEncodeOpenChromDnaseHepatocytesAlnAllReps.30000000.hotspot.twopass.fdr0.01.merge.pks.bed	Hepatocytes	liver	peaks	Peaks
269	0.0001	2.87207	0.348432	38	12782	601	580611	wgEncodeOpenChromDnaseHepatocytesAlnAllReps.30000000.hotspot.twopass.fdr0.01.merge.pks.bed	Hepatocytes	liver	peaks	Peaks
269	1e-05	4.12946	0.35461	11	12782	121	580611	wgEncodeOpenChromDnaseHepatocytesAlnAllReps.30000000.hotspot.twopass.fdr0.01.merge.pks.bed	Hepatocytes	liver	peaks	Peaks
269	1e-06	4.98557	0.191939	9	12782	82	580611	wgEncodeOpenChromDnaseHepatocytesAlnAllReps.30000000.hotspot.twopass.fdr0.01.merge.pks.bed	Hepatocytes	liver	peaks	Peaks
269	1e-07	5.04712	0.333333	6	12782	54	580611	wgEncodeOpenChromDnaseHepatocytesAlnAllReps.30000000.hotspot.twopass.fdr0.01.merge.pks.bed	Hepatocytes	liver	peaks	Peaks
269	1e-08	4.78149	0.520833	4	12782	38	580611	wgEncodeOpenChromDnaseHepatocytesAlnAllReps.30000000.hotspot.twopass.fdr0.01.merge.pks.bed	Hepatocytes	liver	peaks	Peaks
270	0.01	1.90566	-1	545	10708	15507	580611	wgEncodeOpenChromDnaseHpde6e6e7AlnAllReps.30000000.hotspot.twopass.fdr0.01.merge.pks.bed	HPDE6-E6E7	pancreatic_duct	peaks	Peaks
270	0.0001	4.60122	0.000372981	51	10708	601	580611	wgEncodeOpenChromDnaseHpde6e6e7AlnAllReps.30000000.hotspot.twopass.fdr0.01.merge.pks.bed	HPDE6-E6E7	pancreatic_duct	peaks	Peaks
270	1e-05	6.27364	0.0336361	14	10708	121	580611	wgEncodeOpenChromDnaseHpde6e6e7AlnAllReps.30000000.hotspot.twopass.fdr0.01.merge.pks.bed	HPDE6-E6E7	pancreatic_duct	peaks	Peaks
270	1e-06	6.61246	0.059952	10	10708	82	580611	wgEncodeOpenChromDnaseHpde6e6e7AlnAllReps.30000000.hotspot.twopass.fdr0.01.merge.pks.bed	HPDE6-E6E7	pancreatic_duct	peaks	Peaks
270	1e-07	7.0288	0.13089	7	10708	54	580611	wgEncodeOpenChromDnaseHpde6e6e7AlnAllReps.30000000.hotspot.twopass.fdr0.01.merge.pks.bed	HPDE6-E6E7	pancreatic_duct	peaks	Peaks
270	1e-08	8.5614	0.102041	6	10708	38	580611	wgEncodeOpenChromDnaseHpde6e6e7AlnAllReps.30000000.hotspot.twopass.fdr0.01.merge.pks.bed	HPDE6-E6E7	pancreatic_duct	peaks	Peaks
271	0.01	2.0197	-1	535	9918	15507	580611	wgEncodeOpenChromDnaseHtr8AlnAllReps.30000000.hotspot.twopass.fdr0.01.merge.pks.bed	HTR8svn	blastula	peaks	Peaks
271	0.0001	4.18847	0.00858074	43	9918	601	580611	wgEncodeOpenChromDnaseHtr8AlnAllReps.30000000.hotspot.twopass.fdr0.01.merge.pks.bed	HTR8svn	blastula	peaks	Peaks
271	1e-05	3.87049	0.564972	8	9918	121	580611	wgEncodeOpenChromDnaseHtr8AlnAllReps.30000000.hotspot.twopass.fdr0.01.merge.pks.bed	HTR8svn	blastula	peaks	Peaks
271	1e-06	4.2835	0.529101	6	9918	82	580611	wgEncodeOpenChromDnaseHtr8AlnAllReps.30000000.hotspot.twopass.fdr0.01.merge.pks.bed	HTR8svn	blastula	peaks	Peaks
271	1e-07	5.42048	0.344828	5	9918	54	580611	wgEncodeOpenChromDnaseHtr8AlnAllReps.30000000.hotspot.twopass.fdr0.01.merge.pks.bed	HTR8svn	blastula	peaks	Peaks
271	1e-08	4.62167	0.621118	3	9918	38	580611	wgEncodeOpenChromDnaseHtr8AlnAllReps.30000000.hotspot.twopass.fdr0.01.merge.pks.bed	HTR8svn	blastula	peaks	Peaks
272	0.01	1.76886	-1	658	13928	15507	580611	wgEncodeOpenChromDnaseHuh75AlnAllReps.30000000.hotspot.twopass.fdr0.01.merge.pks.bed	Huh-7.5	liver	peaks	Peaks
272	0.0001	3.32938	0.0724638	48	13928	601	580611	wgEncodeOpenChromDnaseHuh75AlnAllReps.30000000.hotspot.twopass.fdr0.01.merge.pks.bed	Huh-7.5	liver	peaks	Peaks
272	1e-05	4.13421	0.406504	12	13928	121	580611	wgEncodeOpenChromDnaseHuh75AlnAllReps.30000000.hotspot.twopass.fdr0.01.merge.pks.bed	Huh-7.5	liver	peaks	Peaks
272	1e-06	5.08373	0.164204	10	13928	82	580611	wgEncodeOpenChromDnaseHuh75AlnAllReps.30000000.hotspot.twopass.fdr0.01.merge.pks.bed	Huh-7.5	liver	peaks	Peaks
272	1e-07	6.17579	0.164745	8	13928	54	580611	wgEncodeOpenChromDnaseHuh75AlnAllReps.30000000.hotspot.twopass.fdr0.01.merge.pks.bed	Huh-7.5	liver	peaks	Peaks
272	1e-08	6.5821	0.188679	6	13928	38	580611	wgEncodeOpenChromDnaseHuh75AlnAllReps.30000000.hotspot.twopass.fdr0.01.merge.pks.bed	Huh-7.5	liver	peaks	Peaks
273	0.01	1.92321	-1	602	11720	15507	580611	wgEncodeOpenChromDnaseHuh7AlnAllReps.30000000.hotspot.twopass.fdr0.01.merge.pks.bed	Huh-7	liver	peaks	Peaks
273	0.0001	4.12148	0.00267265	50	11720	601	580611	wgEncodeOpenChromDnaseHuh7AlnAllReps.30000000.hotspot.twopass.fdr0.01.merge.pks.bed	Huh-7	liver	peaks	Peaks
273	1e-05	5.3225	0.0959693	13	11720	121	580611	wgEncodeOpenChromDnaseHuh7AlnAllReps.30000000.hotspot.twopass.fdr0.01.merge.pks.bed	Huh-7	liver	peaks	Peaks
273	1e-06	6.04149	0.0821018	10	11720	82	580611	wgEncodeOpenChromDnaseHuh7AlnAllReps.30000000.hotspot.twopass.fdr0.01.merge.pks.bed	Huh-7	liver	peaks	Peaks
273	1e-07	8.2567	0.0225938	9	11720	54	580611	wgEncodeOpenChromDnaseHuh7AlnAllReps.30000000.hotspot.twopass.fdr0.01.merge.pks.bed	Huh-7	liver	peaks	Peaks
273	1e-08	9.12582	0.055991	7	11720	38	580611	wgEncodeOpenChromDnaseHuh7AlnAllReps.30000000.hotspot.twopass.fdr0.01.merge.pks.bed	Huh-7	liver	peaks	Peaks
274	0.01	1.80935	-1	845	17486	15507	580611	wgEncodeOpenChromDnaseIpsAlnAllReps.30000000.hotspot.twopass.fdr0.01.merge.pks.bed	iPS	ips_cell	peaks	Peaks
274	0.0001	3.5359	0.00402285	64	17486	601	580611	wgEncodeOpenChromDnaseIpsAlnAllReps.30000000.hotspot.twopass.fdr0.01.merge.pks.bed	iPS	ips_cell	peaks	Peaks
274	1e-05	4.39066	0.136612	16	17486	121	580611	wgEncodeOpenChromDnaseIpsAlnAllReps.30000000.hotspot.twopass.fdr0.01.merge.pks.bed	iPS	ips_cell	peaks	Peaks
274	1e-06	4.45424	0.18797	11	17486	82	580611	wgEncodeOpenChromDnaseIpsAlnAllReps.30000000.hotspot.twopass.fdr0.01.merge.pks.bed	iPS	ips_cell	peaks	Peaks
274	1e-07	4.91916	0.175131	8	17486	54	580611	wgEncodeOpenChromDnaseIpsAlnAllReps.30000000.hotspot.twopass.fdr0.01.merge.pks.bed	iPS	ips_cell	peaks	Peaks
274	1e-08	5.24279	0.289017	6	17486	38	580611	wgEncodeOpenChromDnaseIpsAlnAllReps.30000000.hotspot.twopass.fdr0.01.merge.pks.bed	iPS	ips_cell	peaks	Peaks
275	0.01	1.88766	-1	576	11425	15507	580611	wgEncodeOpenChromDnaseLncapAndroAlnAllReps.30000000.hotspot.twopass.fdr0.01.merge.pks.bed	LNCaP	prostate	peaks	Peaks
275	0.0001	3.97422	0.00525679	47	11425	601	580611	wgEncodeOpenChromDnaseLncapAndroAlnAllReps.30000000.hotspot.twopass.fdr0.01.merge.pks.bed	LNCaP	prostate	peaks	Peaks
275	1e-05	5.03993	0.124533	12	11425	121	580611	wgEncodeOpenChromDnaseLncapAndroAlnAllReps.30000000.hotspot.twopass.fdr0.01.merge.pks.bed	LNCaP	prostate	peaks	Peaks
275	1e-06	5.57773	0.114811	9	11425	82	580611	wgEncodeOpenChromDnaseLncapAndroAlnAllReps.30000000.hotspot.twopass.fdr0.01.merge.pks.bed	LNCaP	prostate	peaks	Peaks
275	1e-07	6.58769	0.112994	7	11425	54	580611	wgEncodeOpenChromDnaseLncapAndroAlnAllReps.30000000.hotspot.twopass.fdr0.01.merge.pks.bed	LNCaP	prostate	peaks	Peaks
275	1e-08	8.02411	0.0783085	6	11425	38	580611	wgEncodeOpenChromDnaseLncapAndroAlnAllReps.30000000.hotspot.twopass.fdr0.01.merge.pks.bed	LNCaP	prostate	peaks	Peaks
276	0.01	1.87049	-1	583	11670	15507	580611	wgEncodeOpenChromDnaseMcf7HypoxlacAlnAllReps.30000000.hotspot.twopass.fdr0.01.merge.pks.bed	MCF-7	breast	peaks	Peaks
276	0.0001	3.80801	0.0153139	46	11670	601	580611	wgEncodeOpenChromDnaseMcf7HypoxlacAlnAllReps.30000000.hotspot.twopass.fdr0.01.merge.pks.bed	MCF-7	breast	peaks	Peaks
276	1e-05	2.87824	0.8	7	11670	121	580611	wgEncodeOpenChromDnaseMcf7HypoxlacAlnAllReps.30000000.hotspot.twopass.fdr0.01.merge.pks.bed	MCF-7	breast	peaks	Peaks
276	1e-06	4.24716	0.434783	7	11670	82	580611	wgEncodeOpenChromDnaseMcf7HypoxlacAlnAllReps.30000000.hotspot.twopass.fdr0.01.merge.pks.bed	MCF-7	breast	peaks	Peaks
276	1e-07	3.68537	0.628931	4	11670	54	580611	wgEncodeOpenChromDnaseMcf7HypoxlacAlnAllReps.30000000.hotspot.twopass.fdr0.01.merge.pks.bed	MCF-7	breast	peaks	Peaks
276	1e-08	3.92782	0.724638	3	11670	38	580611	wgEncodeOpenChromDnaseMcf7HypoxlacAlnAllReps.30000000.hotspot.twopass.fdr0.01.merge.pks.bed	MCF-7	breast	peaks	Peaks
277	0.01	1.86652	-1	871	17472	15507	580611	wgEncodeOpenChromDnaseMedulloAlnAllReps.30000000.hotspot.twopass.fdr0.01.merge.pks.bed	Medullo	brain	peaks	Peaks
277	0.0001	3.70461	0.0018953	67	17472	601	580611	wgEncodeOpenChromDnaseMedulloAlnAllReps.30000000.hotspot.twopass.fdr0.01.merge.pks.bed	Medullo	brain	peaks	Peaks
277	1e-05	4.11954	0.290698	15	17472	121	580611	wgEncodeOpenChromDnaseMedulloAlnAllReps.30000000.hotspot.twopass.fdr0.01.merge.pks.bed	Medullo	brain	peaks	Peaks
277	1e-06	5.26832	0.102041	13	17472	82	580611	wgEncodeOpenChromDnaseMedulloAlnAllReps.30000000.hotspot.twopass.fdr0.01.merge.pks.bed	Medullo	brain	peaks	Peaks
277	1e-07	5.53849	0.167785	9	17472	54	580611	wgEncodeOpenChromDnaseMedulloAlnAllReps.30000000.hotspot.twopass.fdr0.01.merge.pks.bed	Medullo	brain	peaks	Peaks
277	1e-08	6.12149	0.226244	7	17472	38	580611	wgEncodeOpenChromDnaseMedulloAlnAllReps.30000000.hotspot.twopass.fdr0.01.merge.pks.bed	Medullo	brain	peaks	Peaks
278	0.01	1.93272	-1	1103	21368	15507	580611	wgEncodeOpenChromDnaseMelanoAlnAllReps.30000000.hotspot.twopass.fdr0.01.merge.pks.bed	Melano	skin	peaks	Peaks
278	0.0001	3.97859	0.000144601	88	21368	601	580611	wgEncodeOpenChromDnaseMelanoAlnAllReps.30000000.hotspot.twopass.fdr0.01.merge.pks.bed	Melano	skin	peaks	Peaks
278	1e-05	6.28773	0.00232374	28	21368	121	580611	wgEncodeOpenChromDnaseMelanoAlnAllReps.30000000.hotspot.twopass.fdr0.01.merge.pks.bed	Melano	skin	peaks	Peaks
278	1e-06	6.62731	0.00873362	20	21368	82	580611	wgEncodeOpenChromDnaseMelanoAlnAllReps.30000000.hotspot.twopass.fdr0.01.merge.pks.bed	Melano	skin	peaks	Peaks
278	1e-07	7.54777	0.00958773	15	21368	54	580611	wgEncodeOpenChromDnaseMelanoAlnAllReps.30000000.hotspot.twopass.fdr0.01.merge.pks.bed	Melano	skin	peaks	Peaks
278	1e-08	7.86557	0.0381388	11	21368	38	580611	wgEncodeOpenChromDnaseMelanoAlnAllReps.30000000.hotspot.twopass.fdr0.01.merge.pks.bed	Melano	skin	peaks	Peaks
279	0.01	2.0263	-1	703	12990	15507	580611	wgEncodeOpenChromDnaseMyometrAlnAllReps.30000000.hotspot.twopass.fdr0.01.merge.pks.bed	Myometr	myometrium	peaks	Peaks
279	0.0001	4.23913	0.000664792	57	12990	601	580611	wgEncodeOpenChromDnaseMyometrAlnAllReps.30000000.hotspot.twopass.fdr0.01.merge.pks.bed	Myometr	myometrium	peaks	Peaks
279	1e-05	5.54092	0.0755287	15	12990	121	580611	wgEncodeOpenChromDnaseMyometrAlnAllReps.30000000.hotspot.twopass.fdr0.01.merge.pks.bed	Myometr	myometrium	peaks	Peaks
279	1e-06	5.99591	0.0937207	11	12990	82	580611	wgEncodeOpenChromDnaseMyometrAlnAllReps.30000000.hotspot.twopass.fdr0.01.merge.pks.bed	Myometr	myometrium	peaks	Peaks
279	1e-07	9.1049	0.00592768	11	12990	54	580611	wgEncodeOpenChromDnaseMyometrAlnAllReps.30000000.hotspot.twopass.fdr0.01.merge.pks.bed	Myometr	myometrium	peaks	Peaks
279	1e-08	9.40985	0.0276549	8	12990	38	580611	wgEncodeOpenChromDnaseMyometrAlnAllReps.30000000.hotspot.twopass.fdr0.01.merge.pks.bed	Myometr	myometrium	peaks	Peaks
280	0.01	1.65529	-1	1238	28003	15507	580611	wgEncodeOpenChromDnaseOsteoblAlnAllReps.30000000.hotspot.twopass.fdr0.01.merge.pks.bed	Osteobl	bone	peaks	Peaks
280	0.0001	3.3809	0.00081082	98	28003	601	580611	wgEncodeOpenChromDnaseOsteoblAlnAllReps.30000000.hotspot.twopass.fdr0.01.merge.pks.bed	Osteobl	bone	peaks	Peaks
280	1e-05	4.96928	0.0104156	29	28003	121	580611	wgEncodeOpenChromDnaseOsteoblAlnAllReps.30000000.hotspot.twopass.fdr0.01.merge.pks.bed	Osteobl	bone	peaks	Peaks
280	1e-06	4.80419	0.0692521	19	28003	82	580611	wgEncodeOpenChromDnaseOsteoblAlnAllReps.30000000.hotspot.twopass.fdr0.01.merge.pks.bed	Osteobl	bone	peaks	Peaks
280	1e-07	4.99149	0.15674	13	28003	54	580611	wgEncodeOpenChromDnaseOsteoblAlnAllReps.30000000.hotspot.twopass.fdr0.01.merge.pks.bed	Osteobl	bone	peaks	Peaks
280	1e-08	4.91066	0.307692	9	28003	38	580611	wgEncodeOpenChromDnaseOsteoblAlnAllReps.30000000.hotspot.twopass.fdr0.01.merge.pks.bed	Osteobl	bone	peaks	Peaks
281	0.01	2.00095	-1	837	15662	15507	580611	wgEncodeOpenChromDnasePanisdAlnAllReps.30000000.hotspot.twopass.fdr0.01.merge.pks.bed	PanIsletD	pancreas	peaks	Peaks
281	0.0001	4.13274	0.000359966	67	15662	601	580611	wgEncodeOpenChromDnasePanisdAlnAllReps.30000000.hotspot.twopass.fdr0.01.merge.pks.bed	PanIsletD	pancreas	peaks	Peaks
281	1e-05	5.51474	0.0465549	18	15662	121	580611	wgEncodeOpenChromDnasePanisdAlnAllReps.30000000.hotspot.twopass.fdr0.01.merge.pks.bed	PanIsletD	pancreas	peaks	Peaks
281	1e-06	5.87716	0.0585138	13	15662	82	580611	wgEncodeOpenChromDnasePanisdAlnAllReps.30000000.hotspot.twopass.fdr0.01.merge.pks.bed	PanIsletD	pancreas	peaks	Peaks
281	1e-07	7.55157	0.0258598	11	15662	54	580611	wgEncodeOpenChromDnasePanisdAlnAllReps.30000000.hotspot.twopass.fdr0.01.merge.pks.bed	PanIsletD	pancreas	peaks	Peaks
281	1e-08	7.80449	0.0640615	8	15662	38	580611	wgEncodeOpenChromDnasePanisdAlnAllReps.30000000.hotspot.twopass.fdr0.01.merge.pks.bed	PanIsletD	pancreas	peaks	Peaks
282	0.01	1.91073	-1	722	14148	15507	580611	wgEncodeOpenChromDnasePanisletsAlnAllReps.30000000.hotspot.twopass.fdr0.01.merge.pks.bed	PanIslets	pancreas	peaks	Peaks
282	0.0001	4.02873	0.000800115	59	14148	601	580611	wgEncodeOpenChromDnasePanisletsAlnAllReps.30000000.hotspot.twopass.fdr0.01.merge.pks.bed	PanIslets	pancreas	peaks	Peaks
282	1e-05	7.12236	0.00115705	21	14148	121	580611	wgEncodeOpenChromDnasePanisletsAlnAllReps.30000000.hotspot.twopass.fdr0.01.merge.pks.bed	PanIslets	pancreas	peaks	Peaks
282	1e-06	8.00749	0.00137265	16	14148	82	580611	wgEncodeOpenChromDnasePanisletsAlnAllReps.30000000.hotspot.twopass.fdr0.01.merge.pks.bed	PanIslets	pancreas	peaks	Peaks
282	1e-07	9.87961	0.000679685	13	14148	54	580611	wgEncodeOpenChromDnasePanisletsAlnAllReps.30000000.hotspot.twopass.fdr0.01.merge.pks.bed	PanIslets	pancreas	peaks	Peaks
282	1e-08	11.8795	0.000651878	11	14148	38	580611	wgEncodeOpenChromDnasePanisletsAlnAllReps.30000000.hotspot.twopass.fdr0.01.merge.pks.bed	PanIslets	pancreas	peaks	Peaks
283	0.01	1.79533	-1	994	20730	15507	580611	wgEncodeOpenChromDnasePhteAlnAllReps.30000000.hotspot.twopass.fdr0.01.merge.pks.bed	pHTE	epithelium	peaks	Peaks
283	0.0001	3.49521	0.00479317	75	20730	601	580611	wgEncodeOpenChromDnasePhteAlnAllReps.30000000.hotspot.twopass.fdr0.01.merge.pks.bed	pHTE	epithelium	peaks	Peaks
283	1e-05	6.48125	0.000314505	28	20730	121	580611	wgEncodeOpenChromDnasePhteAlnAllReps.30000000.hotspot.twopass.fdr0.01.merge.pks.bed	pHTE	epithelium	peaks	Peaks
283	1e-06	7.85597	6.2e-05	23	20730	82	580611	wgEncodeOpenChromDnasePhteAlnAllReps.30000000.hotspot.twopass.fdr0.01.merge.pks.bed	pHTE	epithelium	peaks	Peaks
283	1e-07	8.29874	0.000748352	16	20730	54	580611	wgEncodeOpenChromDnasePhteAlnAllReps.30000000.hotspot.twopass.fdr0.01.merge.pks.bed	pHTE	epithelium	peaks	Peaks
283	1e-08	8.84471	0.00392542	12	20730	38	580611	wgEncodeOpenChromDnasePhteAlnAllReps.30000000.hotspot.twopass.fdr0.01.merge.pks.bed	pHTE	epithelium	peaks	Peaks
284	0.01	1.99141	-1	847	15925	15507	580611	wgEncodeOpenChromDnaseProgfibAlnAllReps.30000000.hotspot.twopass.fdr0.01.merge.pks.bed	ProgFib	skin	peaks	Peaks
284	0.0001	4.61047	0	76	15925	601	580611	wgEncodeOpenChromDnaseProgfibAlnAllReps.30000000.hotspot.twopass.fdr0.01.merge.pks.bed	ProgFib	skin	peaks	Peaks
284	1e-05	6.32761	0.00357041	21	15925	121	580611	wgEncodeOpenChromDnaseProgfibAlnAllReps.30000000.hotspot.twopass.fdr0.01.merge.pks.bed	ProgFib	skin	peaks	Peaks
284	1e-06	5.7801	0.0593472	13	15925	82	580611	wgEncodeOpenChromDnaseProgfibAlnAllReps.30000000.hotspot.twopass.fdr0.01.merge.pks.bed	ProgFib	skin	peaks	Peaks
284	1e-07	6.75168	0.0517331	10	15925	54	580611	wgEncodeOpenChromDnaseProgfibAlnAllReps.30000000.hotspot.twopass.fdr0.01.merge.pks.bed	ProgFib	skin	peaks	Peaks
284	1e-08	6.71615	0.147493	7	15925	38	580611	wgEncodeOpenChromDnaseProgfibAlnAllReps.30000000.hotspot.twopass.fdr0.01.merge.pks.bed	ProgFib	skin	peaks	Peaks
285	0.01	1.97395	-1	656	12443	15507	580611	wgEncodeOpenChromDnaseStellateAlnAllReps.30000000.hotspot.twopass.fdr0.01.merge.pks.bed	Stellate	liver	peaks	Peaks
285	0.0001	4.96896	0	64	12443	601	580611	wgEncodeOpenChromDnaseStellateAlnAllReps.30000000.hotspot.twopass.fdr0.01.merge.pks.bed	Stellate	liver	peaks	Peaks
285	1e-05	8.0983	0.000241393	21	12443	121	580611	wgEncodeOpenChromDnaseStellateAlnAllReps.30000000.hotspot.twopass.fdr0.01.merge.pks.bed	Stellate	liver	peaks	Peaks
285	1e-06	7.96662	0.00399074	14	12443	82	580611	wgEncodeOpenChromDnaseStellateAlnAllReps.30000000.hotspot.twopass.fdr0.01.merge.pks.bed	Stellate	liver	peaks	Peaks
285	1e-07	9.50515	0.0036245	11	12443	54	580611	wgEncodeOpenChromDnaseStellateAlnAllReps.30000000.hotspot.twopass.fdr0.01.merge.pks.bed	Stellate	liver	peaks	Peaks
285	1e-08	9.82351	0.0177557	8	12443	38	580611	wgEncodeOpenChromDnaseStellateAlnAllReps.30000000.hotspot.twopass.fdr0.01.merge.pks.bed	Stellate	liver	peaks	Peaks
286	0.01	1.97097	-1	597	11341	15507	580611	wgEncodeOpenChromDnaseT47dAlnAllReps.30000000.hotspot.twopass.fdr0.01.merge.pks.bed	T-47D	breast	peaks	Peaks
286	0.0001	3.66292	0.0471698	43	11341	601	580611	wgEncodeOpenChromDnaseT47dAlnAllReps.30000000.hotspot.twopass.fdr0.01.merge.pks.bed	T-47D	breast	peaks	Peaks
286	1e-05	7.19279	0.00636132	17	11341	121	580611	wgEncodeOpenChromDnaseT47dAlnAllReps.30000000.hotspot.twopass.fdr0.01.merge.pks.bed	T-47D	breast	peaks	Peaks
286	1e-06	8.74074	0.0018017	14	11341	82	580611	wgEncodeOpenChromDnaseT47dAlnAllReps.30000000.hotspot.twopass.fdr0.01.merge.pks.bed	T-47D	breast	peaks	Peaks
286	1e-07	9.48069	0.00943752	10	11341	54	580611	wgEncodeOpenChromDnaseT47dAlnAllReps.30000000.hotspot.twopass.fdr0.01.merge.pks.bed	T-47D	breast	peaks	Peaks
286	1e-08	9.4308	0.0367377	7	11341	38	580611	wgEncodeOpenChromDnaseT47dAlnAllReps.30000000.hotspot.twopass.fdr0.01.merge.pks.bed	T-47D	breast	peaks	Peaks
287	0.01	1.94987	-1	618	11867	15507	580611	wgEncodeOpenChromDnaseUrotsaAlnAllReps.30000000.hotspot.twopass.fdr0.01.merge.pks.bed	Urothelia	urothelium	peaks	Peaks
287	0.0001	4.07043	0.00456558	50	11867	601	580611	wgEncodeOpenChromDnaseUrotsaAlnAllReps.30000000.hotspot.twopass.fdr0.01.merge.pks.bed	Urothelia	urothelium	peaks	Peaks
287	1e-05	6.06527	0.0363901	15	11867	121	580611	wgEncodeOpenChromDnaseUrotsaAlnAllReps.30000000.hotspot.twopass.fdr0.01.merge.pks.bed	Urothelia	urothelium	peaks	Peaks
287	1e-06	7.15998	0.0222618	12	11867	82	580611	wgEncodeOpenChromDnaseUrotsaAlnAllReps.30000000.hotspot.twopass.fdr0.01.merge.pks.bed	Urothelia	urothelium	peaks	Peaks
287	1e-07	7.24837	0.077101	8	11867	54	580611	wgEncodeOpenChromDnaseUrotsaAlnAllReps.30000000.hotspot.twopass.fdr0.01.merge.pks.bed	Urothelia	urothelium	peaks	Peaks
287	1e-08	7.72524	0.126422	6	11867	38	580611	wgEncodeOpenChromDnaseUrotsaAlnAllReps.30000000.hotspot.twopass.fdr0.01.merge.pks.bed	Urothelia	urothelium	peaks	Peaks
288	0.01	1.87105	-1	719	14388	15507	580611	wgEncodeOpenChromDnaseUrotsaUt189AlnAllReps.30000000.hotspot.twopass.fdr0.01.merge.pks.bed	Urothelia	urothelium	peaks	Peaks
288	0.0001	4.63297	1e-06	69	14388	601	580611	wgEncodeOpenChromDnaseUrotsaUt189AlnAllReps.30000000.hotspot.twopass.fdr0.01.merge.pks.bed	Urothelia	urothelium	peaks	Peaks
288	1e-05	8.67107	5e-06	26	14388	121	580611	wgEncodeOpenChromDnaseUrotsaUt189AlnAllReps.30000000.hotspot.twopass.fdr0.01.merge.pks.bed	Urothelia	urothelium	peaks	Peaks
288	1e-06	10.3345	7e-06	21	14388	82	580611	wgEncodeOpenChromDnaseUrotsaUt189AlnAllReps.30000000.hotspot.twopass.fdr0.01.merge.pks.bed	Urothelia	urothelium	peaks	Peaks
288	1e-07	10.4621	0.00047586	14	14388	54	580611	wgEncodeOpenChromDnaseUrotsaUt189AlnAllReps.30000000.hotspot.twopass.fdr0.01.merge.pks.bed	Urothelia	urothelium	peaks	Peaks
288	1e-08	11.6814	0.00121979	11	14388	38	580611	wgEncodeOpenChromDnaseUrotsaUt189AlnAllReps.30000000.hotspot.twopass.fdr0.01.merge.pks.bed	Urothelia	urothelium	peaks	Peaks
289	0.01	1.99682	-1	654	12263	15507	580611	WI_38-DS14315.hotspot.twopass.fdr0.01.merge.pks.bed	WI-38	embryonic_lung	peaks	Peaks
289	0.0001	4.648	3.8e-05	59	12263	601	580611	WI_38-DS14315.hotspot.twopass.fdr0.01.merge.pks.bed	WI-38	embryonic_lung	peaks	Peaks
289	1e-05	5.86941	0.0565291	15	12263	121	580611	WI_38-DS14315.hotspot.twopass.fdr0.01.merge.pks.bed	WI-38	embryonic_lung	peaks	Peaks
289	1e-06	6.35137	0.0748503	11	12263	82	580611	WI_38-DS14315.hotspot.twopass.fdr0.01.merge.pks.bed	WI-38	embryonic_lung	peaks	Peaks
289	1e-07	7.8911	0.0479386	9	12263	54	580611	WI_38-DS14315.hotspot.twopass.fdr0.01.merge.pks.bed	WI-38	embryonic_lung	peaks	Peaks
289	1e-08	8.72174	0.0777001	7	12263	38	580611	WI_38-DS14315.hotspot.twopass.fdr0.01.merge.pks.bed	WI-38	embryonic_lung	peaks	Peaks
290	0.01	1.9373	-1	768	14843	15507	580611	WI_38_TAM-DS14323.hotspot.twopass.fdr0.01.merge.pks.bed	WI-38	embryonic_lung	peaks	Peaks
290	0.0001	4.49095	2.5e-05	69	14843	601	580611	WI_38_TAM-DS14323.hotspot.twopass.fdr0.01.merge.pks.bed	WI-38	embryonic_lung	peaks	Peaks
290	1e-05	6.46559	0.00918864	20	14843	121	580611	WI_38_TAM-DS14323.hotspot.twopass.fdr0.01.merge.pks.bed	WI-38	embryonic_lung	peaks	Peaks
290	1e-06	5.72441	0.0948767	12	14843	82	580611	WI_38_TAM-DS14323.hotspot.twopass.fdr0.01.merge.pks.bed	WI-38	embryonic_lung	peaks	Peaks
290	1e-07	7.24386	0.0464468	10	14843	54	580611	WI_38_TAM-DS14323.hotspot.twopass.fdr0.01.merge.pks.bed	WI-38	embryonic_lung	peaks	Peaks
290	1e-08	7.20573	0.147493	7	14843	38	580611	WI_38_TAM-DS14323.hotspot.twopass.fdr0.01.merge.pks.bed	WI-38	embryonic_lung	peaks	Peaks
291	0.01	1.69688	-1	1766	38967	15507	580611	UW.Breast_vHMEC.ChromatinAccessibility.RM035.DS18406.twopass.merge150.wgt10.zgt2.wig	Breast_vHMEC	breast	hotspots	Hotspots
291	0.0001	3.12381	5.7e-05	126	38967	601	580611	UW.Breast_vHMEC.ChromatinAccessibility.RM035.DS18406.twopass.merge150.wgt10.zgt2.wig	Breast_vHMEC	breast	hotspots	Hotspots
291	1e-05	4.67936	0.000916271	38	38967	121	580611	UW.Breast_vHMEC.ChromatinAccessibility.RM035.DS18406.twopass.merge150.wgt10.zgt2.wig	Breast_vHMEC	breast	hotspots	Hotspots
291	1e-06	4.72441	0.00935541	26	38967	82	580611	UW.Breast_vHMEC.ChromatinAccessibility.RM035.DS18406.twopass.merge150.wgt10.zgt2.wig	Breast_vHMEC	breast	hotspots	Hotspots
291	1e-07	6.0704	0.000754797	22	38967	54	580611	UW.Breast_vHMEC.ChromatinAccessibility.RM035.DS18406.twopass.merge150.wgt10.zgt2.wig	Breast_vHMEC	breast	hotspots	Hotspots
291	1e-08	6.66582	0.0021245	17	38967	38	580611	UW.Breast_vHMEC.ChromatinAccessibility.RM035.DS18406.twopass.merge150.wgt10.zgt2.wig	Breast_vHMEC	breast	hotspots	Hotspots
292	0.01	1.68452	-1	1753	38964	15507	580611	UW.Breast_vHMEC.ChromatinAccessibility.RM035.DS18438.twopass.merge150.wgt10.zgt2.wig	Breast_vHMEC	breast	hotspots	Hotspots
292	0.0001	3.00008	0.000431777	121	38964	601	580611	UW.Breast_vHMEC.ChromatinAccessibility.RM035.DS18438.twopass.merge150.wgt10.zgt2.wig	Breast_vHMEC	breast	hotspots	Hotspots
292	1e-05	4.55657	0.0019789	37	38964	121	580611	UW.Breast_vHMEC.ChromatinAccessibility.RM035.DS18438.twopass.merge150.wgt10.zgt2.wig	Breast_vHMEC	breast	hotspots	Hotspots
292	1e-06	4.36133	0.04158	24	38964	82	580611	UW.Breast_vHMEC.ChromatinAccessibility.RM035.DS18438.twopass.merge150.wgt10.zgt2.wig	Breast_vHMEC	breast	hotspots	Hotspots
292	1e-07	5.51897	0.00545584	20	38964	54	580611	UW.Breast_vHMEC.ChromatinAccessibility.RM035.DS18438.twopass.merge150.wgt10.zgt2.wig	Breast_vHMEC	breast	hotspots	Hotspots
292	1e-08	6.2742	0.00549269	16	38964	38	580611	UW.Breast_vHMEC.ChromatinAccessibility.RM035.DS18438.twopass.merge150.wgt10.zgt2.wig	Breast_vHMEC	breast	hotspots	Hotspots
293	0.01	1.6964	-1	1331	29377	15507	580611	UW.CD14_Primary_Cells.ChromatinAccessibility.RO_01689.DS17391.twopass.merge150.wgt10.zgt2.wig	CD14_Primary_Cells	blood	hotspots	Hotspots
293	0.0001	3.48585	6e-06	106	29377	601	580611	UW.CD14_Primary_Cells.ChromatinAccessibility.RO_01689.DS17391.twopass.merge150.wgt10.zgt2.wig	CD14_Primary_Cells	blood	hotspots	Hotspots
293	1e-05	5.22688	0.000338634	32	29377	121	580611	UW.CD14_Primary_Cells.ChromatinAccessibility.RO_01689.DS17391.twopass.merge150.wgt10.zgt2.wig	CD14_Primary_Cells	blood	hotspots	Hotspots
293	1e-06	5.5436	0.00102566	23	29377	82	580611	UW.CD14_Primary_Cells.ChromatinAccessibility.RO_01689.DS17391.twopass.merge150.wgt10.zgt2.wig	CD14_Primary_Cells	blood	hotspots	Hotspots
293	1e-07	6.58805	0.000943699	18	29377	54	580611	UW.CD14_Primary_Cells.ChromatinAccessibility.RO_01689.DS17391.twopass.merge150.wgt10.zgt2.wig	CD14_Primary_Cells	blood	hotspots	Hotspots
293	1e-08	6.76141	0.00543272	13	29377	38	580611	UW.CD14_Primary_Cells.ChromatinAccessibility.RO_01689.DS17391.twopass.merge150.wgt10.zgt2.wig	CD14_Primary_Cells	blood	hotspots	Hotspots
294	0.01	1.72859	-1	1266	27422	15507	580611	UW.CD14_Primary_Cells.ChromatinAccessibility.RO_01701.DS17889.twopass.merge150.wgt10.zgt2.wig	CD14_Primary_Cells	blood	hotspots	Hotspots
294	0.0001	3.38207	7e-05	96	27422	601	580611	UW.CD14_Primary_Cells.ChromatinAccessibility.RO_01701.DS17889.twopass.merge150.wgt10.zgt2.wig	CD14_Primary_Cells	blood	hotspots	Hotspots
294	1e-05	4.89958	0.0046966	28	27422	121	580611	UW.CD14_Primary_Cells.ChromatinAccessibility.RO_01701.DS17889.twopass.merge150.wgt10.zgt2.wig	CD14_Primary_Cells	blood	hotspots	Hotspots
294	1e-06	4.90598	0.0216123	19	27422	82	580611	UW.CD14_Primary_Cells.ChromatinAccessibility.RO_01701.DS17889.twopass.merge150.wgt10.zgt2.wig	CD14_Primary_Cells	blood	hotspots	Hotspots
294	1e-07	5.88144	0.0142146	15	27422	54	580611	UW.CD14_Primary_Cells.ChromatinAccessibility.RO_01701.DS17889.twopass.merge150.wgt10.zgt2.wig	CD14_Primary_Cells	blood	hotspots	Hotspots
294	1e-08	5.57189	0.0967118	10	27422	38	580611	UW.CD14_Primary_Cells.ChromatinAccessibility.RO_01701.DS17889.twopass.merge150.wgt10.zgt2.wig	CD14_Primary_Cells	blood	hotspots	Hotspots
295	0.01	1.59786	-1	1496	35055	15507	580611	UW.CD19_Primary_Cells.ChromatinAccessibility.RO_01679.DS17186.twopass.merge150.wgt10.zgt2.wig	CD19_Primary_Cells	blood	hotspots	Hotspots
295	0.0001	3.2795	0	119	35055	601	580611	UW.CD19_Primary_Cells.ChromatinAccessibility.RO_01679.DS17186.twopass.merge150.wgt10.zgt2.wig	CD19_Primary_Cells	blood	hotspots	Hotspots
295	1e-05	4.10649	0.00420045	30	35055	121	580611	UW.CD19_Primary_Cells.ChromatinAccessibility.RO_01679.DS17186.twopass.merge150.wgt10.zgt2.wig	CD19_Primary_Cells	blood	hotspots	Hotspots
295	1e-06	4.24171	0.0109733	21	35055	82	580611	UW.CD19_Primary_Cells.ChromatinAccessibility.RO_01679.DS17186.twopass.merge150.wgt10.zgt2.wig	CD19_Primary_Cells	blood	hotspots	Hotspots
295	1e-07	4.29407	0.0648508	14	35055	54	580611	UW.CD19_Primary_Cells.ChromatinAccessibility.RO_01679.DS17186.twopass.merge150.wgt10.zgt2.wig	CD19_Primary_Cells	blood	hotspots	Hotspots
295	1e-08	3.48692	0.408163	8	35055	38	580611	UW.CD19_Primary_Cells.ChromatinAccessibility.RO_01679.DS17186.twopass.merge150.wgt10.zgt2.wig	CD19_Primary_Cells	blood	hotspots	Hotspots
296	0.01	1.6877	-1	1453	32235	15507	580611	UW.CD19_Primary_Cells.ChromatinAccessibility.RO_01689.DS17281.twopass.merge150.wgt10.zgt2.wig	CD19_Primary_Cells	blood	hotspots	Hotspots
296	0.0001	3.47649	0	116	32235	601	580611	UW.CD19_Primary_Cells.ChromatinAccessibility.RO_01689.DS17281.twopass.merge150.wgt10.zgt2.wig	CD19_Primary_Cells	blood	hotspots	Hotspots
296	1e-05	4.6146	0.000937172	31	32235	121	580611	UW.CD19_Primary_Cells.ChromatinAccessibility.RO_01689.DS17281.twopass.merge150.wgt10.zgt2.wig	CD19_Primary_Cells	blood	hotspots	Hotspots
296	1e-06	4.17347	0.0269614	19	32235	82	580611	UW.CD19_Primary_Cells.ChromatinAccessibility.RO_01689.DS17281.twopass.merge150.wgt10.zgt2.wig	CD19_Primary_Cells	blood	hotspots	Hotspots
296	1e-07	4.66973	0.0411523	14	32235	54	580611	UW.CD19_Primary_Cells.ChromatinAccessibility.RO_01689.DS17281.twopass.merge150.wgt10.zgt2.wig	CD19_Primary_Cells	blood	hotspots	Hotspots
296	1e-08	3.31797	0.568182	7	32235	38	580611	UW.CD19_Primary_Cells.ChromatinAccessibility.RO_01689.DS17281.twopass.merge150.wgt10.zgt2.wig	CD19_Primary_Cells	blood	hotspots	Hotspots
297	0.01	1.61895	-1	1525	35269	15507	580611	UW.CD19_Primary_Cells.ChromatinAccessibility.RO_01701.DS17440.twopass.merge150.wgt10.zgt2.wig	CD19_Primary_Cells	blood	hotspots	Hotspots
297	0.0001	3.31439	0	121	35269	601	580611	UW.CD19_Primary_Cells.ChromatinAccessibility.RO_01701.DS17440.twopass.merge150.wgt10.zgt2.wig	CD19_Primary_Cells	blood	hotspots	Hotspots
297	1e-05	3.67342	0.0452489	27	35269	121	580611	UW.CD19_Primary_Cells.ChromatinAccessibility.RO_01701.DS17440.twopass.merge150.wgt10.zgt2.wig	CD19_Primary_Cells	blood	hotspots	Hotspots
297	1e-06	3.61369	0.121507	18	35269	82	580611	UW.CD19_Primary_Cells.ChromatinAccessibility.RO_01701.DS17440.twopass.merge150.wgt10.zgt2.wig	CD19_Primary_Cells	blood	hotspots	Hotspots
297	1e-07	4.26802	0.0853242	14	35269	54	580611	UW.CD19_Primary_Cells.ChromatinAccessibility.RO_01701.DS17440.twopass.merge150.wgt10.zgt2.wig	CD19_Primary_Cells	blood	hotspots	Hotspots
297	1e-08	3.89898	0.251889	9	35269	38	580611	UW.CD19_Primary_Cells.ChromatinAccessibility.RO_01701.DS17440.twopass.merge150.wgt10.zgt2.wig	CD19_Primary_Cells	blood	hotspots	Hotspots
298	0.01	1.59127	-1	2034	47859	15507	580611	UW.CD20_Primary_Cells.ChromatinAccessibility.RO_01778.DS17371.twopass.merge150.wgt10.zgt2.wig	CD20_Primary_Cells	blood	hotspots	Hotspots
298	0.0001	2.92695	3e-05	145	47859	601	580611	UW.CD20_Primary_Cells.ChromatinAccessibility.RO_01778.DS17371.twopass.merge150.wgt10.zgt2.wig	CD20_Primary_Cells	blood	hotspots	Hotspots
298	1e-05	4.81257	3e-06	48	47859	121	580611	UW.CD20_Primary_Cells.ChromatinAccessibility.RO_01778.DS17371.twopass.merge150.wgt10.zgt2.wig	CD20_Primary_Cells	blood	hotspots	Hotspots
298	1e-06	4.58637	0.00140262	31	47859	82	580611	UW.CD20_Primary_Cells.ChromatinAccessibility.RO_01778.DS17371.twopass.merge150.wgt10.zgt2.wig	CD20_Primary_Cells	blood	hotspots	Hotspots
298	1e-07	5.61653	0.000232279	25	47859	54	580611	UW.CD20_Primary_Cells.ChromatinAccessibility.RO_01778.DS17371.twopass.merge150.wgt10.zgt2.wig	CD20_Primary_Cells	blood	hotspots	Hotspots
298	1e-08	5.10808	0.0218962	16	47859	38	580611	UW.CD20_Primary_Cells.ChromatinAccessibility.RO_01778.DS17371.twopass.merge150.wgt10.zgt2.wig	CD20_Primary_Cells	blood	hotspots	Hotspots
299	0.01	1.67459	-1	1151	25735	15507	580611	UW.CD3_Primary_Cells.ChromatinAccessibility.CB1_1-3-2011.DS17702.twopass.merge150.wgt10.zgt2.wig	CD3_Primary_Cells	blood	hotspots	Hotspots
299	0.0001	3.64132	0	97	25735	601	580611	UW.CD3_Primary_Cells.ChromatinAccessibility.CB1_1-3-2011.DS17702.twopass.merge150.wgt10.zgt2.wig	CD3_Primary_Cells	blood	hotspots	Hotspots
299	1e-05	3.54266	0.215054	19	25735	121	580611	UW.CD3_Primary_Cells.ChromatinAccessibility.CB1_1-3-2011.DS17702.twopass.merge150.wgt10.zgt2.wig	CD3_Primary_Cells	blood	hotspots	Hotspots
299	1e-06	3.57677	0.257732	13	25735	82	580611	UW.CD3_Primary_Cells.ChromatinAccessibility.CB1_1-3-2011.DS17702.twopass.merge150.wgt10.zgt2.wig	CD3_Primary_Cells	blood	hotspots	Hotspots
299	1e-07	4.17799	0.225734	10	25735	54	580611	UW.CD3_Primary_Cells.ChromatinAccessibility.CB1_1-3-2011.DS17702.twopass.merge150.wgt10.zgt2.wig	CD3_Primary_Cells	blood	hotspots	Hotspots
299	1e-08	2.96857	0.75188	5	25735	38	580611	UW.CD3_Primary_Cells.ChromatinAccessibility.CB1_1-3-2011.DS17702.twopass.merge150.wgt10.zgt2.wig	CD3_Primary_Cells	blood	hotspots	Hotspots
300	0.01	1.71575	-1	1262	27540	15507	580611	UW.CD3_Primary_Cells.ChromatinAccessibility.CB6_1-4-2011.DS17706.twopass.merge150.wgt10.zgt2.wig	CD3_Primary_Cells	blood	hotspots	Hotspots
300	0.0001	3.61313	0	103	27540	601	580611	UW.CD3_Primary_Cells.ChromatinAccessibility.CB6_1-4-2011.DS17706.twopass.merge150.wgt10.zgt2.wig	CD3_Primary_Cells	blood	hotspots	Hotspots
300	1e-05	3.83317	0.0886525	22	27540	121	580611	UW.CD3_Primary_Cells.ChromatinAccessibility.CB6_1-4-2011.DS17706.twopass.merge150.wgt10.zgt2.wig	CD3_Primary_Cells	blood	hotspots	Hotspots
300	1e-06	4.11365	0.0847458	16	27540	82	580611	UW.CD3_Primary_Cells.ChromatinAccessibility.CB6_1-4-2011.DS17706.twopass.merge150.wgt10.zgt2.wig	CD3_Primary_Cells	blood	hotspots	Hotspots
300	1e-07	4.29458	0.162602	11	27540	54	580611	UW.CD3_Primary_Cells.ChromatinAccessibility.CB6_1-4-2011.DS17706.twopass.merge150.wgt10.zgt2.wig	CD3_Primary_Cells	blood	hotspots	Hotspots
300	1e-08	4.43841	0.255102	8	27540	38	580611	UW.CD3_Primary_Cells.ChromatinAccessibility.CB6_1-4-2011.DS17706.twopass.merge150.wgt10.zgt2.wig	CD3_Primary_Cells	blood	hotspots	Hotspots
301	0.01	1.71186	-1	1266	27690	15507	580611	UW.CD3_Primary_Cells.ChromatinAccessibility.RO_01679.DS17198.twopass.merge150.wgt10.zgt2.wig	CD3_Primary_Cells	blood	hotspots	Hotspots
301	0.0001	3.38423	7e-06	97	27690	601	580611	UW.CD3_Primary_Cells.ChromatinAccessibility.RO_01679.DS17198.twopass.merge150.wgt10.zgt2.wig	CD3_Primary_Cells	blood	hotspots	Hotspots
301	1e-05	3.81241	0.0710227	22	27690	121	580611	UW.CD3_Primary_Cells.ChromatinAccessibility.RO_01679.DS17198.twopass.merge150.wgt10.zgt2.wig	CD3_Primary_Cells	blood	hotspots	Hotspots
301	1e-06	3.57995	0.18018	14	27690	82	580611	UW.CD3_Primary_Cells.ChromatinAccessibility.RO_01679.DS17198.twopass.merge150.wgt10.zgt2.wig	CD3_Primary_Cells	blood	hotspots	Hotspots
301	1e-07	3.10641	0.52356	8	27690	54	580611	UW.CD3_Primary_Cells.ChromatinAccessibility.RO_01679.DS17198.twopass.merge150.wgt10.zgt2.wig	CD3_Primary_Cells	blood	hotspots	Hotspots
301	1e-08	2.75898	0.729927	5	27690	38	580611	UW.CD3_Primary_Cells.ChromatinAccessibility.RO_01679.DS17198.twopass.merge150.wgt10.zgt2.wig	CD3_Primary_Cells	blood	hotspots	Hotspots
302	0.01	1.5359	-1	1609	39224	15507	580611	UW.CD3_Primary_Cells.ChromatinAccessibility.RO_01701.DS17534.twopass.merge150.wgt10.zgt2.wig	CD3_Primary_Cells	blood	hotspots	Hotspots
302	0.0001	2.85704	4.2e-05	116	39224	601	580611	UW.CD3_Primary_Cells.ChromatinAccessibility.RO_01701.DS17534.twopass.merge150.wgt10.zgt2.wig	CD3_Primary_Cells	blood	hotspots	Hotspots
302	1e-05	3.79236	0.00453206	31	39224	121	580611	UW.CD3_Primary_Cells.ChromatinAccessibility.RO_01701.DS17534.twopass.merge150.wgt10.zgt2.wig	CD3_Primary_Cells	blood	hotspots	Hotspots
302	1e-06	3.61035	0.0413907	20	39224	82	580611	UW.CD3_Primary_Cells.ChromatinAccessibility.RO_01701.DS17534.twopass.merge150.wgt10.zgt2.wig	CD3_Primary_Cells	blood	hotspots	Hotspots
302	1e-07	4.11179	0.0376932	15	39224	54	580611	UW.CD3_Primary_Cells.ChromatinAccessibility.RO_01701.DS17534.twopass.merge150.wgt10.zgt2.wig	CD3_Primary_Cells	blood	hotspots	Hotspots
302	1e-08	3.1163	0.42735	8	39224	38	580611	UW.CD3_Primary_Cells.ChromatinAccessibility.RO_01701.DS17534.twopass.merge150.wgt10.zgt2.wig	CD3_Primary_Cells	blood	hotspots	Hotspots
303	0.01	1.65881	-1	1671	37717	15507	580611	UW.CD4_Primary_Cells.ChromatinAccessibility.RO_01549.DS15947.twopass.merge150.wgt10.zgt2.wig	CD4_Primary_Cells	blood	hotspots	Hotspots
303	0.0001	3.12488	5.7e-05	122	37717	601	580611	UW.CD4_Primary_Cells.ChromatinAccessibility.RO_01549.DS15947.twopass.merge150.wgt10.zgt2.wig	CD4_Primary_Cells	blood	hotspots	Hotspots
303	1e-05	3.81666	0.0661376	30	37717	121	580611	UW.CD4_Primary_Cells.ChromatinAccessibility.RO_01549.DS15947.twopass.merge150.wgt10.zgt2.wig	CD4_Primary_Cells	blood	hotspots	Hotspots
303	1e-06	3.56687	0.253807	19	37717	82	580611	UW.CD4_Primary_Cells.ChromatinAccessibility.RO_01549.DS15947.twopass.merge150.wgt10.zgt2.wig	CD4_Primary_Cells	blood	hotspots	Hotspots
303	1e-07	3.99101	0.242718	14	37717	54	580611	UW.CD4_Primary_Cells.ChromatinAccessibility.RO_01549.DS15947.twopass.merge150.wgt10.zgt2.wig	CD4_Primary_Cells	blood	hotspots	Hotspots
303	1e-08	3.24082	0.714286	8	37717	38	580611	UW.CD4_Primary_Cells.ChromatinAccessibility.RO_01549.DS15947.twopass.merge150.wgt10.zgt2.wig	CD4_Primary_Cells	blood	hotspots	Hotspots
304	0.01	1.65648	-1	1336	30198	15507	580611	UW.CD4_Primary_Cells.ChromatinAccessibility.RO_01679.DS17212.twopass.merge150.wgt10.zgt2.wig	CD4_Primary_Cells	blood	hotspots	Hotspots
304	0.0001	3.48706	0	109	30198	601	580611	UW.CD4_Primary_Cells.ChromatinAccessibility.RO_01679.DS17212.twopass.merge150.wgt10.zgt2.wig	CD4_Primary_Cells	blood	hotspots	Hotspots
304	1e-05	3.97248	0.0223115	25	30198	121	580611	UW.CD4_Primary_Cells.ChromatinAccessibility.RO_01679.DS17212.twopass.merge150.wgt10.zgt2.wig	CD4_Primary_Cells	blood	hotspots	Hotspots
304	1e-06	4.22052	0.0297089	18	30198	82	580611	UW.CD4_Primary_Cells.ChromatinAccessibility.RO_01679.DS17212.twopass.merge150.wgt10.zgt2.wig	CD4_Primary_Cells	blood	hotspots	Hotspots
304	1e-07	4.27262	0.0984252	12	30198	54	580611	UW.CD4_Primary_Cells.ChromatinAccessibility.RO_01679.DS17212.twopass.merge150.wgt10.zgt2.wig	CD4_Primary_Cells	blood	hotspots	Hotspots
304	1e-08	3.54178	0.438596	7	30198	38	580611	UW.CD4_Primary_Cells.ChromatinAccessibility.RO_01679.DS17212.twopass.merge150.wgt10.zgt2.wig	CD4_Primary_Cells	blood	hotspots	Hotspots
305	0.01	1.58659	-1	1663	39245	15507	580611	UW.CD4_Primary_Cells.ChromatinAccessibility.RO_01689.DS17329.twopass.merge150.wgt10.zgt2.wig	CD4_Primary_Cells	blood	hotspots	Hotspots
305	0.0001	2.92936	1.6e-05	119	39245	601	580611	UW.CD4_Primary_Cells.ChromatinAccessibility.RO_01689.DS17329.twopass.merge150.wgt10.zgt2.wig	CD4_Primary_Cells	blood	hotspots	Hotspots
305	1e-05	3.17899	0.11236	26	39245	121	580611	UW.CD4_Primary_Cells.ChromatinAccessibility.RO_01689.DS17329.twopass.merge150.wgt10.zgt2.wig	CD4_Primary_Cells	blood	hotspots	Hotspots
305	1e-06	3.24758	0.14556	18	39245	82	580611	UW.CD4_Primary_Cells.ChromatinAccessibility.RO_01689.DS17329.twopass.merge150.wgt10.zgt2.wig	CD4_Primary_Cells	blood	hotspots	Hotspots
305	1e-07	3.28767	0.262467	12	39245	54	580611	UW.CD4_Primary_Cells.ChromatinAccessibility.RO_01689.DS17329.twopass.merge150.wgt10.zgt2.wig	CD4_Primary_Cells	blood	hotspots	Hotspots
305	1e-08	2.33598	0.806452	6	39245	38	580611	UW.CD4_Primary_Cells.ChromatinAccessibility.RO_01689.DS17329.twopass.merge150.wgt10.zgt2.wig	CD4_Primary_Cells	blood	hotspots	Hotspots
306	0.01	1.68808	-1	1321	29300	15507	580611	UW.CD4_Primary_Cells.ChromatinAccessibility.RO_01701.DS17881.twopass.merge150.wgt10.zgt2.wig	CD4_Primary_Cells	blood	hotspots	Hotspots
306	0.0001	2.86855	0.00437082	87	29300	601	580611	UW.CD4_Primary_Cells.ChromatinAccessibility.RO_01701.DS17881.twopass.merge150.wgt10.zgt2.wig	CD4_Primary_Cells	blood	hotspots	Hotspots
306	1e-05	4.09423	0.0173913	25	29300	121	580611	UW.CD4_Primary_Cells.ChromatinAccessibility.RO_01701.DS17881.twopass.merge150.wgt10.zgt2.wig	CD4_Primary_Cells	blood	hotspots	Hotspots
306	1e-06	3.62489	0.163934	15	29300	82	580611	UW.CD4_Primary_Cells.ChromatinAccessibility.RO_01701.DS17881.twopass.merge150.wgt10.zgt2.wig	CD4_Primary_Cells	blood	hotspots	Hotspots
306	1e-07	4.03661	0.191205	11	29300	54	580611	UW.CD4_Primary_Cells.ChromatinAccessibility.RO_01701.DS17881.twopass.merge150.wgt10.zgt2.wig	CD4_Primary_Cells	blood	hotspots	Hotspots
306	1e-08	3.12885	0.552486	6	29300	38	580611	UW.CD4_Primary_Cells.ChromatinAccessibility.RO_01701.DS17881.twopass.merge150.wgt10.zgt2.wig	CD4_Primary_Cells	blood	hotspots	Hotspots
307	0.01	1.70644	-1	1076	23609	15507	580611	UW.CD56_Primary_Cells.ChromatinAccessibility.RO_01679.DS17189.twopass.merge150.wgt10.zgt2.wig	CD56_Primary_Cells	blood	hotspots	Hotspots
307	0.0001	3.3145	0.000315921	81	23609	601	580611	UW.CD56_Primary_Cells.ChromatinAccessibility.RO_01679.DS17189.twopass.merge150.wgt10.zgt2.wig	CD56_Primary_Cells	blood	hotspots	Hotspots
307	1e-05	3.86168	0.10395	19	23609	121	580611	UW.CD56_Primary_Cells.ChromatinAccessibility.RO_01679.DS17189.twopass.merge150.wgt10.zgt2.wig	CD56_Primary_Cells	blood	hotspots	Hotspots
307	1e-06	3.59894	0.294985	12	23609	82	580611	UW.CD56_Primary_Cells.ChromatinAccessibility.RO_01679.DS17189.twopass.merge150.wgt10.zgt2.wig	CD56_Primary_Cells	blood	hotspots	Hotspots
307	1e-07	4.0988	0.294985	9	23609	54	580611	UW.CD56_Primary_Cells.ChromatinAccessibility.RO_01679.DS17189.twopass.merge150.wgt10.zgt2.wig	CD56_Primary_Cells	blood	hotspots	Hotspots
307	1e-08	3.23589	0.649351	5	23609	38	580611	UW.CD56_Primary_Cells.ChromatinAccessibility.RO_01679.DS17189.twopass.merge150.wgt10.zgt2.wig	CD56_Primary_Cells	blood	hotspots	Hotspots
308	0.01	1.63489	-1	1506	34490	15507	580611	UW.CD56_Primary_Cells.ChromatinAccessibility.RO_01701.DS17443.twopass.merge150.wgt10.zgt2.wig	CD56_Primary_Cells	blood	hotspots	Hotspots
308	0.0001	2.9971	0.000605481	107	34490	601	580611	UW.CD56_Primary_Cells.ChromatinAccessibility.RO_01701.DS17443.twopass.merge150.wgt10.zgt2.wig	CD56_Primary_Cells	blood	hotspots	Hotspots
308	1e-05	3.47814	0.173913	25	34490	121	580611	UW.CD56_Primary_Cells.ChromatinAccessibility.RO_01701.DS17443.twopass.merge150.wgt10.zgt2.wig	CD56_Primary_Cells	blood	hotspots	Hotspots
308	1e-06	3.07942	0.49505	15	34490	82	580611	UW.CD56_Primary_Cells.ChromatinAccessibility.RO_01701.DS17443.twopass.merge150.wgt10.zgt2.wig	CD56_Primary_Cells	blood	hotspots	Hotspots
308	1e-07	3.11744	0.581395	10	34490	54	580611	UW.CD56_Primary_Cells.ChromatinAccessibility.RO_01701.DS17443.twopass.merge150.wgt10.zgt2.wig	CD56_Primary_Cells	blood	hotspots	Hotspots
308	1e-08	2.65803	0.862069	6	34490	38	580611	UW.CD56_Primary_Cells.ChromatinAccessibility.RO_01701.DS17443.twopass.merge150.wgt10.zgt2.wig	CD56_Primary_Cells	blood	hotspots	Hotspots
309	0.01	1.55978	-1	1767	42416	15507	580611	UW.CD8_Primary_Cells.ChromatinAccessibility.RO_01549.DS16012.twopass.merge150.wgt10.zgt2.wig	CD8_Primary_Cells	blood	hotspots	Hotspots
309	0.0001	2.64204	0.00207194	116	42416	601	580611	UW.CD8_Primary_Cells.ChromatinAccessibility.RO_01549.DS16012.twopass.merge150.wgt10.zgt2.wig	CD8_Primary_Cells	blood	hotspots	Hotspots
309	1e-05	2.94133	0.241546	26	42416	121	580611	UW.CD8_Primary_Cells.ChromatinAccessibility.RO_01549.DS16012.twopass.merge150.wgt10.zgt2.wig	CD8_Primary_Cells	blood	hotspots	Hotspots
309	1e-06	3.00479	0.268817	18	42416	82	580611	UW.CD8_Primary_Cells.ChromatinAccessibility.RO_01549.DS16012.twopass.merge150.wgt10.zgt2.wig	CD8_Primary_Cells	blood	hotspots	Hotspots
309	1e-07	3.29538	0.294985	13	42416	54	580611	UW.CD8_Primary_Cells.ChromatinAccessibility.RO_01549.DS16012.twopass.merge150.wgt10.zgt2.wig	CD8_Primary_Cells	blood	hotspots	Hotspots
309	1e-08	2.52156	0.793651	7	42416	38	580611	UW.CD8_Primary_Cells.ChromatinAccessibility.RO_01549.DS16012.twopass.merge150.wgt10.zgt2.wig	CD8_Primary_Cells	blood	hotspots	Hotspots
310	0.01	1.69193	-1	1111	24586	15507	580611	UW.CD8_Primary_Cells.ChromatinAccessibility.RO_01679.DS17203.twopass.merge150.wgt10.zgt2.wig	CD8_Primary_Cells	blood	hotspots	Hotspots
310	0.0001	3.33996	2.7e-05	85	24586	601	580611	UW.CD8_Primary_Cells.ChromatinAccessibility.RO_01679.DS17203.twopass.merge150.wgt10.zgt2.wig	CD8_Primary_Cells	blood	hotspots	Hotspots
310	1e-05	3.12271	0.280899	16	24586	121	580611	UW.CD8_Primary_Cells.ChromatinAccessibility.RO_01679.DS17203.twopass.merge150.wgt10.zgt2.wig	CD8_Primary_Cells	blood	hotspots	Hotspots
310	1e-06	3.45593	0.234742	12	24586	82	580611	UW.CD8_Primary_Cells.ChromatinAccessibility.RO_01679.DS17203.twopass.merge150.wgt10.zgt2.wig	CD8_Primary_Cells	blood	hotspots	Hotspots
310	1e-07	3.49859	0.378788	8	24586	54	580611	UW.CD8_Primary_Cells.ChromatinAccessibility.RO_01679.DS17203.twopass.merge150.wgt10.zgt2.wig	CD8_Primary_Cells	blood	hotspots	Hotspots
310	1e-08	2.48584	0.793651	4	24586	38	580611	UW.CD8_Primary_Cells.ChromatinAccessibility.RO_01679.DS17203.twopass.merge150.wgt10.zgt2.wig	CD8_Primary_Cells	blood	hotspots	Hotspots
311	0.01	1.65116	-1	1544	35012	15507	580611	UW.CD8_Primary_Cells.ChromatinAccessibility.RO_01689.DS17332.twopass.merge150.wgt10.zgt2.wig	CD8_Primary_Cells	blood	hotspots	Hotspots
311	0.0001	3.11797	9e-06	113	35012	601	580611	UW.CD8_Primary_Cells.ChromatinAccessibility.RO_01689.DS17332.twopass.merge150.wgt10.zgt2.wig	CD8_Primary_Cells	blood	hotspots	Hotspots
311	1e-05	3.28923	0.181488	24	35012	121	580611	UW.CD8_Primary_Cells.ChromatinAccessibility.RO_01689.DS17332.twopass.merge150.wgt10.zgt2.wig	CD8_Primary_Cells	blood	hotspots	Hotspots
311	1e-06	3.23575	0.2849	16	35012	82	580611	UW.CD8_Primary_Cells.ChromatinAccessibility.RO_01689.DS17332.twopass.merge150.wgt10.zgt2.wig	CD8_Primary_Cells	blood	hotspots	Hotspots
311	1e-07	3.37806	0.34965	11	35012	54	580611	UW.CD8_Primary_Cells.ChromatinAccessibility.RO_01689.DS17332.twopass.merge150.wgt10.zgt2.wig	CD8_Primary_Cells	blood	hotspots	Hotspots
311	1e-08	2.6184	0.746269	6	35012	38	580611	UW.CD8_Primary_Cells.ChromatinAccessibility.RO_01689.DS17332.twopass.merge150.wgt10.zgt2.wig	CD8_Primary_Cells	blood	hotspots	Hotspots
312	0.01	1.67699	-1	1077	24046	15507	580611	UW.CD8_Primary_Cells.ChromatinAccessibility.RO_01701.DS17885.twopass.merge150.wgt10.zgt2.wig	CD8_Primary_Cells	blood	hotspots	Hotspots
312	0.0001	3.41497	3.2e-05	85	24046	601	580611	UW.CD8_Primary_Cells.ChromatinAccessibility.RO_01701.DS17885.twopass.merge150.wgt10.zgt2.wig	CD8_Primary_Cells	blood	hotspots	Hotspots
312	1e-05	3.7915	0.0908265	19	24046	121	580611	UW.CD8_Primary_Cells.ChromatinAccessibility.RO_01701.DS17885.twopass.merge150.wgt10.zgt2.wig	CD8_Primary_Cells	blood	hotspots	Hotspots
312	1e-06	3.828	0.130548	13	24046	82	580611	UW.CD8_Primary_Cells.ChromatinAccessibility.RO_01701.DS17885.twopass.merge150.wgt10.zgt2.wig	CD8_Primary_Cells	blood	hotspots	Hotspots
312	1e-07	3.13002	0.526316	7	24046	54	580611	UW.CD8_Primary_Cells.ChromatinAccessibility.RO_01701.DS17885.twopass.merge150.wgt10.zgt2.wig	CD8_Primary_Cells	blood	hotspots	Hotspots
312	1e-08	1.90625	0.892857	3	24046	38	580611	UW.CD8_Primary_Cells.ChromatinAccessibility.RO_01701.DS17885.twopass.merge150.wgt10.zgt2.wig	CD8_Primary_Cells	blood	hotspots	Hotspots
313	0.01	1.57133	-1	2136	50897	15507	580611	UW.Fetal_Adrenal_Gland.ChromatinAccessibility.H-22662.DS12528.twopass.merge150.wgt10.zgt2.wig	Fetal_Adrenal_Gland	fetal_adrenal_gland	hotspots	Hotspots
313	0.0001	2.77122	0.000343875	146	50897	601	580611	UW.Fetal_Adrenal_Gland.ChromatinAccessibility.H-22662.DS12528.twopass.merge150.wgt10.zgt2.wig	Fetal_Adrenal_Gland	fetal_adrenal_gland	hotspots	Hotspots
313	1e-05	4.05393	0.001666	43	50897	121	580611	UW.Fetal_Adrenal_Gland.ChromatinAccessibility.H-22662.DS12528.twopass.merge150.wgt10.zgt2.wig	Fetal_Adrenal_Gland	fetal_adrenal_gland	hotspots	Hotspots
313	1e-06	4.45173	0.00174417	32	50897	82	580611	UW.Fetal_Adrenal_Gland.ChromatinAccessibility.H-22662.DS12528.twopass.merge150.wgt10.zgt2.wig	Fetal_Adrenal_Gland	fetal_adrenal_gland	hotspots	Hotspots
313	1e-07	4.64753	0.0137287	22	50897	54	580611	UW.Fetal_Adrenal_Gland.ChromatinAccessibility.H-22662.DS12528.twopass.merge150.wgt10.zgt2.wig	Fetal_Adrenal_Gland	fetal_adrenal_gland	hotspots	Hotspots
313	1e-08	4.50299	0.107181	15	50897	38	580611	UW.Fetal_Adrenal_Gland.ChromatinAccessibility.H-22662.DS12528.twopass.merge150.wgt10.zgt2.wig	Fetal_Adrenal_Gland	fetal_adrenal_gland	hotspots	Hotspots
314	0.01	1.63081	-1	1810	41556	15507	580611	UW.Fetal_Adrenal_Gland.ChromatinAccessibility.H-23769.DS17319.twopass.merge150.wgt10.zgt2.wig	Fetal_Adrenal_Gland	fetal_adrenal_gland	hotspots	Hotspots
314	0.0001	2.95244	0.000584157	127	41556	601	580611	UW.Fetal_Adrenal_Gland.ChromatinAccessibility.H-23769.DS17319.twopass.merge150.wgt10.zgt2.wig	Fetal_Adrenal_Gland	fetal_adrenal_gland	hotspots	Hotspots
314	1e-05	4.38783	0.0025535	38	41556	121	580611	UW.Fetal_Adrenal_Gland.ChromatinAccessibility.H-23769.DS17319.twopass.merge150.wgt10.zgt2.wig	Fetal_Adrenal_Gland	fetal_adrenal_gland	hotspots	Hotspots
314	1e-06	4.77085	0.00425188	28	41556	82	580611	UW.Fetal_Adrenal_Gland.ChromatinAccessibility.H-23769.DS17319.twopass.merge150.wgt10.zgt2.wig	Fetal_Adrenal_Gland	fetal_adrenal_gland	hotspots	Hotspots
314	1e-07	4.65726	0.0641849	18	41556	54	580611	UW.Fetal_Adrenal_Gland.ChromatinAccessibility.H-23769.DS17319.twopass.merge150.wgt10.zgt2.wig	Fetal_Adrenal_Gland	fetal_adrenal_gland	hotspots	Hotspots
314	1e-08	3.67678	0.446429	10	41556	38	580611	UW.Fetal_Adrenal_Gland.ChromatinAccessibility.H-23769.DS17319.twopass.merge150.wgt10.zgt2.wig	Fetal_Adrenal_Gland	fetal_adrenal_gland	hotspots	Hotspots
315	0.01	1.57705	-1	2094	49715	15507	580611	UW.Fetal_Adrenal_Gland.ChromatinAccessibility.H-24409.DS20343.twopass.merge150.wgt10.zgt2.wig	Fetal_Adrenal_Gland	fetal_adrenal_gland	hotspots	Hotspots
315	0.0001	2.81768	0.000292087	145	49715	601	580611	UW.Fetal_Adrenal_Gland.ChromatinAccessibility.H-24409.DS20343.twopass.merge150.wgt10.zgt2.wig	Fetal_Adrenal_Gland	fetal_adrenal_gland	hotspots	Hotspots
315	1e-05	4.15031	0.00254304	43	49715	121	580611	UW.Fetal_Adrenal_Gland.ChromatinAccessibility.H-24409.DS20343.twopass.merge150.wgt10.zgt2.wig	Fetal_Adrenal_Gland	fetal_adrenal_gland	hotspots	Hotspots
315	1e-06	3.98788	0.0468604	28	49715	82	580611	UW.Fetal_Adrenal_Gland.ChromatinAccessibility.H-24409.DS20343.twopass.merge150.wgt10.zgt2.wig	Fetal_Adrenal_Gland	fetal_adrenal_gland	hotspots	Hotspots
315	1e-07	4.54175	0.0391236	21	49715	54	580611	UW.Fetal_Adrenal_Gland.ChromatinAccessibility.H-24409.DS20343.twopass.merge150.wgt10.zgt2.wig	Fetal_Adrenal_Gland	fetal_adrenal_gland	hotspots	Hotspots
315	1e-08	4.91738	0.0504032	16	49715	38	580611	UW.Fetal_Adrenal_Gland.ChromatinAccessibility.H-24409.DS20343.twopass.merge150.wgt10.zgt2.wig	Fetal_Adrenal_Gland	fetal_adrenal_gland	hotspots	Hotspots
316	0.01	1.63188	-1	1714	39326	15507	580611	UW.Fetal_Brain.ChromatinAccessibility.H-22510.DS11872.twopass.merge150.wgt10.zgt2.wig	Fetal_Brain	fetal_brain	hotspots	Hotspots
316	0.0001	2.92333	0.00210926	119	39326	601	580611	UW.Fetal_Brain.ChromatinAccessibility.H-22510.DS11872.twopass.merge150.wgt10.zgt2.wig	Fetal_Brain	fetal_brain	hotspots	Hotspots
316	1e-05	3.78253	0.0992063	31	39326	121	580611	UW.Fetal_Brain.ChromatinAccessibility.H-22510.DS11872.twopass.merge150.wgt10.zgt2.wig	Fetal_Brain	fetal_brain	hotspots	Hotspots
316	1e-06	3.60099	0.322581	20	39326	82	580611	UW.Fetal_Brain.ChromatinAccessibility.H-22510.DS11872.twopass.merge150.wgt10.zgt2.wig	Fetal_Brain	fetal_brain	hotspots	Hotspots
316	1e-07	3.2809	0.666667	12	39326	54	580611	UW.Fetal_Brain.ChromatinAccessibility.H-22510.DS11872.twopass.merge150.wgt10.zgt2.wig	Fetal_Brain	fetal_brain	hotspots	Hotspots
316	1e-08	3.10822	0.840336	8	39326	38	580611	UW.Fetal_Brain.ChromatinAccessibility.H-22510.DS11872.twopass.merge150.wgt10.zgt2.wig	Fetal_Brain	fetal_brain	hotspots	Hotspots
317	0.01	1.64574	-1	1846	41998	15507	580611	UW.Fetal_Brain.ChromatinAccessibility.H-22510.DS11877.twopass.merge150.wgt10.zgt2.wig	Fetal_Brain	fetal_brain	hotspots	Hotspots
317	0.0001	2.53032	0.14245	110	41998	601	580611	UW.Fetal_Brain.ChromatinAccessibility.H-22510.DS11877.twopass.merge150.wgt10.zgt2.wig	Fetal_Brain	fetal_brain	hotspots	Hotspots
317	1e-05	3.31336	0.30303	29	41998	121	580611	UW.Fetal_Brain.ChromatinAccessibility.H-22510.DS11877.twopass.merge150.wgt10.zgt2.wig	Fetal_Brain	fetal_brain	hotspots	Hotspots
317	1e-06	3.0347	0.653595	18	41998	82	580611	UW.Fetal_Brain.ChromatinAccessibility.H-22510.DS11877.twopass.merge150.wgt10.zgt2.wig	Fetal_Brain	fetal_brain	hotspots	Hotspots
317	1e-07	3.07216	0.78125	12	41998	54	580611	UW.Fetal_Brain.ChromatinAccessibility.H-22510.DS11877.twopass.merge150.wgt10.zgt2.wig	Fetal_Brain	fetal_brain	hotspots	Hotspots
317	1e-08	3.27428	0.75188	9	41998	38	580611	UW.Fetal_Brain.ChromatinAccessibility.H-22510.DS11877.twopass.merge150.wgt10.zgt2.wig	Fetal_Brain	fetal_brain	hotspots	Hotspots
318	0.01	1.60124	-1	1932	45176	15507	580611	UW.Fetal_Brain.ChromatinAccessibility.H-22911.DS14464.twopass.merge150.wgt10.zgt2.wig	Fetal_Brain	fetal_brain	hotspots	Hotspots
318	0.0001	2.67309	0.019976	125	45176	601	580611	UW.Fetal_Brain.ChromatinAccessibility.H-22911.DS14464.twopass.merge150.wgt10.zgt2.wig	Fetal_Brain	fetal_brain	hotspots	Hotspots
318	1e-05	3.39893	0.21978	32	45176	121	580611	UW.Fetal_Brain.ChromatinAccessibility.H-22911.DS14464.twopass.merge150.wgt10.zgt2.wig	Fetal_Brain	fetal_brain	hotspots	Hotspots
318	1e-06	3.44815	0.344828	22	45176	82	580611	UW.Fetal_Brain.ChromatinAccessibility.H-22911.DS14464.twopass.merge150.wgt10.zgt2.wig	Fetal_Brain	fetal_brain	hotspots	Hotspots
318	1e-07	3.80806	0.303951	16	45176	54	580611	UW.Fetal_Brain.ChromatinAccessibility.H-22911.DS14464.twopass.merge150.wgt10.zgt2.wig	Fetal_Brain	fetal_brain	hotspots	Hotspots
318	1e-08	3.72037	0.568182	11	45176	38	580611	UW.Fetal_Brain.ChromatinAccessibility.H-22911.DS14464.twopass.merge150.wgt10.zgt2.wig	Fetal_Brain	fetal_brain	hotspots	Hotspots
319	0.01	1.55109	-1	2444	58996	15507	580611	UW.Fetal_Brain.ChromatinAccessibility.H-23266.DS14717.twopass.merge150.wgt10.zgt2.wig	Fetal_Brain	fetal_brain	hotspots	Hotspots
319	0.0001	2.60367	0.00173085	159	58996	601	580611	UW.Fetal_Brain.ChromatinAccessibility.H-23266.DS14717.twopass.merge150.wgt10.zgt2.wig	Fetal_Brain	fetal_brain	hotspots	Hotspots
319	1e-05	3.2534	0.170358	40	58996	121	580611	UW.Fetal_Brain.ChromatinAccessibility.H-23266.DS14717.twopass.merge150.wgt10.zgt2.wig	Fetal_Brain	fetal_brain	hotspots	Hotspots
319	1e-06	2.88045	0.763359	24	58996	82	580611	UW.Fetal_Brain.ChromatinAccessibility.H-23266.DS14717.twopass.merge150.wgt10.zgt2.wig	Fetal_Brain	fetal_brain	hotspots	Hotspots
319	1e-07	3.09826	0.578035	17	58996	54	580611	UW.Fetal_Brain.ChromatinAccessibility.H-23266.DS14717.twopass.merge150.wgt10.zgt2.wig	Fetal_Brain	fetal_brain	hotspots	Hotspots
319	1e-08	2.58988	0.952381	10	58996	38	580611	UW.Fetal_Brain.ChromatinAccessibility.H-23266.DS14717.twopass.merge150.wgt10.zgt2.wig	Fetal_Brain	fetal_brain	hotspots	Hotspots
320	0.01	1.5665	-1	2227	53229	15507	580611	UW.Fetal_Brain.ChromatinAccessibility.H-23266.DS14718.twopass.merge150.wgt10.zgt2.wig	Fetal_Brain	fetal_brain	hotspots	Hotspots
320	0.0001	2.48647	0.0348554	137	53229	601	580611	UW.Fetal_Brain.ChromatinAccessibility.H-23266.DS14718.twopass.merge150.wgt10.zgt2.wig	Fetal_Brain	fetal_brain	hotspots	Hotspots
320	1e-05	3.51574	0.0519211	39	53229	121	580611	UW.Fetal_Brain.ChromatinAccessibility.H-23266.DS14718.twopass.merge150.wgt10.zgt2.wig	Fetal_Brain	fetal_brain	hotspots	Hotspots
320	1e-06	3.85763	0.0555247	29	53229	82	580611	UW.Fetal_Brain.ChromatinAccessibility.H-23266.DS14718.twopass.merge150.wgt10.zgt2.wig	Fetal_Brain	fetal_brain	hotspots	Hotspots
320	1e-07	4.03992	0.104603	20	53229	54	580611	UW.Fetal_Brain.ChromatinAccessibility.H-23266.DS14718.twopass.merge150.wgt10.zgt2.wig	Fetal_Brain	fetal_brain	hotspots	Hotspots
320	1e-08	3.44457	0.558659	12	53229	38	580611	UW.Fetal_Brain.ChromatinAccessibility.H-23266.DS14718.twopass.merge150.wgt10.zgt2.wig	Fetal_Brain	fetal_brain	hotspots	Hotspots
321	0.01	1.59466	-1	1854	43531	15507	580611	UW.Fetal_Brain.ChromatinAccessibility.H-23284.DS14803.twopass.merge150.wgt10.zgt2.wig	Fetal_Brain	fetal_brain	hotspots	Hotspots
321	0.0001	2.72971	0.0106598	123	43531	601	580611	UW.Fetal_Brain.ChromatinAccessibility.H-23284.DS14803.twopass.merge150.wgt10.zgt2.wig	Fetal_Brain	fetal_brain	hotspots	Hotspots
321	1e-05	3.96829	0.0274273	36	43531	121	580611	UW.Fetal_Brain.ChromatinAccessibility.H-23284.DS14803.twopass.merge150.wgt10.zgt2.wig	Fetal_Brain	fetal_brain	hotspots	Hotspots
321	1e-06	3.90377	0.137741	24	43531	82	580611	UW.Fetal_Brain.ChromatinAccessibility.H-23284.DS14803.twopass.merge150.wgt10.zgt2.wig	Fetal_Brain	fetal_brain	hotspots	Hotspots
321	1e-07	4.19896	0.170068	17	43531	54	580611	UW.Fetal_Brain.ChromatinAccessibility.H-23284.DS14803.twopass.merge150.wgt10.zgt2.wig	Fetal_Brain	fetal_brain	hotspots	Hotspots
321	1e-08	4.21196	0.314465	12	43531	38	580611	UW.Fetal_Brain.ChromatinAccessibility.H-23284.DS14803.twopass.merge150.wgt10.zgt2.wig	Fetal_Brain	fetal_brain	hotspots	Hotspots
322	0.01	1.60438	-1	1915	44691	15507	580611	UW.Fetal_Brain.ChromatinAccessibility.H-23284.DS14815.twopass.merge150.wgt10.zgt2.wig	Fetal_Brain	fetal_brain	hotspots	Hotspots
322	0.0001	2.8318	0.00146443	131	44691	601	580611	UW.Fetal_Brain.ChromatinAccessibility.H-23284.DS14815.twopass.merge150.wgt10.zgt2.wig	Fetal_Brain	fetal_brain	hotspots	Hotspots
322	1e-05	3.75792	0.0478927	35	44691	121	580611	UW.Fetal_Brain.ChromatinAccessibility.H-23284.DS14815.twopass.merge150.wgt10.zgt2.wig	Fetal_Brain	fetal_brain	hotspots	Hotspots
322	1e-06	3.80244	0.130208	24	44691	82	580611	UW.Fetal_Brain.ChromatinAccessibility.H-23284.DS14815.twopass.merge150.wgt10.zgt2.wig	Fetal_Brain	fetal_brain	hotspots	Hotspots
322	1e-07	4.08997	0.156495	17	44691	54	580611	UW.Fetal_Brain.ChromatinAccessibility.H-23284.DS14815.twopass.merge150.wgt10.zgt2.wig	Fetal_Brain	fetal_brain	hotspots	Hotspots
322	1e-08	4.10263	0.37594	12	44691	38	580611	UW.Fetal_Brain.ChromatinAccessibility.H-23284.DS14815.twopass.merge150.wgt10.zgt2.wig	Fetal_Brain	fetal_brain	hotspots	Hotspots
323	0.01	1.53705	-1	2592	63140	15507	580611	UW.Fetal_Brain.ChromatinAccessibility.H-23399.DS15453.twopass.merge150.wgt10.zgt2.wig	Fetal_Brain	fetal_brain	hotspots	Hotspots
323	0.0001	2.49398	0.00326264	163	63140	601	580611	UW.Fetal_Brain.ChromatinAccessibility.H-23399.DS15453.twopass.merge150.wgt10.zgt2.wig	Fetal_Brain	fetal_brain	hotspots	Hotspots
323	1e-05	3.64785	0.00651254	48	63140	121	580611	UW.Fetal_Brain.ChromatinAccessibility.H-23399.DS15453.twopass.merge150.wgt10.zgt2.wig	Fetal_Brain	fetal_brain	hotspots	Hotspots
323	1e-06	3.81282	0.0158378	34	63140	82	580611	UW.Fetal_Brain.ChromatinAccessibility.H-23399.DS15453.twopass.merge150.wgt10.zgt2.wig	Fetal_Brain	fetal_brain	hotspots	Hotspots
323	1e-07	3.57607	0.212766	21	63140	54	580611	UW.Fetal_Brain.ChromatinAccessibility.H-23399.DS15453.twopass.merge150.wgt10.zgt2.wig	Fetal_Brain	fetal_brain	hotspots	Hotspots
323	1e-08	3.87184	0.227273	16	63140	38	580611	UW.Fetal_Brain.ChromatinAccessibility.H-23399.DS15453.twopass.merge150.wgt10.zgt2.wig	Fetal_Brain	fetal_brain	hotspots	Hotspots
324	0.01	1.53761	-1	2410	58685	15507	580611	UW.Fetal_Brain.ChromatinAccessibility.H-23548.DS16302.twopass.merge150.wgt10.zgt2.wig	Fetal_Brain	fetal_brain	hotspots	Hotspots
324	0.0001	2.33761	0.0764526	142	58685	601	580611	UW.Fetal_Brain.ChromatinAccessibility.H-23548.DS16302.twopass.merge150.wgt10.zgt2.wig	Fetal_Brain	fetal_brain	hotspots	Hotspots
324	1e-05	3.51594	0.0251572	43	58685	121	580611	UW.Fetal_Brain.ChromatinAccessibility.H-23548.DS16302.twopass.merge150.wgt10.zgt2.wig	Fetal_Brain	fetal_brain	hotspots	Hotspots
324	1e-06	3.7403	0.0364431	31	58685	82	580611	UW.Fetal_Brain.ChromatinAccessibility.H-23548.DS16302.twopass.merge150.wgt10.zgt2.wig	Fetal_Brain	fetal_brain	hotspots	Hotspots
324	1e-07	3.66433	0.19802	20	58685	54	580611	UW.Fetal_Brain.ChromatinAccessibility.H-23548.DS16302.twopass.merge150.wgt10.zgt2.wig	Fetal_Brain	fetal_brain	hotspots	Hotspots
324	1e-08	3.12432	0.694444	12	58685	38	580611	UW.Fetal_Brain.ChromatinAccessibility.H-23548.DS16302.twopass.merge150.wgt10.zgt2.wig	Fetal_Brain	fetal_brain	hotspots	Hotspots
325	0.01	1.53211	-1	2394	58505	15507	580611	UW.Fetal_Brain.ChromatinAccessibility.H-24279.DS20221.twopass.merge150.wgt10.zgt2.wig	Fetal_Brain	fetal_brain	hotspots	Hotspots
325	0.0001	2.44388	0.0356252	148	58505	601	580611	UW.Fetal_Brain.ChromatinAccessibility.H-24279.DS20221.twopass.merge150.wgt10.zgt2.wig	Fetal_Brain	fetal_brain	hotspots	Hotspots
325	1e-05	3.85483	0.0034427	47	58505	121	580611	UW.Fetal_Brain.ChromatinAccessibility.H-24279.DS20221.twopass.merge150.wgt10.zgt2.wig	Fetal_Brain	fetal_brain	hotspots	Hotspots
325	1e-06	4.11488	0.00937734	34	58505	82	580611	UW.Fetal_Brain.ChromatinAccessibility.H-24279.DS20221.twopass.merge150.wgt10.zgt2.wig	Fetal_Brain	fetal_brain	hotspots	Hotspots
325	1e-07	4.22694	0.0453104	23	58505	54	580611	UW.Fetal_Brain.ChromatinAccessibility.H-24279.DS20221.twopass.merge150.wgt10.zgt2.wig	Fetal_Brain	fetal_brain	hotspots	Hotspots
325	1e-08	4.43974	0.096432	17	58505	38	580611	UW.Fetal_Brain.ChromatinAccessibility.H-24279.DS20221.twopass.merge150.wgt10.zgt2.wig	Fetal_Brain	fetal_brain	hotspots	Hotspots
326	0.01	1.59092	-1	2057	48411	15507	580611	UW.Fetal_Brain.ChromatinAccessibility.H-24297.DS20226.twopass.merge150.wgt10.zgt2.wig	Fetal_Brain	fetal_brain	hotspots	Hotspots
326	0.0001	2.7938	0.000486734	140	48411	601	580611	UW.Fetal_Brain.ChromatinAccessibility.H-24297.DS20226.twopass.merge150.wgt10.zgt2.wig	Fetal_Brain	fetal_brain	hotspots	Hotspots
326	1e-05	4.16299	0.00267208	42	48411	121	580611	UW.Fetal_Brain.ChromatinAccessibility.H-24297.DS20226.twopass.merge150.wgt10.zgt2.wig	Fetal_Brain	fetal_brain	hotspots	Hotspots
326	1e-06	3.94904	0.0427899	27	48411	82	580611	UW.Fetal_Brain.ChromatinAccessibility.H-24297.DS20226.twopass.merge150.wgt10.zgt2.wig	Fetal_Brain	fetal_brain	hotspots	Hotspots
326	1e-07	3.55359	0.286533	16	48411	54	580611	UW.Fetal_Brain.ChromatinAccessibility.H-24297.DS20226.twopass.merge150.wgt10.zgt2.wig	Fetal_Brain	fetal_brain	hotspots	Hotspots
326	1e-08	3.47176	0.526316	11	48411	38	580611	UW.Fetal_Brain.ChromatinAccessibility.H-24297.DS20226.twopass.merge150.wgt10.zgt2.wig	Fetal_Brain	fetal_brain	hotspots	Hotspots
327	0.01	1.61981	-1	2070	47848	15507	580611	UW.Fetal_Brain.ChromatinAccessibility.H-24381.DS20231.twopass.merge150.wgt10.zgt2.wig	Fetal_Brain	fetal_brain	hotspots	Hotspots
327	0.0001	2.50362	0.0723589	124	47848	601	580611	UW.Fetal_Brain.ChromatinAccessibility.H-24381.DS20231.twopass.merge150.wgt10.zgt2.wig	Fetal_Brain	fetal_brain	hotspots	Hotspots
327	1e-05	3.71055	0.0424628	37	47848	121	580611	UW.Fetal_Brain.ChromatinAccessibility.H-24381.DS20231.twopass.merge150.wgt10.zgt2.wig	Fetal_Brain	fetal_brain	hotspots	Hotspots
327	1e-06	3.55156	0.214592	24	47848	82	580611	UW.Fetal_Brain.ChromatinAccessibility.H-24381.DS20231.twopass.merge150.wgt10.zgt2.wig	Fetal_Brain	fetal_brain	hotspots	Hotspots
327	1e-07	2.69655	0.813008	12	47848	54	580611	UW.Fetal_Brain.ChromatinAccessibility.H-24381.DS20231.twopass.merge150.wgt10.zgt2.wig	Fetal_Brain	fetal_brain	hotspots	Hotspots
327	1e-08	2.55463	0.900901	8	47848	38	580611	UW.Fetal_Brain.ChromatinAccessibility.H-24381.DS20231.twopass.merge150.wgt10.zgt2.wig	Fetal_Brain	fetal_brain	hotspots	Hotspots
328	0.01	1.71253	-1	1949	42612	15507	580611	UW.Fetal_Heart.ChromatinAccessibility.H-22662.DS12531.twopass.merge150.wgt10.zgt2.wig	Fetal_Heart	fetal_heart	hotspots	Hotspots
328	0.0001	3.3327	0	147	42612	601	580611	UW.Fetal_Heart.ChromatinAccessibility.H-22662.DS12531.twopass.merge150.wgt10.zgt2.wig	Fetal_Heart	fetal_heart	hotspots	Hotspots
328	1e-05	4.72952	3.1e-05	42	42612	121	580611	UW.Fetal_Heart.ChromatinAccessibility.H-22662.DS12531.twopass.merge150.wgt10.zgt2.wig	Fetal_Heart	fetal_heart	hotspots	Hotspots
328	1e-06	5.15111	8e-05	31	42612	82	580611	UW.Fetal_Heart.ChromatinAccessibility.H-22662.DS12531.twopass.merge150.wgt10.zgt2.wig	Fetal_Heart	fetal_heart	hotspots	Hotspots
328	1e-07	5.80347	0.000188212	23	42612	54	580611	UW.Fetal_Heart.ChromatinAccessibility.H-22662.DS12531.twopass.merge150.wgt10.zgt2.wig	Fetal_Heart	fetal_heart	hotspots	Hotspots
328	1e-08	5.73706	0.00464102	16	42612	38	580611	UW.Fetal_Heart.ChromatinAccessibility.H-22662.DS12531.twopass.merge150.wgt10.zgt2.wig	Fetal_Heart	fetal_heart	hotspots	Hotspots
329	0.01	1.6377	-1	2377	54344	15507	580611	UW.Fetal_Heart.ChromatinAccessibility.H-22727.DS12810.twopass.merge150.wgt10.zgt2.wig	Fetal_Heart	fetal_heart	hotspots	Hotspots
329	0.0001	2.95099	0	166	54344	601	580611	UW.Fetal_Heart.ChromatinAccessibility.H-22727.DS12810.twopass.merge150.wgt10.zgt2.wig	Fetal_Heart	fetal_heart	hotspots	Hotspots
329	1e-05	4.50317	4e-06	51	54344	121	580611	UW.Fetal_Heart.ChromatinAccessibility.H-22727.DS12810.twopass.merge150.wgt10.zgt2.wig	Fetal_Heart	fetal_heart	hotspots	Hotspots
329	1e-06	4.82083	2.6e-05	37	54344	82	580611	UW.Fetal_Heart.ChromatinAccessibility.H-22727.DS12810.twopass.merge150.wgt10.zgt2.wig	Fetal_Heart	fetal_heart	hotspots	Hotspots
329	1e-07	5.342	0.000104392	27	54344	54	580611	UW.Fetal_Heart.ChromatinAccessibility.H-22727.DS12810.twopass.merge150.wgt10.zgt2.wig	Fetal_Heart	fetal_heart	hotspots	Hotspots
329	1e-08	5.342	0.00310347	19	54344	38	580611	UW.Fetal_Heart.ChromatinAccessibility.H-22727.DS12810.twopass.merge150.wgt10.zgt2.wig	Fetal_Heart	fetal_heart	hotspots	Hotspots
330	0.01	1.5928	-1	2671	62787	15507	580611	UW.Fetal_Heart.ChromatinAccessibility.H-23468.DS15839.twopass.merge150.wgt10.zgt2.wig	Fetal_Heart	fetal_heart	hotspots	Hotspots
330	0.0001	2.64649	1.8e-05	172	62787	601	580611	UW.Fetal_Heart.ChromatinAccessibility.H-23468.DS15839.twopass.merge150.wgt10.zgt2.wig	Fetal_Heart	fetal_heart	hotspots	Hotspots
330	1e-05	3.89763	9.8e-05	51	62787	121	580611	UW.Fetal_Heart.ChromatinAccessibility.H-23468.DS15839.twopass.merge150.wgt10.zgt2.wig	Fetal_Heart	fetal_heart	hotspots	Hotspots
330	1e-06	4.0598	0.000884306	36	62787	82	580611	UW.Fetal_Heart.ChromatinAccessibility.H-23468.DS15839.twopass.merge150.wgt10.zgt2.wig	Fetal_Heart	fetal_heart	hotspots	Hotspots
330	1e-07	4.62366	0.000667022	27	62787	54	580611	UW.Fetal_Heart.ChromatinAccessibility.H-23468.DS15839.twopass.merge150.wgt10.zgt2.wig	Fetal_Heart	fetal_heart	hotspots	Hotspots
330	1e-08	4.86701	0.00403372	20	62787	38	580611	UW.Fetal_Heart.ChromatinAccessibility.H-23468.DS15839.twopass.merge150.wgt10.zgt2.wig	Fetal_Heart	fetal_heart	hotspots	Hotspots
331	0.01	1.61092	-1	2392	55596	15507	580611	UW.Fetal_Heart.ChromatinAccessibility.H-23500.DS16018.twopass.merge150.wgt10.zgt2.wig	Fetal_Heart	fetal_heart	hotspots	Hotspots
331	0.0001	3.04092	0	175	55596	601	580611	UW.Fetal_Heart.ChromatinAccessibility.H-23500.DS16018.twopass.merge150.wgt10.zgt2.wig	Fetal_Heart	fetal_heart	hotspots	Hotspots
331	1e-05	4.14283	1.2e-05	48	55596	121	580611	UW.Fetal_Heart.ChromatinAccessibility.H-23500.DS16018.twopass.merge150.wgt10.zgt2.wig	Fetal_Heart	fetal_heart	hotspots	Hotspots
331	1e-06	4.71226	8e-06	37	55596	82	580611	UW.Fetal_Heart.ChromatinAccessibility.H-23500.DS16018.twopass.merge150.wgt10.zgt2.wig	Fetal_Heart	fetal_heart	hotspots	Hotspots
331	1e-07	5.2217	3.4e-05	27	55596	54	580611	UW.Fetal_Heart.ChromatinAccessibility.H-23500.DS16018.twopass.merge150.wgt10.zgt2.wig	Fetal_Heart	fetal_heart	hotspots	Hotspots
331	1e-08	4.94687	0.00627943	18	55596	38	580611	UW.Fetal_Heart.ChromatinAccessibility.H-23500.DS16018.twopass.merge150.wgt10.zgt2.wig	Fetal_Heart	fetal_heart	hotspots	Hotspots
332	0.01	1.60751	-1	2454	57158	15507	580611	UW.Fetal_Heart.ChromatinAccessibility.H-23524.DS16146.twopass.merge150.wgt10.zgt2.wig	Fetal_Heart	fetal_heart	hotspots	Hotspots
332	0.0001	2.90711	0	172	57158	601	580611	UW.Fetal_Heart.ChromatinAccessibility.H-23524.DS16146.twopass.merge150.wgt10.zgt2.wig	Fetal_Heart	fetal_heart	hotspots	Hotspots
332	1e-05	4.19752	1.1e-05	50	57158	121	580611	UW.Fetal_Heart.ChromatinAccessibility.H-23524.DS16146.twopass.merge150.wgt10.zgt2.wig	Fetal_Heart	fetal_heart	hotspots	Hotspots
332	1e-06	4.70737	1.7e-05	38	57158	82	580611	UW.Fetal_Heart.ChromatinAccessibility.H-23524.DS16146.twopass.merge150.wgt10.zgt2.wig	Fetal_Heart	fetal_heart	hotspots	Hotspots
332	1e-07	5.079	0.000169259	27	57158	54	580611	UW.Fetal_Heart.ChromatinAccessibility.H-23524.DS16146.twopass.merge150.wgt10.zgt2.wig	Fetal_Heart	fetal_heart	hotspots	Hotspots
332	1e-08	5.34632	0.00125189	20	57158	38	580611	UW.Fetal_Heart.ChromatinAccessibility.H-23524.DS16146.twopass.merge150.wgt10.zgt2.wig	Fetal_Heart	fetal_heart	hotspots	Hotspots
333	0.01	1.5351	-1	2707	66025	15507	580611	UW.Fetal_Heart.ChromatinAccessibility.H-23589.DS16500.twopass.merge150.wgt10.zgt2.wig	Fetal_Heart	fetal_heart	hotspots	Hotspots
[truncated: 4,031 more rows]

## Sheet: diaphragmatic
Index	PThresh	FE	EmpPval	NAnnotThesh	NAnnot	NThresh	N	Annotation	Celltype	Tissue	Type	Category
0	0.01	2.05416	-1	439	8460	14673	580843	AG10803_footprints.txt	AG10803	skin	footprints	Footprints
0	0.0001	5.66482	0.00108352	25	8460	303	580843	AG10803_footprints.txt	AG10803	skin	footprints	Footprints
0	1e-05	5.49261	0.380228	4	8460	50	580843	AG10803_footprints.txt	AG10803	skin	footprints	Footprints
0	1e-06	14.4542	0.0338181	4	8460	19	580843	AG10803_footprints.txt	AG10803	skin	footprints	Footprints
0	1e-07	22.8859	0.00605914	4	8460	12	580843	AG10803_footprints.txt	AG10803	skin	footprints	Footprints
0	1e-08	22.8859	0.0566893	2	8460	6	580843	AG10803_footprints.txt	AG10803	skin	footprints	Footprints
1	0.01	1.98016	-1	568	11355	14673	580843	AoAF_footprints.txt	AoAF	blood_vessel	footprints	Footprints
1	0.0001	5.4023	0.000435053	32	11355	303	580843	AoAF_footprints.txt	AoAF	blood_vessel	footprints	Footprints
1	1e-05	7.16143	0.0791766	7	11355	50	580843	AoAF_footprints.txt	AoAF	blood_vessel	footprints	Footprints
1	1e-06	13.4613	0.0185805	5	11355	19	580843	AoAF_footprints.txt	AoAF	blood_vessel	footprints	Footprints
1	1e-07	12.7883	0.0884173	3	11355	12	580843	AoAF_footprints.txt	AoAF	blood_vessel	footprints	Footprints
1	1e-08	8.52551	0.420168	1	11355	6	580843	AoAF_footprints.txt	AoAF	blood_vessel	footprints	Footprints
2	0.01	1.88975	-1	210	4399	14673	580843	CD20+_footprints.txt	CD20+	blood	footprints	Footprints
2	0.0001	6.10085	0.0146886	14	4399	303	580843	CD20+_footprints.txt	CD20+	blood	footprints	Footprints
2	1e-05	2.6408	0.833333	1	4399	50	580843	CD20+_footprints.txt	CD20+	blood	footprints	Footprints
2	1e-06	6.94946	0.578035	1	4399	19	580843	CD20+_footprints.txt	CD20+	blood	footprints	Footprints
2	1e-07	11.0033	0.434783	1	4399	12	580843	CD20+_footprints.txt	CD20+	blood	footprints	Footprints
2	1e-08	0	1	0	4399	6	580843	CD20+_footprints.txt	CD20+	blood	footprints	Footprints
3	0.01	1.92379	-1	357	7346	14673	580843	CD34+_Mobilized_footprints.txt	CD34+	blood	footprints	Footprints
3	0.0001	5.48005	0.00702445	21	7346	303	580843	CD34+_Mobilized_footprints.txt	CD34+	blood	footprints	Footprints
3	1e-05	9.48831	0.0471921	6	7346	50	580843	CD34+_Mobilized_footprints.txt	CD34+	blood	footprints	Footprints
3	1e-06	16.6462	0.0267523	4	7346	19	580843	CD34+_Mobilized_footprints.txt	CD34+	blood	footprints	Footprints
3	1e-07	6.58911	0.598802	1	7346	12	580843	CD34+_Mobilized_footprints.txt	CD34+	blood	footprints	Footprints
3	1e-08	13.1782	0.367647	1	7346	6	580843	CD34+_Mobilized_footprints.txt	CD34+	blood	footprints	Footprints
4	0.01	1.9642	-1	423	8525	14673	580843	fBrain_footprints.txt	fBrain	fetal_brain	footprints	Footprints
4	0.0001	3.8227	0.124069	17	8525	303	580843	fBrain_footprints.txt	fBrain	fetal_brain	footprints	Footprints
4	1e-05	5.45073	0.273973	4	8525	50	580843	fBrain_footprints.txt	fBrain	fetal_brain	footprints	Footprints
4	1e-06	0	1	0	8525	19	580843	fBrain_footprints.txt	fBrain	fetal_brain	footprints	Footprints
4	1e-07	0	1	0	8525	12	580843	fBrain_footprints.txt	fBrain	fetal_brain	footprints	Footprints
4	1e-08	0	1	0	8525	6	580843	fBrain_footprints.txt	fBrain	fetal_brain	footprints	Footprints
5	0.01	1.96169	-1	379	7648	14673	580843	fHeart_footprints.txt	fHeart	fetal_heart	footprints	Footprints
5	0.0001	4.76236	0.0275255	19	7648	303	580843	fHeart_footprints.txt	fHeart	fetal_heart	footprints	Footprints
5	1e-05	3.03788	0.740741	2	7648	50	580843	fHeart_footprints.txt	fHeart	fetal_heart	footprints	Footprints
5	1e-06	3.99721	0.689655	1	7648	19	580843	fHeart_footprints.txt	fHeart	fetal_heart	footprints	Footprints
5	1e-07	0	1	0	7648	12	580843	fHeart_footprints.txt	fHeart	fetal_heart	footprints	Footprints
5	1e-08	0	1	0	7648	6	580843	fHeart_footprints.txt	fHeart	fetal_heart	footprints	Footprints
6	0.01	1.85064	-1	474	10139	14673	580843	fLung_footprints.txt	fLung	fetal_lung	footprints	Footprints
6	0.0001	3.97046	0.0907441	21	10139	303	580843	fLung_footprints.txt	fLung	fetal_lung	footprints	Footprints
6	1e-05	4.58304	0.531915	4	10139	50	580843	fLung_footprints.txt	fLung	fetal_lung	footprints	Footprints
6	1e-06	9.04547	0.185874	3	10139	19	580843	fLung_footprints.txt	fLung	fetal_lung	footprints	Footprints
6	1e-07	4.774	0.684932	1	10139	12	580843	fLung_footprints.txt	fLung	fetal_lung	footprints	Footprints
6	1e-08	9.548	0.31746	1	10139	6	580843	fLung_footprints.txt	fLung	fetal_lung	footprints	Footprints
7	0.01	2.08523	-1	187	3550	14673	580843	GM06990_footprints.txt	GM06990	blood	footprints	Footprints
7	0.0001	5.39993	0.0480307	10	3550	303	580843	GM06990_footprints.txt	GM06990	blood	footprints	Footprints
7	1e-05	6.54471	0.357143	2	3550	50	580843	GM06990_footprints.txt	GM06990	blood	footprints	Footprints
7	1e-06	17.2229	0.0969932	2	3550	19	580843	GM06990_footprints.txt	GM06990	blood	footprints	Footprints
7	1e-07	13.6348	0.306748	1	3550	12	580843	GM06990_footprints.txt	GM06990	blood	footprints	Footprints
7	1e-08	0	1	0	3550	6	580843	GM06990_footprints.txt	GM06990	blood	footprints	Footprints
8	0.01	1.95697	-1	320	6473	14673	580843	GM12865_footprints.txt	GM12865	blood	footprints	Footprints
8	0.0001	5.33069	0.0149633	18	6473	303	580843	GM12865_footprints.txt	GM12865	blood	footprints	Footprints
8	1e-05	5.38399	0.42735	3	6473	50	580843	GM12865_footprints.txt	GM12865	blood	footprints	Footprints
8	1e-06	14.1684	0.0817661	3	6473	19	580843	GM12865_footprints.txt	GM12865	blood	footprints	Footprints
8	1e-07	7.47777	0.518135	1	6473	12	580843	GM12865_footprints.txt	GM12865	blood	footprints	Footprints
8	1e-08	0	1	0	6473	6	580843	GM12865_footprints.txt	GM12865	blood	footprints	Footprints
9	0.01	1.86352	-1	503	10685	14673	580843	H7-hESC_footprints.txt	H7-hESC	es_cell	footprints	Footprints
9	0.0001	3.94697	0.104275	22	10685	303	580843	H7-hESC_footprints.txt	H7-hESC	es_cell	footprints	Footprints
9	1e-05	4.34885	0.507614	4	10685	50	580843	H7-hESC_footprints.txt	H7-hESC	es_cell	footprints	Footprints
9	1e-06	8.58325	0.177936	3	10685	19	580843	H7-hESC_footprints.txt	H7-hESC	es_cell	footprints	Footprints
9	1e-07	9.0601	0.233645	2	10685	12	580843	H7-hESC_footprints.txt	H7-hESC	es_cell	footprints	Footprints
9	1e-08	9.0601	0.403226	1	10685	6	580843	H7-hESC_footprints.txt	H7-hESC	es_cell	footprints	Footprints
10	0.01	1.96838	-1	532	10699	14673	580843	HAEpiC_footprints.txt	HAEpiC	epithelium	footprints	Footprints
10	0.0001	4.47933	0.02442	25	10699	303	580843	HAEpiC_footprints.txt	HAEpiC	epithelium	footprints	Footprints
10	1e-05	8.68631	0.0256279	8	10699	50	580843	HAEpiC_footprints.txt	HAEpiC	epithelium	footprints	Footprints
10	1e-06	17.144	0.00322383	6	10699	19	580843	HAEpiC_footprints.txt	HAEpiC	epithelium	footprints	Footprints
10	1e-07	13.5724	0.0719942	3	10699	12	580843	HAEpiC_footprints.txt	HAEpiC	epithelium	footprints	Footprints
10	1e-08	18.0965	0.0990099	2	10699	6	580843	HAEpiC_footprints.txt	HAEpiC	epithelium	footprints	Footprints
11	0.01	2.0423	-1	376	7288	14673	580843	HA-h_footprints.txt	HA-h	brain_hippocampus	footprints	Footprints
11	0.0001	6.04972	0.000624879	23	7288	303	580843	HA-h_footprints.txt	HA-h	brain_hippocampus	footprints	Footprints
11	1e-05	7.96985	0.106383	5	7288	50	580843	HA-h_footprints.txt	HA-h	brain_hippocampus	footprints	Footprints
11	1e-06	12.584	0.0954198	3	7288	19	580843	HA-h_footprints.txt	HA-h	brain_hippocampus	footprints	Footprints
11	1e-07	6.64155	0.625	1	7288	12	580843	HA-h_footprints.txt	HA-h	brain_hippocampus	footprints	Footprints
11	1e-08	13.2831	0.320513	1	7288	6	580843	HA-h_footprints.txt	HA-h	brain_hippocampus	footprints	Footprints
12	0.01	1.98755	-1	421	8385	14673	580843	HCF_footprints.txt	HCF	heart	footprints	Footprints
12	0.0001	5.48687	0.00278777	24	8385	303	580843	HCF_footprints.txt	HCF	heart	footprints	Footprints
12	1e-05	6.92717	0.177936	5	8385	50	580843	HCF_footprints.txt	HCF	heart	footprints	Footprints
12	1e-06	10.9376	0.145349	3	8385	19	580843	HCF_footprints.txt	HCF	heart	footprints	Footprints
12	1e-07	5.77264	0.543478	1	8385	12	580843	HCF_footprints.txt	HCF	heart	footprints	Footprints
12	1e-08	11.5453	0.373134	1	8385	6	580843	HCF_footprints.txt	HCF	heart	footprints	Footprints
13	0.01	1.98298	-1	457	9123	14673	580843	HCM_footprints.txt	HCM	heart	footprints	Footprints
13	0.0001	5.25313	0.00423316	25	9123	303	580843	HCM_footprints.txt	HCM	heart	footprints	Footprints
13	1e-05	11.4602	0.00318421	9	9123	50	580843	HCM_footprints.txt	HCM	heart	footprints	Footprints
13	1e-06	20.1057	0.00128376	6	9123	19	580843	HCM_footprints.txt	HCM	heart	footprints	Footprints
13	1e-07	15.917	0.0491159	3	9123	12	580843	HCM_footprints.txt	HCM	heart	footprints	Footprints
13	1e-08	21.2227	0.0618429	2	9123	6	580843	HCM_footprints.txt	HCM	heart	footprints	Footprints
14	0.01	2.04141	-1	511	9909	14673	580843	HCPEpiC_footprints.txt	HCPEpiC	epithelium	footprints	Footprints
14	0.0001	5.61028	0.000843611	29	9909	303	580843	HCPEpiC_footprints.txt	HCPEpiC	epithelium	footprints	Footprints
14	1e-05	7.03413	0.122399	6	9909	50	580843	HCPEpiC_footprints.txt	HCPEpiC	epithelium	footprints	Footprints
14	1e-06	15.4257	0.00946163	5	9909	19	580843	HCPEpiC_footprints.txt	HCPEpiC	epithelium	footprints	Footprints
14	1e-07	9.76962	0.232019	2	9909	12	580843	HCPEpiC_footprints.txt	HCPEpiC	epithelium	footprints	Footprints
14	1e-08	19.5392	0.0572082	2	9909	6	580843	HCPEpiC_footprints.txt	HCPEpiC	epithelium	footprints	Footprints
15	0.01	1.81279	-1	460	10045	14673	580843	HEEpiC_footprints.txt	HEEpiC	epithelium	footprints	Footprints
15	0.0001	4.00761	0.13624	21	10045	303	580843	HEEpiC_footprints.txt	HEEpiC	epithelium	footprints	Footprints
15	1e-05	2.31296	0.961538	2	10045	50	580843	HEEpiC_footprints.txt	HEEpiC	epithelium	footprints	Footprints
15	1e-06	3.04337	0.854701	1	10045	19	580843	HEEpiC_footprints.txt	HEEpiC	epithelium	footprints	Footprints
15	1e-07	0	1	0	10045	12	580843	HEEpiC_footprints.txt	HEEpiC	epithelium	footprints	Footprints
15	1e-08	0	1	0	10045	6	580843	HEEpiC_footprints.txt	HEEpiC	epithelium	footprints	Footprints
16	0.01	2.16966	-1	208	3795	14673	580843	HepG2_footprints.txt	HepG2	liver	footprints	Footprints
16	0.0001	5.05131	0.0946074	10	3795	303	580843	HepG2_footprints.txt	HepG2	liver	footprints	Footprints
16	1e-05	0	1	0	3795	50	580843	HepG2_footprints.txt	HepG2	liver	footprints	Footprints
16	1e-06	0	1	0	3795	19	580843	HepG2_footprints.txt	HepG2	liver	footprints	Footprints
16	1e-07	0	1	0	3795	12	580843	HepG2_footprints.txt	HepG2	liver	footprints	Footprints
16	1e-08	0	1	0	3795	6	580843	HepG2_footprints.txt	HepG2	liver	footprints	Footprints
17	0.01	2.01994	-1	241	4723	14673	580843	HFF_footprints.txt	HFF	foreskin	footprints	Footprints
17	0.0001	4.0588	0.321543	10	4723	303	580843	HFF_footprints.txt	HFF	foreskin	footprints	Footprints
17	1e-05	2.45964	0.854701	1	4723	50	580843	HFF_footprints.txt	HFF	foreskin	footprints	Footprints
17	1e-06	6.47273	0.606061	1	4723	19	580843	HFF_footprints.txt	HFF	foreskin	footprints	Footprints
17	1e-07	0	1	0	4723	12	580843	HFF_footprints.txt	HFF	foreskin	footprints	Footprints
17	1e-08	0	1	0	4723	6	580843	HFF_footprints.txt	HFF	foreskin	footprints	Footprints
18	0.01	2.13779	-1	466	8629	14673	580843	HIPEpiC_footprints.txt	HIPEpiC	epithelium	footprints	Footprints
18	0.0001	6.66464	4.5e-05	30	8629	303	580843	HIPEpiC_footprints.txt	HIPEpiC	epithelium	footprints	Footprints
18	1e-05	5.38503	0.425532	4	8629	50	580843	HIPEpiC_footprints.txt	HIPEpiC	epithelium	footprints	Footprints
18	1e-06	10.6284	0.152905	3	8629	19	580843	HIPEpiC_footprints.txt	HIPEpiC	epithelium	footprints	Footprints
18	1e-07	5.60941	0.537634	1	8629	12	580843	HIPEpiC_footprints.txt	HIPEpiC	epithelium	footprints	Footprints
18	1e-08	0	1	0	8629	6	580843	HIPEpiC_footprints.txt	HIPEpiC	epithelium	footprints	Footprints
19	0.01	1.89658	-1	501	10457	14673	580843	HMF_footprints.txt	HMF	breast	footprints	Footprints
19	0.0001	5.31627	0.00132475	29	10457	303	580843	HMF_footprints.txt	HMF	breast	footprints	Footprints
19	1e-05	7.77642	0.0597015	7	10457	50	580843	HMF_footprints.txt	HMF	breast	footprints	Footprints
19	1e-06	14.6173	0.0121109	5	10457	19	580843	HMF_footprints.txt	HMF	breast	footprints	Footprints
19	1e-07	13.8865	0.0706215	3	10457	12	580843	HMF_footprints.txt	HMF	breast	footprints	Footprints
19	1e-08	18.5153	0.0744602	2	10457	6	580843	HMF_footprints.txt	HMF	breast	footprints	Footprints
20	0.01	2.124	-1	422	7865	14673	580843	HMVEC-dBl-Ad_footprints.txt	HMVEC-dBl-Ad	blood_vessel	footprints	Footprints
20	0.0001	6.3371	0.000237576	26	7865	303	580843	HMVEC-dBl-Ad_footprints.txt	HMVEC-dBl-Ad	blood_vessel	footprints	Footprints
20	1e-05	8.86219	0.0520833	6	7865	50	580843	HMVEC-dBl-Ad_footprints.txt	HMVEC-dBl-Ad	blood_vessel	footprints	Footprints
20	1e-06	19.4346	0.00424178	5	7865	19	580843	HMVEC-dBl-Ad_footprints.txt	HMVEC-dBl-Ad	blood_vessel	footprints	Footprints
20	1e-07	12.3086	0.186567	2	7865	12	580843	HMVEC-dBl-Ad_footprints.txt	HMVEC-dBl-Ad	blood_vessel	footprints	Footprints
20	1e-08	12.3086	0.37594	1	7865	6	580843	HMVEC-dBl-Ad_footprints.txt	HMVEC-dBl-Ad	blood_vessel	footprints	Footprints
21	0.01	1.98177	-1	400	7990	14673	580843	HMVEC-dBl-Neo_footprints.txt	HMVEC-dBl-Neo	blood_vessel	footprints	Footprints
21	0.0001	5.75812	0.00132922	24	7990	303	580843	HMVEC-dBl-Neo_footprints.txt	HMVEC-dBl-Neo	blood_vessel	footprints	Footprints
21	1e-05	7.26962	0.165837	5	7990	50	580843	HMVEC-dBl-Neo_footprints.txt	HMVEC-dBl-Neo	blood_vessel	footprints	Footprints
21	1e-06	19.1306	0.00502993	5	7990	19	580843	HMVEC-dBl-Neo_footprints.txt	HMVEC-dBl-Neo	blood_vessel	footprints	Footprints
21	1e-07	12.116	0.205761	2	7990	12	580843	HMVEC-dBl-Neo_footprints.txt	HMVEC-dBl-Neo	blood_vessel	footprints	Footprints
21	1e-08	12.116	0.361011	1	7990	6	580843	HMVEC-dBl-Neo_footprints.txt	HMVEC-dBl-Neo	blood_vessel	footprints	Footprints
22	0.01	2.02684	-1	390	7617	14673	580843	HMVEC-dLy-Neo_footprints.txt	HMVEC-dLy-Neo	blood_vessel	footprints	Footprints
22	0.0001	4.53007	0.0531067	18	7617	303	580843	HMVEC-dLy-Neo_footprints.txt	HMVEC-dLy-Neo	blood_vessel	footprints	Footprints
22	1e-05	6.10049	0.299401	4	7617	50	580843	HMVEC-dLy-Neo_footprints.txt	HMVEC-dLy-Neo	blood_vessel	footprints	Footprints
22	1e-06	12.0404	0.119617	3	7617	19	580843	HMVEC-dLy-Neo_footprints.txt	HMVEC-dLy-Neo	blood_vessel	footprints	Footprints
22	1e-07	6.35468	0.574713	1	7617	12	580843	HMVEC-dLy-Neo_footprints.txt	HMVEC-dLy-Neo	blood_vessel	footprints	Footprints
22	1e-08	12.7094	0.333333	1	7617	6	580843	HMVEC-dLy-Neo_footprints.txt	HMVEC-dLy-Neo	blood_vessel	footprints	Footprints
23	0.01	1.98542	-1	340	6779	14673	580843	HMVEC-LLy_footprints.txt	HMVEC-LLy	blood_vessel	footprints	Footprints
23	0.0001	5.37284	0.00910581	19	6779	303	580843	HMVEC-LLy_footprints.txt	HMVEC-LLy	blood_vessel	footprints	Footprints
23	1e-05	5.14096	0.462963	3	6779	50	580843	HMVEC-LLy_footprints.txt	HMVEC-LLy	blood_vessel	footprints	Footprints
23	1e-06	13.5288	0.0988142	3	6779	19	580843	HMVEC-LLy_footprints.txt	HMVEC-LLy	blood_vessel	footprints	Footprints
23	1e-07	0	1	0	6779	12	580843	HMVEC-LLy_footprints.txt	HMVEC-LLy	blood_vessel	footprints	Footprints
23	1e-08	0	1	0	6779	6	580843	HMVEC-LLy_footprints.txt	HMVEC-LLy	blood_vessel	footprints	Footprints
24	0.01	1.9683	-1	421	8467	14673	580843	HPAF_footprints.txt	HPAF	blood_vessel	footprints	Footprints
24	0.0001	5.43373	0.00396181	24	8467	303	580843	HPAF_footprints.txt	HPAF	blood_vessel	footprints	Footprints
24	1e-05	8.2321	0.0789266	6	8467	50	580843	HPAF_footprints.txt	HPAF	blood_vessel	footprints	Footprints
24	1e-06	18.0528	0.00631074	5	8467	19	580843	HPAF_footprints.txt	HPAF	blood_vessel	footprints	Footprints
24	1e-07	17.1502	0.0480538	3	8467	12	580843	HPAF_footprints.txt	HPAF	blood_vessel	footprints	Footprints
24	1e-08	22.8669	0.0507872	2	8467	6	580843	HPAF_footprints.txt	HPAF	blood_vessel	footprints	Footprints
25	0.01	1.96384	-1	502	10119	14673	580843	HPdLF_footprints.txt	HPdLF	epithelium	footprints	Footprints
25	0.0001	4.54663	0.0196271	24	10119	303	580843	HPdLF_footprints.txt	HPdLF	epithelium	footprints	Footprints
25	1e-05	6.88815	0.112486	6	10119	50	580843	HPdLF_footprints.txt	HPdLF	epithelium	footprints	Footprints
25	1e-06	12.0845	0.0510465	4	10119	19	580843	HPdLF_footprints.txt	HPdLF	epithelium	footprints	Footprints
25	1e-07	9.56687	0.242131	2	10119	12	580843	HPdLF_footprints.txt	HPdLF	epithelium	footprints	Footprints
25	1e-08	9.56687	0.353357	1	10119	6	580843	HPdLF_footprints.txt	HPdLF	epithelium	footprints	Footprints
26	0.01	2.03686	-1	460	8940	14673	580843	HPF_footprints.txt	HPF	lung	footprints	Footprints
26	0.0001	5.57509	0.00117966	26	8940	303	580843	HPF_footprints.txt	HPF	lung	footprints	Footprints
26	1e-05	6.49713	0.187617	5	8940	50	580843	HPF_footprints.txt	HPF	lung	footprints	Footprints
26	1e-06	13.6782	0.037037	4	8940	19	580843	HPF_footprints.txt	HPF	lung	footprints	Footprints
26	1e-07	16.2428	0.0426076	3	8940	12	580843	HPF_footprints.txt	HPF	lung	footprints	Footprints
26	1e-08	21.6571	0.0487805	2	8940	6	580843	HPF_footprints.txt	HPF	lung	footprints	Footprints
27	0.01	1.91085	-1	423	8763	14673	580843	HRCEpiC_footprints.txt	HRCEpiC	epithelium	footprints	Footprints
27	0.0001	4.59391	0.0301932	21	8763	303	580843	HRCEpiC_footprints.txt	HRCEpiC	epithelium	footprints	Footprints
27	1e-05	3.97701	0.613497	3	8763	50	580843	HRCEpiC_footprints.txt	HRCEpiC	epithelium	footprints	Footprints
27	1e-06	10.4658	0.128205	3	8763	19	580843	HRCEpiC_footprints.txt	HRCEpiC	epithelium	footprints	Footprints
27	1e-07	5.52363	0.568182	1	8763	12	580843	HRCEpiC_footprints.txt	HRCEpiC	epithelium	footprints	Footprints
27	1e-08	11.0473	0.343643	1	8763	6	580843	HRCEpiC_footprints.txt	HRCEpiC	epithelium	footprints	Footprints
28	0.01	1.97373	-1	621	12455	14673	580843	HSMM_footprints.txt	HSMM	muscle	footprints	Footprints
28	0.0001	4.92518	0.0014183	32	12455	303	580843	HSMM_footprints.txt	HSMM	muscle	footprints	Footprints
28	1e-05	5.59624	0.262467	6	12455	50	580843	HSMM_footprints.txt	HSMM	muscle	footprints	Footprints
28	1e-06	9.81796	0.0956023	4	12455	19	580843	HSMM_footprints.txt	HSMM	muscle	footprints	Footprints
28	1e-07	7.77255	0.353357	2	12455	12	580843	HSMM_footprints.txt	HSMM	muscle	footprints	Footprints
28	1e-08	7.77255	0.452489	1	12455	6	580843	HSMM_footprints.txt	HSMM	muscle	footprints	Footprints
29	0.01	1.92067	-1	462	9522	14673	580843	HVMF_footprints.txt	HVMF	connective	footprints	Footprints
29	0.0001	5.03301	0.00566123	25	9522	303	580843	HVMF_footprints.txt	HVMF	connective	footprints	Footprints
29	1e-05	6.10001	0.213675	5	9522	50	580843	HVMF_footprints.txt	HVMF	connective	footprints	Footprints
29	1e-06	16.0527	0.00757002	5	9522	19	580843	HVMF_footprints.txt	HVMF	connective	footprints	Footprints
29	1e-07	15.25	0.0618429	3	9522	12	580843	HVMF_footprints.txt	HVMF	connective	footprints	Footprints
29	1e-08	20.3334	0.0544662	2	9522	6	580843	HVMF_footprints.txt	HVMF	connective	footprints	Footprints
30	0.01	1.93864	-1	372	7596	14673	580843	IMR90_footprints.txt	IMR90	lung	footprints	Footprints
30	0.0001	5.04732	0.0223914	20	7596	303	580843	IMR90_footprints.txt	IMR90	lung	footprints	Footprints
30	1e-05	7.6467	0.136986	5	7596	50	580843	IMR90_footprints.txt	IMR90	lung	footprints	Footprints
30	1e-06	16.0983	0.0214087	4	7596	19	580843	IMR90_footprints.txt	IMR90	lung	footprints	Footprints
30	1e-07	6.37225	0.507614	1	7596	12	580843	IMR90_footprints.txt	IMR90	lung	footprints	Footprints
30	1e-08	0	1	0	7596	6	580843	IMR90_footprints.txt	IMR90	lung	footprints	Footprints
31	0.01	2.09768	-1	202	3812	14673	580843	K562_footprints.txt	K562	blood	footprints	Footprints
31	0.0001	7.0403	0.00544188	14	3812	303	580843	K562_footprints.txt	K562	blood	footprints	Footprints
31	1e-05	3.04744	0.847458	1	3812	50	580843	K562_footprints.txt	K562	blood	footprints	Footprints
31	1e-06	8.01959	0.564972	1	3812	19	580843	K562_footprints.txt	K562	blood	footprints	Footprints
31	1e-07	0	1	0	3812	12	580843	K562_footprints.txt	K562	blood	footprints	Footprints
31	1e-08	0	1	0	3812	6	580843	K562_footprints.txt	K562	blood	footprints	Footprints
32	0.01	1.92127	-1	399	8221	14673	580843	NB4_footprints.txt	NB4	blood	footprints	Footprints
32	0.0001	4.89678	0.0169578	21	8221	303	580843	NB4_footprints.txt	NB4	blood	footprints	Footprints
32	1e-05	5.65229	0.3125	4	8221	50	580843	NB4_footprints.txt	NB4	blood	footprints	Footprints
32	1e-06	7.43722	0.380228	2	8221	19	580843	NB4_footprints.txt	NB4	blood	footprints	Footprints
32	1e-07	5.8878	0.598802	1	8221	12	580843	NB4_footprints.txt	NB4	blood	footprints	Footprints
32	1e-08	11.7756	0.332226	1	8221	6	580843	NB4_footprints.txt	NB4	blood	footprints	Footprints
33	0.01	2.12972	-1	412	7658	14673	580843	NH-A_footprints.txt	NH-A	nervous	footprints	Footprints
33	0.0001	5.25678	0.00942507	21	7658	303	580843	NH-A_footprints.txt	NH-A	nervous	footprints	Footprints
33	1e-05	6.06783	0.276243	4	7658	50	580843	NH-A_footprints.txt	NH-A	nervous	footprints	Footprints
33	1e-06	11.976	0.0829876	3	7658	19	580843	NH-A_footprints.txt	NH-A	nervous	footprints	Footprints
33	1e-07	6.32066	0.478469	1	7658	12	580843	NH-A_footprints.txt	NH-A	nervous	footprints	Footprints
33	1e-08	12.6413	0.396825	1	7658	6	580843	NH-A_footprints.txt	NH-A	nervous	footprints	Footprints
34	0.01	1.95286	-1	532	10784	14673	580843	NHDF-Ad_footprints.txt	NHDF-Ad	skin	footprints	Footprints
34	0.0001	5.86611	6e-05	33	10784	303	580843	NHDF-Ad_footprints.txt	NHDF-Ad	skin	footprints	Footprints
34	1e-05	9.69508	0.00938438	9	10784	50	580843	NHDF-Ad_footprints.txt	NHDF-Ad	skin	footprints	Footprints
34	1e-06	14.1741	0.0128189	5	10784	19	580843	NHDF-Ad_footprints.txt	NHDF-Ad	skin	footprints	Footprints
34	1e-07	17.9539	0.0134735	4	10784	12	580843	NHDF-Ad_footprints.txt	NHDF-Ad	skin	footprints	Footprints
34	1e-08	17.9539	0.0821018	2	10784	6	580843	NHDF-Ad_footprints.txt	NHDF-Ad	skin	footprints	Footprints
35	0.01	1.88965	-1	547	11459	14673	580843	NHDF-neo_footprints.txt	NHDF-neo	skin	footprints	Footprints
35	0.0001	5.01869	0.00137444	30	11459	303	580843	NHDF-neo_footprints.txt	NHDF-neo	skin	footprints	Footprints
35	1e-05	5.06888	0.297619	5	11459	50	580843	NHDF-neo_footprints.txt	NHDF-neo	skin	footprints	Footprints
35	1e-06	10.6713	0.0572082	4	11459	19	580843	NHDF-neo_footprints.txt	NHDF-neo	skin	footprints	Footprints
35	1e-07	12.6722	0.0757576	3	11459	12	580843	NHDF-neo_footprints.txt	NHDF-neo	skin	footprints	Footprints
35	1e-08	8.44813	0.423729	1	11459	6	580843	NHDF-neo_footprints.txt	NHDF-neo	skin	footprints	Footprints
36	0.01	1.99482	-1	591	11728	14673	580843	NHLF_footprints.txt	NHLF	lung	footprints	Footprints
36	0.0001	5.23049	0.000463109	32	11728	303	580843	NHLF_footprints.txt	NHLF	lung	footprints	Footprints
36	1e-05	3.96209	0.578035	4	11728	50	580843	NHLF_footprints.txt	NHLF	lung	footprints	Footprints
36	1e-06	7.81992	0.239234	3	11728	19	580843	NHLF_footprints.txt	NHLF	lung	footprints	Footprints
36	1e-07	4.12718	0.680272	1	11728	12	580843	NHLF_footprints.txt	NHLF	lung	footprints	Footprints
36	1e-08	0	1	0	11728	6	580843	NHLF_footprints.txt	NHLF	lung	footprints	Footprints
37	0.01	1.88753	-1	469	9836	14673	580843	SAEC_footprints.txt	SAEC	epithelium	footprints	Footprints
37	0.0001	5.06723	0.00742611	26	9836	303	580843	SAEC_footprints.txt	SAEC	epithelium	footprints	Footprints
37	1e-05	4.72422	0.485437	4	9836	50	580843	SAEC_footprints.txt	SAEC	epithelium	footprints	Footprints
37	1e-06	6.21608	0.512821	2	9836	19	580843	SAEC_footprints.txt	SAEC	epithelium	footprints	Footprints
37	1e-07	0	1	0	9836	12	580843	SAEC_footprints.txt	SAEC	epithelium	footprints	Footprints
37	1e-08	0	1	0	9836	6	580843	SAEC_footprints.txt	SAEC	epithelium	footprints	Footprints
38	0.01	1.85617	-1	750	15995	14673	580843	SKMC_footprints.txt	SKMC	muscle	footprints	Footprints
38	0.0001	4.67408	0.000972744	39	15995	303	580843	SKMC_footprints.txt	SKMC	muscle	footprints	Footprints
38	1e-05	5.08396	0.219298	7	15995	50	580843	SKMC_footprints.txt	SKMC	muscle	footprints	Footprints
38	1e-06	7.64506	0.160772	4	15995	19	580843	SKMC_footprints.txt	SKMC	muscle	footprints	Footprints
38	1e-07	6.05234	0.403226	2	15995	12	580843	SKMC_footprints.txt	SKMC	muscle	footprints	Footprints
38	1e-08	6.05234	0.534759	1	15995	6	580843	SKMC_footprints.txt	SKMC	muscle	footprints	Footprints
39	0.01	2.06997	-1	226	4322	14673	580843	SK-N-SH_RA_footprints.txt	SK-N-SH	brain	footprints	Footprints
39	0.0001	3.99185	0.21978	9	4322	303	580843	SK-N-SH_RA_footprints.txt	SK-N-SH	brain	footprints	Footprints
39	1e-05	5.37569	0.561798	2	4322	50	580843	SK-N-SH_RA_footprints.txt	SK-N-SH	brain	footprints	Footprints
39	1e-06	7.07327	0.497512	1	4322	19	580843	SK-N-SH_RA_footprints.txt	SK-N-SH	brain	footprints	Footprints
39	1e-07	0	1	0	4322	12	580843	SK-N-SH_RA_footprints.txt	SK-N-SH	brain	footprints	Footprints
39	1e-08	0	1	0	4322	6	580843	SK-N-SH_RA_footprints.txt	SK-N-SH	brain	footprints	Footprints
40	0.01	1.99389	-1	198	3931	14673	580843	Th1_footprints.txt	Th1	blood	footprints	Footprints
40	0.0001	5.36421	0.0603136	11	3931	303	580843	Th1_footprints.txt	Th1	blood	footprints	Footprints
40	1e-05	2.95519	0.793651	1	3931	50	580843	Th1_footprints.txt	Th1	blood	footprints	Footprints
40	1e-06	7.77682	0.568182	1	3931	19	580843	Th1_footprints.txt	Th1	blood	footprints	Footprints
40	1e-07	0	1	0	3931	12	580843	Th1_footprints.txt	Th1	blood	footprints	Footprints
40	1e-08	0	1	0	3931	6	580843	Th1_footprints.txt	Th1	blood	footprints	Footprints
41	0.01	1.48324	-1	2297	61304	14673	580843	A549-all.twopass.merge150.wgt10.zgt2.wig	A549	epithelium	hotspots	Hotspots
41	0.0001	2.59541	0.029036	83	61304	303	580843	A549-all.twopass.merge150.wgt10.zgt2.wig	A549	epithelium	hotspots	Hotspots
41	1e-05	5.11639	4.6e-05	27	61304	50	580843	A549-all.twopass.merge150.wgt10.zgt2.wig	A549	epithelium	hotspots	Hotspots
41	1e-06	6.48276	0.00090533	13	61304	19	580843	A549-all.twopass.merge150.wgt10.zgt2.wig	A549	epithelium	hotspots	Hotspots
41	1e-07	7.89566	0.0004032	10	61304	12	580843	A549-all.twopass.merge150.wgt10.zgt2.wig	A549	epithelium	hotspots	Hotspots
41	1e-08	7.89566	0.00599988	5	61304	6	580843	A549-all.twopass.merge150.wgt10.zgt2.wig	A549	epithelium	hotspots	Hotspots
42	0.01	1.43527	-1	2240	61781	14673	580843	Adult_Th0_AllReps.30000000.twopass.merge150.wgt10.zgt2.wig	Adult_CD4+	blood	hotspots	Hotspots
42	0.0001	2.54434	0.0113869	82	61781	303	580843	Adult_Th0_AllReps.30000000.twopass.merge150.wgt10.zgt2.wig	Adult_CD4+	blood	hotspots	Hotspots
42	1e-05	3.76066	0.040404	20	61781	50	580843	Adult_Th0_AllReps.30000000.twopass.merge150.wgt10.zgt2.wig	Adult_CD4+	blood	hotspots	Hotspots
42	1e-06	5.93788	0.00358539	12	61781	19	580843	Adult_Th0_AllReps.30000000.twopass.merge150.wgt10.zgt2.wig	Adult_CD4+	blood	hotspots	Hotspots
42	1e-07	6.26776	0.0204332	8	61781	12	580843	Adult_Th0_AllReps.30000000.twopass.merge150.wgt10.zgt2.wig	Adult_CD4+	blood	hotspots	Hotspots
42	1e-08	4.70082	0.2079	3	61781	6	580843	Adult_Th0_AllReps.30000000.twopass.merge150.wgt10.zgt2.wig	Adult_CD4+	blood	hotspots	Hotspots
43	0.01	1.68587	-1	1518	35644	14673	580843	AG04449-DS12319.twopass.merge150.wgt10.zgt2.wig	AG04449	skin	hotspots	Hotspots
43	0.0001	3.7109	6e-05	69	35644	303	580843	AG04449-DS12319.twopass.merge150.wgt10.zgt2.wig	AG04449	skin	hotspots	Hotspots
43	1e-05	4.8887	0.0515464	15	35644	50	580843	AG04449-DS12319.twopass.merge150.wgt10.zgt2.wig	AG04449	skin	hotspots	Hotspots
43	1e-06	6.86134	0.0275634	8	35644	19	580843	AG04449-DS12319.twopass.merge150.wgt10.zgt2.wig	AG04449	skin	hotspots	Hotspots
43	1e-07	6.78986	0.0960615	5	35644	12	580843	AG04449-DS12319.twopass.merge150.wgt10.zgt2.wig	AG04449	skin	hotspots	Hotspots
43	1e-08	8.14784	0.0906618	3	35644	6	580843	AG04449-DS12319.twopass.merge150.wgt10.zgt2.wig	AG04449	skin	hotspots	Hotspots
44	0.01	1.72235	-1	1464	33648	14673	580843	AG04450-DS12270.twopass.merge150.wgt10.zgt2.wig	AG04450	lung	hotspots	Hotspots
44	0.0001	3.5892	0.000502111	63	33648	303	580843	AG04450-DS12270.twopass.merge150.wgt10.zgt2.wig	AG04450	lung	hotspots	Hotspots
44	1e-05	4.48821	0.114025	13	33648	50	580843	AG04450-DS12270.twopass.merge150.wgt10.zgt2.wig	AG04450	lung	hotspots	Hotspots
44	1e-06	5.45126	0.190476	6	33648	19	580843	AG04450-DS12270.twopass.merge150.wgt10.zgt2.wig	AG04450	lung	hotspots	Hotspots
44	1e-07	4.31558	0.512821	3	33648	12	580843	AG04450-DS12270.twopass.merge150.wgt10.zgt2.wig	AG04450	lung	hotspots	Hotspots
44	1e-08	5.75411	0.390625	2	33648	6	580843	AG04450-DS12270.twopass.merge150.wgt10.zgt2.wig	AG04450	lung	hotspots	Hotspots
45	0.01	1.66349	-1	1565	37242	14673	580843	AG09309-DS12352.twopass.merge150.wgt10.zgt2.wig	AG09309	skin	hotspots	Hotspots
45	0.0001	3.44872	0.000614258	67	37242	303	580843	AG09309-DS12352.twopass.merge150.wgt10.zgt2.wig	AG09309	skin	hotspots	Hotspots
45	1e-05	4.05508	0.202429	13	37242	50	580843	AG09309-DS12352.twopass.merge150.wgt10.zgt2.wig	AG09309	skin	hotspots	Hotspots
45	1e-06	6.56693	0.0353232	8	37242	19	580843	AG09309-DS12352.twopass.merge150.wgt10.zgt2.wig	AG09309	skin	hotspots	Hotspots
45	1e-07	6.49852	0.139276	5	37242	12	580843	AG09309-DS12352.twopass.merge150.wgt10.zgt2.wig	AG09309	skin	hotspots	Hotspots
45	1e-08	7.79823	0.105042	3	37242	6	580843	AG09309-DS12352.twopass.merge150.wgt10.zgt2.wig	AG09309	skin	hotspots	Hotspots
46	0.01	1.73509	-1	1242	28336	14673	580843	AG09319-DS12291.twopass.merge150.wgt10.zgt2.wig	AG09319	gingival	hotspots	Hotspots
46	0.0001	3.85614	0.000234756	57	28336	303	580843	AG09319-DS12291.twopass.merge150.wgt10.zgt2.wig	AG09319	gingival	hotspots	Hotspots
46	1e-05	4.50965	0.151515	11	28336	50	580843	AG09319-DS12291.twopass.merge150.wgt10.zgt2.wig	AG09319	gingival	hotspots	Hotspots
46	1e-06	6.47318	0.111483	6	28336	19	580843	AG09319-DS12291.twopass.merge150.wgt10.zgt2.wig	AG09319	gingival	hotspots	Hotspots
46	1e-07	5.1246	0.46729	3	28336	12	580843	AG09319-DS12291.twopass.merge150.wgt10.zgt2.wig	AG09319	gingival	hotspots	Hotspots
46	1e-08	6.8328	0.25974	2	28336	6	580843	AG09319-DS12291.twopass.merge150.wgt10.zgt2.wig	AG09319	gingival	hotspots	Hotspots
47	0.01	1.71259	-1	1422	32869	14673	580843	AG10803-DS12384.twopass.merge150.wgt10.zgt2.wig	AG10803	skin	hotspots	Hotspots
47	0.0001	3.44098	0.00284051	59	32869	303	580843	AG10803-DS12384.twopass.merge150.wgt10.zgt2.wig	AG10803	skin	hotspots	Hotspots
47	1e-05	4.24115	0.200401	12	32869	50	580843	AG10803-DS12384.twopass.merge150.wgt10.zgt2.wig	AG10803	skin	hotspots	Hotspots
47	1e-06	6.51054	0.0791766	7	32869	19	580843	AG10803-DS12384.twopass.merge150.wgt10.zgt2.wig	AG10803	skin	hotspots	Hotspots
47	1e-07	5.89048	0.232019	4	32869	12	580843	AG10803-DS12384.twopass.merge150.wgt10.zgt2.wig	AG10803	skin	hotspots	Hotspots
47	1e-08	5.89048	0.3367	2	32869	6	580843	AG10803-DS12384.twopass.merge150.wgt10.zgt2.wig	AG10803	skin	hotspots	Hotspots
48	0.01	1.64231	-1	1543	37192	14673	580843	AoAF-DS13523.twopass.merge150.wgt10.zgt2.wig	AoAF	blood_vessel	hotspots	Hotspots
48	0.0001	3.5049	0.000123403	68	37192	303	580843	AoAF-DS13523.twopass.merge150.wgt10.zgt2.wig	AoAF	blood_vessel	hotspots	Hotspots
48	1e-05	5.62227	0.00277208	18	37192	50	580843	AoAF-DS13523.twopass.merge150.wgt10.zgt2.wig	AoAF	blood_vessel	hotspots	Hotspots
48	1e-06	8.21969	0.00214169	10	37192	19	580843	AoAF-DS13523.twopass.merge150.wgt10.zgt2.wig	AoAF	blood_vessel	hotspots	Hotspots
48	1e-07	7.80871	0.038373	6	37192	12	580843	AoAF-DS13523.twopass.merge150.wgt10.zgt2.wig	AoAF	blood_vessel	hotspots	Hotspots
48	1e-08	10.4116	0.0131268	4	37192	6	580843	AoAF-DS13523.twopass.merge150.wgt10.zgt2.wig	AoAF	blood_vessel	hotspots	Hotspots
49	0.01	1.65089	-1	1719	41219	14673	580843	BE_2_C-DS14625.twopass.merge150.wgt10.zgt2.wig	BE2_C	brain	hotspots	Hotspots
49	0.0001	3.02296	0.00672495	65	41219	303	580843	BE_2_C-DS14625.twopass.merge150.wgt10.zgt2.wig	BE2_C	brain	hotspots	Hotspots
49	1e-05	4.50932	0.0284414	16	41219	50	580843	BE_2_C-DS14625.twopass.merge150.wgt10.zgt2.wig	BE2_C	brain	hotspots	Hotspots
49	1e-06	4.44999	0.247525	6	41219	19	580843	BE_2_C-DS14625.twopass.merge150.wgt10.zgt2.wig	BE2_C	brain	hotspots	Hotspots
49	1e-07	3.52291	0.598802	3	41219	12	580843	BE_2_C-DS14625.twopass.merge150.wgt10.zgt2.wig	BE2_C	brain	hotspots	Hotspots
49	1e-08	2.34861	0.840336	1	41219	6	580843	BE_2_C-DS14625.twopass.merge150.wgt10.zgt2.wig	BE2_C	brain	hotspots	Hotspots
50	0.01	1.68455	-1	1470	34544	14673	580843	BJ-DS10081.twopass.merge150.wgt10.zgt2.wig	BJ	skin	hotspots	Hotspots
50	0.0001	3.5516	0.000444064	64	34544	303	580843	BJ-DS10081.twopass.merge150.wgt10.zgt2.wig	BJ	skin	hotspots	Hotspots
50	1e-05	4.37179	0.126904	13	34544	50	580843	BJ-DS10081.twopass.merge150.wgt10.zgt2.wig	BJ	skin	hotspots	Hotspots
50	1e-06	6.19485	0.0536481	7	34544	19	580843	BJ-DS10081.twopass.merge150.wgt10.zgt2.wig	BJ	skin	hotspots	Hotspots
50	1e-07	5.60486	0.25	4	34544	12	580843	BJ-DS10081.twopass.merge150.wgt10.zgt2.wig	BJ	skin	hotspots	Hotspots
50	1e-08	5.60486	0.367647	2	34544	6	580843	BJ-DS10081.twopass.merge150.wgt10.zgt2.wig	BJ	skin	hotspots	Hotspots
51	0.01	1.53937	-1	1435	36902	14673	580843	CACO2-DS8235.twopass.merge150.wgt10.zgt2.wig	Caco-2	colon	hotspots	Hotspots
51	0.0001	2.90907	0.00865202	56	36902	303	580843	CACO2-DS8235.twopass.merge150.wgt10.zgt2.wig	Caco-2	colon	hotspots	Hotspots
51	1e-05	5.03685	0.00636578	16	36902	50	580843	CACO2-DS8235.twopass.merge150.wgt10.zgt2.wig	Caco-2	colon	hotspots	Hotspots
51	1e-06	5.799	0.0733676	7	36902	19	580843	CACO2-DS8235.twopass.merge150.wgt10.zgt2.wig	Caco-2	colon	hotspots	Hotspots
51	1e-07	6.5584	0.103413	5	36902	12	580843	CACO2-DS8235.twopass.merge150.wgt10.zgt2.wig	Caco-2	colon	hotspots	Hotspots
51	1e-08	5.24672	0.333333	2	36902	6	580843	CACO2-DS8235.twopass.merge150.wgt10.zgt2.wig	Caco-2	colon	hotspots	Hotspots
52	0.01	1.47382	-1	1422	38194	14673	580843	CD14-DS18065.hg19.twopass.merge150.wgt10.zgt2.wig	CD14+	blood	hotspots	Hotspots
52	0.0001	3.06162	0.00223494	61	38194	303	580843	CD14-DS18065.hg19.twopass.merge150.wgt10.zgt2.wig	CD14+	blood	hotspots	Hotspots
52	1e-05	5.77893	0.000540176	19	38194	50	580843	CD14-DS18065.hg19.twopass.merge150.wgt10.zgt2.wig	CD14+	blood	hotspots	Hotspots
52	1e-06	7.20365	0.0133851	9	38194	19	580843	CD14-DS18065.hg19.twopass.merge150.wgt10.zgt2.wig	CD14+	blood	hotspots	Hotspots
52	1e-07	7.60385	0.0388199	6	38194	12	580843	CD14-DS18065.hg19.twopass.merge150.wgt10.zgt2.wig	CD14+	blood	hotspots	Hotspots
52	1e-08	7.60385	0.0927644	3	38194	6	580843	CD14-DS18065.hg19.twopass.merge150.wgt10.zgt2.wig	CD14+	blood	hotspots	Hotspots
53	0.01	1.5133	-1	1506	39395	14673	580843	CD20-DS17541.hg19.twopass.merge150.wgt10.zgt2.wig	CD20+	blood	hotspots	Hotspots
53	0.0001	2.72498	0.0296296	56	39395	303	580843	CD20-DS17541.hg19.twopass.merge150.wgt10.zgt2.wig	CD20+	blood	hotspots	Hotspots
53	1e-05	4.71811	0.0139684	16	39395	50	580843	CD20-DS17541.hg19.twopass.merge150.wgt10.zgt2.wig	CD20+	blood	hotspots	Hotspots
53	1e-06	6.20803	0.0331565	8	39395	19	580843	CD20-DS17541.hg19.twopass.merge150.wgt10.zgt2.wig	CD20+	blood	hotspots	Hotspots
53	1e-07	6.14337	0.126422	5	39395	12	580843	CD20-DS17541.hg19.twopass.merge150.wgt10.zgt2.wig	CD20+	blood	hotspots	Hotspots
53	1e-08	4.91469	0.3663	2	39395	6	580843	CD20-DS17541.hg19.twopass.merge150.wgt10.zgt2.wig	CD20+	blood	hotspots	Hotspots
54	0.01	1.50283	-1	1713	45122	14673	580843	CD34-DS16814.hg19.twopass.merge150.wgt10.zgt2.wig	CD34+	blood	hotspots	Hotspots
54	0.0001	3.01638	0.000788457	71	45122	303	580843	CD34-DS16814.hg19.twopass.merge150.wgt10.zgt2.wig	CD34+	blood	hotspots	Hotspots
54	1e-05	5.664	9.8e-05	22	45122	50	580843	CD34-DS16814.hg19.twopass.merge150.wgt10.zgt2.wig	CD34+	blood	hotspots	Hotspots
54	1e-06	6.77512	0.00736431	10	45122	19	580843	CD34-DS16814.hg19.twopass.merge150.wgt10.zgt2.wig	CD34+	blood	hotspots	Hotspots
54	1e-07	7.50909	0.0183016	7	45122	12	580843	CD34-DS16814.hg19.twopass.merge150.wgt10.zgt2.wig	CD34+	blood	hotspots	Hotspots
54	1e-08	6.43636	0.11919	3	45122	6	580843	CD34-DS16814.hg19.twopass.merge150.wgt10.zgt2.wig	CD34+	blood	hotspots	Hotspots
55	0.01	1.59115	-1	1352	33636	14673	580843	CMK-DS12393.twopass.merge150.wgt10.zgt2.wig	CMK	blood	hotspots	Hotspots
55	0.0001	3.36251	0.000890115	59	33636	303	580843	CMK-DS12393.twopass.merge150.wgt10.zgt2.wig	CMK	blood	hotspots	Hotspots
55	1e-05	5.18055	0.0138389	15	33636	50	580843	CMK-DS12393.twopass.merge150.wgt10.zgt2.wig	CMK	blood	hotspots	Hotspots
55	1e-06	5.45321	0.151057	6	33636	19	580843	CMK-DS12393.twopass.merge150.wgt10.zgt2.wig	CMK	blood	hotspots	Hotspots
55	1e-07	5.75616	0.223214	4	33636	12	580843	CMK-DS12393.twopass.merge150.wgt10.zgt2.wig	CMK	blood	hotspots	Hotspots
55	1e-08	5.75616	0.338983	2	33636	6	580843	CMK-DS12393.twopass.merge150.wgt10.zgt2.wig	CMK	blood	hotspots	Hotspots
56	0.01	1.52534	-1	1862	48323	14673	580843	E_myoblast_AllReps.30000000.twopass.merge150.wgt10.zgt2.wig	E_myoblast	muscle	hotspots	Hotspots
56	0.0001	2.73723	0.0345423	69	48323	303	580843	E_myoblast_AllReps.30000000.twopass.merge150.wgt10.zgt2.wig	E_myoblast	muscle	hotspots	Hotspots
56	1e-05	3.8464	0.126263	16	48323	50	580843	E_myoblast_AllReps.30000000.twopass.merge150.wgt10.zgt2.wig	E_myoblast	muscle	hotspots	Hotspots
56	1e-06	5.69369	0.0524659	9	48323	19	580843	E_myoblast_AllReps.30000000.twopass.merge150.wgt10.zgt2.wig	E_myoblast	muscle	hotspots	Hotspots
56	1e-07	6.01001	0.094162	6	48323	12	580843	E_myoblast_AllReps.30000000.twopass.merge150.wgt10.zgt2.wig	E_myoblast	muscle	hotspots	Hotspots
56	1e-08	4.00667	0.543478	2	48323	6	580843	E_myoblast_AllReps.30000000.twopass.merge150.wgt10.zgt2.wig	E_myoblast	muscle	hotspots	Hotspots
57	0.01	1.59629	-1	1177	29188	14673	580843	GM06990-DS7748.twopass.merge150.wgt10.zgt2.wig	GM06990	blood	hotspots	Hotspots
57	0.0001	3.28384	0.00695362	50	29188	303	580843	GM06990-DS7748.twopass.merge150.wgt10.zgt2.wig	GM06990	blood	hotspots	Hotspots
57	1e-05	5.97002	0.00493803	15	29188	50	580843	GM06990-DS7748.twopass.merge150.wgt10.zgt2.wig	GM06990	blood	hotspots	Hotspots
57	1e-06	8.37897	0.00863707	8	29188	19	580843	GM06990-DS7748.twopass.merge150.wgt10.zgt2.wig	GM06990	blood	hotspots	Hotspots
57	1e-07	9.95003	0.0123289	6	29188	12	580843	GM06990-DS7748.twopass.merge150.wgt10.zgt2.wig	GM06990	blood	hotspots	Hotspots
57	1e-08	6.63335	0.265957	2	29188	6	580843	GM06990-DS7748.twopass.merge150.wgt10.zgt2.wig	GM06990	blood	hotspots	Hotspots
58	0.01	1.55236	-1	1375	35063	14673	580843	GM12864-DS12431.twopass.merge150.wgt10.zgt2.wig	GM12864	blood	hotspots	Hotspots
58	0.0001	3.22566	0.00508388	59	35063	303	580843	GM12864-DS12431.twopass.merge150.wgt10.zgt2.wig	GM12864	blood	hotspots	Hotspots
58	1e-05	4.63839	0.0817661	14	35063	50	580843	GM12864-DS12431.twopass.merge150.wgt10.zgt2.wig	GM12864	blood	hotspots	Hotspots
58	1e-06	4.35939	0.414938	5	35063	19	580843	GM12864-DS12431.twopass.merge150.wgt10.zgt2.wig	GM12864	blood	hotspots	Hotspots
58	1e-07	4.14142	0.588235	3	35063	12	580843	GM12864-DS12431.twopass.merge150.wgt10.zgt2.wig	GM12864	blood	hotspots	Hotspots
58	1e-08	2.76095	0.813008	1	35063	6	580843	GM12864-DS12431.twopass.merge150.wgt10.zgt2.wig	GM12864	blood	hotspots	Hotspots
59	0.01	1.59432	-1	1470	36499	14673	580843	GM12865-DS12436.twopass.merge150.wgt10.zgt2.wig	GM12865	blood	hotspots	Hotspots
59	0.0001	3.41388	0.000398157	65	36499	303	580843	GM12865-DS12436.twopass.merge150.wgt10.zgt2.wig	GM12865	blood	hotspots	Hotspots
59	1e-05	4.77418	0.0481464	15	36499	50	580843	GM12865-DS12436.twopass.merge150.wgt10.zgt2.wig	GM12865	blood	hotspots	Hotspots
59	1e-06	5.86303	0.109529	7	36499	19	580843	GM12865-DS12436.twopass.merge150.wgt10.zgt2.wig	GM12865	blood	hotspots	Hotspots
59	1e-07	5.30465	0.284091	4	36499	12	580843	GM12865-DS12436.twopass.merge150.wgt10.zgt2.wig	GM12865	blood	hotspots	Hotspots
59	1e-08	0	1	0	36499	6	580843	GM12865-DS12436.twopass.merge150.wgt10.zgt2.wig	GM12865	blood	hotspots	Hotspots
60	0.01	1.45595	-1	2149	58429	14673	580843	GM12878-all.twopass.merge150.wgt10.zgt2.wig	GM12878	blood	hotspots	Hotspots
60	0.0001	2.59188	0.022604	79	58429	303	580843	GM12878-all.twopass.merge150.wgt10.zgt2.wig	GM12878	blood	hotspots	Hotspots
60	1e-05	4.9705	0.000193968	25	58429	50	580843	GM12878-all.twopass.merge150.wgt10.zgt2.wig	GM12878	blood	hotspots	Hotspots
60	1e-06	5.75532	0.0105296	11	58429	19	580843	GM12878-all.twopass.merge150.wgt10.zgt2.wig	GM12878	blood	hotspots	Hotspots
60	1e-07	7.45575	0.00185936	9	58429	12	580843	GM12878-all.twopass.merge150.wgt10.zgt2.wig	GM12878	blood	hotspots	Hotspots
60	1e-08	6.62734	0.0453926	4	58429	6	580843	GM12878-all.twopass.merge150.wgt10.zgt2.wig	GM12878	blood	hotspots	Hotspots
61	0.01	1.64233	-1	1826	44013	14673	580843	HAc-DS14765.twopass.merge150.wgt10.zgt2.wig	HAc	cerebellar	hotspots	Hotspots
61	0.0001	3.09238	0.00917684	71	44013	303	580843	HAc-DS14765.twopass.merge150.wgt10.zgt2.wig	HAc	cerebellar	hotspots	Hotspots
61	1e-05	4.48701	0.0582411	17	44013	50	580843	HAc-DS14765.twopass.merge150.wgt10.zgt2.wig	HAc	cerebellar	hotspots	Hotspots
61	1e-06	6.25125	0.0248201	9	44013	19	580843	HAc-DS14765.twopass.merge150.wgt10.zgt2.wig	HAc	cerebellar	hotspots	Hotspots
61	1e-07	6.59854	0.0708717	6	44013	12	580843	HAc-DS14765.twopass.merge150.wgt10.zgt2.wig	HAc	cerebellar	hotspots	Hotspots
61	1e-08	6.59854	0.15748	3	44013	6	580843	HAc-DS14765.twopass.merge150.wgt10.zgt2.wig	HAc	cerebellar	hotspots	Hotspots
62	0.01	1.67876	-1	1604	37823	14673	580843	HAEpiC-DS12663.twopass.merge150.wgt10.zgt2.wig	HAEpiC	epithelium	hotspots	Hotspots
62	0.0001	3.69984	1.2e-05	73	37823	303	580843	HAEpiC-DS12663.twopass.merge150.wgt10.zgt2.wig	HAEpiC	epithelium	hotspots	Hotspots
62	1e-05	5.22134	0.0112918	17	37823	50	580843	HAEpiC-DS12663.twopass.merge150.wgt10.zgt2.wig	HAEpiC	epithelium	hotspots	Hotspots
62	1e-06	6.46605	0.037679	8	37823	19	580843	HAEpiC-DS12663.twopass.merge150.wgt10.zgt2.wig	HAEpiC	epithelium	hotspots	Hotspots
62	1e-07	6.3987	0.13624	5	37823	12	580843	HAEpiC-DS12663.twopass.merge150.wgt10.zgt2.wig	HAEpiC	epithelium	hotspots	Hotspots
62	1e-08	7.67844	0.0777605	3	37823	6	580843	HAEpiC-DS12663.twopass.merge150.wgt10.zgt2.wig	HAEpiC	epithelium	hotspots	Hotspots
63	0.01	1.56163	-1	2120	53740	14673	580843	HAh-DS15192.twopass.merge150.wgt10.zgt2.wig	HA-h	brain_hippocampus	hotspots	Hotspots
63	0.0001	2.604	0.0804505	73	53740	303	580843	HAh-DS15192.twopass.merge150.wgt10.zgt2.wig	HA-h	brain_hippocampus	hotspots	Hotspots
63	1e-05	3.89102	0.0724638	18	53740	50	580843	HAh-DS15192.twopass.merge150.wgt10.zgt2.wig	HA-h	brain_hippocampus	hotspots	Hotspots
63	1e-06	5.68863	0.02442	10	53740	19	580843	HAh-DS15192.twopass.merge150.wgt10.zgt2.wig	HA-h	brain_hippocampus	hotspots	Hotspots
63	1e-07	6.3049	0.0465116	7	53740	12	580843	HAh-DS15192.twopass.merge150.wgt10.zgt2.wig	HA-h	brain_hippocampus	hotspots	Hotspots
63	1e-08	7.20559	0.043535	4	53740	6	580843	HAh-DS15192.twopass.merge150.wgt10.zgt2.wig	HA-h	brain_hippocampus	hotspots	Hotspots
64	0.01	1.56409	-1	2296	58110	14673	580843	HAsp-DS14790.twopass.merge150.wgt10.zgt2.wig	HA-sp	spinal_cord	hotspots	Hotspots
64	0.0001	2.93599	0.000500195	89	58110	303	580843	HAsp-DS14790.twopass.merge150.wgt10.zgt2.wig	HA-sp	spinal_cord	hotspots	Hotspots
64	1e-05	4.59797	0.00226506	23	58110	50	580843	HAsp-DS14790.twopass.merge150.wgt10.zgt2.wig	HA-sp	spinal_cord	hotspots	Hotspots
64	1e-06	5.26083	0.0236183	10	58110	19	580843	HAsp-DS14790.twopass.merge150.wgt10.zgt2.wig	HA-sp	spinal_cord	hotspots	Hotspots
64	1e-07	4.99779	0.133333	6	58110	12	580843	HAsp-DS14790.twopass.merge150.wgt10.zgt2.wig	HA-sp	spinal_cord	hotspots	Hotspots
64	1e-08	6.66372	0.0481696	4	58110	6	580843	HAsp-DS14790.twopass.merge150.wgt10.zgt2.wig	HA-sp	spinal_cord	hotspots	Hotspots
65	0.01	1.61093	-1	1905	46812	14673	580843	HBMEC-DS13817.twopass.merge150.wgt10.zgt2.wig	HBMEC	blood_vessel	hotspots	Hotspots
65	0.0001	3.19414	0.000281587	78	46812	303	580843	HBMEC-DS13817.twopass.merge150.wgt10.zgt2.wig	HBMEC	blood_vessel	hotspots	Hotspots
65	1e-05	5.45952	0.000425916	22	46812	50	580843	HBMEC-DS13817.twopass.merge150.wgt10.zgt2.wig	HBMEC	blood_vessel	hotspots	Hotspots
65	1e-06	5.87747	0.0281452	9	46812	19	580843	HBMEC-DS13817.twopass.merge150.wgt10.zgt2.wig	HBMEC	blood_vessel	hotspots	Hotspots
65	1e-07	6.204	0.0763359	6	46812	12	580843	HBMEC-DS13817.twopass.merge150.wgt10.zgt2.wig	HBMEC	blood_vessel	hotspots	Hotspots
65	1e-08	8.272	0.0254647	4	46812	6	580843	HBMEC-DS13817.twopass.merge150.wgt10.zgt2.wig	HBMEC	blood_vessel	hotspots	Hotspots
66	0.01	1.61145	-1	1790	43972	14673	580843	HCFaa-DS13480.twopass.merge150.wgt10.zgt2.wig	HCFaa	heart	hotspots	Hotspots
66	0.0001	3.44403	2.5e-05	79	43972	303	580843	HCFaa-DS13480.twopass.merge150.wgt10.zgt2.wig	HCFaa	heart	hotspots	Hotspots
66	1e-05	4.227	0.0768049	16	43972	50	580843	HCFaa-DS13480.twopass.merge150.wgt10.zgt2.wig	HCFaa	heart	hotspots	Hotspots
66	1e-06	4.86661	0.173913	7	43972	19	580843	HCFaa-DS13480.twopass.merge150.wgt10.zgt2.wig	HCFaa	heart	hotspots	Hotspots
66	1e-07	4.40313	0.390625	4	43972	12	580843	HCFaa-DS13480.twopass.merge150.wgt10.zgt2.wig	HCFaa	heart	hotspots	Hotspots
66	1e-08	6.60469	0.128041	3	43972	6	580843	HCFaa-DS13480.twopass.merge150.wgt10.zgt2.wig	HCFaa	heart	hotspots	Hotspots
67	0.01	1.63238	-1	1518	36812	14673	580843	HCF-DS12501.twopass.merge150.wgt10.zgt2.wig	HCF	heart	hotspots	Hotspots
67	0.0001	3.33278	0.00168685	64	36812	303	580843	HCF-DS12501.twopass.merge150.wgt10.zgt2.wig	HCF	heart	hotspots	Hotspots
67	1e-05	4.73359	0.0577701	15	36812	50	580843	HCF-DS12501.twopass.merge150.wgt10.zgt2.wig	HCF	heart	hotspots	Hotspots
67	1e-06	5.81318	0.106157	7	36812	19	580843	HCF-DS12501.twopass.merge150.wgt10.zgt2.wig	HCF	heart	hotspots	Hotspots
67	1e-07	5.25954	0.294118	4	36812	12	580843	HCF-DS12501.twopass.merge150.wgt10.zgt2.wig	HCF	heart	hotspots	Hotspots
67	1e-08	7.88932	0.100806	3	36812	6	580843	HCF-DS12501.twopass.merge150.wgt10.zgt2.wig	HCF	heart	hotspots	Hotspots
68	0.01	1.59722	-1	1645	40770	14673	580843	HCM-DS12599.twopass.merge150.wgt10.zgt2.wig	HCM	heart	hotspots	Hotspots
68	0.0001	3.57346	1.9e-05	76	40770	303	580843	HCM-DS12599.twopass.merge150.wgt10.zgt2.wig	HCM	heart	hotspots	Hotspots
68	1e-05	5.69873	0.00110383	20	40770	50	580843	HCM-DS12599.twopass.merge150.wgt10.zgt2.wig	HCM	heart	hotspots	Hotspots
68	1e-06	7.49833	0.00552456	10	40770	19	580843	HCM-DS12599.twopass.merge150.wgt10.zgt2.wig	HCM	heart	hotspots	Hotspots
68	1e-07	8.31065	0.0126056	7	40770	12	580843	HCM-DS12599.twopass.merge150.wgt10.zgt2.wig	HCM	heart	hotspots	Hotspots
68	1e-08	7.12341	0.114548	3	40770	6	580843	HCM-DS12599.twopass.merge150.wgt10.zgt2.wig	HCM	heart	hotspots	Hotspots
69	0.01	1.59942	-1	1517	37546	14673	580843	HConF-DS11642.twopass.merge150.wgt10.zgt2.wig	HConF	eye	hotspots	Hotspots
69	0.0001	3.36974	0.00112806	66	37546	303	580843	HConF-DS11642.twopass.merge150.wgt10.zgt2.wig	HConF	eye	hotspots	Hotspots
69	1e-05	5.25986	0.0116645	17	37546	50	580843	HConF-DS11642.twopass.merge150.wgt10.zgt2.wig	HConF	eye	hotspots	Hotspots
69	1e-06	5.69954	0.103842	7	37546	19	580843	HConF-DS11642.twopass.merge150.wgt10.zgt2.wig	HConF	eye	hotspots	Hotspots
69	1e-07	5.15672	0.347222	4	37546	12	580843	HConF-DS11642.twopass.merge150.wgt10.zgt2.wig	HConF	eye	hotspots	Hotspots
69	1e-08	5.15672	0.406504	2	37546	6	580843	HConF-DS11642.twopass.merge150.wgt10.zgt2.wig	HConF	eye	hotspots	Hotspots
70	0.01	1.6629	-1	1685	40112	14673	580843	HCPEpiC-DS12447.twopass.merge150.wgt10.zgt2.wig	HCPEpiC	epithelium	hotspots	Hotspots
70	0.0001	3.29755	0.00144833	69	40112	303	580843	HCPEpiC-DS12447.twopass.merge150.wgt10.zgt2.wig	HCPEpiC	epithelium	hotspots	Hotspots
70	1e-05	5.5026	0.00281658	19	40112	50	580843	HCPEpiC-DS12447.twopass.merge150.wgt10.zgt2.wig	HCPEpiC	epithelium	hotspots	Hotspots
70	1e-06	6.09707	0.0571429	8	40112	19	580843	HCPEpiC-DS12447.twopass.merge150.wgt10.zgt2.wig	HCPEpiC	epithelium	hotspots	Hotspots
70	1e-07	6.03355	0.164745	5	40112	12	580843	HCPEpiC-DS12447.twopass.merge150.wgt10.zgt2.wig	HCPEpiC	epithelium	hotspots	Hotspots
70	1e-08	7.24026	0.121507	3	40112	6	580843	HCPEpiC-DS12447.twopass.merge150.wgt10.zgt2.wig	HCPEpiC	epithelium	hotspots	Hotspots
71	0.01	1.6713	-1	1314	31123	14673	580843	HCT116-DS13551.twopass.merge150.wgt10.zgt2.wig	HCT-116	colon	hotspots	Hotspots
71	0.0001	3.38764	0.00723066	55	31123	303	580843	HCT116-DS13551.twopass.merge150.wgt10.zgt2.wig	HCT-116	colon	hotspots	Hotspots
71	1e-05	4.10582	0.306748	11	31123	50	580843	HCT116-DS13551.twopass.merge150.wgt10.zgt2.wig	HCT-116	colon	hotspots	Hotspots
71	1e-06	3.92902	0.588235	4	31123	19	580843	HCT116-DS13551.twopass.merge150.wgt10.zgt2.wig	HCT-116	colon	hotspots	Hotspots
71	1e-07	3.11047	0.826446	2	31123	12	580843	HCT116-DS13551.twopass.merge150.wgt10.zgt2.wig	HCT-116	colon	hotspots	Hotspots
71	1e-08	0	1	0	31123	6	580843	HCT116-DS13551.twopass.merge150.wgt10.zgt2.wig	HCT-116	colon	hotspots	Hotspots
72	0.01	1.62135	-1	1654	40383	14673	580843	HEEpiC-DS12763.twopass.merge150.wgt10.zgt2.wig	HEEpiC	epithelium	hotspots	Hotspots
72	0.0001	3.22795	0.00385922	68	40383	303	580843	HEEpiC-DS12763.twopass.merge150.wgt10.zgt2.wig	HEEpiC	epithelium	hotspots	Hotspots
72	1e-05	5.17801	0.0145964	18	40383	50	580843	HEEpiC-DS12763.twopass.merge150.wgt10.zgt2.wig	HEEpiC	epithelium	hotspots	Hotspots
72	1e-06	6.05615	0.0630915	8	40383	19	580843	HEEpiC-DS12763.twopass.merge150.wgt10.zgt2.wig	HEEpiC	epithelium	hotspots	Hotspots
72	1e-07	5.99306	0.152905	5	40383	12	580843	HEEpiC-DS12763.twopass.merge150.wgt10.zgt2.wig	HEEpiC	epithelium	hotspots	Hotspots
72	1e-08	7.19168	0.146413	3	40383	6	580843	HEEpiC-DS12763.twopass.merge150.wgt10.zgt2.wig	HEEpiC	epithelium	hotspots	Hotspots
73	0.01	1.46047	-1	2497	67681	14673	580843	Hela-all.twopass.merge150.wgt10.zgt2.wig	HeLa-S3	cervix	hotspots	Hotspots
73	0.0001	2.66242	0.0033151	94	67681	303	580843	Hela-all.twopass.merge150.wgt10.zgt2.wig	HeLa-S3	cervix	hotspots	Hotspots
73	1e-05	4.9776	2.5e-05	29	67681	50	580843	Hela-all.twopass.merge150.wgt10.zgt2.wig	HeLa-S3	cervix	hotspots	Hotspots
73	1e-06	5.87194	0.00231803	13	67681	19	580843	Hela-all.twopass.merge150.wgt10.zgt2.wig	HeLa-S3	cervix	hotspots	Hotspots
73	1e-07	6.43655	0.00791703	9	67681	12	580843	Hela-all.twopass.merge150.wgt10.zgt2.wig	HeLa-S3	cervix	hotspots	Hotspots
73	1e-08	5.72138	0.0953289	4	67681	6	580843	Hela-all.twopass.merge150.wgt10.zgt2.wig	HeLa-S3	cervix	hotspots	Hotspots
74	0.01	1.47308	-1	2022	54337	14673	580843	HepG2-all.twopass.merge150.wgt10.zgt2.wig	HepG2	liver	hotspots	Hotspots
74	0.0001	2.71651	0.0136184	77	54337	303	580843	HepG2-all.twopass.merge150.wgt10.zgt2.wig	HepG2	liver	hotspots	Hotspots
74	1e-05	4.70344	0.00263123	22	54337	50	580843	HepG2-all.twopass.merge150.wgt10.zgt2.wig	HepG2	liver	hotspots	Hotspots
74	1e-06	5.62613	0.0332116	10	54337	19	580843	HepG2-all.twopass.merge150.wgt10.zgt2.wig	HepG2	liver	hotspots	Hotspots
74	1e-07	7.12643	0.0135538	8	54337	12	580843	HepG2-all.twopass.merge150.wgt10.zgt2.wig	HepG2	liver	hotspots	Hotspots
74	1e-08	5.34482	0.204082	3	54337	6	580843	HepG2-all.twopass.merge150.wgt10.zgt2.wig	HepG2	liver	hotspots	Hotspots
75	0.01	1.44859	-1	2626	71761	14673	580843	HESC-all.twopass.merge150.wgt10.zgt2.wig	HESC	es_cell	hotspots	Hotspots
75	0.0001	2.37748	0.1002	89	71761	303	580843	HESC-all.twopass.merge150.wgt10.zgt2.wig	HESC	es_cell	hotspots	Hotspots
75	1e-05	4.04707	0.0050615	25	71761	50	580843	HESC-all.twopass.merge150.wgt10.zgt2.wig	HESC	es_cell	hotspots	Hotspots
75	1e-06	5.11208	0.0143	12	71761	19	580843	HESC-all.twopass.merge150.wgt10.zgt2.wig	HESC	es_cell	hotspots	Hotspots
75	1e-07	6.0706	0.0100654	9	71761	12	580843	HESC-all.twopass.merge150.wgt10.zgt2.wig	HESC	es_cell	hotspots	Hotspots
75	1e-08	5.39609	0.0911577	4	71761	6	580843	HESC-all.twopass.merge150.wgt10.zgt2.wig	HESC	es_cell	hotspots	Hotspots
76	0.01	1.5918	-1	2321	57720	14673	580843	hESCT0-DS11909.twopass.merge150.wgt10.zgt2.wig	hESCT0	es_cell	hotspots	Hotspots
76	0.0001	2.62372	0.0695894	79	57720	303	580843	hESCT0-DS11909.twopass.merge150.wgt10.zgt2.wig	hESCT0	es_cell	hotspots	Hotspots
76	1e-05	4.02525	0.055371	20	57720	50	580843	hESCT0-DS11909.twopass.merge150.wgt10.zgt2.wig	hESCT0	es_cell	hotspots	Hotspots
76	1e-06	4.2371	0.254453	8	57720	19	580843	hESCT0-DS11909.twopass.merge150.wgt10.zgt2.wig	hESCT0	es_cell	hotspots	Hotspots
76	1e-07	4.19296	0.384615	5	57720	12	580843	hESCT0-DS11909.twopass.merge150.wgt10.zgt2.wig	hESCT0	es_cell	hotspots	Hotspots
76	1e-08	3.35437	0.555556	2	57720	6	580843	hESCT0-DS11909.twopass.merge150.wgt10.zgt2.wig	hESCT0	es_cell	hotspots	Hotspots
77	0.01	1.61032	-1	1823	44814	14673	580843	HFF-DS15115.twopass.merge150.wgt10.zgt2.wig	HFF	foreskin	hotspots	Hotspots
77	0.0001	3.07989	0.00234071	72	44814	303	580843	HFF-DS15115.twopass.merge150.wgt10.zgt2.wig	HFF	foreskin	hotspots	Hotspots
77	1e-05	4.14758	0.081103	16	44814	50	580843	HFF-DS15115.twopass.merge150.wgt10.zgt2.wig	HFF	foreskin	hotspots	Hotspots
77	1e-06	5.45735	0.0833333	8	44814	19	580843	HFF-DS15115.twopass.merge150.wgt10.zgt2.wig	HFF	foreskin	hotspots	Hotspots
77	1e-07	5.4005	0.263852	5	44814	12	580843	HFF-DS15115.twopass.merge150.wgt10.zgt2.wig	HFF	foreskin	hotspots	Hotspots
77	1e-08	4.3204	0.497512	2	44814	6	580843	HFF-DS15115.twopass.merge150.wgt10.zgt2.wig	HFF	foreskin	hotspots	Hotspots
78	0.01	1.59701	-1	1924	47691	14673	580843	HFF_MyC-DS15079.twopass.merge150.wgt10.zgt2.wig	HFF-Myc	foreskin	hotspots	Hotspots
78	0.0001	3.05487	0.00212535	76	47691	303	580843	HFF_MyC-DS15079.twopass.merge150.wgt10.zgt2.wig	HFF-Myc	foreskin	hotspots	Hotspots
78	1e-05	4.87172	0.00606355	20	47691	50	580843	HFF_MyC-DS15079.twopass.merge150.wgt10.zgt2.wig	HFF-Myc	foreskin	hotspots	Hotspots
78	1e-06	5.76914	0.0437637	9	47691	19	580843	HFF_MyC-DS15079.twopass.merge150.wgt10.zgt2.wig	HFF-Myc	foreskin	hotspots	Hotspots
78	1e-07	6.08965	0.117647	6	47691	12	580843	HFF_MyC-DS15079.twopass.merge150.wgt10.zgt2.wig	HFF-Myc	foreskin	hotspots	Hotspots
78	1e-08	6.08965	0.187266	3	47691	6	580843	HFF_MyC-DS15079.twopass.merge150.wgt10.zgt2.wig	HFF-Myc	foreskin	hotspots	Hotspots
79	0.01	1.68552	-1	1412	33162	14673	580843	HGF-DS11752.twopass.merge150.wgt10.zgt2.wig	HGF	gingival	hotspots	Hotspots
79	0.0001	3.41057	0.00422994	59	33162	303	580843	HGF-DS11752.twopass.merge150.wgt10.zgt2.wig	HGF	gingival	hotspots	Hotspots
79	1e-05	4.55398	0.131752	13	33162	50	580843	HGF-DS11752.twopass.merge150.wgt10.zgt2.wig	HGF	gingival	hotspots	Hotspots
79	1e-06	5.53115	0.20202	6	33162	19	580843	HGF-DS11752.twopass.merge150.wgt10.zgt2.wig	HGF	gingival	hotspots	Hotspots
79	1e-07	4.37883	0.518135	3	33162	12	580843	HGF-DS11752.twopass.merge150.wgt10.zgt2.wig	HGF	gingival	hotspots	Hotspots
79	1e-08	5.83844	0.303951	2	33162	6	580843	HGF-DS11752.twopass.merge150.wgt10.zgt2.wig	HGF	gingival	hotspots	Hotspots
80	0.01	1.63817	-1	1737	41974	14673	580843	HIPEpiC-DS12684.twopass.merge150.wgt10.zgt2.wig	HIPEpiC	epithelium	hotspots	Hotspots
80	0.0001	3.47096	8.8e-05	76	41974	303	580843	HIPEpiC-DS12684.twopass.merge150.wgt10.zgt2.wig	HIPEpiC	epithelium	hotspots	Hotspots
80	1e-05	5.2585	0.00578135	19	41974	50	580843	HIPEpiC-DS12684.twopass.merge150.wgt10.zgt2.wig	HIPEpiC	epithelium	hotspots	Hotspots
80	1e-06	5.82659	0.0694927	8	41974	19	580843	HIPEpiC-DS12684.twopass.merge150.wgt10.zgt2.wig	HIPEpiC	epithelium	hotspots	Hotspots
80	1e-07	5.7659	0.162602	5	41974	12	580843	HIPEpiC-DS12684.twopass.merge150.wgt10.zgt2.wig	HIPEpiC	epithelium	hotspots	Hotspots
80	1e-08	6.91908	0.123762	3	41974	6	580843	HIPEpiC-DS12684.twopass.merge150.wgt10.zgt2.wig	HIPEpiC	epithelium	hotspots	Hotspots
81	0.01	1.52099	-1	1513	39378	14673	580843	HL60-DS11809.twopass.merge150.wgt10.zgt2.wig	HL-60	blood	hotspots	Hotspots
81	0.0001	2.82352	0.00692713	58	39378	303	580843	HL60-DS11809.twopass.merge150.wgt10.zgt2.wig	HL-60	blood	hotspots	Hotspots
81	1e-05	4.13012	0.0594884	14	39378	50	580843	HL60-DS11809.twopass.merge150.wgt10.zgt2.wig	HL-60	blood	hotspots	Hotspots
81	1e-06	4.65804	0.205761	6	39378	19	580843	HL60-DS11809.twopass.merge150.wgt10.zgt2.wig	HL-60	blood	hotspots	Hotspots
81	1e-07	4.91681	0.3003	4	39378	12	580843	HL60-DS11809.twopass.merge150.wgt10.zgt2.wig	HL-60	blood	hotspots	Hotspots
81	1e-08	4.91681	0.359712	2	39378	6	580843	HL60-DS11809.twopass.merge150.wgt10.zgt2.wig	HL-60	blood	hotspots	Hotspots
82	0.01	1.46645	-1	2443	65947	14673	580843	HMEC-all.twopass.merge150.wgt10.zgt2.wig	HMEC	breast	hotspots	Hotspots
82	0.0001	2.64522	0.0119732	91	65947	303	580843	HMEC-all.twopass.merge150.wgt10.zgt2.wig	HMEC	breast	hotspots	Hotspots
82	1e-05	4.93233	7.3e-05	28	65947	50	580843	HMEC-all.twopass.merge150.wgt10.zgt2.wig	HMEC	breast	hotspots	Hotspots
82	1e-06	5.09921	0.0301659	11	65947	19	580843	HMEC-all.twopass.merge150.wgt10.zgt2.wig	HMEC	breast	hotspots	Hotspots
82	1e-07	5.87182	0.0338066	8	65947	12	580843	HMEC-all.twopass.merge150.wgt10.zgt2.wig	HMEC	breast	hotspots	Hotspots
82	1e-08	4.40386	0.322581	3	65947	6	580843	HMEC-all.twopass.merge150.wgt10.zgt2.wig	HMEC	breast	hotspots	Hotspots
83	0.01	1.68568	-1	1458	34239	14673	580843	HMF-DS13363.twopass.merge150.wgt10.zgt2.wig	HMF	breast	hotspots	Hotspots
83	0.0001	3.86317	1.4e-05	69	34239	303	580843	HMF-DS13363.twopass.merge150.wgt10.zgt2.wig	HMF	breast	hotspots	Hotspots
83	1e-05	5.76789	0.00566701	17	34239	50	580843	HMF-DS13363.twopass.merge150.wgt10.zgt2.wig	HMF	breast	hotspots	Hotspots
83	1e-06	7.14289	0.0244141	8	34239	19	580843	HMF-DS13363.twopass.merge150.wgt10.zgt2.wig	HMF	breast	hotspots	Hotspots
83	1e-07	7.06849	0.113766	5	34239	12	580843	HMF-DS13363.twopass.merge150.wgt10.zgt2.wig	HMF	breast	hotspots	Hotspots
83	1e-08	8.48218	0.0881834	3	34239	6	580843	HMF-DS13363.twopass.merge150.wgt10.zgt2.wig	HMF	breast	hotspots	Hotspots
84	0.01	1.5983	-1	1548	38340	14673	580843	HMVEC_dAd-DS12957.hg19.twopass.merge150.wgt10.zgt2.wig	HMVEC-dAd	blood_vessel	hotspots	Hotspots
84	0.0001	3.29995	0.00189165	66	38340	303	580843	HMVEC_dAd-DS12957.hg19.twopass.merge150.wgt10.zgt2.wig	HMVEC-dAd	blood_vessel	hotspots	Hotspots
84	1e-05	5.45392	0.00484731	18	38340	50	580843	HMVEC_dAd-DS12957.hg19.twopass.merge150.wgt10.zgt2.wig	HMVEC-dAd	blood_vessel	hotspots	Hotspots
84	1e-06	5.5815	0.121065	7	38340	19	580843	HMVEC_dAd-DS12957.hg19.twopass.merge150.wgt10.zgt2.wig	HMVEC-dAd	blood_vessel	hotspots	Hotspots
84	1e-07	3.78745	0.606061	3	38340	12	580843	HMVEC_dAd-DS12957.hg19.twopass.merge150.wgt10.zgt2.wig	HMVEC-dAd	blood_vessel	hotspots	Hotspots
84	1e-08	5.04993	0.471698	2	38340	6	580843	HMVEC_dAd-DS12957.hg19.twopass.merge150.wgt10.zgt2.wig	HMVEC-dAd	blood_vessel	hotspots	Hotspots
85	0.01	1.65079	-1	1500	35970	14673	580843	HMVEC_dBlAd-DS13337.twopass.merge150.wgt10.zgt2.wig	HMVEC-dBl-Ad	blood_vessel	hotspots	Hotspots
85	0.0001	3.46409	0.000200394	65	35970	303	580843	HMVEC_dBlAd-DS13337.twopass.merge150.wgt10.zgt2.wig	HMVEC-dBl-Ad	blood_vessel	hotspots	Hotspots
85	1e-05	5.16736	0.0142674	16	35970	50	580843	HMVEC_dBlAd-DS13337.twopass.merge150.wgt10.zgt2.wig	HMVEC-dBl-Ad	blood_vessel	hotspots	Hotspots
85	1e-06	6.79915	0.0242601	8	35970	19	580843	HMVEC_dBlAd-DS13337.twopass.merge150.wgt10.zgt2.wig	HMVEC-dBl-Ad	blood_vessel	hotspots	Hotspots
85	1e-07	6.72833	0.101937	5	35970	12	580843	HMVEC_dBlAd-DS13337.twopass.merge150.wgt10.zgt2.wig	HMVEC-dBl-Ad	blood_vessel	hotspots	Hotspots
85	1e-08	5.38266	0.378788	2	35970	6	580843	HMVEC_dBlAd-DS13337.twopass.merge150.wgt10.zgt2.wig	HMVEC-dBl-Ad	blood_vessel	hotspots	Hotspots
86	0.01	1.57272	-1	1703	42865	14673	580843	HMVEC_dBlNeo-DS13242.twopass.merge150.wgt10.zgt2.wig	HMVEC-dBl-Neo	blood_vessel	hotspots	Hotspots
86	0.0001	3.1752	0.000355106	71	42865	303	580843	HMVEC_dBlNeo-DS13242.twopass.merge150.wgt10.zgt2.wig	HMVEC-dBl-Neo	blood_vessel	hotspots	Hotspots
86	1e-05	4.87819	0.00782718	18	42865	50	580843	HMVEC_dBlNeo-DS13242.twopass.merge150.wgt10.zgt2.wig	HMVEC-dBl-Neo	blood_vessel	hotspots	Hotspots
86	1e-06	6.41867	0.0194894	9	42865	19	580843	HMVEC_dBlNeo-DS13242.twopass.merge150.wgt10.zgt2.wig	HMVEC-dBl-Neo	blood_vessel	hotspots	Hotspots
86	1e-07	6.77526	0.0449236	6	42865	12	580843	HMVEC_dBlNeo-DS13242.twopass.merge150.wgt10.zgt2.wig	HMVEC-dBl-Neo	blood_vessel	hotspots	Hotspots
86	1e-08	9.03368	0.0160849	4	42865	6	580843	HMVEC_dBlNeo-DS13242.twopass.merge150.wgt10.zgt2.wig	HMVEC-dBl-Neo	blood_vessel	hotspots	Hotspots
87	0.01	1.67342	-1	1234	29191	14673	580843	HMVEC_dLyAd-DS13261.twopass.merge150.wgt10.zgt2.wig	HMVEC-dLy-Ad	blood_vessel	hotspots	Hotspots
87	0.0001	3.61185	0.000799469	55	29191	303	580843	HMVEC_dLyAd-DS13261.twopass.merge150.wgt10.zgt2.wig	HMVEC-dLy-Ad	blood_vessel	hotspots	Hotspots
87	1e-05	5.57144	0.0169377	14	29191	50	580843	HMVEC_dLyAd-DS13261.twopass.merge150.wgt10.zgt2.wig	HMVEC-dLy-Ad	blood_vessel	hotspots	Hotspots
87	1e-06	7.33085	0.0437063	7	29191	19	580843	HMVEC_dLyAd-DS13261.twopass.merge150.wgt10.zgt2.wig	HMVEC-dLy-Ad	blood_vessel	hotspots	Hotspots
87	1e-07	6.63267	0.181818	4	29191	12	580843	HMVEC_dLyAd-DS13261.twopass.merge150.wgt10.zgt2.wig	HMVEC-dLy-Ad	blood_vessel	hotspots	Hotspots
87	1e-08	6.63267	0.316456	2	29191	6	580843	HMVEC_dLyAd-DS13261.twopass.merge150.wgt10.zgt2.wig	HMVEC-dLy-Ad	blood_vessel	hotspots	Hotspots
88	0.01	1.63576	-1	1518	36736	14673	580843	HMVEC_dLyNeo-DS13150.twopass.merge150.wgt10.zgt2.wig	HMVEC-dLy-Neo	blood_vessel	hotspots	Hotspots
88	0.0001	3.39186	0.000329542	65	36736	303	580843	HMVEC_dLyNeo-DS13150.twopass.merge150.wgt10.zgt2.wig	HMVEC-dLy-Neo	blood_vessel	hotspots	Hotspots
88	1e-05	5.05961	0.0138351	16	36736	50	580843	HMVEC_dLyNeo-DS13150.twopass.merge150.wgt10.zgt2.wig	HMVEC-dLy-Neo	blood_vessel	hotspots	Hotspots
88	1e-06	5.82521	0.0987167	7	36736	19	580843	HMVEC_dLyNeo-DS13150.twopass.merge150.wgt10.zgt2.wig	HMVEC-dLy-Neo	blood_vessel	hotspots	Hotspots
88	1e-07	5.27043	0.304878	4	36736	12	580843	HMVEC_dLyNeo-DS13150.twopass.merge150.wgt10.zgt2.wig	HMVEC-dLy-Neo	blood_vessel	hotspots	Hotspots
88	1e-08	5.27043	0.416667	2	36736	6	580843	HMVEC_dLyNeo-DS13150.twopass.merge150.wgt10.zgt2.wig	HMVEC-dLy-Neo	blood_vessel	hotspots	Hotspots
89	0.01	1.65682	-1	1434	34262	14673	580843	HMVEC_dNeo-DS12937.twopass.merge150.wgt10.zgt2.wig	HMVEC-dNeo	blood_vessel	hotspots	Hotspots
89	0.0001	3.13322	0.00808146	56	34262	303	580843	HMVEC_dNeo-DS12937.twopass.merge150.wgt10.zgt2.wig	HMVEC-dNeo	blood_vessel	hotspots	Hotspots
89	1e-05	5.08589	0.0210349	15	34262	50	580843	HMVEC_dNeo-DS12937.twopass.merge150.wgt10.zgt2.wig	HMVEC-dNeo	blood_vessel	hotspots	Hotspots
89	1e-06	6.24583	0.0533333	7	34262	19	580843	HMVEC_dNeo-DS12937.twopass.merge150.wgt10.zgt2.wig	HMVEC-dNeo	blood_vessel	hotspots	Hotspots
89	1e-07	5.65099	0.258398	4	34262	12	580843	HMVEC_dNeo-DS12937.twopass.merge150.wgt10.zgt2.wig	HMVEC-dNeo	blood_vessel	hotspots	Hotspots
89	1e-08	8.47649	0.0694927	3	34262	6	580843	HMVEC_dNeo-DS12937.twopass.merge150.wgt10.zgt2.wig	HMVEC-dNeo	blood_vessel	hotspots	Hotspots
90	0.01	1.59763	-1	1594	39496	14673	580843	HMVEC_LBl-DS13372.twopass.merge150.wgt10.zgt2.wig	HMVEC-LBl	blood_vessel	hotspots	Hotspots
90	0.0001	3.30044	0.000567801	68	39496	303	580843	HMVEC_LBl-DS13372.twopass.merge150.wgt10.zgt2.wig	HMVEC-LBl	blood_vessel	hotspots	Hotspots
90	1e-05	4.41191	0.0621118	15	39496	50	580843	HMVEC_LBl-DS13372.twopass.merge150.wgt10.zgt2.wig	HMVEC-LBl	blood_vessel	hotspots	Hotspots
90	1e-06	5.41814	0.1221	7	39496	19	580843	HMVEC_LBl-DS13372.twopass.merge150.wgt10.zgt2.wig	HMVEC-LBl	blood_vessel	hotspots	Hotspots
90	1e-07	4.90213	0.298507	4	39496	12	580843	HMVEC_LBl-DS13372.twopass.merge150.wgt10.zgt2.wig	HMVEC-LBl	blood_vessel	hotspots	Hotspots
90	1e-08	4.90213	0.343643	2	39496	6	580843	HMVEC_LBl-DS13372.twopass.merge150.wgt10.zgt2.wig	HMVEC-LBl	blood_vessel	hotspots	Hotspots
91	0.01	1.61156	-1	1469	36084	14673	580843	HMVEC_LLy-DS13185.twopass.merge150.wgt10.zgt2.wig	HMVEC-LLy	blood_vessel	hotspots	Hotspots
91	0.0001	3.40002	0.000294231	64	36084	303	580843	HMVEC_LLy-DS13185.twopass.merge150.wgt10.zgt2.wig	HMVEC-LLy	blood_vessel	hotspots	Hotspots
91	1e-05	6.11685	0.00044543	19	36084	50	580843	HMVEC_LLy-DS13185.twopass.merge150.wgt10.zgt2.wig	HMVEC-LLy	blood_vessel	hotspots	Hotspots
91	1e-06	8.47209	0.00151658	10	36084	19	580843	HMVEC_LLy-DS13185.twopass.merge150.wgt10.zgt2.wig	HMVEC-LLy	blood_vessel	hotspots	Hotspots
91	1e-07	9.3899	0.00581429	7	36084	12	580843	HMVEC_LLy-DS13185.twopass.merge150.wgt10.zgt2.wig	HMVEC-LLy	blood_vessel	hotspots	Hotspots
91	1e-08	8.04848	0.0831947	3	36084	6	580843	HMVEC_LLy-DS13185.twopass.merge150.wgt10.zgt2.wig	HMVEC-LLy	blood_vessel	hotspots	Hotspots
92	0.01	1.68324	-1	1756	41297	14673	580843	HNPCEpiC-DS12467.twopass.merge150.wgt10.zgt2.wig	HNPCEpiC	epithelium	hotspots	Hotspots
92	0.0001	3.06367	0.0138389	66	41297	303	580843	HNPCEpiC-DS12467.twopass.merge150.wgt10.zgt2.wig	HNPCEpiC	epithelium	hotspots	Hotspots
92	1e-05	4.21951	0.137741	15	41297	50	580843	HNPCEpiC-DS12467.twopass.merge150.wgt10.zgt2.wig	HNPCEpiC	epithelium	hotspots	Hotspots
92	1e-06	4.44158	0.3367	6	41297	19	580843	HNPCEpiC-DS12467.twopass.merge150.wgt10.zgt2.wig	HNPCEpiC	epithelium	hotspots	Hotspots
92	1e-07	3.51625	0.684932	3	41297	12	580843	HNPCEpiC-DS12467.twopass.merge150.wgt10.zgt2.wig	HNPCEpiC	epithelium	hotspots	Hotspots
92	1e-08	4.68834	0.505051	2	41297	6	580843	HNPCEpiC-DS12467.twopass.merge150.wgt10.zgt2.wig	HNPCEpiC	epithelium	hotspots	Hotspots
93	0.01	1.61372	-1	1675	41089	14673	580843	HPAEC-DS12916.hg19.twopass.merge150.wgt10.zgt2.wig	HPAEC	blood_vessel	hotspots	Hotspots
93	0.0001	3.07918	0.0102817	66	41089	303	580843	HPAEC-DS12916.hg19.twopass.merge150.wgt10.zgt2.wig	HPAEC	blood_vessel	hotspots	Hotspots
93	1e-05	4.24086	0.11655	15	41089	50	580843	HPAEC-DS12916.hg19.twopass.merge150.wgt10.zgt2.wig	HPAEC	blood_vessel	hotspots	Hotspots
93	1e-06	6.6961	0.0223864	9	41089	19	580843	HPAEC-DS12916.hg19.twopass.merge150.wgt10.zgt2.wig	HPAEC	blood_vessel	hotspots	Hotspots
93	1e-07	7.06811	0.0722543	6	41089	12	580843	HPAEC-DS12916.hg19.twopass.merge150.wgt10.zgt2.wig	HPAEC	blood_vessel	hotspots	Hotspots
93	1e-08	9.42414	0.0217108	4	41089	6	580843	HPAEC-DS12916.hg19.twopass.merge150.wgt10.zgt2.wig	HPAEC	blood_vessel	hotspots	Hotspots
94	0.01	1.64517	-1	1651	39726	14673	580843	HPAF-DS13411.twopass.merge150.wgt10.zgt2.wig	HPAF	blood_vessel	hotspots	Hotspots
94	0.0001	3.37784	0.000304991	70	39726	303	580843	HPAF-DS13411.twopass.merge150.wgt10.zgt2.wig	HPAF	blood_vessel	hotspots	Hotspots
94	1e-05	4.97122	0.0137608	17	39726	50	580843	HPAF-DS13411.twopass.merge150.wgt10.zgt2.wig	HPAF	blood_vessel	hotspots	Hotspots
94	1e-06	6.15631	0.041806	8	39726	19	580843	HPAF-DS13411.twopass.merge150.wgt10.zgt2.wig	HPAF	blood_vessel	hotspots	Hotspots
94	1e-07	6.09218	0.134771	5	39726	12	580843	HPAF-DS13411.twopass.merge150.wgt10.zgt2.wig	HPAF	blood_vessel	hotspots	Hotspots
94	1e-08	7.31062	0.0974659	3	39726	6	580843	HPAF-DS13411.twopass.merge150.wgt10.zgt2.wig	HPAF	blood_vessel	hotspots	Hotspots
95	0.01	1.6628	-1	1589	37829	14673	580843	HPdLF-DS13573.twopass.merge150.wgt10.zgt2.wig	HPdLF	epithelium	hotspots	Hotspots
95	0.0001	3.34453	0.000646772	66	37829	303	580843	HPdLF-DS13573.twopass.merge150.wgt10.zgt2.wig	HPdLF	epithelium	hotspots	Hotspots
95	1e-05	4.29924	0.1001	14	37829	50	580843	HPdLF-DS13573.twopass.merge150.wgt10.zgt2.wig	HPdLF	epithelium	hotspots	Hotspots
95	1e-06	4.84877	0.208333	6	37829	19	580843	HPdLF-DS13573.twopass.merge150.wgt10.zgt2.wig	HPdLF	epithelium	hotspots	Hotspots
95	1e-07	3.83861	0.675676	3	37829	12	580843	HPdLF-DS13573.twopass.merge150.wgt10.zgt2.wig	HPdLF	epithelium	hotspots	Hotspots
95	1e-08	5.11815	0.362319	2	37829	6	580843	HPdLF-DS13573.twopass.merge150.wgt10.zgt2.wig	HPdLF	epithelium	hotspots	Hotspots
96	0.01	1.68544	-1	1450	34056	14673	580843	HPF-DS13390.twopass.merge150.wgt10.zgt2.wig	HPF	lung	hotspots	Hotspots
96	0.0001	3.65878	0.000113662	65	34056	303	580843	HPF-DS13390.twopass.merge150.wgt10.zgt2.wig	HPF	lung	hotspots	Hotspots
96	1e-05	6.13999	0.00121268	18	34056	50	580843	HPF-DS13390.twopass.merge150.wgt10.zgt2.wig	HPF	lung	hotspots	Hotspots
96	1e-06	7.18127	0.0236351	8	34056	19	580843	HPF-DS13390.twopass.merge150.wgt10.zgt2.wig	HPF	lung	hotspots	Hotspots
96	1e-07	5.68518	0.293255	4	34056	12	580843	HPF-DS13390.twopass.merge150.wgt10.zgt2.wig	HPF	lung	hotspots	Hotspots
96	1e-08	8.52776	0.0621118	3	34056	6	580843	HPF-DS13390.twopass.merge150.wgt10.zgt2.wig	HPF	lung	hotspots	Hotspots
97	0.01	1.6674	-1	1576	37416	14673	580843	HRCE-DS10666.twopass.merge150.wgt10.zgt2.wig	HRCEpiC	epithelium	hotspots	Hotspots
97	0.0001	3.22775	0.00749344	63	37416	303	580843	HRCE-DS10666.twopass.merge150.wgt10.zgt2.wig	HRCEpiC	epithelium	hotspots	Hotspots
97	1e-05	4.65718	0.0780031	15	37416	50	580843	HRCE-DS10666.twopass.merge150.wgt10.zgt2.wig	HRCEpiC	epithelium	hotspots	Hotspots
97	1e-06	5.71934	0.120482	7	37416	19	580843	HRCE-DS10666.twopass.merge150.wgt10.zgt2.wig	HRCEpiC	epithelium	hotspots	Hotspots
97	1e-07	5.17464	0.320513	4	37416	12	580843	HRCE-DS10666.twopass.merge150.wgt10.zgt2.wig	HRCEpiC	epithelium	hotspots	Hotspots
97	1e-08	10.3493	0.0117661	4	37416	6	580843	HRCE-DS10666.twopass.merge150.wgt10.zgt2.wig	HRCEpiC	epithelium	hotspots	Hotspots
98	0.01	1.64756	-1	1600	38443	14673	580843	HRE-DS10641.twopass.merge150.wgt10.zgt2.wig	HRE	epithelium	hotspots	Hotspots
98	0.0001	2.74259	0.203252	55	38443	303	580843	HRE-DS10641.twopass.merge150.wgt10.zgt2.wig	HRE	epithelium	hotspots	Hotspots
98	1e-05	3.62621	0.398406	12	38443	50	580843	HRE-DS10641.twopass.merge150.wgt10.zgt2.wig	HRE	epithelium	hotspots	Hotspots
98	1e-06	5.56655	0.154083	7	38443	19	580843	HRE-DS10641.twopass.merge150.wgt10.zgt2.wig	HRE	epithelium	hotspots	Hotspots
98	1e-07	5.0364	0.364964	4	38443	12	580843	HRE-DS10641.twopass.merge150.wgt10.zgt2.wig	HRE	epithelium	hotspots	Hotspots
98	1e-08	7.5546	0.125945	3	38443	6	580843	HRE-DS10641.twopass.merge150.wgt10.zgt2.wig	HRE	epithelium	hotspots	Hotspots
99	0.01	1.63458	-1	1598	38700	14673	580843	HRGEC-DS13716.twopass.merge150.wgt10.zgt2.wig	HRGEC	kidney	hotspots	Hotspots
99	0.0001	3.46739	0.000145821	70	38700	303	580843	HRGEC-DS13716.twopass.merge150.wgt10.zgt2.wig	HRGEC	kidney	hotspots	Hotspots
99	1e-05	5.10301	0.0132767	17	38700	50	580843	HRGEC-DS13716.twopass.merge150.wgt10.zgt2.wig	HRGEC	kidney	hotspots	Hotspots
99	1e-06	5.52958	0.124069	7	38700	19	580843	HRGEC-DS13716.twopass.merge150.wgt10.zgt2.wig	HRGEC	kidney	hotspots	Hotspots
99	1e-07	5.00295	0.325733	4	38700	12	580843	HRGEC-DS13716.twopass.merge150.wgt10.zgt2.wig	HRGEC	kidney	hotspots	Hotspots
99	1e-08	7.50443	0.0903342	3	38700	6	580843	HRGEC-DS13716.twopass.merge150.wgt10.zgt2.wig	HRGEC	kidney	hotspots	Hotspots
100	0.01	1.65515	-1	1862	44533	14673	580843	HRPEpiC-DS12583.twopass.merge150.wgt10.zgt2.wig	HRPEpiC	epithelium	hotspots	Hotspots
100	0.0001	2.71191	0.105263	63	44533	303	580843	HRPEpiC-DS12583.twopass.merge150.wgt10.zgt2.wig	HRPEpiC	epithelium	hotspots	Hotspots
100	1e-05	4.95633	0.0102712	19	44533	50	580843	HRPEpiC-DS12583.twopass.merge150.wgt10.zgt2.wig	HRPEpiC	epithelium	hotspots	Hotspots
100	1e-06	6.86473	0.00885191	10	44533	19	580843	HRPEpiC-DS12583.twopass.merge150.wgt10.zgt2.wig	HRPEpiC	epithelium	hotspots	Hotspots
100	1e-07	7.6084	0.014861	7	44533	12	580843	HRPEpiC-DS12583.twopass.merge150.wgt10.zgt2.wig	HRPEpiC	epithelium	hotspots	Hotspots
100	1e-08	6.52149	0.146843	3	44533	6	580843	HRPEpiC-DS12583.twopass.merge150.wgt10.zgt2.wig	HRPEpiC	epithelium	hotspots	Hotspots
101	0.01	1.47774	-1	2790	74739	14673	580843	HSMM-all.twopass.merge150.wgt10.zgt2.wig	HSMM	muscle	hotspots	Hotspots
101	0.0001	2.69314	0.000758535	105	74739	303	580843	HSMM-all.twopass.merge150.wgt10.zgt2.wig	HSMM	muscle	hotspots	Hotspots
101	1e-05	4.50754	0.000104872	29	74739	50	580843	HSMM-all.twopass.merge150.wgt10.zgt2.wig	HSMM	muscle	hotspots	Hotspots
101	1e-06	5.31742	0.00471431	13	74739	19	580843	HSMM-all.twopass.merge150.wgt10.zgt2.wig	HSMM	muscle	hotspots	Hotspots
101	1e-07	6.47635	0.0016634	10	74739	12	580843	HSMM-all.twopass.merge150.wgt10.zgt2.wig	HSMM	muscle	hotspots	Hotspots
101	1e-08	5.18108	0.117647	4	74739	6	580843	HSMM-all.twopass.merge150.wgt10.zgt2.wig	HSMM	muscle	hotspots	Hotspots
102	0.01	1.46593	-1	2753	74342	14673	580843	HSMM_D-all.twopass.merge150.wgt10.zgt2.wig	HSMM	muscle	hotspots	Hotspots
102	0.0001	2.70752	0.000317727	105	74342	303	580843	HSMM_D-all.twopass.merge150.wgt10.zgt2.wig	HSMM	muscle	hotspots	Hotspots
102	1e-05	3.7503	0.0166279	24	74342	50	580843	HSMM_D-all.twopass.merge150.wgt10.zgt2.wig	HSMM	muscle	hotspots	Hotspots
102	1e-06	4.9346	0.0183117	12	74342	19	580843	HSMM_D-all.twopass.merge150.wgt10.zgt2.wig	HSMM	muscle	hotspots	Hotspots
102	1e-07	5.85984	0.0111932	9	74342	12	580843	HSMM_D-all.twopass.merge150.wgt10.zgt2.wig	HSMM	muscle	hotspots	Hotspots
102	1e-08	3.90656	0.44843	3	74342	6	580843	HSMM_D-all.twopass.merge150.wgt10.zgt2.wig	HSMM	muscle	hotspots	Hotspots
103	0.01	1.44291	-1	1976	54211	14673	580843	hTH1-all.twopass.merge150.wgt10.zgt2.wig	Th1	blood	hotspots	Hotspots
103	0.0001	2.54602	0.0475285	72	54211	303	580843	hTH1-all.twopass.merge150.wgt10.zgt2.wig	Th1	blood	hotspots	Hotspots
103	1e-05	4.71437	0.00185553	22	54211	50	580843	hTH1-all.twopass.merge150.wgt10.zgt2.wig	Th1	blood	hotspots	Hotspots
103	1e-06	6.20312	0.00540249	11	54211	19	580843	hTH1-all.twopass.merge150.wgt10.zgt2.wig	Th1	blood	hotspots	Hotspots
103	1e-07	8.03586	0.00117632	9	54211	12	580843	hTH1-all.twopass.merge150.wgt10.zgt2.wig	Th1	blood	hotspots	Hotspots
103	1e-08	7.14299	0.0318471	4	54211	6	580843	hTH1-all.twopass.merge150.wgt10.zgt2.wig	Th1	blood	hotspots	Hotspots
104	0.01	1.58885	-1	1196	29798	14673	580843	hTH2-DS7842.twopass.merge150.wgt10.zgt2.wig	Th2	blood	hotspots	Hotspots
104	0.0001	3.28095	0.00555525	51	29798	303	580843	hTH2-DS7842.twopass.merge150.wgt10.zgt2.wig	Th2	blood	hotspots	Hotspots
104	1e-05	5.45795	0.014912	14	29798	50	580843	hTH2-DS7842.twopass.merge150.wgt10.zgt2.wig	Th2	blood	hotspots	Hotspots
104	1e-06	7.18152	0.0452284	7	29798	19	580843	hTH2-DS7842.twopass.merge150.wgt10.zgt2.wig	Th2	blood	hotspots	Hotspots
104	1e-07	8.12195	0.0853242	5	29798	12	580843	hTH2-DS7842.twopass.merge150.wgt10.zgt2.wig	Th2	blood	hotspots	Hotspots
104	1e-08	6.49756	0.209644	2	29798	6	580843	hTH2-DS7842.twopass.merge150.wgt10.zgt2.wig	Th2	blood	hotspots	Hotspots
105	0.01	1.48911	-1	2423	64412	14673	580843	HUVEC-all.twopass.merge150.wgt10.zgt2.wig	HUVEC	blood_vessel	hotspots	Hotspots
105	0.0001	2.61898	0.0165948	88	64412	303	580843	HUVEC-all.twopass.merge150.wgt10.zgt2.wig	HUVEC	blood_vessel	hotspots	Hotspots
105	1e-05	4.68916	0.000464751	26	64412	50	580843	HUVEC-all.twopass.merge150.wgt10.zgt2.wig	HUVEC	blood_vessel	hotspots	Hotspots
105	1e-06	5.69534	0.00722178	12	64412	19	580843	HUVEC-all.twopass.merge150.wgt10.zgt2.wig	HUVEC	blood_vessel	hotspots	Hotspots
105	1e-07	6.76322	0.00572181	9	64412	12	580843	HUVEC-all.twopass.merge150.wgt10.zgt2.wig	HUVEC	blood_vessel	hotspots	Hotspots
105	1e-08	6.01175	0.0746826	4	64412	6	580843	HUVEC-all.twopass.merge150.wgt10.zgt2.wig	HUVEC	blood_vessel	hotspots	Hotspots
106	0.01	1.64806	-1	1580	37951	14673	580843	HVMF-DS13981.twopass.merge150.wgt10.zgt2.wig	HVMF	connective	hotspots	Hotspots
106	0.0001	3.53583	6.8e-05	70	37951	303	580843	HVMF-DS13981.twopass.merge150.wgt10.zgt2.wig	HVMF	connective	hotspots	Hotspots
106	1e-05	5.50983	0.00298054	18	37951	50	580843	HVMF-DS13981.twopass.merge150.wgt10.zgt2.wig	HVMF	connective	hotspots	Hotspots
106	1e-06	6.44424	0.0338181	8	37951	19	580843	HVMF-DS13981.twopass.merge150.wgt10.zgt2.wig	HVMF	connective	hotspots	Hotspots
106	1e-07	6.37712	0.11534	5	37951	12	580843	HVMF-DS13981.twopass.merge150.wgt10.zgt2.wig	HVMF	connective	hotspots	Hotspots
106	1e-08	7.65254	0.105708	3	37951	6	580843	HVMF-DS13981.twopass.merge150.wgt10.zgt2.wig	HVMF	connective	hotspots	Hotspots
107	0.01	1.65994	-1	1589	37894	14673	580843	Ishikawa_E_AllReps.30000000.twopass.merge150.wgt10.zgt2.wig	Ishikawa	uterus	hotspots	Hotspots
107	0.0001	3.08586	0.0191241	61	37894	303	580843	Ishikawa_E_AllReps.30000000.twopass.merge150.wgt10.zgt2.wig	Ishikawa	uterus	hotspots	Hotspots
107	1e-05	4.90499	0.0325627	16	37894	50	580843	Ishikawa_E_AllReps.30000000.twopass.merge150.wgt10.zgt2.wig	Ishikawa	uterus	hotspots	Hotspots
107	1e-06	6.45394	0.0434405	8	37894	19	580843	Ishikawa_E_AllReps.30000000.twopass.merge150.wgt10.zgt2.wig	Ishikawa	uterus	hotspots	Hotspots
107	1e-07	6.38671	0.135135	5	37894	12	580843	Ishikawa_E_AllReps.30000000.twopass.merge150.wgt10.zgt2.wig	Ishikawa	uterus	hotspots	Hotspots
107	1e-08	2.55468	0.826446	1	37894	6	580843	Ishikawa_E_AllReps.30000000.twopass.merge150.wgt10.zgt2.wig	Ishikawa	uterus	hotspots	Hotspots
108	0.01	1.61958	-1	1640	40085	14673	580843	Ishikawa_T_AllReps.30000000.twopass.merge150.wgt10.zgt2.wig	Ishikawa	uterus	hotspots	Hotspots
108	0.0001	3.06065	0.0180473	64	40085	303	580843	Ishikawa_T_AllReps.30000000.twopass.merge150.wgt10.zgt2.wig	Ishikawa	uterus	hotspots	Hotspots
108	1e-05	5.2165	0.00934579	18	40085	50	580843	Ishikawa_T_AllReps.30000000.twopass.merge150.wgt10.zgt2.wig	Ishikawa	uterus	hotspots	Hotspots
108	1e-06	6.10117	0.0636537	8	40085	19	580843	Ishikawa_T_AllReps.30000000.twopass.merge150.wgt10.zgt2.wig	Ishikawa	uterus	hotspots	Hotspots
108	1e-07	6.03762	0.173611	5	40085	12	580843	Ishikawa_T_AllReps.30000000.twopass.merge150.wgt10.zgt2.wig	Ishikawa	uterus	hotspots	Hotspots
108	1e-08	4.83009	0.429185	2	40085	6	580843	Ishikawa_T_AllReps.30000000.twopass.merge150.wgt10.zgt2.wig	Ishikawa	uterus	hotspots	Hotspots
109	0.01	1.54878	-1	1566	40026	14673	580843	Jurkat-DS12659.twopass.merge150.wgt10.zgt2.wig	Jurkat	blood	hotspots	Hotspots
109	0.0001	2.72991	0.0602773	57	40026	303	580843	Jurkat-DS12659.twopass.merge150.wgt10.zgt2.wig	Jurkat	blood	hotspots	Hotspots
109	1e-05	4.35349	0.0704722	15	40026	50	580843	Jurkat-DS12659.twopass.merge150.wgt10.zgt2.wig	Jurkat	blood	hotspots	Hotspots
109	1e-06	3.81885	0.47619	5	40026	19	580843	Jurkat-DS12659.twopass.merge150.wgt10.zgt2.wig	Jurkat	blood	hotspots	Hotspots
109	1e-07	3.62791	0.628931	3	40026	12	580843	Jurkat-DS12659.twopass.merge150.wgt10.zgt2.wig	Jurkat	blood	hotspots	Hotspots
109	1e-08	4.83721	0.416667	2	40026	6	580843	Jurkat-DS12659.twopass.merge150.wgt10.zgt2.wig	Jurkat	blood	hotspots	Hotspots
110	0.01	1.44397	-1	2398	65740	14673	580843	K562-all.twopass.merge150.wgt10.zgt2.wig	K562	blood	hotspots	Hotspots
110	0.0001	2.47859	0.0255363	85	65740	303	580843	K562-all.twopass.merge150.wgt10.zgt2.wig	K562	blood	hotspots	Hotspots
110	1e-05	4.41773	0.000838926	25	65740	50	580843	K562-all.twopass.merge150.wgt10.zgt2.wig	K562	blood	hotspots	Hotspots
110	1e-06	5.11527	0.0210615	11	65740	19	580843	K562-all.twopass.merge150.wgt10.zgt2.wig	K562	blood	hotspots	Hotspots
110	1e-07	5.89031	0.022477	8	65740	12	580843	K562-all.twopass.merge150.wgt10.zgt2.wig	K562	blood	hotspots	Hotspots
110	1e-08	4.41773	0.26455	3	65740	6	580843	K562-all.twopass.merge150.wgt10.zgt2.wig	K562	blood	hotspots	Hotspots
111	0.01	1.49966	-1	2547	67232	14673	580843	LNCap-all.twopass.merge150.wgt10.zgt2.wig	LNCaP	prostate	hotspots	Hotspots
111	0.0001	2.42359	0.14771	85	67232	303	580843	LNCap-all.twopass.merge150.wgt10.zgt2.wig	LNCaP	prostate	hotspots	Hotspots
111	1e-05	4.31969	0.00343536	25	67232	50	580843	LNCap-all.twopass.merge150.wgt10.zgt2.wig	LNCaP	prostate	hotspots	Hotspots
111	1e-06	5.45645	0.012089	12	67232	19	580843	LNCap-all.twopass.merge150.wgt10.zgt2.wig	LNCaP	prostate	hotspots	Hotspots
111	1e-07	6.47954	0.0056319	9	67232	12	580843	LNCap-all.twopass.merge150.wgt10.zgt2.wig	LNCaP	prostate	hotspots	Hotspots
111	1e-08	5.75959	0.100705	4	67232	6	580843	LNCap-all.twopass.merge150.wgt10.zgt2.wig	LNCaP	prostate	hotspots	Hotspots
112	0.01	1.48781	-1	2385	63457	14673	580843	MCF7-all.twopass.merge150.wgt10.zgt2.wig	MCF-7	breast	hotspots	Hotspots
112	0.0001	2.50735	0.0823045	83	63457	303	580843	MCF7-all.twopass.merge150.wgt10.zgt2.wig	MCF-7	breast	hotspots	Hotspots
112	1e-05	4.3936	0.00450511	24	63457	50	580843	MCF7-all.twopass.merge150.wgt10.zgt2.wig	MCF-7	breast	hotspots	Hotspots
112	1e-06	5.2993	0.0260349	11	63457	19	580843	MCF7-all.twopass.merge150.wgt10.zgt2.wig	MCF-7	breast	hotspots	Hotspots
112	1e-07	6.10222	0.0236183	8	63457	12	580843	MCF7-all.twopass.merge150.wgt10.zgt2.wig	MCF-7	breast	hotspots	Hotspots
112	1e-08	4.57667	0.311526	3	63457	6	580843	MCF7-all.twopass.merge150.wgt10.zgt2.wig	MCF-7	breast	hotspots	Hotspots
113	0.01	1.57667	-1	1483	37234	14673	580843	NB4-DS12543.twopass.merge150.wgt10.zgt2.wig	NB4	blood	hotspots	Hotspots
113	0.0001	3.19204	0.00194469	62	37234	303	580843	NB4-DS12543.twopass.merge150.wgt10.zgt2.wig	NB4	blood	hotspots	Hotspots
113	1e-05	5.92792	0.000816013	19	37234	50	580843	NB4-DS12543.twopass.merge150.wgt10.zgt2.wig	NB4	blood	hotspots	Hotspots
113	1e-06	7.38938	0.00870246	9	37234	19	580843	NB4-DS12543.twopass.merge150.wgt10.zgt2.wig	NB4	blood	hotspots	Hotspots
113	1e-07	7.7999	0.0350631	6	37234	12	580843	NB4-DS12543.twopass.merge150.wgt10.zgt2.wig	NB4	blood	hotspots	Hotspots
113	1e-08	5.19993	0.381679	2	37234	6	580843	NB4-DS12543.twopass.merge150.wgt10.zgt2.wig	NB4	blood	hotspots	Hotspots
114	0.01	1.64295	-1	1748	42117	14673	580843	NHA-DS12800.twopass.merge150.wgt10.zgt2.wig	NH-A	nervous	hotspots	Hotspots
114	0.0001	3.18608	0.00252474	70	42117	303	580843	NHA-DS12800.twopass.merge150.wgt10.zgt2.wig	NH-A	nervous	hotspots	Hotspots
114	1e-05	4.41318	0.0671141	16	42117	50	580843	NHA-DS12800.twopass.merge150.wgt10.zgt2.wig	NH-A	nervous	hotspots	Hotspots
114	1e-06	6.53266	0.0218675	9	42117	19	580843	NHA-DS12800.twopass.merge150.wgt10.zgt2.wig	NH-A	nervous	hotspots	Hotspots
114	1e-07	6.89559	0.0527148	6	42117	12	580843	NHA-DS12800.twopass.merge150.wgt10.zgt2.wig	NH-A	nervous	hotspots	Hotspots
114	1e-08	6.89559	0.10929	3	42117	6	580843	NHA-DS12800.twopass.merge150.wgt10.zgt2.wig	NH-A	nervous	hotspots	Hotspots
115	0.01	1.61185	-1	1790	43961	14673	580843	NHDF_Ad-DS12863.twopass.merge150.wgt10.zgt2.wig	NHDF-Ad	skin	hotspots	Hotspots
115	0.0001	3.05244	0.00422815	70	43961	303	580843	NHDF_Ad-DS12863.twopass.merge150.wgt10.zgt2.wig	NHDF-Ad	skin	hotspots	Hotspots
115	1e-05	3.96381	0.13089	15	43961	50	580843	NHDF_Ad-DS12863.twopass.merge150.wgt10.zgt2.wig	NHDF-Ad	skin	hotspots	Hotspots
115	1e-06	4.86783	0.18622	7	43961	19	580843	NHDF_Ad-DS12863.twopass.merge150.wgt10.zgt2.wig	NHDF-Ad	skin	hotspots	Hotspots
115	1e-07	4.40423	0.431034	4	43961	12	580843	NHDF_Ad-DS12863.twopass.merge150.wgt10.zgt2.wig	NHDF-Ad	skin	hotspots	Hotspots
115	1e-08	4.40423	0.471698	2	43961	6	580843	NHDF_Ad-DS12863.twopass.merge150.wgt10.zgt2.wig	NHDF-Ad	skin	hotspots	Hotspots
116	0.01	1.64503	-1	1628	39176	14673	580843	NHDF_Neo-DS11923.twopass.merge150.wgt10.zgt2.wig	NHDF-neo	skin	hotspots	Hotspots
116	0.0001	3.13167	0.00492854	64	39176	303	580843	NHDF_Neo-DS11923.twopass.merge150.wgt10.zgt2.wig	NHDF-neo	skin	hotspots	Hotspots
116	1e-05	4.74448	0.0322997	16	39176	50	580843	NHDF_Neo-DS11923.twopass.merge150.wgt10.zgt2.wig	NHDF-neo	skin	hotspots	Hotspots
116	1e-06	5.4624	0.1287	7	39176	19	580843	NHDF_Neo-DS11923.twopass.merge150.wgt10.zgt2.wig	NHDF-neo	skin	hotspots	Hotspots
116	1e-07	3.70663	0.564972	3	39176	12	580843	NHDF_Neo-DS11923.twopass.merge150.wgt10.zgt2.wig	NHDF-neo	skin	hotspots	Hotspots
116	1e-08	2.47108	0.840336	1	39176	6	580843	NHDF_Neo-DS11923.twopass.merge150.wgt10.zgt2.wig	NHDF-neo	skin	hotspots	Hotspots
117	0.01	1.4751	-1	2410	64675	14673	580843	NHEK-all.twopass.merge150.wgt10.zgt2.wig	NHEK	skin	hotspots	Hotspots
117	0.0001	2.54905	0.0258866	86	64675	303	580843	NHEK-all.twopass.merge150.wgt10.zgt2.wig	NHEK	skin	hotspots	Hotspots
117	1e-05	4.67009	0.000424092	26	64675	50	580843	NHEK-all.twopass.merge150.wgt10.zgt2.wig	NHEK	skin	hotspots	Hotspots
117	1e-06	5.1995	0.0261712	11	64675	19	580843	NHEK-all.twopass.merge150.wgt10.zgt2.wig	NHEK	skin	hotspots	Hotspots
117	1e-07	5.9873	0.0262261	8	64675	12	580843	NHEK-all.twopass.merge150.wgt10.zgt2.wig	NHEK	skin	hotspots	Hotspots
117	1e-08	4.49048	0.314465	3	64675	6	580843	NHEK-all.twopass.merge150.wgt10.zgt2.wig	NHEK	skin	hotspots	Hotspots
118	0.01	1.65343	-1	1781	42640	14673	580843	NHLF-DS12829.twopass.merge150.wgt10.zgt2.wig	NHLF	lung	hotspots	Hotspots
118	0.0001	3.01213	0.0127535	67	42640	303	580843	NHLF-DS12829.twopass.merge150.wgt10.zgt2.wig	NHLF	lung	hotspots	Hotspots
118	1e-05	3.81417	0.192308	14	42640	50	580843	NHLF-DS12829.twopass.merge150.wgt10.zgt2.wig	NHLF	lung	hotspots	Hotspots
118	1e-06	5.01864	0.17331	7	42640	19	580843	NHLF-DS12829.twopass.merge150.wgt10.zgt2.wig	NHLF	lung	hotspots	Hotspots
118	1e-07	4.54067	0.41841	4	42640	12	580843	NHLF-DS12829.twopass.merge150.wgt10.zgt2.wig	NHLF	lung	hotspots	Hotspots
118	1e-08	4.54067	0.490196	2	42640	6	580843	NHLF-DS12829.twopass.merge150.wgt10.zgt2.wig	NHLF	lung	hotspots	Hotspots
119	0.01	1.58371	-1	2055	51366	14673	580843	NT2_D1-DS14575.hg19.twopass.merge150.wgt10.zgt2.wig	NT2-D1	testis	hotspots	Hotspots
119	0.0001	2.72435	0.031837	73	51366	303	580843	NT2_D1-DS14575.hg19.twopass.merge150.wgt10.zgt2.wig	NT2-D1	testis	hotspots	Hotspots
119	1e-05	4.29701	0.0325098	19	51366	50	580843	NT2_D1-DS14575.hg19.twopass.merge150.wgt10.zgt2.wig	NT2-D1	testis	hotspots	Hotspots
119	1e-06	5.95154	0.0184434	10	51366	19	580843	NT2_D1-DS14575.hg19.twopass.merge150.wgt10.zgt2.wig	NT2-D1	testis	hotspots	Hotspots
119	1e-07	5.65396	0.104058	6	51366	12	580843	NT2_D1-DS14575.hg19.twopass.merge150.wgt10.zgt2.wig	NT2-D1	testis	hotspots	Hotspots
119	1e-08	5.65396	0.167224	3	51366	6	580843	NT2_D1-DS14575.hg19.twopass.merge150.wgt10.zgt2.wig	NT2-D1	testis	hotspots	Hotspots
120	0.01	1.6235	-1	1509	36794	14673	580843	PANC1-DS9955.twopass.merge150.wgt10.zgt2.wig	PANC-1	pancreas	hotspots	Hotspots
120	0.0001	3.28231	0.00354799	63	36794	303	580843	PANC1-DS9955.twopass.merge150.wgt10.zgt2.wig	PANC-1	pancreas	hotspots	Hotspots
120	1e-05	4.73591	0.0543774	15	36794	50	580843	PANC1-DS9955.twopass.merge150.wgt10.zgt2.wig	PANC-1	pancreas	hotspots	Hotspots
120	1e-06	4.98516	0.230415	6	36794	19	580843	PANC1-DS9955.twopass.merge150.wgt10.zgt2.wig	PANC-1	pancreas	hotspots	Hotspots
120	1e-07	3.94659	0.598802	3	36794	12	580843	PANC1-DS9955.twopass.merge150.wgt10.zgt2.wig	PANC-1	pancreas	hotspots	Hotspots
120	1e-08	2.63106	0.806452	1	36794	6	580843	PANC1-DS9955.twopass.merge150.wgt10.zgt2.wig	PANC-1	pancreas	hotspots	Hotspots
121	0.01	1.63905	-1	1602	38691	14673	580843	PrEC-DS12098.hg19.twopass.merge150.wgt10.zgt2.wig	PrEC	prostate	hotspots	Hotspots
121	0.0001	3.27002	0.00662691	66	38691	303	580843	PrEC-DS12098.hg19.twopass.merge150.wgt10.zgt2.wig	PrEC	prostate	hotspots	Hotspots
121	1e-05	3.60297	0.436681	12	38691	50	580843	PrEC-DS12098.hg19.twopass.merge150.wgt10.zgt2.wig	PrEC	prostate	hotspots	Hotspots
121	1e-06	4.74074	0.3367	6	38691	19	580843	PrEC-DS12098.hg19.twopass.merge150.wgt10.zgt2.wig	PrEC	prostate	hotspots	Hotspots
121	1e-07	3.75309	0.625	3	38691	12	580843	PrEC-DS12098.hg19.twopass.merge150.wgt10.zgt2.wig	PrEC	prostate	hotspots	Hotspots
121	1e-08	2.50206	0.900901	1	38691	6	580843	PrEC-DS12098.hg19.twopass.merge150.wgt10.zgt2.wig	PrEC	prostate	hotspots	Hotspots
122	0.01	1.63049	-1	1641	39841	14673	580843	RPTEC-DS14061.twopass.merge150.wgt10.zgt2.wig	RPTEC	epithelium	hotspots	Hotspots
122	0.0001	3.51244	0.000160191	73	39841	303	580843	RPTEC-DS14061.twopass.merge150.wgt10.zgt2.wig	RPTEC	epithelium	hotspots	Hotspots
122	1e-05	4.95687	0.0241022	17	39841	50	580843	RPTEC-DS14061.twopass.merge150.wgt10.zgt2.wig	RPTEC	epithelium	hotspots	Hotspots
122	1e-06	6.90585	0.0193349	9	39841	19	580843	RPTEC-DS14061.twopass.merge150.wgt10.zgt2.wig	RPTEC	epithelium	hotspots	Hotspots
122	1e-07	7.28951	0.0527426	6	39841	12	580843	RPTEC-DS14061.twopass.merge150.wgt10.zgt2.wig	RPTEC	epithelium	hotspots	Hotspots
122	1e-08	9.71935	0.0177968	4	39841	6	580843	RPTEC-DS14061.twopass.merge150.wgt10.zgt2.wig	RPTEC	epithelium	hotspots	Hotspots
123	0.01	1.6284	-1	1647	40038	14673	580843	RWPE_AllReps.30000000.twopass.merge150.wgt10.zgt2.wig	RWPE1	prostate	hotspots	Hotspots
123	0.0001	2.96849	0.0351617	62	40038	303	580843	RWPE_AllReps.30000000.twopass.merge150.wgt10.zgt2.wig	RWPE1	prostate	hotspots	Hotspots
123	1e-05	4.64233	0.0513611	16	40038	50	580843	RWPE_AllReps.30000000.twopass.merge150.wgt10.zgt2.wig	RWPE1	prostate	hotspots	Hotspots
123	1e-06	6.10833	0.0607903	8	40038	19	580843	RWPE_AllReps.30000000.twopass.merge150.wgt10.zgt2.wig	RWPE1	prostate	hotspots	Hotspots
123	1e-07	6.04471	0.146843	5	40038	12	580843	RWPE_AllReps.30000000.twopass.merge150.wgt10.zgt2.wig	RWPE1	prostate	hotspots	Hotspots
123	1e-08	4.83576	0.404858	2	40038	6	580843	RWPE_AllReps.30000000.twopass.merge150.wgt10.zgt2.wig	RWPE1	prostate	hotspots	Hotspots
124	0.01	1.64306	-1	1584	38163	14673	580843	SAEC-DS10518.twopass.merge150.wgt10.zgt2.wig	SAEC	epithelium	hotspots	Hotspots
124	0.0001	3.2148	0.00630199	64	38163	303	580843	SAEC-DS10518.twopass.merge150.wgt10.zgt2.wig	SAEC	epithelium	hotspots	Hotspots
124	1e-05	4.56602	0.0755287	15	38163	50	580843	SAEC-DS10518.twopass.merge150.wgt10.zgt2.wig	SAEC	epithelium	hotspots	Hotspots
124	1e-06	4.80633	0.298507	6	38163	19	580843	SAEC-DS10518.twopass.merge150.wgt10.zgt2.wig	SAEC	epithelium	hotspots	Hotspots
124	1e-07	3.80501	0.641026	3	38163	12	580843	SAEC-DS10518.twopass.merge150.wgt10.zgt2.wig	SAEC	epithelium	hotspots	Hotspots
124	1e-08	5.07335	0.469484	2	38163	6	580843	SAEC-DS10518.twopass.merge150.wgt10.zgt2.wig	SAEC	epithelium	hotspots	Hotspots
125	0.01	1.68091	-1	1614	38010	14673	580843	SkMC-DS11949.twopass.merge150.wgt10.zgt2.wig	SKMC	muscle	hotspots	Hotspots
125	0.0001	3.3286	0.00261821	66	38010	303	580843	SkMC-DS11949.twopass.merge150.wgt10.zgt2.wig	SKMC	muscle	hotspots	Hotspots
125	1e-05	3.97314	0.189394	13	38010	50	580843	SkMC-DS11949.twopass.merge150.wgt10.zgt2.wig	SKMC	muscle	hotspots	Hotspots
125	1e-06	5.62996	0.123609	7	38010	19	580843	SkMC-DS11949.twopass.merge150.wgt10.zgt2.wig	SKMC	muscle	hotspots	Hotspots
125	1e-07	5.09377	0.318471	4	38010	12	580843	SkMC-DS11949.twopass.merge150.wgt10.zgt2.wig	SKMC	muscle	hotspots	Hotspots
125	1e-08	5.09377	0.421941	2	38010	6	580843	SkMC-DS11949.twopass.merge150.wgt10.zgt2.wig	SKMC	muscle	hotspots	Hotspots
126	0.01	1.65653	-1	1550	37040	14673	580843	SK_N_MC-DS14408.twopass.merge150.wgt10.zgt2.wig	SK-N-MC	brain	hotspots	Hotspots
126	0.0001	3.41577	0.000989364	66	37040	303	580843	SK_N_MC-DS14408.twopass.merge150.wgt10.zgt2.wig	SK-N-MC	brain	hotspots	Hotspots
126	1e-05	4.39082	0.124844	14	37040	50	580843	SK_N_MC-DS14408.twopass.merge150.wgt10.zgt2.wig	SK-N-MC	brain	hotspots	Hotspots
126	1e-06	4.12671	0.452489	5	37040	19	580843	SK_N_MC-DS14408.twopass.merge150.wgt10.zgt2.wig	SK-N-MC	brain	hotspots	Hotspots
126	1e-07	2.61358	0.787402	2	37040	12	580843	SK_N_MC-DS14408.twopass.merge150.wgt10.zgt2.wig	SK-N-MC	brain	hotspots	Hotspots
126	1e-08	0	1	0	37040	6	580843	SK_N_MC-DS14408.twopass.merge150.wgt10.zgt2.wig	SK-N-MC	brain	hotspots	Hotspots
127	0.01	1.69356	-1	1039	24286	14673	580843	SKNSH-DS8482.twopass.merge150.wgt10.zgt2.wig	SK-N-SH	brain	hotspots	Hotspots
127	0.0001	3.39413	0.0156152	43	24286	303	580843	SKNSH-DS8482.twopass.merge150.wgt10.zgt2.wig	SK-N-SH	brain	hotspots	Hotspots
127	1e-05	6.21836	0.0121051	13	24286	50	580843	SKNSH-DS8482.twopass.merge150.wgt10.zgt2.wig	SK-N-SH	brain	hotspots	Hotspots
127	1e-06	7.55267	0.0587889	6	24286	19	580843	SKNSH-DS8482.twopass.merge150.wgt10.zgt2.wig	SK-N-SH	brain	hotspots	Hotspots
127	1e-07	7.97226	0.115875	4	24286	12	580843	SKNSH-DS8482.twopass.merge150.wgt10.zgt2.wig	SK-N-SH	brain	hotspots	Hotspots
127	1e-08	3.98613	0.636943	1	24286	6	580843	SKNSH-DS8482.twopass.merge150.wgt10.zgt2.wig	SK-N-SH	brain	hotspots	Hotspots
128	0.01	1.55387	-1	1903	48480	14673	580843	WERI_Rb1-DS13681.twopass.merge150.wgt10.zgt2.wig	WERI-Rb-1	eye	hotspots	Hotspots
128	0.0001	2.29341	0.478469	58	48480	303	580843	WERI_Rb1-DS13681.twopass.merge150.wgt10.zgt2.wig	WERI-Rb-1	eye	hotspots	Hotspots
128	1e-05	2.87546	0.588235	12	48480	50	580843	WERI_Rb1-DS13681.twopass.merge150.wgt10.zgt2.wig	WERI-Rb-1	eye	hotspots	Hotspots
128	1e-06	1.26117	0.990099	2	48480	19	580843	WERI_Rb1-DS13681.twopass.merge150.wgt10.zgt2.wig	WERI-Rb-1	eye	hotspots	Hotspots
128	1e-07	0	1	0	48480	12	580843	WERI_Rb1-DS13681.twopass.merge150.wgt10.zgt2.wig	WERI-Rb-1	eye	hotspots	Hotspots
128	1e-08	0	1	0	48480	6	580843	WERI_Rb1-DS13681.twopass.merge150.wgt10.zgt2.wig	WERI-Rb-1	eye	hotspots	Hotspots
129	0.01	1.41122	-1	2268	63619	14673	580843	wgEncodeOpenChromDnase8988tAlnAllReps.30000000.twopass.merge150.wgt10.zgt2.wig	8988T	liver	hotspots	Hotspots
129	0.0001	2.47083	0.0127975	82	63619	303	580843	wgEncodeOpenChromDnase8988tAlnAllReps.30000000.twopass.merge150.wgt10.zgt2.wig	8988T	liver	hotspots	Hotspots
129	1e-05	3.65201	0.040032	20	63619	50	580843	wgEncodeOpenChromDnase8988tAlnAllReps.30000000.twopass.merge150.wgt10.zgt2.wig	8988T	liver	hotspots	Hotspots
129	1e-06	4.32475	0.141443	9	63619	19	580843	wgEncodeOpenChromDnase8988tAlnAllReps.30000000.twopass.merge150.wgt10.zgt2.wig	8988T	liver	hotspots	Hotspots
129	1e-07	4.56501	0.197239	6	63619	12	580843	wgEncodeOpenChromDnase8988tAlnAllReps.30000000.twopass.merge150.wgt10.zgt2.wig	8988T	liver	hotspots	Hotspots
129	1e-08	3.04334	0.515464	2	63619	6	580843	wgEncodeOpenChromDnase8988tAlnAllReps.30000000.twopass.merge150.wgt10.zgt2.wig	8988T	liver	hotspots	Hotspots
130	0.01	1.66496	-1	1646	39135	14673	580843	wgEncodeOpenChromDnaseAosmcSerumfreeAlnAllReps.30000000.twopass.merge150.wgt10.zgt2.wig	AoSMC	blood_vessel	hotspots	Hotspots
130	0.0001	3.2819	0.00419569	67	39135	303	580843	wgEncodeOpenChromDnaseAosmcSerumfreeAlnAllReps.30000000.twopass.merge150.wgt10.zgt2.wig	AoSMC	blood_vessel	hotspots	Hotspots
130	1e-05	4.45261	0.0931099	15	39135	50	580843	wgEncodeOpenChromDnaseAosmcSerumfreeAlnAllReps.30000000.twopass.merge150.wgt10.zgt2.wig	AoSMC	blood_vessel	hotspots	Hotspots
130	1e-06	7.03044	0.0214684	9	39135	19	580843	wgEncodeOpenChromDnaseAosmcSerumfreeAlnAllReps.30000000.twopass.merge150.wgt10.zgt2.wig	AoSMC	blood_vessel	hotspots	Hotspots
130	1e-07	7.42102	0.0560538	6	39135	12	580843	wgEncodeOpenChromDnaseAosmcSerumfreeAlnAllReps.30000000.twopass.merge150.wgt10.zgt2.wig	AoSMC	blood_vessel	hotspots	Hotspots
130	1e-08	9.89469	0.0181884	4	39135	6	580843	wgEncodeOpenChromDnaseAosmcSerumfreeAlnAllReps.30000000.twopass.merge150.wgt10.zgt2.wig	AoSMC	blood_vessel	hotspots	Hotspots
131	0.01	1.427	-1	2228	61806	14673	580843	wgEncodeOpenChromDnaseChorionAlnAllReps.30000000.twopass.merge150.wgt10.zgt2.wig	Chorion	fetal_membrane	hotspots	Hotspots
131	0.0001	2.35721	0.0350385	76	61806	303	580843	wgEncodeOpenChromDnaseChorionAlnAllReps.30000000.twopass.merge150.wgt10.zgt2.wig	Chorion	fetal_membrane	hotspots	Hotspots
131	1e-05	3.94709	0.00812612	21	61806	50	580843	wgEncodeOpenChromDnaseChorionAlnAllReps.30000000.twopass.merge150.wgt10.zgt2.wig	Chorion	fetal_membrane	hotspots	Hotspots
131	1e-06	5.44086	0.0109782	11	61806	19	580843	wgEncodeOpenChromDnaseChorionAlnAllReps.30000000.twopass.merge150.wgt10.zgt2.wig	Chorion	fetal_membrane	hotspots	Hotspots
131	1e-07	6.26523	0.012444	8	61806	12	580843	wgEncodeOpenChromDnaseChorionAlnAllReps.30000000.twopass.merge150.wgt10.zgt2.wig	Chorion	fetal_membrane	hotspots	Hotspots
131	1e-08	3.13261	0.549451	2	61806	6	580843	wgEncodeOpenChromDnaseChorionAlnAllReps.30000000.twopass.merge150.wgt10.zgt2.wig	Chorion	fetal_membrane	hotspots	Hotspots
132	0.01	1.5071	-1	1705	44784	14673	580843	wgEncodeOpenChromDnaseCllAlnAllReps.30000000.twopass.merge150.wgt10.zgt2.wig	CLL	blood	hotspots	Hotspots
132	0.0001	2.39707	0.318471	56	44784	303	580843	wgEncodeOpenChromDnaseCllAlnAllReps.30000000.twopass.merge150.wgt10.zgt2.wig	CLL	blood	hotspots	Hotspots
132	1e-05	4.66916	0.0150739	18	44784	50	580843	wgEncodeOpenChromDnaseCllAlnAllReps.30000000.twopass.merge150.wgt10.zgt2.wig	CLL	blood	hotspots	Hotspots
132	1e-06	4.77838	0.182149	7	44784	19	580843	wgEncodeOpenChromDnaseCllAlnAllReps.30000000.twopass.merge150.wgt10.zgt2.wig	CLL	blood	hotspots	Hotspots
132	1e-07	5.40412	0.187617	5	44784	12	580843	wgEncodeOpenChromDnaseCllAlnAllReps.30000000.twopass.merge150.wgt10.zgt2.wig	CLL	blood	hotspots	Hotspots
132	1e-08	4.32329	0.454545	2	44784	6	580843	wgEncodeOpenChromDnaseCllAlnAllReps.30000000.twopass.merge150.wgt10.zgt2.wig	CLL	blood	hotspots	Hotspots
133	0.01	1.43109	-1	2445	67632	14673	580843	wgEncodeOpenChromDnaseFibroblAlnAllReps.30000000.twopass.merge150.wgt10.zgt2.wig	Fibrobl	skin	hotspots	Hotspots
133	0.0001	2.32422	0.0735835	82	67632	303	580843	wgEncodeOpenChromDnaseFibroblAlnAllReps.30000000.twopass.merge150.wgt10.zgt2.wig	Fibrobl	skin	hotspots	Hotspots
133	1e-05	3.77885	0.0167673	22	67632	50	580843	wgEncodeOpenChromDnaseFibroblAlnAllReps.30000000.twopass.merge150.wgt10.zgt2.wig	Fibrobl	skin	hotspots	Hotspots
133	1e-06	4.06814	0.18622	9	67632	19	580843	wgEncodeOpenChromDnaseFibroblAlnAllReps.30000000.twopass.merge150.wgt10.zgt2.wig	Fibrobl	skin	hotspots	Hotspots
133	1e-07	5.00983	0.114811	7	67632	12	580843	wgEncodeOpenChromDnaseFibroblAlnAllReps.30000000.twopass.merge150.wgt10.zgt2.wig	Fibrobl	skin	hotspots	Hotspots
133	1e-08	5.72552	0.0568182	4	67632	6	580843	wgEncodeOpenChromDnaseFibroblAlnAllReps.30000000.twopass.merge150.wgt10.zgt2.wig	Fibrobl	skin	hotspots	Hotspots
134	0.01	1.53029	-1	2548	65912	14673	580843	wgEncodeOpenChromDnaseFibropAlnAllReps.30000000.twopass.merge150.wgt10.zgt2.wig	FibroP	skin	hotspots	Hotspots
134	0.0001	2.82113	0.000968298	97	65912	303	580843	wgEncodeOpenChromDnaseFibropAlnAllReps.30000000.twopass.merge150.wgt10.zgt2.wig	FibroP	skin	hotspots	Hotspots
134	1e-05	4.22995	0.00867303	24	65912	50	580843	wgEncodeOpenChromDnaseFibropAlnAllReps.30000000.twopass.merge150.wgt10.zgt2.wig	FibroP	skin	hotspots	Hotspots
134	1e-06	6.02954	0.0027171	13	65912	19	580843	wgEncodeOpenChromDnaseFibropAlnAllReps.30000000.twopass.merge150.wgt10.zgt2.wig	FibroP	skin	hotspots	Hotspots
134	1e-07	5.14057	0.13587	7	65912	12	580843	wgEncodeOpenChromDnaseFibropAlnAllReps.30000000.twopass.merge150.wgt10.zgt2.wig	FibroP	skin	hotspots	Hotspots
134	1e-08	4.4062	0.37037	3	65912	6	580843	wgEncodeOpenChromDnaseFibropAlnAllReps.30000000.twopass.merge150.wgt10.zgt2.wig	FibroP	skin	hotspots	Hotspots
135	0.01	1.51224	-1	1994	52197	14673	580843	wgEncodeOpenChromDnaseGlioblaAlnAllReps.30000000.twopass.merge150.wgt10.zgt2.wig	Gliobla	brain	hotspots	Hotspots
135	0.0001	2.64425	0.0277316	72	52197	303	580843	wgEncodeOpenChromDnaseGlioblaAlnAllReps.30000000.twopass.merge150.wgt10.zgt2.wig	Gliobla	brain	hotspots	Hotspots
135	1e-05	3.78349	0.0925926	17	52197	50	580843	wgEncodeOpenChromDnaseGlioblaAlnAllReps.30000000.twopass.merge150.wgt10.zgt2.wig	Gliobla	brain	hotspots	Hotspots
135	1e-06	6.44247	0.00527955	11	52197	19	580843	wgEncodeOpenChromDnaseGlioblaAlnAllReps.30000000.twopass.merge150.wgt10.zgt2.wig	Gliobla	brain	hotspots	Hotspots
135	1e-07	7.4186	0.00787464	8	52197	12	580843	wgEncodeOpenChromDnaseGlioblaAlnAllReps.30000000.twopass.merge150.wgt10.zgt2.wig	Gliobla	brain	hotspots	Hotspots
135	1e-08	5.56395	0.161551	3	52197	6	580843	wgEncodeOpenChromDnaseGlioblaAlnAllReps.30000000.twopass.merge150.wgt10.zgt2.wig	Gliobla	brain	hotspots	Hotspots
136	0.01	1.42643	-1	2006	55670	14673	580843	wgEncodeOpenChromDnaseGm12891AlnAllReps.30000000.twopass.merge150.wgt10.zgt2.wig	GM12891	blood	hotspots	Hotspots
136	0.0001	2.47929	0.0224014	72	55670	303	580843	wgEncodeOpenChromDnaseGm12891AlnAllReps.30000000.twopass.merge150.wgt10.zgt2.wig	GM12891	blood	hotspots	Hotspots
136	1e-05	4.38215	0.00306279	21	55670	50	580843	wgEncodeOpenChromDnaseGm12891AlnAllReps.30000000.twopass.merge150.wgt10.zgt2.wig	GM12891	blood	hotspots	Hotspots
136	1e-06	5.49141	0.0215424	10	55670	19	580843	wgEncodeOpenChromDnaseGm12891AlnAllReps.30000000.twopass.merge150.wgt10.zgt2.wig	GM12891	blood	hotspots	Hotspots
136	1e-07	6.08631	0.031027	7	55670	12	580843	wgEncodeOpenChromDnaseGm12891AlnAllReps.30000000.twopass.merge150.wgt10.zgt2.wig	GM12891	blood	hotspots	Hotspots
136	1e-08	3.47789	0.401606	2	55670	6	580843	wgEncodeOpenChromDnaseGm12891AlnAllReps.30000000.twopass.merge150.wgt10.zgt2.wig	GM12891	blood	hotspots	Hotspots
137	0.01	1.36894	-1	2076	60032	14673	580843	wgEncodeOpenChromDnaseGm12892AlnAllReps.30000000.twopass.merge150.wgt10.zgt2.wig	GM12892	blood	hotspots	Hotspots
137	0.0001	2.13948	0.215983	67	60032	303	580843	wgEncodeOpenChromDnaseGm12892AlnAllReps.30000000.twopass.merge150.wgt10.zgt2.wig	GM12892	blood	hotspots	Hotspots
137	1e-05	3.28969	0.101523	17	60032	50	580843	wgEncodeOpenChromDnaseGm12892AlnAllReps.30000000.twopass.merge150.wgt10.zgt2.wig	GM12892	blood	hotspots	Hotspots
137	1e-06	4.58316	0.0673401	9	60032	19	580843	wgEncodeOpenChromDnaseGm12892AlnAllReps.30000000.twopass.merge150.wgt10.zgt2.wig	GM12892	blood	hotspots	Hotspots
137	1e-07	5.64407	0.0505051	7	60032	12	580843	wgEncodeOpenChromDnaseGm12892AlnAllReps.30000000.twopass.merge150.wgt10.zgt2.wig	GM12892	blood	hotspots	Hotspots
137	1e-08	3.22519	0.540541	2	60032	6	580843	wgEncodeOpenChromDnaseGm12892AlnAllReps.30000000.twopass.merge150.wgt10.zgt2.wig	GM12892	blood	hotspots	Hotspots
138	0.01	1.54541	-1	1598	40933	14673	580843	wgEncodeOpenChromDnaseGm18507AlnAllReps.30000000.twopass.merge150.wgt10.zgt2.wig	GM18507	blood	hotspots	Hotspots
138	0.0001	2.90358	0.0424088	62	40933	303	580843	wgEncodeOpenChromDnaseGm18507AlnAllReps.30000000.twopass.merge150.wgt10.zgt2.wig	GM18507	blood	hotspots	Hotspots
138	1e-05	5.39223	0.00562525	19	40933	50	580843	wgEncodeOpenChromDnaseGm18507AlnAllReps.30000000.twopass.merge150.wgt10.zgt2.wig	GM18507	blood	hotspots	Hotspots
138	1e-06	6.72162	0.0316456	9	40933	19	580843	wgEncodeOpenChromDnaseGm18507AlnAllReps.30000000.twopass.merge150.wgt10.zgt2.wig	GM18507	blood	hotspots	Hotspots
138	1e-07	7.09505	0.075643	6	40933	12	580843	wgEncodeOpenChromDnaseGm18507AlnAllReps.30000000.twopass.merge150.wgt10.zgt2.wig	GM18507	blood	hotspots	Hotspots
138	1e-08	4.73003	0.462963	2	40933	6	580843	wgEncodeOpenChromDnaseGm18507AlnAllReps.30000000.twopass.merge150.wgt10.zgt2.wig	GM18507	blood	hotspots	Hotspots
139	0.01	1.47029	-1	2021	54413	14673	580843	wgEncodeOpenChromDnaseGm19238AlnAllReps.30000000.twopass.merge150.wgt10.zgt2.wig	GM19238	blood	hotspots	Hotspots
139	0.0001	2.53656	0.0496524	72	54413	303	580843	wgEncodeOpenChromDnaseGm19238AlnAllReps.30000000.twopass.merge150.wgt10.zgt2.wig	GM19238	blood	hotspots	Hotspots
139	1e-05	3.6294	0.106045	17	54413	50	580843	wgEncodeOpenChromDnaseGm19238AlnAllReps.30000000.twopass.merge150.wgt10.zgt2.wig	GM19238	blood	hotspots	Hotspots
139	1e-06	5.05644	0.0848176	9	54413	19	580843	wgEncodeOpenChromDnaseGm19238AlnAllReps.30000000.twopass.merge150.wgt10.zgt2.wig	GM19238	blood	hotspots	Hotspots
139	1e-07	5.33736	0.140252	6	54413	12	580843	wgEncodeOpenChromDnaseGm19238AlnAllReps.30000000.twopass.merge150.wgt10.zgt2.wig	GM19238	blood	hotspots	Hotspots
139	1e-08	3.55824	0.507614	2	54413	6	580843	wgEncodeOpenChromDnaseGm19238AlnAllReps.30000000.twopass.merge150.wgt10.zgt2.wig	GM19238	blood	hotspots	Hotspots
140	0.01	1.48183	-1	1805	48219	14673	580843	wgEncodeOpenChromDnaseGm19239AlnAllReps.30000000.twopass.merge150.wgt10.zgt2.wig	GM19239	blood	hotspots	Hotspots
140	0.0001	2.30582	0.316456	58	48219	303	580843	wgEncodeOpenChromDnaseGm19239AlnAllReps.30000000.twopass.merge150.wgt10.zgt2.wig	GM19239	blood	hotspots	Hotspots
140	1e-05	3.8547	0.0880282	16	48219	50	580843	wgEncodeOpenChromDnaseGm19239AlnAllReps.30000000.twopass.merge150.wgt10.zgt2.wig	GM19239	blood	hotspots	Hotspots
140	1e-06	5.07197	0.104384	8	48219	19	580843	wgEncodeOpenChromDnaseGm19239AlnAllReps.30000000.twopass.merge150.wgt10.zgt2.wig	GM19239	blood	hotspots	Hotspots
140	1e-07	6.02297	0.0770416	6	48219	12	580843	wgEncodeOpenChromDnaseGm19239AlnAllReps.30000000.twopass.merge150.wgt10.zgt2.wig	GM19239	blood	hotspots	Hotspots
140	1e-08	4.01531	0.49505	2	48219	6	580843	wgEncodeOpenChromDnaseGm19239AlnAllReps.30000000.twopass.merge150.wgt10.zgt2.wig	GM19239	blood	hotspots	Hotspots
141	0.01	1.44442	-1	2167	59389	14673	580843	wgEncodeOpenChromDnaseGm19240AlnAllReps.30000000.twopass.merge150.wgt10.zgt2.wig	GM19240	blood	hotspots	Hotspots
141	0.0001	2.29176	0.2849	71	59389	303	580843	wgEncodeOpenChromDnaseGm19240AlnAllReps.30000000.twopass.merge150.wgt10.zgt2.wig	GM19240	blood	hotspots	Hotspots
141	1e-05	4.30334	0.00622859	22	59389	50	580843	wgEncodeOpenChromDnaseGm19240AlnAllReps.30000000.twopass.merge150.wgt10.zgt2.wig	GM19240	blood	hotspots	Hotspots
141	1e-06	5.14753	0.0476872	10	59389	19	580843	wgEncodeOpenChromDnaseGm19240AlnAllReps.30000000.twopass.merge150.wgt10.zgt2.wig	GM19240	blood	hotspots	Hotspots
141	1e-07	5.70518	0.0816993	7	59389	12	580843	wgEncodeOpenChromDnaseGm19240AlnAllReps.30000000.twopass.merge150.wgt10.zgt2.wig	GM19240	blood	hotspots	Hotspots
141	1e-08	3.2601	0.595238	2	59389	6	580843	wgEncodeOpenChromDnaseGm19240AlnAllReps.30000000.twopass.merge150.wgt10.zgt2.wig	GM19240	blood	hotspots	Hotspots
142	0.01	1.55496	-1	1868	47555	14673	580843	wgEncodeOpenChromDnaseH9esAlnAllReps.30000000.twopass.merge150.wgt10.zgt2.wig	H9ES	es_cell	hotspots	Hotspots
142	0.0001	2.78144	0.0214133	69	47555	303	580843	wgEncodeOpenChromDnaseH9esAlnAllReps.30000000.twopass.merge150.wgt10.zgt2.wig	H9ES	es_cell	hotspots	Hotspots
142	1e-05	4.39709	0.0310849	18	47555	50	580843	wgEncodeOpenChromDnaseH9esAlnAllReps.30000000.twopass.merge150.wgt10.zgt2.wig	H9ES	es_cell	hotspots	Hotspots
142	1e-06	6.42849	0.0123854	10	47555	19	580843	wgEncodeOpenChromDnaseH9esAlnAllReps.30000000.twopass.merge150.wgt10.zgt2.wig	H9ES	es_cell	hotspots	Hotspots
142	1e-07	6.10707	0.0826446	6	47555	12	580843	wgEncodeOpenChromDnaseH9esAlnAllReps.30000000.twopass.merge150.wgt10.zgt2.wig	H9ES	es_cell	hotspots	Hotspots
142	1e-08	4.07138	0.502513	2	47555	6	580843	wgEncodeOpenChromDnaseH9esAlnAllReps.30000000.twopass.merge150.wgt10.zgt2.wig	H9ES	es_cell	hotspots	Hotspots
143	0.01	1.62281	-1	1678	40932	14673	580843	wgEncodeOpenChromDnaseHelas3Ifna4hAlnAllReps.30000000.twopass.merge150.wgt10.zgt2.wig	HeLa-S3	cervix	hotspots	Hotspots
143	0.0001	3.13782	0.0071541	67	40932	303	580843	wgEncodeOpenChromDnaseHelas3Ifna4hAlnAllReps.30000000.twopass.merge150.wgt10.zgt2.wig	HeLa-S3	cervix	hotspots	Hotspots
143	1e-05	4.54094	0.0743494	16	40932	50	580843	wgEncodeOpenChromDnaseHelas3Ifna4hAlnAllReps.30000000.twopass.merge150.wgt10.zgt2.wig	HeLa-S3	cervix	hotspots	Hotspots
143	1e-06	5.97492	0.088968	8	40932	19	580843	wgEncodeOpenChromDnaseHelas3Ifna4hAlnAllReps.30000000.twopass.merge150.wgt10.zgt2.wig	HeLa-S3	cervix	hotspots	Hotspots
143	1e-07	7.09522	0.0819672	6	40932	12	580843	wgEncodeOpenChromDnaseHelas3Ifna4hAlnAllReps.30000000.twopass.merge150.wgt10.zgt2.wig	HeLa-S3	cervix	hotspots	Hotspots
143	1e-08	7.09522	0.153846	3	40932	6	580843	wgEncodeOpenChromDnaseHelas3Ifna4hAlnAllReps.30000000.twopass.merge150.wgt10.zgt2.wig	HeLa-S3	cervix	hotspots	Hotspots
144	0.01	1.44307	-1	2036	55851	14673	580843	wgEncodeOpenChromDnaseHepatocytesAlnAllReps.30000000.twopass.merge150.wgt10.zgt2.wig	Hepatocytes	liver	hotspots	Hotspots
144	0.0001	2.47126	0.0281373	72	55851	303	580843	wgEncodeOpenChromDnaseHepatocytesAlnAllReps.30000000.twopass.merge150.wgt10.zgt2.wig	Hepatocytes	liver	hotspots	Hotspots
144	1e-05	4.57594	0.0014941	22	55851	50	580843	wgEncodeOpenChromDnaseHepatocytesAlnAllReps.30000000.twopass.merge150.wgt10.zgt2.wig	Hepatocytes	liver	hotspots	Hotspots
144	1e-06	6.02098	0.00706464	11	55851	19	580843	wgEncodeOpenChromDnaseHepatocytesAlnAllReps.30000000.twopass.merge150.wgt10.zgt2.wig	Hepatocytes	liver	hotspots	Hotspots
144	1e-07	6.93325	0.0120511	8	55851	12	580843	wgEncodeOpenChromDnaseHepatocytesAlnAllReps.30000000.twopass.merge150.wgt10.zgt2.wig	Hepatocytes	liver	hotspots	Hotspots
144	1e-08	5.19993	0.189753	3	55851	6	580843	wgEncodeOpenChromDnaseHepatocytesAlnAllReps.30000000.twopass.merge150.wgt10.zgt2.wig	Hepatocytes	liver	hotspots	Hotspots
145	0.01	1.60483	-1	1623	40034	14673	580843	wgEncodeOpenChromDnaseHpde6e6e7AlnAllReps.30000000.twopass.merge150.wgt10.zgt2.wig	HPDE6-E6E7	pancreatic_duct	hotspots	Hotspots
145	0.0001	2.9209	0.0535045	61	40034	303	580843	wgEncodeOpenChromDnaseHpde6e6e7AlnAllReps.30000000.twopass.merge150.wgt10.zgt2.wig	HPDE6-E6E7	pancreatic_duct	hotspots	Hotspots
145	1e-05	3.77227	0.289017	13	40034	50	580843	wgEncodeOpenChromDnaseHpde6e6e7AlnAllReps.30000000.twopass.merge150.wgt10.zgt2.wig	HPDE6-E6E7	pancreatic_duct	hotspots	Hotspots
145	1e-06	4.58171	0.34965	6	40034	19	580843	wgEncodeOpenChromDnaseHpde6e6e7AlnAllReps.30000000.twopass.merge150.wgt10.zgt2.wig	HPDE6-E6E7	pancreatic_duct	hotspots	Hotspots
145	1e-07	4.83625	0.431034	4	40034	12	580843	wgEncodeOpenChromDnaseHpde6e6e7AlnAllReps.30000000.twopass.merge150.wgt10.zgt2.wig	HPDE6-E6E7	pancreatic_duct	hotspots	Hotspots
145	1e-08	0	1	0	40034	6	580843	wgEncodeOpenChromDnaseHpde6e6e7AlnAllReps.30000000.twopass.merge150.wgt10.zgt2.wig	HPDE6-E6E7	pancreatic_duct	hotspots	Hotspots
146	0.01	1.58762	-1	1624	40493	14673	580843	wgEncodeOpenChromDnaseHtr8AlnAllReps.30000000.twopass.merge150.wgt10.zgt2.wig	HTR8svn	blastula	hotspots	Hotspots
146	0.0001	3.3612	0.000409395	71	40493	303	580843	wgEncodeOpenChromDnaseHtr8AlnAllReps.30000000.twopass.merge150.wgt10.zgt2.wig	HTR8svn	blastula	hotspots	Hotspots
146	1e-05	5.16394	0.0118371	18	40493	50	580843	wgEncodeOpenChromDnaseHtr8AlnAllReps.30000000.twopass.merge150.wgt10.zgt2.wig	HTR8svn	blastula	hotspots	Hotspots
146	1e-06	6.0397	0.057971	8	40493	19	580843	wgEncodeOpenChromDnaseHtr8AlnAllReps.30000000.twopass.merge150.wgt10.zgt2.wig	HTR8svn	blastula	hotspots	Hotspots
146	1e-07	5.97678	0.186916	5	40493	12	580843	wgEncodeOpenChromDnaseHtr8AlnAllReps.30000000.twopass.merge150.wgt10.zgt2.wig	HTR8svn	blastula	hotspots	Hotspots
146	1e-08	4.78143	0.438596	2	40493	6	580843	wgEncodeOpenChromDnaseHtr8AlnAllReps.30000000.twopass.merge150.wgt10.zgt2.wig	HTR8svn	blastula	hotspots	Hotspots
147	0.01	1.4637	-1	2130	57606	14673	580843	wgEncodeOpenChromDnaseHuh75AlnAllReps.30000000.twopass.merge150.wgt10.zgt2.wig	Huh-7.5	liver	hotspots	Hotspots
147	0.0001	2.52908	0.0353857	76	57606	303	580843	wgEncodeOpenChromDnaseHuh75AlnAllReps.30000000.twopass.merge150.wgt10.zgt2.wig	Huh-7.5	liver	hotspots	Hotspots
147	1e-05	3.62989	0.0661813	18	57606	50	580843	wgEncodeOpenChromDnaseHuh75AlnAllReps.30000000.twopass.merge150.wgt10.zgt2.wig	Huh-7.5	liver	hotspots	Hotspots
147	1e-06	4.77617	0.0629723	9	57606	19	580843	wgEncodeOpenChromDnaseHuh75AlnAllReps.30000000.twopass.merge150.wgt10.zgt2.wig	Huh-7.5	liver	hotspots	Hotspots
147	1e-07	5.04151	0.160256	6	57606	12	580843	wgEncodeOpenChromDnaseHuh75AlnAllReps.30000000.twopass.merge150.wgt10.zgt2.wig	Huh-7.5	liver	hotspots	Hotspots
147	1e-08	5.04151	0.143885	3	57606	6	580843	wgEncodeOpenChromDnaseHuh75AlnAllReps.30000000.twopass.merge150.wgt10.zgt2.wig	Huh-7.5	liver	hotspots	Hotspots
148	0.01	1.48414	-1	1854	49451	14673	580843	wgEncodeOpenChromDnaseHuh7AlnAllReps.30000000.twopass.merge150.wgt10.zgt2.wig	Huh-7	liver	hotspots	Hotspots
148	0.0001	2.36467	0.215983	61	49451	303	580843	wgEncodeOpenChromDnaseHuh7AlnAllReps.30000000.twopass.merge150.wgt10.zgt2.wig	Huh-7	liver	hotspots	Hotspots
148	1e-05	4.2285	0.0281928	18	49451	50	580843	wgEncodeOpenChromDnaseHuh7AlnAllReps.30000000.twopass.merge150.wgt10.zgt2.wig	Huh-7	liver	hotspots	Hotspots
148	1e-06	4.32741	0.246305	7	49451	19	580843	wgEncodeOpenChromDnaseHuh7AlnAllReps.30000000.twopass.merge150.wgt10.zgt2.wig	Huh-7	liver	hotspots	Hotspots
148	1e-07	3.91528	0.555556	4	49451	12	580843	wgEncodeOpenChromDnaseHuh7AlnAllReps.30000000.twopass.merge150.wgt10.zgt2.wig	Huh-7	liver	hotspots	Hotspots
148	1e-08	1.95764	0.925926	1	49451	6	580843	wgEncodeOpenChromDnaseHuh7AlnAllReps.30000000.twopass.merge150.wgt10.zgt2.wig	Huh-7	liver	hotspots	Hotspots
149	0.01	1.38912	-1	2281	65002	14673	580843	wgEncodeOpenChromDnaseIpsAlnAllReps.30000000.twopass.merge150.wgt10.zgt2.wig	iPS	ips_cell	hotspots	Hotspots
149	0.0001	2.15284	0.203666	73	65002	303	580843	wgEncodeOpenChromDnaseIpsAlnAllReps.30000000.twopass.merge150.wgt10.zgt2.wig	iPS	ips_cell	hotspots	Hotspots
149	1e-05	3.93174	0.00704771	22	65002	50	580843	wgEncodeOpenChromDnaseIpsAlnAllReps.30000000.twopass.merge150.wgt10.zgt2.wig	iPS	ips_cell	hotspots	Hotspots
149	1e-06	4.70304	0.0565611	10	65002	19	580843	wgEncodeOpenChromDnaseIpsAlnAllReps.30000000.twopass.merge150.wgt10.zgt2.wig	iPS	ips_cell	hotspots	Hotspots
149	1e-07	4.46789	0.17301	6	65002	12	580843	wgEncodeOpenChromDnaseIpsAlnAllReps.30000000.twopass.merge150.wgt10.zgt2.wig	iPS	ips_cell	hotspots	Hotspots
149	1e-08	2.97859	0.540541	2	65002	6	580843	wgEncodeOpenChromDnaseIpsAlnAllReps.30000000.twopass.merge150.wgt10.zgt2.wig	iPS	ips_cell	hotspots	Hotspots
150	0.01	1.47701	-1	1868	50065	14673	580843	wgEncodeOpenChromDnaseLncapAndroAlnAllReps.30000000.twopass.merge150.wgt10.zgt2.wig	LNCaP	prostate	hotspots	Hotspots
150	0.0001	2.45054	0.0959693	64	50065	303	580843	wgEncodeOpenChromDnaseLncapAndroAlnAllReps.30000000.twopass.merge150.wgt10.zgt2.wig	LNCaP	prostate	hotspots	Hotspots
150	1e-05	3.9446	0.0515996	17	50065	50	580843	wgEncodeOpenChromDnaseLncapAndroAlnAllReps.30000000.twopass.merge150.wgt10.zgt2.wig	LNCaP	prostate	hotspots	Hotspots
150	1e-06	4.88496	0.112108	8	50065	19	580843	wgEncodeOpenChromDnaseLncapAndroAlnAllReps.30000000.twopass.merge150.wgt10.zgt2.wig	LNCaP	prostate	hotspots	Hotspots
150	1e-07	4.83407	0.263158	5	50065	12	580843	wgEncodeOpenChromDnaseLncapAndroAlnAllReps.30000000.twopass.merge150.wgt10.zgt2.wig	LNCaP	prostate	hotspots	Hotspots
150	1e-08	3.86726	0.52356	2	50065	6	580843	wgEncodeOpenChromDnaseLncapAndroAlnAllReps.30000000.twopass.merge150.wgt10.zgt2.wig	LNCaP	prostate	hotspots	Hotspots
151	0.01	1.47458	-1	1800	48322	14673	580843	wgEncodeOpenChromDnaseMcf7HypoxlacAlnAllReps.30000000.twopass.merge150.wgt10.zgt2.wig	MCF-7	breast	hotspots	Hotspots
151	0.0001	2.45959	0.153374	62	48322	303	580843	wgEncodeOpenChromDnaseMcf7HypoxlacAlnAllReps.30000000.twopass.merge150.wgt10.zgt2.wig	MCF-7	breast	hotspots	Hotspots
151	1e-05	3.36567	0.280899	14	48322	50	580843	wgEncodeOpenChromDnaseMcf7HypoxlacAlnAllReps.30000000.twopass.merge150.wgt10.zgt2.wig	MCF-7	breast	hotspots	Hotspots
151	1e-06	5.06116	0.0987167	8	48322	19	580843	wgEncodeOpenChromDnaseMcf7HypoxlacAlnAllReps.30000000.twopass.merge150.wgt10.zgt2.wig	MCF-7	breast	hotspots	Hotspots
151	1e-07	5.00844	0.220751	5	48322	12	580843	wgEncodeOpenChromDnaseMcf7HypoxlacAlnAllReps.30000000.twopass.merge150.wgt10.zgt2.wig	MCF-7	breast	hotspots	Hotspots
151	1e-08	6.01013	0.148588	3	48322	6	580843	wgEncodeOpenChromDnaseMcf7HypoxlacAlnAllReps.30000000.twopass.merge150.wgt10.zgt2.wig	MCF-7	breast	hotspots	Hotspots
152	0.01	1.42037	-1	2471	68867	14673	580843	wgEncodeOpenChromDnaseMedulloAlnAllReps.30000000.twopass.merge150.wgt10.zgt2.wig	Medullo	brain	hotspots	Hotspots
152	0.0001	2.1712	0.19084	78	68867	303	580843	wgEncodeOpenChromDnaseMedulloAlnAllReps.30000000.twopass.merge150.wgt10.zgt2.wig	Medullo	brain	hotspots	Hotspots
152	1e-05	3.54239	0.0346981	21	68867	50	580843	wgEncodeOpenChromDnaseMedulloAlnAllReps.30000000.twopass.merge150.wgt10.zgt2.wig	Medullo	brain	hotspots	Hotspots
152	1e-06	4.883	0.0221631	11	68867	19	580843	wgEncodeOpenChromDnaseMedulloAlnAllReps.30000000.twopass.merge150.wgt10.zgt2.wig	Medullo	brain	hotspots	Hotspots
152	1e-07	4.91999	0.0972763	7	68867	12	580843	wgEncodeOpenChromDnaseMedulloAlnAllReps.30000000.twopass.merge150.wgt10.zgt2.wig	Medullo	brain	hotspots	Hotspots
152	1e-08	2.81142	0.641026	2	68867	6	580843	wgEncodeOpenChromDnaseMedulloAlnAllReps.30000000.twopass.merge150.wgt10.zgt2.wig	Medullo	brain	hotspots	Hotspots
153	0.01	1.48772	-1	2651	70539	14673	580843	wgEncodeOpenChromDnaseMelanoAlnAllReps.30000000.twopass.merge150.wgt10.zgt2.wig	Melano	skin	hotspots	Hotspots
153	0.0001	2.5002	0.0674764	92	70539	303	580843	wgEncodeOpenChromDnaseMelanoAlnAllReps.30000000.twopass.merge150.wgt10.zgt2.wig	Melano	skin	hotspots	Hotspots
153	1e-05	3.12905	0.359712	19	70539	50	580843	wgEncodeOpenChromDnaseMelanoAlnAllReps.30000000.twopass.merge150.wgt10.zgt2.wig	Melano	skin	hotspots	Hotspots
153	1e-06	4.76726	0.0536481	11	70539	19	580843	wgEncodeOpenChromDnaseMelanoAlnAllReps.30000000.twopass.merge150.wgt10.zgt2.wig	Melano	skin	hotspots	Hotspots
153	1e-07	4.80337	0.142653	7	70539	12	580843	wgEncodeOpenChromDnaseMelanoAlnAllReps.30000000.twopass.merge150.wgt10.zgt2.wig	Melano	skin	hotspots	Hotspots
153	1e-08	4.11718	0.387597	3	70539	6	580843	wgEncodeOpenChromDnaseMelanoAlnAllReps.30000000.twopass.merge150.wgt10.zgt2.wig	Melano	skin	hotspots	Hotspots
154	0.01	1.54801	-1	1923	49175	14673	580843	wgEncodeOpenChromDnaseMyometrAlnAllReps.30000000.twopass.merge150.wgt10.zgt2.wig	Myometr	myometrium	hotspots	Hotspots
154	0.0001	2.84574	0.00737626	73	49175	303	580843	wgEncodeOpenChromDnaseMyometrAlnAllReps.30000000.twopass.merge150.wgt10.zgt2.wig	Myometr	myometrium	hotspots	Hotspots
154	1e-05	3.77976	0.138122	16	49175	50	580843	wgEncodeOpenChromDnaseMyometrAlnAllReps.30000000.twopass.merge150.wgt10.zgt2.wig	Myometr	myometrium	hotspots	Hotspots
154	1e-06	4.97337	0.181159	8	49175	19	580843	wgEncodeOpenChromDnaseMyometrAlnAllReps.30000000.twopass.merge150.wgt10.zgt2.wig	Myometr	myometrium	hotspots	Hotspots
154	1e-07	4.92156	0.273973	5	49175	12	580843	wgEncodeOpenChromDnaseMyometrAlnAllReps.30000000.twopass.merge150.wgt10.zgt2.wig	Myometr	myometrium	hotspots	Hotspots
154	1e-08	5.90588	0.17762	3	49175	6	580843	wgEncodeOpenChromDnaseMyometrAlnAllReps.30000000.twopass.merge150.wgt10.zgt2.wig	Myometr	myometrium	hotspots	Hotspots
155	0.01	1.41075	-1	2690	75482	14673	580843	wgEncodeOpenChromDnaseOsteoblAlnAllReps.30000000.twopass.merge150.wgt10.zgt2.wig	Osteobl	bone	hotspots	Hotspots
155	0.0001	2.26028	0.0557724	89	75482	303	580843	wgEncodeOpenChromDnaseOsteoblAlnAllReps.30000000.twopass.merge150.wgt10.zgt2.wig	Osteobl	bone	hotspots	Hotspots
155	1e-05	3.38585	0.0438789	22	75482	50	580843	wgEncodeOpenChromDnaseOsteoblAlnAllReps.30000000.twopass.merge150.wgt10.zgt2.wig	Osteobl	bone	hotspots	Hotspots
155	1e-06	3.64506	0.234742	9	75482	19	580843	wgEncodeOpenChromDnaseOsteoblAlnAllReps.30000000.twopass.merge150.wgt10.zgt2.wig	Osteobl	bone	hotspots	Hotspots
155	1e-07	3.84756	0.343643	6	75482	12	580843	wgEncodeOpenChromDnaseOsteoblAlnAllReps.30000000.twopass.merge150.wgt10.zgt2.wig	Osteobl	bone	hotspots	Hotspots
155	1e-08	3.84756	0.319489	3	75482	6	580843	wgEncodeOpenChromDnaseOsteoblAlnAllReps.30000000.twopass.merge150.wgt10.zgt2.wig	Osteobl	bone	hotspots	Hotspots
156	0.01	1.52279	-1	2264	58854	14673	580843	wgEncodeOpenChromDnasePanisdAlnAllReps.30000000.twopass.merge150.wgt10.zgt2.wig	PanIsletD	pancreas	hotspots	Hotspots
156	0.0001	2.73602	0.0111049	84	58854	303	580843	wgEncodeOpenChromDnasePanisdAlnAllReps.30000000.twopass.merge150.wgt10.zgt2.wig	PanIsletD	pancreas	hotspots	Hotspots
156	1e-05	4.34246	0.0109266	22	58854	50	580843	wgEncodeOpenChromDnasePanisdAlnAllReps.30000000.twopass.merge150.wgt10.zgt2.wig	PanIsletD	pancreas	hotspots	Hotspots
156	1e-06	5.71376	0.0185529	11	58854	19	580843	wgEncodeOpenChromDnasePanisdAlnAllReps.30000000.twopass.merge150.wgt10.zgt2.wig	PanIsletD	pancreas	hotspots	Hotspots
156	1e-07	5.75704	0.0800641	7	58854	12	580843	wgEncodeOpenChromDnasePanisdAlnAllReps.30000000.twopass.merge150.wgt10.zgt2.wig	PanIsletD	pancreas	hotspots	Hotspots
156	1e-08	4.93461	0.28169	3	58854	6	580843	wgEncodeOpenChromDnasePanisdAlnAllReps.30000000.twopass.merge150.wgt10.zgt2.wig	PanIsletD	pancreas	hotspots	Hotspots
157	0.01	1.44988	-1	2206	60230	14673	580843	wgEncodeOpenChromDnasePanisletsAlnAllReps.30000000.twopass.merge150.wgt10.zgt2.wig	PanIslets	pancreas	hotspots	Hotspots
157	0.0001	2.60986	0.00902201	82	60230	303	580843	wgEncodeOpenChromDnasePanisletsAlnAllReps.30000000.twopass.merge150.wgt10.zgt2.wig	PanIslets	pancreas	hotspots	Hotspots
157	1e-05	4.05037	0.0173581	21	60230	50	580843	wgEncodeOpenChromDnasePanisletsAlnAllReps.30000000.twopass.merge150.wgt10.zgt2.wig	PanIslets	pancreas	hotspots	Hotspots
157	1e-06	3.55296	0.423729	7	60230	19	580843	wgEncodeOpenChromDnasePanisletsAlnAllReps.30000000.twopass.merge150.wgt10.zgt2.wig	PanIslets	pancreas	hotspots	Hotspots
157	1e-07	4.82187	0.19685	6	60230	12	580843	wgEncodeOpenChromDnasePanisletsAlnAllReps.30000000.twopass.merge150.wgt10.zgt2.wig	PanIslets	pancreas	hotspots	Hotspots
157	1e-08	3.21458	0.598802	2	60230	6	580843	wgEncodeOpenChromDnasePanisletsAlnAllReps.30000000.twopass.merge150.wgt10.zgt2.wig	PanIslets	pancreas	hotspots	Hotspots
158	0.01	1.45153	-1	2387	65098	14673	580843	wgEncodeOpenChromDnasePhteAlnAllReps.30000000.twopass.merge150.wgt10.zgt2.wig	pHTE	epithelium	hotspots	Hotspots
158	0.0001	2.32635	0.134409	79	65098	303	580843	wgEncodeOpenChromDnasePhteAlnAllReps.30000000.twopass.merge150.wgt10.zgt2.wig	pHTE	epithelium	hotspots	Hotspots
158	1e-05	3.74749	0.0402901	21	65098	50	580843	wgEncodeOpenChromDnasePhteAlnAllReps.30000000.twopass.merge150.wgt10.zgt2.wig	pHTE	epithelium	hotspots	Hotspots
158	1e-06	4.22649	0.186916	9	65098	19	580843	wgEncodeOpenChromDnasePhteAlnAllReps.30000000.twopass.merge150.wgt10.zgt2.wig	pHTE	epithelium	hotspots	Hotspots
158	1e-07	4.4613	0.239234	6	65098	12	580843	wgEncodeOpenChromDnasePhteAlnAllReps.30000000.twopass.merge150.wgt10.zgt2.wig	pHTE	epithelium	hotspots	Hotspots
158	1e-08	4.4613	0.304878	3	65098	6	580843	wgEncodeOpenChromDnasePhteAlnAllReps.30000000.twopass.merge150.wgt10.zgt2.wig	pHTE	epithelium	hotspots	Hotspots
159	0.01	1.49272	-1	2261	59960	14673	580843	wgEncodeOpenChromDnaseProgfibAlnAllReps.30000000.twopass.merge150.wgt10.zgt2.wig	ProgFib	skin	hotspots	Hotspots
159	0.0001	2.65358	0.00931185	83	59960	303	580843	wgEncodeOpenChromDnaseProgfibAlnAllReps.30000000.twopass.merge150.wgt10.zgt2.wig	ProgFib	skin	hotspots	Hotspots
159	1e-05	4.06861	0.0194666	21	59960	50	580843	wgEncodeOpenChromDnaseProgfibAlnAllReps.30000000.twopass.merge150.wgt10.zgt2.wig	ProgFib	skin	hotspots	Hotspots
159	1e-06	5.60836	0.016559	11	59960	19	580843	wgEncodeOpenChromDnaseProgfibAlnAllReps.30000000.twopass.merge150.wgt10.zgt2.wig	ProgFib	skin	hotspots	Hotspots
159	1e-07	6.45812	0.016975	8	59960	12	580843	wgEncodeOpenChromDnaseProgfibAlnAllReps.30000000.twopass.merge150.wgt10.zgt2.wig	ProgFib	skin	hotspots	Hotspots
159	1e-08	4.84359	0.230415	3	59960	6	580843	wgEncodeOpenChromDnaseProgfibAlnAllReps.30000000.twopass.merge150.wgt10.zgt2.wig	ProgFib	skin	hotspots	Hotspots
160	0.01	1.52405	-1	1971	51195	14673	580843	wgEncodeOpenChromDnaseStellateAlnAllReps.30000000.twopass.merge150.wgt10.zgt2.wig	Stellate	liver	hotspots	Hotspots
160	0.0001	2.7709	0.00831947	74	51195	303	580843	wgEncodeOpenChromDnaseStellateAlnAllReps.30000000.twopass.merge150.wgt10.zgt2.wig	Stellate	liver	hotspots	Hotspots
160	1e-05	4.31137	0.0223864	19	51195	50	580843	wgEncodeOpenChromDnaseStellateAlnAllReps.30000000.twopass.merge150.wgt10.zgt2.wig	Stellate	liver	hotspots	Hotspots
160	1e-06	5.37428	0.075643	9	51195	19	580843	wgEncodeOpenChromDnaseStellateAlnAllReps.30000000.twopass.merge150.wgt10.zgt2.wig	Stellate	liver	hotspots	Hotspots
160	1e-07	5.67285	0.112108	6	51195	12	580843	wgEncodeOpenChromDnaseStellateAlnAllReps.30000000.twopass.merge150.wgt10.zgt2.wig	Stellate	liver	hotspots	Hotspots
160	1e-08	5.67285	0.173611	3	51195	6	580843	wgEncodeOpenChromDnaseStellateAlnAllReps.30000000.twopass.merge150.wgt10.zgt2.wig	Stellate	liver	hotspots	Hotspots
161	0.01	1.54247	-1	1872	48043	14673	580843	wgEncodeOpenChromDnaseT47dAlnAllReps.30000000.twopass.merge150.wgt10.zgt2.wig	T-47D	breast	hotspots	Hotspots
161	0.0001	2.71328	0.0343643	68	48043	303	580843	wgEncodeOpenChromDnaseT47dAlnAllReps.30000000.twopass.merge150.wgt10.zgt2.wig	T-47D	breast	hotspots	Hotspots
161	1e-05	3.86882	0.108932	16	48043	50	580843	wgEncodeOpenChromDnaseT47dAlnAllReps.30000000.twopass.merge150.wgt10.zgt2.wig	T-47D	breast	hotspots	Hotspots
161	1e-06	4.45423	0.219298	7	48043	19	580843	wgEncodeOpenChromDnaseT47dAlnAllReps.30000000.twopass.merge150.wgt10.zgt2.wig	T-47D	breast	hotspots	Hotspots
161	1e-07	4.03002	0.502513	4	48043	12	580843	wgEncodeOpenChromDnaseT47dAlnAllReps.30000000.twopass.merge150.wgt10.zgt2.wig	T-47D	breast	hotspots	Hotspots
161	1e-08	4.03002	0.502513	2	48043	6	580843	wgEncodeOpenChromDnaseT47dAlnAllReps.30000000.twopass.merge150.wgt10.zgt2.wig	T-47D	breast	hotspots	Hotspots
162	0.01	1.49917	-1	1851	48876	14673	580843	wgEncodeOpenChromDnaseUrotsaAlnAllReps.30000000.twopass.merge150.wgt10.zgt2.wig	Urothelia	urothelium	hotspots	Hotspots
162	0.0001	2.54938	0.137741	65	48876	303	580843	wgEncodeOpenChromDnaseUrotsaAlnAllReps.30000000.twopass.merge150.wgt10.zgt2.wig	Urothelia	urothelium	hotspots	Hotspots
162	1e-05	4.27824	0.0358295	18	48876	50	580843	wgEncodeOpenChromDnaseUrotsaAlnAllReps.30000000.twopass.merge150.wgt10.zgt2.wig	Urothelia	urothelium	hotspots	Hotspots
[truncated: 5,055 more rows]

## Sheet: umbilical
Index	PThresh	FE	EmpPval	NAnnotThesh	NAnnot	NThresh	N	Annotation	Celltype	Tissue	Type	Category
[truncated: 6,030 more rows]

## Sheet: femoral
Index	PThresh	FE	EmpPval	NAnnotThesh	NAnnot	NThresh	N	Annotation	Celltype	Tissue	Type	Category
[truncated: 6,030 more rows]

[truncated: 3 more sheets: ventral, any hernia, any hernia excluding diaphragm]
