# Supplementary material for: Comprehensive genome-wide association study of different forms of hernia identifies more than 80 associated loci
Source: Nat Commun. 2022 Jun 9;13:3200. doi: 10.1038/s41467-022-30921-4 (PMC9184475; doi:10.1038/s41467-022-30921-4)
Supplement: Supplementary file 11 — Supplementary Data 8 [file 41467_2022_30921_MOESM11_ESM.xlsx]

## Sheet: LEGEND
variable	explanation
CHR	Chromosome code
F	Results fileset code (1,2,...)
SNP	SNP identifier
BP	Physical position of SNP (base-pairs)
P	p from SAIGE analysis
TOTAL	Total number of other SNPs in clump (i.e. passing --clump-kb and --clump-r2 thresholds)
NSIG	Number of clumped SNPs that are not significant ( p > 0.05 )
S05	Number of clumped SNPs 0.01 < p < 0.05
S01	Number of clumped SNPs 0.001 < p < 0.01
S001	Number of clumped SNPs 0.0001 < p < 0.001
S0001	Number of clumped SNPs p < 0.0001
SP2	List of SNPs names (and fileset code) clumped and significant at --clump-p2
PLINK options
--clump-field	P
--clump-kb	500
--clump-p1	1e-05
--clump-r2	0.1
--clump-snp-field	SNP

## Sheet: inguinal
CHR	F	SNP	BP	P	TOTAL	NSIG	S05	S01	S001	S0001	SP2
2	1	rs59985551	56106928	2.91e-68	347	0	0	0	4	343	rs74622568(1),rs74988167(1),2:55791129_GTC_G(1),rs139591697(1),rs114476378(1),rs78879901(1),rs76693423(1),rs4417756(1),rs60393062(1),rs80023493(1),rs59921883(1),rs62165259(1),rs6735266(1),rs75336691(1),rs6729407(1),2:55963438_AT_A(1),rs62167660(1),rs62167661(1),rs9710868(1),rs62167662(1),rs10190856(1),rs62167665(1),rs62167666(1),rs7591309(1),rs7567784(1),rs62167669(1),rs62167670(1),rs12464347(1),…
8	1	rs4336620	25708509	2.54e-66	448	1	0	0	0	447	rs1425730(1),rs77587219(1),rs6986695(1),rs28447295(1),rs12676669(1),rs2874535(1),rs368666984(1),rs9644102(1),rs76960547(1),rs9644044(1),rs13251049(1),rs35373571(1),rs79464555(1),rs73675561(1),rs12676860(1),rs199704275(1),rs141390104(1),rs10095782(1),rs9644103(1),rs13265787(1),rs2321489(1),rs28803231(1),rs1593405(1),rs1582721(1),rs76558134(1),rs1960941(1),rs11135881(1),rs1946351(1),rs1946349(1),rs…
2	1	rs17278665	56095994	1.67e-48	175	0	0	0	1	174	rs150615074(1),rs79120435(1),rs150868521(1),rs139525660(1),rs111537847(1),rs75132444(1),rs151235356(1),rs112516878(1),rs2198576(1),rs186034766(1),rs111376502(1),rs78688188(1),rs142519496(1),rs113189309(1),rs116836421(1),rs78687595(1),rs17792467(1),rs17736028(1),rs17792539(1),rs78064605(1),rs111950731(1),rs111381043(1),rs76168176(1),rs76724244(1),rs80089164(1),rs111425125(1),rs75453258(1),rs113840…
11	1	rs4140413	32459228	4.57e-31	583	44	10	17	8	504	rs2224035(1),rs1474844(1),rs7128164(1),rs10742276(1),rs7928219(1),rs1022623(1),rs61889171(1),rs910514(1),rs371654190(1),rs113086233(1),11:32343658_TA_T(1),11:32346654_AAAAAC_A(1),rs61889182(1),rs7948733(1),rs138582598(1),rs11031723(1),rs10767930(1),rs11031729(1),11:32367071_AT_A(1),rs10835887(1),rs10835888(1),rs7122775(1),rs10635591(1),rs11031739(1),rs2418901(1),rs2418902(1),rs2418906(1),rs385843…
11	1	rs374570260	32628352	7.74e-22	466	0	0	0	1	465	rs201835(1),rs10835947(1),rs201422987(1),rs80186226(1),rs442108(1),rs2982893(1),rs2474147(1),rs506814(1),rs201832(1),rs201831(1),rs201830(1),rs567062(1),rs201829(1),rs183235(1),rs201828(1),rs201827(1),rs377448838(1),rs169323(1),11:32595297_ATT_A(1),rs2467583(1),rs201826(1),11:32596035_TA_T(1),rs201837(1),rs201838(1),rs169325(1),rs201839(1),rs201840(1),rs201841(1),rs201842(1),rs374297744(1),rs2018…
6	1	rs1863137	143653722	8.23e-22	222	0	0	0	10	212	rs4896623(1),rs4896624(1),6:143543839_CT_C(1),rs7740214(1),rs9373381(1),rs4896626(1),rs2117499(1),rs6931927(1),rs201749181(1),rs6570551(1),rs6570552(1),rs4896628(1),rs9403468(1),rs4342440(1),rs987440(1),rs9484714(1),rs7748846(1),rs78807090(1),rs986589(1),rs6933808(1),rs9484715(1),6:143568276_AT_A(1),rs4896629(1),rs6909109(1),rs9496542(1),rs201682529(1),rs1865448(1),rs6917433(1),rs11155285(1),rs34…
1	1	rs2820444	219741820	1.16e-20	403	16	46	10	22	309	1:219474528_TA_T(1),rs12135929(1),rs2820454(1),rs1340103(1),rs12724708(1),rs11118304(1),rs6679091(1),rs6669442(1),rs746659352(1),rs4846561(1),rs1538747(1),rs1538748(1),rs12034686(1),rs35552008(1),rs55927885(1),rs34543525(1),rs36026897(1),rs6689184(1),rs6693970(1),rs6679784(1),rs6689370(1),rs6694150(1),rs6541223(1),rs6541224(1),rs6541225(1),rs6541227(1),rs6541228(1),rs12026348(1),rs12036836(1),1:2…
5	1	rs381829	64350433	2.78e-20	296	0	0	4	2	290	rs10056155(1),rs6896392(1),rs2196078(1),rs2163955(1),rs13355440(1),5:64246180_TA_T(1),rs1433619(1),rs1433618(1),rs16893264(1),5:64250604_CAT_C(1),rs12656191(1),rs13166212(1),rs28492766(1),rs10050854(1),5:64256038_AT_A(1),rs567496047(1),rs540834152(1),rs1433607(1),rs6449767(1),rs10073992(1),rs1433609(1),rs1433610(1),rs1433611(1),rs1431507(1),rs1431506(1),rs2968197(1),rs2278353(1),rs2968198(1),rs29…
8	1	rs10481336	25435170	5.69e-20	231	0	0	0	0	231	rs1567123(1),rs1567124(1),rs6991928(1),rs7836337(1),rs906247(1),rs906248(1),rs17053594(1),rs7833951(1),rs2939813(1),rs3750194(1),rs113990692(1),rs75338394(1),rs77087078(1),rs3030791(1),8:25274269_TA_T(1),rs547235177(1),rs201601317(1),rs770149938(1),rs1812594(1),rs7840399(1),8:25294311_TA_T(1),rs958579(1),rs11782310(1),rs11780132(1),rs11781066(1),rs11781868(1),8:25307082_TG_T(1),rs11778731(1),rs17…
2	1	rs6735393	56190273	1.02e-19	87	0	0	1	0	86	rs144219811(1),rs17047337(1),rs72811733(1),rs7569538(1),rs79488259(1),rs4671265(1),rs76820952(1),rs78444492(1),rs4672078(1),rs1432559(1),rs56950185(1),rs57477602(1),rs79969038(1),rs76059728(1),rs10200414(1),rs6724635(1),rs6724872(1),rs572489686(1),rs7601814(1),rs11686318(1),rs373091577(1),rs10194204(1),rs10206522(1),rs10206619(1),rs10194401(1),rs34561537(1),rs13431392(1),rs11690813(1),rs12713312(…
2	1	rs2277887	56145541	1.72e-17	12	0	0	0	0	12	rs116798838(1),rs114116830(1),rs114475779(1),rs11125610(1),rs727877(1),rs3828240(1),rs12613933(1),rs3791659(1),rs3791656(1),rs115559499(1),rs12995908(1),rs6545533(1)
4	1	rs11722597	174595677	1.45e-16	34	0	0	0	1	33	rs4282145(1),rs4695867(1),rs4695868(1),rs550497611(1),rs4608787(1),rs3924540(1),rs141426666(1),rs55936121(1),rs17263395(1),rs10005540(1),rs4695739(1),rs13104619(1),rs6841699(1),rs7682234(1),rs10018807(1),rs12502027(1),rs17263861(1),rs11727767(1),rs12649191(1),4:174612202_CT_C(1),rs2067517(1),rs10520262(1),rs9997875(1),rs56063997(1),rs7686296(1),rs8180252(1),rs9312547(1),rs12499670(1),rs748388593(…
6	1	6:27855714_GAA_G	27855714	2.09e-16	945	1	0	0	15	929	rs34332556(1),rs67859638(1),rs35120058(1),rs12529458(1),rs12664996(1),rs13207689(1),rs766348210(1),rs2064219(1),6:27376162_TGAA_T(1),rs13218537(1),rs10946915(1),rs13196692(1),rs6908553(1),rs4711152(1),rs12525266(1),rs34953377(1),rs66841633(1),rs6929812(1),6:27387306_CAGATAGAT_C(1),rs2064221(1),rs34150729(1),rs6456783(1),rs13191227(1),rs6456785(1),rs34071253(1),rs34185469(1),rs113361078(1),rs12526…
6	1	6:28226546_CAA_C	28226546	3.41e-15	60	0	0	0	0	60	rs36092177(1),rs13213986(1),rs2232429(1),rs2232426(1),rs34546986(1),rs34871267(1),rs2232423(1),rs35883476(1),6:28369472_CA_C(1),rs13201681(1),6:28397676_AAC_A(1),rs67381177(1),6:28436014_TAAACATA_T(1),rs55690788(1),rs201295241(1),rs34676049(1),rs13191038(1),rs144772509(1),6:28562247_TG_T(1),rs4947336(1),rs9357070(1),rs34556183(1),rs36103239(1),rs11965972(1),6:28588824_GCAAAT_G(1),rs10755646(1),rs…
6	1	rs3131337	28796071	3.81e-15	632	0	0	0	0	632	rs746467535(1),rs2859348(1),rs2232427(1),rs1005125(1),rs1005126(1),rs13196606(1),rs6907950(1),rs58020991(1),rs71559081(1),rs71559082(1),rs6931359(1),rs2531827(1),rs13217326(1),rs35271228(1),rs6905380(1),rs16901847(1),rs9468371(1),rs9468372(1),6:28379696_CTTTG_C(1),rs1124132(1),rs13203055(1),rs2108927(1),rs6940744(1),rs2531831(1),rs2531832(1),rs16894091(1),rs16894095(1),rs2859365(1),rs13193272(1),…
17	1	rs67844128	12186018	2.65e-14	57	0	0	0	10	47	rs2874748(1),rs62061041(1),rs62062863(1),rs35401438(1),17:12164791_ATC_A(1),rs77495808(1),rs201890888(1),rs77625946(1),rs767371435(1),17:12165083_CAT_C(1),rs775865127(1),17:12165302_CATGAT_C(1),rs148205861(1),rs62646849(1),rs111218934(1),rs17544327(1),rs62062871(1),rs112445379(1),rs17544404(1),rs58042078(1),rs59693616(1),rs17544453(1),rs56756937(1),rs62062874(1),rs62062877(1),rs769220372(1),rs479…
2	1	rs79557187	56161464	2.86e-14	11	0	0	0	1	10	rs114345761(1),rs75429094(1),rs76393840(1),rs115975020(1),rs114782293(1),rs75949366(1),rs138452178(1),rs574041264(1),rs77402421(1),rs201196726(1),rs114254392(1)
6	1	rs71537559	27309779	3.51e-14	631	0	1	186	86	358	rs4711125(1),rs4711126(1),rs11756390(1),rs12189867(1),rs3004034(1),rs10946854(1),rs10946855(1),6:26822009_TC_T(1),rs6936897(1),rs10946856(1),rs55664827(1),rs55719821(1),rs12662423(1),rs76794451(1),rs74568798(1),rs79788792(1),rs7765222(1),rs190945449(1),rs2893884(1),rs12200920(1),rs12200868(1),rs10946857(1),rs10807011(1),rs10755641(1),rs6940771(1),rs932626(1),rs3999364(1),rs71557353(1),rs4711129(1…
6	1	rs76091509	26706602	1.24e-13	298	0	0	0	3	295	rs149896934(1),rs55706012(1),rs10484439(1),rs9467701(1),rs6923139(1),rs1883215(1),rs13220522(1),rs11966360(1),rs35162296(1),6:26318745_CA_C(1),rs9467704(1),rs6902392(1),rs6902389(1),rs6903015(1),rs6908156(1),rs9467707(1),rs9467708(1),rs34107459(1),rs6939799(1),rs6939978(1),rs11435482(1),rs9467711(1),rs34569761(1),rs34158769(1),rs9467713(1),rs35942569(1),rs9467714(1),6:26342311_AAGG_A(1),rs9379850…
3	1	rs7647972	56141843	1.82e-13	580	1	2	1	65	511	rs34885389(1),rs9311589(1),rs9842218(1),rs13080171(1),rs34120832(1),rs13098328(1),rs34957827(1),3:55948047_AT_A(1),rs115057217(1),rs13069873(1),rs11712729(1),rs11715747(1),rs11719944(1),rs58092526(1),rs17288603(1),rs11916416(1),rs1379711(1),rs13076081(1),rs11130488(1),rs4974151(1),rs11923626(1),rs4974153(1),3:55977549_CT_C(1),rs11707255(1),rs11709372(1),rs58120479(1),rs12635043(1),rs73086151(1),r…
6	1	rs772073926	25946633	2.12e-13	332	0	0	4	10	318	rs9295661(1),rs68183655(1),rs301400(1),rs301399(1),rs2769703(1),rs396050(1),rs34991172(1),rs13217797(1),rs9295663(1),rs35789010(1),rs13212936(1),rs6903257(1),rs5875056(1),rs2011472(1),rs2011465(1),rs9393654(1),rs4711090(1),rs2010291(1),rs932319(1),rs1074706(1),rs6932536(1),rs6900762(1),rs11402808(1),rs1883259(1),rs4711092(1),rs13191296(1),rs71544650(1),rs6911522(1),rs35436081(1),rs10105(1),rs1175…
6	1	rs9257800	29340743	2.17e-13	692	0	0	0	5	687	rs6930435(1),rs6903989(1),rs3117433(1),rs9257744(1),rs3130805(1),rs1014258(1),rs7745768(1),rs10447393(1),rs9257761(1),rs9257779(1),rs7754402(1),rs9257793(1),rs9257794(1),rs4713211(1),rs3930883(1),rs1555244(1),rs9257795(1),rs6934993(1),rs28751297(1),rs28749522(1),rs4713213(1),6:29339965_CA_C(1),rs10807053(1),rs34711872(1),rs3749971(1),rs9257802(1),6:29343927_CAAT_C(1),rs5003264(1),rs5003265(1),rs5…
11	1	11:32348860_CTT_C	32348860	2.93e-13	68	0	0	0	10	58	rs7130067(1),rs2900665(1),rs10835877(1),rs7940705(1),rs2224037(1),rs11031689(1),rs727478(1),rs10835878(1),rs2057177(1),rs2057176(1),rs2057175(1),rs764669(1),rs6484565(1),rs6484566(1),rs7931182(1),rs4391791(1),rs2207551(1),rs2224036(1),rs7113474(1),rs2180103(1),rs2418591(1),rs7121657(1),rs6484567(1),rs12574217(1),rs1474845(1),rs2180102(1),rs12574256(1),rs12574511(1),rs2224034(1),rs2207550(1),rs110…
16	1	rs17111	84857244	3.98e-13	28	0	0	0	0	28	rs11149686(1),rs4783076(1),rs4783077(1),rs8058664(1),rs8063190(1),rs11645298(1),rs10871288(1),rs8060099(1),rs4783078(1),rs931536(1),rs7403974(1),rs2172623(1),rs28437095(1),rs9936237(1),rs1874013(1),rs1874014(1),rs8057998(1),rs4238713(1),rs9939197(1),rs2326397(1),rs4238714(1),rs4782660(1),rs4783079(1),rs4782661(1),rs2131754(1),rs2131755(1),rs11859343(1),rs11859415(1)
6	1	rs1294421	6743149	7.46e-13	60	0	0	0	0	60	rs34995467(1),rs10688932(1),6:6730462_TA_T(1),rs201061(1),rs1294400(1),rs744056(1),rs737449(1),rs746453(1),rs1294404(1),6:6735331_TG_T(1),rs35075438(1),rs912056(1),rs5874051(1),rs912057(1),rs781083431(1),rs1294405(1),rs1294406(1),rs1294407(1),rs1294409(1),rs1294410(1),rs1294411(1),rs1294412(1),rs1294413(1),rs1294414(1),rs1294415(1),rs1294416(1),rs772335715(1),rs1294417(1),rs1294418(1),rs1294419(1…
6	1	rs1811197	31327660	8.65e-13	1464	3	22	166	354	919	rs2844657(1),rs3132577(1),rs9257005(1),rs9262261(1),rs9262262(1),rs9262263(1),rs2844656(1),rs2535341(1),6:30838065_CA_C(1),rs2535340(1),rs2517572(1),rs1264326(1),rs1264325(1),rs1264324(1),rs1264322(1),rs1264321(1),rs1264319(1),rs1264318(1),rs886422(1),rs1049633(1),6:30871259_CTTTTTTTTTTTT_C(1),rs1264313(1),rs1264312(1),rs1264310(1),rs886420(1),rs1264308(1),rs1264304(1),rs4678(1),rs3094088(1),rs30…
6	1	rs1264706	30063652	8.71e-13	792	0	0	9	48	735	rs1611658(1),rs2734964(1),rs2734963(1),rs2734961(1),rs2523808(1),rs447926(1),rs1611579(1),6:29850825_AT_A(1),rs1611583(1),rs1611586(1),rs1611588(1),rs1611589(1),rs1611592(1),rs1611597(1),rs1611598(1),6:29854631_CG_C(1),rs1611607(1),6:29855264_GCC_G(1),rs61232101(1),rs2734945(1),rs2245563(1),rs1611613(1),rs1611615(1),rs1611616(1),rs1611619(1),rs1611624(1),rs1611629(1),rs2523798(1),rs2734940(1),rs1…
8	1	rs17054690	25817457	1.23e-12	20	0	0	0	2	18	rs76841324(1),rs79380391(1),rs149085911(1),rs17237257(1),rs17054671(1),rs12675517(1),rs12549386(1),rs9314316(1),rs4871962(1),rs111549919(1),rs7011466(1),rs78523359(1),rs143014682(1),rs7836584(1),rs6980951(1),rs1485747(1),rs142216047(1),rs7824983(1),rs10106685(1),rs148183908(1)
3	1	rs6783998	55606476	3.43e-12	67	0	0	0	0	67	rs7622120(1),rs2682456(1),rs2682455(1),rs2682454(1),rs556874(1),rs60626865(1),rs17329094(1),rs17263248(1),rs73077440(1),rs6785376(1),rs12106807(1),rs3856715(1),rs6775447(1),rs55843321(1),rs62251475(1),rs4271886(1),rs73077468(1),rs11720559(1),rs35690246(1),rs11705697(1),rs2047566(1),rs11717237(1),rs67171120(1),rs68158390(1),rs1846593(1),rs73077480(1),rs67240840(1),rs59990236(1),rs58582157(1),rs562…
10	1	10:119539990_TTATCCATCCATCCATCCCTCCATCCATC_T	119539990	7.33e-12	25	1	0	0	0	24	rs11198091(1),rs61867686(1),rs1925281(1),rs12358707(1),rs10510033(1),rs10787790(1),10:119539021_TGAAGGCAGGACTCATTCCA_T(1),rs17096821(1),rs55765162(1),rs61867688(1),rs12359923(1),rs7094126(1),rs7073510(1),rs6585460(1),rs10787795(1),rs9888017(1),rs1925250(1),rs765475374(1),rs1886602(1),rs56390591(1),rs541352551(1),rs79046442(1),rs77872568(1),rs529416132(1)
1	1	rs12033444	218848345	1.12e-11	235	0	0	0	4	231	rs28491746(1),rs140208396(1),rs55750150(1),rs61822529(1),rs12022442(1),rs114529222(1),rs28808139(1),rs28865709(1),rs1825120(1),rs11485142(1),1:218837773_CT_C(1),rs17505020(1),rs4558049(1),rs1481344(1),rs34881726(1),rs746672(1),rs139410970(1),rs28674131(1),rs28420835(1),rs28407684(1),rs11583395(1),1:218841177_CA_C(1),rs28646156(1),rs28591343(1),rs28478455(1),rs113153180(1),rs28527460(1),rs28394360…
7	1	rs3895707	73540726	1.39e-11	60	0	0	1	7	52	rs112991700(1),rs78235443(1),rs113336697(1),rs76027228(1),rs79344387(1),rs112136108(1),rs55863875(1),rs28763981(1),rs17855988(1),rs12535378(1),rs113395463(1),rs188598311(1),rs192259261(1),rs370616120(1),rs2528794(1),rs34208922(1),rs810552(1),rs1091814(1),rs1091812(1),rs78808004(1),rs36019641(1),rs2855722(1),7:73496159_GC_G(1),rs75566398(1),rs810536(1),rs178404(1),rs2855726(1),rs113421098(1),rs178…
8	1	rs59537220	25404812	1.43e-11	81	0	0	0	0	81	rs925031(1),rs77951742(1),rs78665415(1),rs1122115(1),rs144137990(1),rs77857619(1),rs17053574(1),rs76241669(1),rs1506865(1),rs3834876(1),rs870686(1),rs2009074(1),rs3763519(1),rs17053615(1),8:25265782_AG_A(1),rs17053644(1),rs74576405(1),8:25270910_CAAACTT_C(1),rs77282387(1),rs77486347(1),rs17061024(1),rs77180072(1),rs140818604(1),rs76875120(1),rs10503771(1),8:25305714_CGAGAA_C(1),rs535440986(1),rs1…
16	1	rs2076440	1587322	1.54e-11	148	1	0	0	1	146	rs2667662(1),rs11248882(1),rs12931707(1),rs3180228(1),rs9454(1),rs1053730(1),rs2667688(1),rs8048290(1),rs1966171(1),rs67974359(1),rs73497522(1),rs74430146(1),rs62012851(1),rs62012852(1),rs11643891(1),rs8051374(1),rs2745185(1),16:1567367_AAG_A(1),rs4787262(1),rs2072990(1),rs2235637(1),rs2667665(1),rs932391(1),rs73497551(1),rs4787271(1),rs8055979(1),rs2745181(1),rs12599859(1),rs9939655(1),rs1491761…
2	1	rs59523882	56248106	1.61e-11	16	0	0	0	4	12	rs6545534(1),rs10206823(1),2:56211607_AT_A(1),rs10865292(1),rs7558150(1),rs12616956(1),rs6753219(1),rs796206680(1),rs61441353(1),rs13001387(1),rs7561121(1),rs1023713(1),2:56355376_AAG_A(1),rs6545545(1),rs929689(1),rs2060201(1)
6	1	rs9268219	32284108	1.94e-11	1523	0	0	29	14	1480	rs515688(1),rs693906(1),rs501942(1),rs652888(1),rs558702(1),rs519417(1),rs532086(1),rs497309(1),rs1265905(1),rs1270942(1),rs389884(1),rs449186(1),rs431204(1),rs1058152(1),rs433061(1),rs367364(1),rs369580(1),rs394439(1),rs369637(1),rs1150758(1),rs1150757(1),rs1265889(1),rs1150756(1),rs1150755(1),rs1150754(1),rs1150753(1),rs1150752(1),rs1265888(1),6:32067503_GA_G(1),rs1269852(1),rs3130288(1),rs3134…
3	1	rs792829	99462647	2.07e-11	185	0	0	0	0	185	rs648006(1),3:99382642_TA_T(1),rs1965397(1),rs116276712(1),rs114390512(1),rs41267901(1),rs115473780(1),rs17777851(1),rs114796243(1),3:99429965_AT_A(1),rs6805055(1),3:99432629_GA_G(1),rs1857290(1),rs668668(1),rs651511(1),rs11708817(1),rs1711562(1),rs792828(1),rs10625999(1),rs11915499(1),rs792838(1),rs792839(1),rs792840(1),rs792841(1),rs792832(1),rs704570(1),rs704573(1),rs704575(1),rs704576(1),rs79…
1	1	rs3121580	218492121	4.33e-11	4	0	0	0	0	4	1:218518422_GTCCT_G(1),rs2799098(1),rs2799097(1),rs2796825(1)
5	1	rs7715383	5350637	7.52e-11	16	0	0	0	0	16	rs35336935(1),rs34114611(1),rs13166788(1),rs11134111(1),rs16875333(1),rs34713805(1),rs35308383(1),rs17784335(1),rs13181461(1),rs12655520(1),rs55829431(1),rs17785206(1),rs1560042(1),rs2913330(1),rs12653122(1),rs55639718(1)
1	1	rs28454900	219429444	8.45e-11	208	8	15	18	65	102	rs12039986(1),rs7540766(1),rs946221(1),rs588124(1),rs1157431(1),rs1933662(1),rs1933661(1),rs596588(1),rs17049035(1),rs4846526(1),rs76837400(1),rs7545730(1),rs74138157(1),rs11118205(1),rs77788767(1),rs12039827(1),rs11118206(1),rs11118207(1),rs6656781(1),rs1857105(1),rs12023673(1),rs190814059(1),rs12036802(1),rs199944819(1),rs35601651(1),rs12024289(1),rs59977161(1),rs199624969(1),rs12058065(1),rs11…
4	1	rs773375797	4913796	1.08e-10	41	0	0	0	1	40	4:4879256_AT_A(1),rs73194738(1),rs6832405(1),rs2968668(1),rs4566595(1),rs6446700(1),rs10461056(1),rs4588409(1),rs4528997(1),rs7683066(1),rs10937604(1),rs4544663(1),rs4234840(1),rs4589979(1),rs4532180(1),rs4621375(1),rs9990576(1),rs2968681(1),rs9999952(1),rs730186(1),rs6446707(1),rs13103416(1),rs4398475(1),rs6446709(1),rs9760780(1),rs9760801(1),rs4577514(1),rs6446710(1),rs6446711(1),rs7696748(1),4…
6	1	6:32900383_CTT_C	32900383	1.14e-10	95	0	0	0	0	95	rs1015166(1),rs60045856(1),rs62397687(1),6:32802712_TTTG_T(1),rs2239701(1),rs2071466(1),rs2071465(1),rs114595701(1),rs45506201(1),rs116827595(1),rs2071480(1),rs1351383(1),rs1351382(1),rs4713600(1),rs3763347(1),rs17587(1),rs2071477(1),rs9276815(1),rs9276816(1),6:32827561_TGAA_T(1),rs9276817(1),rs9276818(1),rs9276819(1),rs7767680(1),rs6938130(1),rs9276832(1),rs1383267(1),rs1580345(1),rs9282328(1),r…
6	1	rs2328887	25430149	1.2e-10	61	0	0	0	2	59	rs148149244(1),rs115578938(1),rs140595491(1),rs10498722(1),rs76671369(1),rs6909365(1),rs80021880(1),rs79070667(1),rs78712602(1),rs76152345(1),rs77482156(1),rs77042011(1),rs80331120(1),rs144143828(1),rs115989354(1),rs9969023(1),rs77006546(1),rs538573294(1),rs76798435(1),rs77914161(1),rs77951490(1),rs115949281(1),rs76266945(1),rs138267301(1),rs183779130(1),rs74548903(1),rs6940230(1),rs74979580(1),r…
6	1	rs371362985	117479236	2.15e-10	69	0	0	1	11	57	6:117397764_CTATA_C(1),rs783375(1),rs514239(1),rs509067(1),rs544148(1),rs11375736(1),rs59365541(1),rs569691(1),rs1848404(1),rs4120420(1),rs560955(1),rs7759791(1),rs783362(1),rs7749803(1),rs12214679(1),rs998144(1),rs1880782(1),rs2049529(1),rs1405212(1),rs1852292(1),6:117496703_GC_G(1),rs62430546(1),rs6903067(1),rs6902977(1),rs56082271(1),rs12200579(1),rs9372475(1),rs4946230(1),rs7760830(1),rs77609…
8	1	rs11774821	25657804	3.42e-10	2	0	0	0	1	1	rs11780896(1),rs17809539(1)
7	1	7:73440916_CTTTGACCAATGCCTGCA_C	73440916	3.87e-10	41	0	0	0	0	41	7:73343787_TC_T(1),rs782385739(1),rs2108251(1),rs112609918(1),rs112555030(1),rs77689666(1),rs78099983(1),rs6979293(1),rs6979609(1),rs61175210(1),rs77853347(1),rs11763821(1),rs17145990(1),rs61346158(1),rs60731259(1),rs3757580(1),rs3757582(1),rs3757584(1),rs55675441(1),rs56044859(1),rs7784595(1),rs3823878(1),rs5884929(1),rs2356532(1),rs58411014(1),rs60883031(1),rs873647(1),rs870424(1),rs200488952(1…
12	1	rs12810758	66328027	4.73e-10	41	0	0	0	0	41	rs168220(1),rs35524197(1),rs35246909(1),rs7487625(1),rs10878346(1),rs12424216(1),rs12426889(1),rs11175967(1),rs10878347(1),rs11175968(1),rs71450835(1),rs1460123(1),rs12812630(1),rs1480474(1),rs12811995(1),rs5798799(1),rs7966340(1),rs35083527(1),rs17101923(1),rs56891231(1),rs35084099(1),rs1979440(1),rs7959830(1),rs1871674(1),rs17179670(1),12:66358068_CAA_C(1),rs766528847(1),rs781240755(1),rs124223…
2	1	rs1579494	55986569	5.1e-10	3	0	0	0	2	1	rs6737995(1),rs113216757(1),rs11125594(1)
8	1	rs548774761	25764935	5.46e-10	0	0	0	0	0	0	NONE
6	1	rs147951948	26701252	5.69e-10	284	0	0	12	26	246	rs61567226(1),rs2073526(1),rs4712984(1),rs1614887(1),6:26399737_AT_A(1),rs1796520(1),rs742090(1),rs1796521(1),rs1796522(1),rs1624440(1),rs2237236(1),rs9295689(1),rs3734540(1),rs2273558(1),rs1977198(1),rs7763910(1),rs11445433(1),rs1407045(1),rs7755997(1),rs12525684(1),rs2145318(1),rs2024970(1),rs3757151(1),rs9467773(1),rs6926629(1),rs6903973(1),6:26501471_AG_A(1),rs2255070(1),rs1321479(1),rs239366…
7	1	rs756907629	25692644	5.95e-10	271	0	0	0	1	270	rs10951081(1),rs10951082(1),rs12530680(1),rs1859040(1),rs1859041(1),rs1981522(1),rs4722488(1),rs4000740(1),rs7458775(1),rs4988774(1),rs4722489(1),rs4988773(1),rs4554362(1),rs4591924(1),rs6943068(1),rs9691816(1),rs2040635(1),rs2040636(1),rs2040637(1),rs1016983(1),rs11509164(1),rs7806459(1),rs6461879(1),rs87(1),rs7785991(1),rs86(1),rs36057798(1),rs7795162(1),rs85(1),rs442(1),rs443(1),rs84(1),rs1176…
2	1	rs7583519	56350306	6.83e-10	17	0	0	0	1	16	rs2043258(1),rs6545541(1),rs2060200(1),rs7603021(1),rs1560627(1),rs377406762(1),rs11435151(1),rs3850354(1),rs10779940(1),rs1432569(1),rs1432570(1),rs7568865(1),rs7577501(1),rs1811272(1),rs1432556(1),rs1432557(1),rs3910177(1)
9	1	rs1418194	133054343	7.51e-10	48	0	0	0	0	48	rs10988667(1),rs4837485(1),rs6478956(1),rs2900285(1),rs4837486(1),rs74740566(1),rs7034727(1),rs62586048(1),rs4837487(1),rs11280762(1),rs9299329(1),rs9657643(1),rs7870172(1),rs7870070(1),rs7870567(1),rs10988672(1),rs35620429(1),rs10435905(1),rs7048667(1),rs10819630(1),rs10819631(1),rs10819632(1),rs35403871(1),rs4837488(1),rs4837489(1),rs7858824(1),rs1557124(1),rs2900287(1),rs781936717(1),rs7043286…
6	1	6:7113368_CGGGGACT_C	7113368	9.08e-10	115	0	0	5	32	78	rs7743719(1),rs2765368(1),rs17584570(1),rs1286005(1),rs1286004(1),rs6929119(1),rs142308002(1),rs149901439(1),rs9328398(1),rs1286003(1),rs560131(1),6:7049202_ATT_A(1),rs3851528(1),rs7743312(1),6:7050808_AT_A(1),rs3889401(1),rs3863226(1),rs7769136(1),6:7053625_GAA_G(1),rs35682039(1),rs13218910(1),rs13204120(1),rs7772284(1),rs13219280(1),rs533076(1),rs532122(1),rs531077(1),6:7059794_TAAAAA_T(1),rs49…
8	1	rs9644043	25558831	9.28e-10	6	0	0	0	0	6	8:25558003_TG_T(1),rs7835262(1),rs1425732(1),rs2059529(1),rs35045864(1),rs72609937(1)
2	1	rs6749170	25110962	1.21e-09	233	0	0	0	7	226	rs11884143(1),rs12478071(1),rs9677360(1),rs7603434(1),rs1545255(1),rs6545730(1),rs2891409(1),rs4665719(1),rs4665720(1),rs10188181(1),rs7574758(1),rs299009(1),rs2082881(1),rs10178420(1),rs1550112(1),rs1550115(1),rs11125803(1),rs13432743(1),rs56007024(1),rs7608976(1),rs7597332(1),rs7600421(1),rs13387729(1),rs61117682(1),rs6545766(1),rs6760328(1),2:25078059_TC_T(1),rs11675457(1),rs916485(1),rs154198…
8	1	rs142404324	25688323	1.6e-09	2	0	0	0	0	2	rs138650101(1),rs62499092(1)
13	1	rs573666	51194405	1.76e-09	64	0	0	0	23	41	rs157169(1),13:51085167_AC_A(1),rs3116597(1),rs9535455(1),rs3118903(1),rs3116598(1),rs3116599(1),rs3116600(1),rs3116601(1),rs3118909(1),rs3118910(1),rs3116602(1),rs3118912(1),rs3116603(1),rs3116604(1),rs3118913(1),rs3118914(1),rs3116605(1),rs3116606(1),rs7337757(1),rs71190381(1),rs9535463(1),rs3118915(1),rs2225226(1),rs3118916(1),rs2408045(1),rs3116613(1),rs3116614(1),rs3116615(1),rs3118918(1),rs…
6	1	rs2535328	30825994	1.86e-09	191	0	1	17	11	162	rs56393452(1),rs9262120(1),rs3095276(1),rs9262126(1),6:30602440_GA_G(1),rs9262130(1),rs9262132(1),rs9262135(1),rs9262141(1),rs9262142(1),rs9262143(1),rs138394556(1),rs9262146(1),6:30666445_CGA_C(1),rs796553799(1),rs3132585(1),rs3132584(1),rs3132583(1),rs3132582(1),rs8233(1),rs7781(1),rs3095330(1),rs3095329(1),rs3094128(1),6:30694863_CTA_C(1),rs3094127(1),rs1064627(1),rs3095327(1),rs3130658(1),6:3…
1	1	rs61823192	219294570	2.41e-09	6	0	0	0	1	5	rs28535862(1),rs6541196(1),rs61821643(1),rs61821645(1),rs76172548(1),rs76926608(1)
11	1	rs12366182	27274956	2.58e-09	204	0	0	0	0	204	rs11604730(1),rs35180098(1),rs34493522(1),rs67004423(1),rs67968987(1),rs10835148(1),rs34227136(1),rs36076469(1),11:27266777_TA_T(1),rs11029891(1),rs11029892(1),rs1079303(1),rs729553(1),rs11605671(1),rs12804069(1),rs35495036(1),rs10501082(1),rs7928251(1),rs55832127(1),rs7928078(1),rs2054455(1),11:27272519_TAAA_T(1),rs7483297(1),rs2351401(1),rs1382472(1),rs12419282(1),rs10444266(1),rs7948420(1),rs1…
20	1	rs6123685	55836040	2.63e-09	13	0	0	0	1	12	rs8182768(1),rs6070019(1),rs113487248(1),rs4618109(1),rs11086602(1),rs6064513(1),rs230190(1),rs230194(1),rs230195(1),rs230197(1),rs4811823(1),rs6070027(1),rs6014967(1)
8	1	rs7834533	25646098	2.65e-09	60	0	0	0	0	60	rs12679367(1),rs12679369(1),rs139030750(1),rs12679993(1),rs72609938(1),rs2467685(1),rs111709691(1),rs79490167(1),rs72609939(1),rs781739430(1),rs781739430(1),rs10105981(1),rs10106109(1),8:25587499_CT_C(1),rs17054228(1),rs200221182(1),rs201255100(1),rs144974249(1),rs202242771(1),rs200273977(1),rs7461732(1),rs777805587(1),rs11787001(1),rs28490070(1),rs11777757(1),rs17054249(1),rs76427465(1),8:256003…
1	1	rs12134602	9446761	3.56e-09	52	0	0	0	0	52	rs2871651(1),rs4596926(1),rs2153305(1),rs4908857(1),rs12758001(1),rs12408895(1),rs17034060(1),rs5025598(1),rs72643868(1),rs60259384(1),rs559333250(1),rs28612519(1),rs28669777(1),rs28742181(1),rs35948521(1),rs61783554(1),rs9729149(1),rs1890683(1),rs2153304(1),rs1815614(1),rs2311017(1),rs9662255(1),rs1106370(1),1:9443971_CTT_C(1),rs12044737(1),rs11121394(1),rs12132809(1),rs2095906(1),rs2095905(1),r…
13	1	rs7994829	32356288	4e-09	147	0	0	0	1	146	rs9603613(1),rs9603615(1),rs7327612(1),rs9594369(1),rs9603629(1),rs7327232(1),rs7322563(1),rs7995174(1),13:32326688_AAAC_A(1),rs1885637(1),rs9603639(1),rs7991127(1),rs12864143(1),rs12854014(1),rs7995324(1),rs7990290(1),rs9603647(1),rs9594382(1),rs1571311(1),rs1571312(1),rs11619671(1),rs9603650(1),rs9532472(1),rs9576929(1),rs1536635(1),rs9603657(1),rs765951549(1),rs12870532(1),rs7991339(1),rs79963…
2	1	rs6545509	55834597	7.01e-09	68	0	0	2	0	66	rs11679981(1),rs1045920(1),rs570817892(1),rs7586124(1),rs112017436(1),rs13428486(1),rs17047094(1),rs11676573(1),rs138507149(1),rs142543923(1),rs75365186(1),rs12616502(1),2:55813083_CATG_C(1),rs6545507(1),rs6760959(1),rs6717574(1),rs113453381(1),rs111707510(1),rs112373577(1),rs6736996(1),rs143002519(1),rs17047119(1),rs10203953(1),rs6545510(1),rs10200159(1),2:55845136_CG_C(1),2:55845243_ATAAGTT_A(1…
7	1	rs6964590	73308350	7.47e-09	31	0	0	0	5	26	rs11768181(1),rs141117486(1),rs68143071(1),rs34465531(1),rs35614186(1),rs35554452(1),rs1059779(1),7:73151195_AG_A(1),rs3812318(1),rs13228948(1),rs34062071(1),rs11761190(1),rs67418520(1),7:73172473_AG_A(1),7:73174169_AT_A(1),rs13228585(1),rs59773062(1),7:73210583_ATT_A(1),7:73210655_AATTTT_A(1),rs9690193(1),rs73140869(1),rs34181906(1),rs7796838(1),rs7797258(1),rs13223944(1),rs13237112(1),rs7801630…
6	1	rs2498527	55567753	8.07e-09	34	0	0	0	20	14	rs72865330(1),rs2145902(1),rs2498528(1),rs2145901(1),rs1998301(1),rs2475251(1),rs2208605(1),rs59463957(1),rs2208603(1),rs2498526(1),rs2475249(1),rs2498531(1),rs2475248(1),rs2475247(1),rs9475389(1),rs9367660(1),rs9370455(1),rs553396025(1),rs9357877(1),rs9349792(1),rs4715564(1),rs9396152(1),rs10807504(1),6:55606142_TA_T(1),rs6459101(1),6:55608836_TC_T(1),rs2208601(1),rs7752893(1),6:55619121_GAC_G(1…
5	1	rs7715342	112624949	9.33e-09	288	0	0	0	18	270	5:112613064_CA_C(1),rs7722276(1),rs13190054(1),rs492346(1),rs1838207(1),rs485210(1),rs10478117(1),rs10036581(1),rs2165928(1),rs6594700(1),rs11748642(1),rs6873755(1),rs2416310(1),rs7735247(1),rs573093109(1),5:112667490_CA_C(1),5:112668261_CA_C(1),rs10076501(1),rs6894434(1),rs6873400(1),rs752988857(1),rs11948072(1),rs1517206(1),rs1038918(1),rs10057210(1),rs10072511(1),rs4705812(1),5:112674756_TA_T(…
2	1	rs144792259	56061945	1.12e-08	8	0	0	0	0	8	rs17792113(1),rs115114810(1),rs56956520(1),rs76799392(1),rs6723018(1),rs545926824(1),rs2903838(1),rs191787841(1)
1	1	rs550222713	113191585	1.13e-08	77	0	0	0	0	77	rs3790608(1),rs3790609(1),rs3737136(1),1:113062694_ATGT_A(1),rs2273368(1),rs35147679(1),1:113071774_CTGAG_C(1),rs533706070(1),rs12117479(1),rs12029985(1),rs10857961(1),1:113082298_AAAAG_A(1),rs35023236(1),rs56135413(1),rs34755227(1),rs10857964(1),rs60900293(1),rs36107520(1),rs12137269(1),rs11102496(1),1:113115944_CG_C(1),rs12406530(1),rs11102498(1),rs10857967(1),rs34569066(1),rs2064711(1),rs12140…
2	1	rs77972916	43762112	1.56e-08	229	0	0	0	0	229	rs149290349(1),rs112694524(1),rs113542380(1),rs80323638(1),rs114510001(1),rs74382177(1),rs11124929(1),rs6743071(1),rs76857293(1),rs142601548(1),rs28470852(1),rs138662962(1),rs79625619(1),rs76215753(1),rs78681698(1),rs112972772(1),rs79629200(1),rs74469180(1),rs78314405(1),rs111947872(1),rs13408002(1),rs76675804(1),rs74616425(1),rs11899863(1),rs10166376(1),rs79165612(1),rs57696714(1),rs57381820(1),…
1	1	rs9435184	9343551	1.96e-08	39	6	11	1	2	19	rs138107191(1),rs9442580(1),rs946600(1),rs1815615(1),rs946597(1),rs9435183(1),rs658997(1),rs4465231(1),rs2179072(1),rs9442571(1),1:9351017_CT_C(1),rs9434757(1),rs189842794(1),rs56148717(1),rs56177980(1),rs1294037(1),rs55707118(1),rs61783491(1),rs61783492(1),rs1294032(1),rs9435202(1),rs11581881(1)
8	1	rs10097111	74493551	3.16e-08	282	0	0	0	3	279	rs7016366(1),rs28611482(1),rs6994418(1),8:74494638_TATAG_T(1),rs16938696(1),rs2383919(1),rs80223427(1),rs79148363(1),rs10104343(1),8:74502213_AAAG_A(1),rs143261946(1),rs931775(1),rs6472788(1),rs59962461(1),rs9298231(1),rs28714211(1),rs111528843(1),rs7839319(1),rs59659765(1),rs9657038(1),rs28457262(1),rs549209882(1),rs55814134(1),rs572074847(1),rs16938707(1),rs58315427(1),rs55730288(1),rs75732597(…
3	1	rs4974113	55857958	3.6e-08	100	0	0	7	2	91	rs9815001(1),rs9835091(1),rs9852746(1),rs9852888(1),rs9853067(1),rs9857120(1),rs12488280(1),rs6445754(1),3:55810133_CT_C(1),rs9866297(1),rs11456965(1),3:55813920_CT_C(1),rs9846380(1),rs9311580(1),rs111708598(1),rs4955882(1),rs4955884(1),rs7641474(1),rs9809248(1),rs4572738(1),rs4542991(1),rs4459870(1),rs113318832(1),rs72877116(1),rs28542334(1),rs12488085(1),rs6782276(1),rs9838012(1),rs142166278(1)…
6	1	6:28523687_TTTC_T	28523687	3.65e-08	0	0	0	0	0	0	NONE
8	1	rs7830333	25808664	4.04e-08	1	0	0	0	0	1	rs139360239(1)
15	1	rs551555687	84419314	4.25e-08	119	0	0	0	0	119	rs2585059(1),rs1426159(1),rs80312348(1),rs79706217(1),rs79590734(1),rs75708269(1),rs77327620(1),rs75697354(1),rs74793148(1),rs77291928(1),rs1426163(1),rs4843154(1),rs79046244(1),rs61189615(1),rs56230235(1),rs56226101(1),rs75915323(1),rs79675055(1),rs1895871(1),15:84451885_ATTAAT_A(1),rs56711701(1),rs75917666(1),rs8035886(1),rs60926638(1),rs4577047(1),15:84487052_AT_A(1),rs79497969(1),rs12442790(1…
17	1	rs139356332	19289286	4.61e-08	2	0	0	0	0	2	rs138749087(1),rs76578497(1)
2	1	rs200219556	241974013	4.69e-08	0	0	0	0	0	0	NONE
10	1	rs2505559	43663327	6.16e-08	21	0	0	0	0	21	rs2472737(1),rs2435353(1),rs17028(1),rs2435355(1),rs3004212(1),rs2435349(1),rs2505507(1),rs2435340(1),rs2435382(1),rs2435381(1),rs2435378(1),rs2503882(1),rs2435373(1),rs2505547(1),rs11238484(1),rs2460545(1),rs2503855(1),rs3107332(1),rs142602850(1),rs2460553(1),rs2460554(1)
14	1	rs2358483	54724054	6.72e-08	37	0	0	0	0	37	rs2065999(1),rs951075(1),rs1953744(1),rs8008549(1),rs8008919(1),rs60876576(1),rs8009942(1),rs11438649(1),rs10152027(1),rs10143189(1),rs4901495(1),rs12890686(1),rs34440869(1),rs4901496(1),rs2143959(1),rs148666388(1),rs8016666(1),rs7159652(1),rs371938174(1),rs35804118(1),rs10145635(1),rs11629285(1),rs10135683(1),rs7400899(1),rs368806373(1),rs4433730(1),rs4638486(1),rs28372187(1),rs4901501(1),rs1214…
5	1	rs3835066	121406076	7.19e-08	33	0	0	0	1	32	5:121244879_TA_T(1),rs2914598(1),rs12153375(1),rs2972344(1),5:121345506_CAA_C(1),rs17351902(1),rs17352041(1),rs17352097(1),rs10519694(1),rs7711879(1),5:121414816_TA_T(1),rs41383946(1),rs41490044(1),rs41424048(1),rs840464(1),rs3853401(1),rs62382962(1),rs17431081(1),rs17352686(1),rs72786962(1),rs840462(1),rs840461(1),rs2731647(1),rs2731646(1),rs72786964(1),rs139047714(1),rs146415634(1),rs995687(1),…
13	1	rs157175	51062697	7.35e-08	16	0	0	0	6	10	rs1752111(1),rs10459327(1),rs157168(1),rs35090482(1),rs192492(1),rs183949(1),rs9316500(1),rs9562987(1),rs963740(1),13:51126298_CA_C(1),rs1239709(1),rs1149829(1),rs1149828(1),rs1149826(1),rs1149824(1),rs7332114(1)
9	1	rs7028403	16755509	8.13e-08	219	0	0	0	0	219	rs1361074(1),rs7022131(1),rs10738450(1),rs10283606(1),rs7029546(1),rs4626704(1),rs1544103(1),rs6475069(1),rs2210104(1),rs10733317(1),rs10738453(1),rs2225327(1),rs7042146(1),9:16723499_TG_T(1),rs1361076(1),rs1319424(1),rs1360285(1),rs10756795(1),rs1330302(1),rs1854694(1),rs3904154(1),rs3850446(1),rs3850447(1),rs10738454(1),rs7040406(1),rs1411429(1),rs2183408(1),rs147365872(1),rs1537004(1),9:167353…
11	1	rs201466207	32514085	8.93e-08	4	0	2	0	0	2	rs72908934(1),rs77412778(1)
8	1	rs12056519	25572870	9.92e-08	2	0	0	0	0	2	rs117963512(1),8:25720653_CTCTT_C(1)
6	1	rs617030	7098256	1.06e-07	17	0	0	0	4	13	rs79766741(1),rs9505026(1),rs763142144(1),rs139201746(1),rs182932256(1),6:7092473_TTACAGGCGTGAGCCACTGCGCCTGGCCGAGTTATACATTTTTAAG_T(1),rs192751201(1),rs111788686(1),rs61449015(1),rs144429790(1),rs9505030(1),rs513626(1),rs6900402(1),rs6900983(1),6:7096089_CT_C(1),rs523376(1),rs585312(1)
5	1	rs1834922	5145100	1.16e-07	37	0	0	4	8	25	rs112499315(1),rs72647738(1),rs270205(1),rs67220167(1),rs270199(1),rs270198(1),5:5142004_TA_T(1),5:5142176_TAA_T(1),rs270196(1),rs270195(1),rs270194(1),rs2291112(1),rs270193(1),rs270191(1),rs270190(1),rs11746378(1),rs1479603(1),rs1479602(1),rs4336337(1),rs66961926(1),rs16874851(1),rs1019747(1),rs1863968(1),rs1820659(1),rs1820658(1),rs2255273(1),rs10462802(1),rs16874868(1),rs3995768(1),rs58054072(…
3	1	rs4511867	55486348	1.37e-07	45	0	0	2	8	35	rs1402292(1),rs9311561(1),rs1960754(1),rs987530(1),rs1960758(1),rs3846037(1),rs1964454(1),rs4955850(1),rs9866712(1),rs4955993(1),rs34898754(1),rs59955330(1),rs35669522(1),rs60158365(1),rs6445743(1),rs6445744(1),rs2885452(1),rs2362200(1),rs2362202(1),rs1520703(1),rs3914876(1),rs13095061(1),rs4124853(1),rs1392224(1),rs4955997(1),rs12636594(1),rs498107(1),rs386661128(1),rs4955851(1),rs751193(1),rs75…
10	1	rs10740836	31108694	1.52e-07	132	0	0	0	3	129	rs60327787(1),rs10740833(1),rs7094720(1),rs7079229(1),rs7095147(1),rs4749615(1),rs7080032(1),rs10826868(1),rs10763837(1),rs10826869(1),10:31096324_GT_G(1),rs7906669(1),rs7921338(1),rs10740834(1),rs10740835(1),rs10763838(1),rs6481714(1),rs6481715(1),rs6481716(1),rs6481717(1),rs10826870(1),rs1340949(1),rs7907149(1),rs7907636(1),rs7907548(1),rs1417568(1),rs7088786(1),rs1417569(1),rs55831028(1),rs618…
7	1	rs371803634	27608540	1.73e-07	237	0	0	0	1	236	rs6974052(1),rs10951169(1),rs6957674(1),rs2091171(1),rs6949496(1),rs1111647(1),rs6462024(1),rs6462025(1),rs6462026(1),rs775661523(1),rs141339930(1),rs6462027(1),rs4719898(1),rs3847001(1),rs1052741(1),rs1052724(1),rs762221663(1),rs60045453(1),7:27566685_CAGCAAATGTGA_C(1),rs10629006(1),rs7796520(1),rs4719899(1),rs4722717(1),rs4719900(1),rs2098316(1),rs2080245(1),rs2080246(1),rs200665159(1),rs239143…
6	1	rs62400377	45518634	1.73e-07	31	0	0	0	0	31	6:45452929_CT_C(1),rs9463090(1),rs62400362(1),rs141254971(1),rs6914610(1),rs7773875(1),rs7754227(1),rs7750266(1),rs7750470(1),rs62400363(1),rs11498194(1),rs62400365(1),rs62400366(1),rs62400367(1),6:45484684_GT_G(1),6:45485546_AACCCC_A(1),6:45486014_AC_A(1),rs62400368(1),rs376345728(1),rs62400369(1),rs56146601(1),rs55910744(1),rs61243460(1),rs59695096(1),rs143683342(1),rs1319069(1),rs199684028(1),…
8	1	rs145446006	25724153	1.87e-07	0	0	0	0	0	0	NONE
9	1	rs10760291	126326884	1.93e-07	28	0	0	0	0	28	rs12342546(1),9:126333958_ATTGT_A(1),rs28661002(1),rs76282124(1),rs7020815(1),rs10986064(1),rs76782154(1),rs4836936(1),rs56266625(1),rs1346643(1),rs12115650(1),rs75486609(1),rs755130(1),rs111305259(1),9:126409496_GA_G(1),rs1366810(1),rs7049078(1),rs77596466(1),9:126422734_TA_T(1),rs17215761(1),rs10986083(1),rs7028815(1),rs17215866(1),rs12377595(1),rs10986087(1),9:126448276_GA_G(1),rs4304394(1),rs…
3	1	rs71080535	49616053	1.94e-07	364	0	0	0	31	333	rs35351750(1),rs9840050(1),rs62262517(1),rs13064784(1),rs4521268(1),rs4513485(1),rs4955411(1),rs3212(1),rs4292260(1),rs4364202(1),rs4279134(1),rs6779394(1),rs9865051(1),rs6770112(1),rs6784111(1),rs4955410(1),rs12493001(1),rs12636030(1),rs12487580(1),rs36133651(1),3:49184035_AAAAATAAAAT_A(1),rs7632267(1),rs7645551(1),rs9683094(1),3:49189030_GA_G(1),rs61583136(1),rs4536858(1),rs4308307(1),rs1171558…
11	1	rs113338596	32666840	1.96e-07	30	0	0	0	18	12	rs2450413(1),rs271020(1),rs274473(1),rs796713675(1),rs12794635(1),rs198264(1),rs197709(1),rs169105(1),rs197704(1),rs11602296(1),rs80051144(1),rs7944652(1),rs7935765(1),rs7114677(1),rs35463940(1),rs80113380(1),rs7104571(1),rs111311723(1),rs11032025(1),rs761283(1),rs77573983(1),rs111738916(1),rs7128072(1),rs10767969(1),rs10767970(1),rs9943604(1),rs7103547(1),rs761282(1),rs759638431(1),rs11600303(1)
3	1	rs2176637	56161040	2.11e-07	7	0	0	0	0	7	rs11915970(1),3:56186445_AG_A(1),rs71309959(1),rs143034863(1),rs71309962(1),rs13089169(1),rs13090343(1)
2	1	rs185958375	56186765	2.39e-07	9	0	0	0	0	9	rs181105977(1),rs185037248(1),rs186631624(1),rs191470060(1),rs139809324(1),rs187543230(1),rs542415606(1),rs185502427(1),rs180958207(1)
1	1	rs61388173	9412610	2.41e-07	4	0	0	0	0	4	rs112154300(1),rs1299374(1),rs2012105(1),rs572565124(1)
7	1	rs10249721	83631028	2.41e-07	0	0	0	0	0	0	NONE
15	1	rs12912045	67467297	2.49e-07	149	0	0	0	2	147	rs7167532(1),rs2033785(1),rs11637816(1),rs35533195(1),rs12441344(1),rs11637537(1),rs4601989(1),rs2289261(1),rs11638064(1),rs548774483(1),rs7165382(1),rs34708051(1),rs1866320(1),rs12912010(1),rs12913547(1),rs35251008(1),rs1470002(1),rs893475(1),rs3784681(1),rs7178824(1),rs10152566(1),rs10152593(1),rs10152595(1),rs34445740(1),rs7181877(1),rs7181543(1),rs7181556(1),rs2289791(1),rs2289790(1),rs778984…
11	1	rs76072623	32526865	2.51e-07	2	0	0	0	0	2	rs80054926(1),rs76601815(1)
9	1	rs62534435	7042938	2.85e-07	54	0	0	0	0	54	rs1570507(1),rs73397847(1),rs73397850(1),rs111626822(1),rs113940051(1),rs2760661(1),rs4742279(1),rs10491778(1),rs73639442(1),rs16925015(1),rs58896728(1),rs1340513(1),rs2821447(1),rs73397861(1),rs11791347(1),rs2821448(1),rs1323410(1),rs113507210(1),rs2792227(1),rs2039869(1),rs2039868(1),rs2760646(1),rs16925051(1),rs818913(1),rs16925061(1),rs143381956(1),rs62534415(1),rs55754223(1),rs62534428(1),rs…
12	1	rs545101950	85114974	2.9e-07	85	0	0	0	0	85	rs12423032(1),rs12425180(1),rs4633504(1),rs7489149(1),rs73171349(1),rs73171352(1),rs4298952(1),rs55809652(1),rs10862918(1),rs11116537(1),rs10862919(1),rs7296388(1),rs7311296(1),rs11116541(1),rs562486710(1),rs11116542(1),rs11116543(1),rs11116544(1),rs11116545(1),rs7967201(1),rs7971274(1),rs531697211(1),rs11116546(1),rs55661130(1),rs55634600(1),rs7133351(1),rs7972083(1),rs4315127(1),12:85105741_AAT…
4	1	rs7692200	153120982	2.93e-07	4	0	0	0	0	4	4:153079258_CT_C(1),rs116173157(1),rs28561646(1),rs13128133(1)
2	1	rs113496688	239937923	3.24e-07	11	0	0	0	0	11	rs139971954(1),2:239933035_TAAAC_T(1),rs62191133(1),rs60111161(1),rs3922831(1),rs80124826(1),rs60378407(1),rs59650874(1),rs80225179(1),rs66759803(1),rs78693396(1)
2	1	rs77310760	56178040	3.47e-07	2	0	0	0	0	2	2:56215657_AAGGAATG_A(1),rs74735775(1)
5	1	rs12187081	64756859	3.59e-07	148	0	0	1	37	110	rs10065614(1),rs2161560(1),rs6864345(1),rs7708920(1),rs2112995(1),rs111790134(1),rs7716827(1),rs16893588(1),rs547122535(1),rs12514074(1),rs6880291(1),rs4700676(1),rs4700678(1),rs4700679(1),rs7722316(1),rs35987307(1),rs7726641(1),rs113391921(1),rs10055026(1),rs10440629(1),rs7720568(1),rs9291836(1),rs10056551(1),rs6875765(1),5:64688072_ATAG_A(1),rs7708972(1),rs10068264(1),rs7702601(1),rs10042191(1)…
16	1	rs12926153	11180762	3.72e-07	82	0	0	0	0	82	rs80079627(1),rs77920180(1),rs16957835(1),rs7188928(1),rs7187539(1),rs8049278(1),rs2302558(1),rs77334546(1),rs74737820(1),rs7206753(1),rs16957855(1),rs75637865(1),rs4781029(1),rs78121798(1),rs7202408(1),rs113136686(1),rs16957872(1),rs113120936(1),rs12149904(1),rs16957883(1),rs16957894(1),rs7200623(1),rs7192695(1),rs7199305(1),rs79389789(1),rs80207136(1),rs149790999(1),rs78573173(1),rs6498148(1),r…
5	1	rs115228297	64202197	3.79e-07	12	0	0	0	0	12	rs80145901(1),rs35645493(1),rs11739391(1),rs78859503(1),rs79348793(1),rs80265142(1),rs11746804(1),rs141716300(1),rs74510798(1),rs79082465(1),rs147917190(1),5:64489518_CAT_C(1)
7	1	rs12534818	152211898	3.87e-07	24	0	0	0	0	24	rs6464234(1),rs4726163(1),rs12536568(1),rs880310(1),rs11765858(1),7:152205385_AGGTTTCACCATGTTGGCCAGGC_A(1),rs4726164(1),rs61368660(1),rs4726165(1),rs112892311(1),rs6464236(1),rs11981265(1),rs7806275(1),rs7789499(1),rs758431584(1),rs1860259(1),rs7780824(1),rs13234369(1),rs6944891(1),rs869338(1),rs869337(1),rs34594673(1),rs960864(1),rs10248875(1)
8	1	8:25750787_ATTTTTTTTTT_A	25750787	4.38e-07	0	0	0	0	0	0	NONE
3	1	rs3107586	152244884	4.44e-07	10	0	0	0	1	9	rs1278095(1),rs1278094(1),3:152242506_CAG_C(1),rs3107587(1),rs1299209(1),rs1278106(1),rs1278105(1),3:152244375_CATA_C(1),3:152244391_TATA_T(1),rs1731587(1)
7	1	rs9718860	73573815	4.77e-07	12	0	0	1	8	3	rs223026(1),rs223025(1),rs223022(1),rs223020(1),rs223019(1),rs223013(1),rs223011(1),7:73581486_GGAT_G(1),rs223007(1),rs223006(1),rs35421737(1),rs6953474(1)
17	1	rs146385050	60637258	5.03e-07	3	0	0	0	0	3	rs372131550(1),rs2465442(1),17:60704973_TCCTCCCTCCGC_T(1)
8	1	rs117255941	25630333	5.06e-07	1	0	0	0	0	1	rs144572953(1)
6	1	rs35388013	31187170	5.17e-07	239	0	0	6	23	210	rs12110481(1),rs75497038(1),rs6457302(1),rs6457303(1),rs4713421(1),rs4713422(1),rs10947121(1),rs10807077(1),rs10947124(1),rs10947125(1),rs10947126(1),rs887466(1),rs1265155(1),rs4947305(1),rs7770946(1),rs7751130(1),rs9501504(1),rs9295956(1),rs9391813(1),rs9391814(1),rs9391816(1),rs9501066(1),rs146037572(1),rs3871246(1),rs3871247(1),rs3868542(1),rs3871248(1),rs143488460(1),rs9368657(1),rs9368658(1)…
1	1	rs10489588	2951834	5.59e-07	129	0	0	0	0	129	rs4335321(1),rs58445466(1),rs12059864(1),rs10909856(1),rs59407673(1),rs67308414(1),rs67789667(1),rs12240128(1),rs67927838(1),rs59653178(1),rs67142023(1),rs72629462(1),rs16823325(1),rs57711454(1),rs10909857(1),rs35693840(1),rs12025260(1),rs56008028(1),rs12562237(1),rs3924055(1),rs112941336(1),rs114085227(1),rs66464555(1),rs67014609(1),rs7524813(1),rs7520336(1),rs6424067(1),rs12025062(1),rs12066017…
11	1	rs113459934	47564722	5.77e-07	195	1	0	0	0	194	rs2633080(1),rs2957873(1),rs2633083(1),rs2596398(1),rs830084(1),rs4647737(1),rs4647741(1),rs752976285(1),rs830083(1),rs3781619(1),rs2306353(1),rs4647754(1),rs3824866(1),rs3781620(1),rs4647757(1),rs7933246(1),rs4752972(1),rs11039144(1),rs7120158(1),rs74948330(1),rs75393320(1),rs2242262(1),rs2242261(1),rs4752973(1),rs7118396(1),rs16938581(1),rs3758670(1),rs11039148(1),rs537389171(1),rs10838682(1),r…
5	1	rs171962	64320268	5.99e-07	24	0	0	0	2	22	rs17202652(1),rs56190225(1),rs753963943(1),rs1309582(1),rs1309580(1),rs2910770(1),rs1309549(1),rs1309548(1),rs1309547(1),rs1309545(1),rs1309544(1),rs1309543(1),rs1309542(1),rs2548482(1),rs1309539(1),rs1309538(1),rs1309536(1),5:64299673_CT_C(1),rs1309535(1),rs1213200(1),rs139420842(1),rs266585(1),rs266584(1),rs199801401(1)
2	1	rs71393515	56298123	6.28e-07	15	0	0	0	0	15	rs190626790(1),rs1368243(1),rs68098212(1),rs11125612(1),rs11888967(1),rs13001332(1),rs13016783(1),rs6728414(1),rs6545542(1),rs4091210(1),rs12990534(1),rs11687130(1),rs17047499(1),rs2021796(1),rs17190037(1)
3	1	rs165177	8603243	7.35e-07	19	0	0	0	0	19	rs355130(1),rs355131(1),rs355132(1),rs1667464(1),rs355134(1),rs164966(1),rs15734(1),rs165172(1),rs2308242(1),rs139906529(1),rs355135(1),rs165176(1),rs164967(1),rs164968(1),rs355139(1),rs355140(1),rs355141(1),rs1493595(1),rs355144(1)
1	1	rs2072735	9355472	7.59e-07	19	0	0	13	2	4	rs2071931(1),rs11121356(1),rs2311050(1),rs57533288(1),rs72641831(1),rs12121476(1),rs6688233(1),rs72641832(1),rs113481219(1),rs113563611(1),rs72641835(1),rs916385(1),rs677665(1),rs545087(1),rs11585098(1),rs10864406(1),rs146864205(1),rs112076560(1),rs2072734(1)
7	1	rs10224499	73423846	7.66e-07	13	0	0	0	0	13	rs6975518(1),rs12155263(1),rs6971698(1),rs12374753(1),rs34068091(1),rs11762153(1),rs56020114(1),rs55855101(1),rs868005(1),rs2239691(1),rs2071307(1),rs4717869(1),rs7794790(1)
6	1	rs12697952	54634302	8.6e-07	2	0	0	0	0	2	6:54712421_TG_T(1),rs34927959(1)
2	1	rs9973334	241838142	9.08e-07	40	0	0	0	0	40	rs4344931(1),rs4675874(1),rs71049531(1),rs4283416(1),rs4311055(1),rs7604393(1),rs4675869(1),rs11893118(1),rs11898716(1),rs4675868(1),rs6720357(1),rs4675863(1),rs6724662(1),rs10933513(1),rs6749674(1),rs3936203(1),rs4293565(1),rs10933517(1),rs6751693(1),rs6748734(1),rs10933518(1),rs9973366(1),rs10933519(1),2:241838173_CG_C(1),rs4471886(1),rs4675860(1),rs6752657(1),rs4675858(1),rs6752787(1),rs673977…
6	1	rs11242779	2507901	9.5e-07	60	0	0	0	18	42	rs11421533(1),rs12203777(1),rs756480758(1),rs4959672(1),rs4959674(1),rs10793837(1),rs6923507(1),rs1610416(1),rs1010762(1),rs11393478(1),rs7751264(1),rs4959186(1),rs6920875(1),rs10458143(1),rs10458144(1),rs2325963(1),rs9501849(1),rs9501850(1),rs9328100(1),rs12210993(1),rs1891199(1),rs12208100(1),rs9503199(1),rs13200224(1),rs2185659(1),rs7776061(1),rs4053429(1),rs3053386(1),rs7747066(1),6:2491607_T…
19	1	rs11667772	41127702	1.01e-06	59	0	0	0	6	53	rs404584(1),rs406133(1),rs415075(1),rs393569(1),rs420720(1),rs392726(1),rs396118(1),rs7171(1),rs5828072(1),rs11083561(1),rs1864078(1),rs1864074(1),rs10410606(1),rs2303729(1),rs2604902(1),rs2303727(1),rs1869712(1),rs919307(1),rs1318544(1),rs10405930(1),rs2278246(1),rs1131620(1),rs1051303(1),rs55760745(1),rs10403833(1),rs10403467(1),rs10403963(1),rs28655571(1),rs56353506(1),rs7259067(1),rs7259237(1…
1	1	rs11578464	86072408	1.02e-06	220	0	1	10	83	126	rs7543409(1),rs1571549(1),rs1576424(1),rs6576778(1),rs6576779(1),rs11161641(1),rs10873709(1),rs10873710(1),rs4949915(1),rs10782553(1),rs2389970(1),rs11161643(1),rs34448540(1),rs1928626(1),rs11161645(1),rs28615574(1),rs821393(1),rs7520491(1),rs709801(1),rs821394(1),rs821395(1),rs843969(1),rs821396(1),rs1094359(1),rs6689925(1),rs1094354(1),rs4491100(1),rs4491101(1),rs1094355(1),rs1094357(1),rs76818…
16	1	rs12599952	72034653	1.02e-06	46	0	0	0	3	43	rs4788565(1),rs113111181(1),rs62053796(1),16:71980202_AC_A(1),rs16973585(1),rs11864188(1),rs4788454(1),rs929866(1),rs2012817(1),rs4788597(1),rs4788598(1),rs2878404(1),rs1465457(1),rs752434(1),rs4788456(1),rs4788600(1),rs3764310(1),rs8062895(1),rs8048262(1),16:72052007_CG_C(1),rs10048144(1),rs10048111(1),rs1862752(1),rs2081223(1),rs2081222(1),rs12446480(1),rs2288002(1),rs2288001(1),rs2288000(1),rs…
10	1	rs540089090	65214017	1.12e-06	167	1	0	0	1	165	rs10761717(1),rs10995448(1),rs12771984(1),rs10995449(1),rs7082200(1),rs10995450(1),rs10740105(1),rs10761719(1),rs7923014(1),rs7908990(1),rs1533068(1),rs1533069(1),rs871690(1),10:64898494_ACT_A(1),rs10761720(1),rs931972(1),rs35751397(1),rs762439986(1),10:64925699_CTAAAG_C(1),rs779024512(1),rs35447916(1),rs10822146(1),rs10761723(1),rs10465990(1),rs7895472(1),rs7895610(1),rs4379723(1),rs10761725(1),…
8	1	8:25572340_TTCC_T	25572340	1.15e-06	15	0	0	0	0	15	rs2467682(1),rs1425724(1),rs1593403(1),rs4871953(1),rs3930029(1),rs1978544(1),rs7832518(1),rs561062662(1),rs11374567(1),rs5890261(1),rs2059526(1),rs10110396(1),rs4464974(1),rs1425716(1),8:25664631_GA_G(1)
5	1	5:172412247_CA_C	172412247	1.21e-06	1	0	0	0	0	1	rs4274994(1)
1	1	rs1514134	56116513	1.22e-06	16	0	1	2	2	11	rs61776382(1),rs12409162(1),rs6700588(1),rs1392140(1),rs769995(1),rs1039296(1),rs1165472(1),rs10443237(1),rs10443238(1),rs6659204(1),rs9436975(1),rs1514135(1),rs7540786(1),rs9436515(1),rs6660332(1)
12	1	rs6581635	65846231	1.28e-06	106	0	0	0	3	103	rs1992227(1),rs12368809(1),rs10878269(1),rs10878271(1),rs2336713(1),rs2336714(1),rs7315978(1),rs58648873(1),12:65814117_AT_A(1),rs200411925(1),rs11175761(1),rs1389799(1),rs9783497(1),rs2270547(1),rs4762097(1),rs7963025(1),rs10878281(1),12:65848073_TTAAA_T(1),12:65849024_TA_T(1),rs6581636(1),rs10878282(1),rs11175768(1),rs10878283(1),rs11175770(1),rs1811649(1),rs201984455(1),rs6581638(1),rs6581639(…
9	1	rs4741240	1280060	1.3e-06	23	0	0	0	0	23	rs5018125(1),rs5018124(1),rs5018123(1),rs2027249(1),rs7860134(1),rs7022297(1),rs10738292(1),rs1890810(1),rs1538157(1),rs7851882(1),rs4741246(1),rs4740533(1),rs4741247(1),rs4517179(1),rs4628305(1),rs7028014(1),rs2211184(1),rs566177097(1),rs7857697(1),rs10491867(1),rs10491866(1),rs10960872(1),rs7018633(1)
8	1	rs28594933	75573636	1.31e-06	14	0	0	0	0	14	rs58846390(1),rs57742374(1),8:75570624_CT_C(1),rs11985380(1),rs28379641(1),rs147390851(1),rs150393194(1),rs117385219(1),rs184189876(1),rs73339243(1),rs147478638(1),rs117619606(1),rs117218764(1),rs142242845(1)
3	1	rs1421014	169373514	1.31e-06	23	0	0	0	0	23	rs4955666(1),rs10155002(1),rs768031973(1),rs11718956(1),3:169357969_AAT_A(1),rs9835323(1),rs6444870(1),rs11720371(1),rs11720467(1),rs11709683(1),rs16854266(1),rs4955667(1),rs7653098(1),rs11715614(1),rs7625122(1),3:169363087_AT_A(1),rs6780185(1),rs34781085(1),rs1549037(1),rs2421748(1),rs1468933(1),rs1468932(1),rs11928083(1)
3	1	rs7820	13679829	1.48e-06	11	0	0	0	4	7	rs34508980(1),rs2957571(1),rs11441804(1),rs11128652(1),rs9882140(1),rs4684972(1),rs2923157(1),rs6784742(1),rs4346531(1),rs2923158(1),rs13078230(1)
8	1	rs4427181	25840781	1.49e-06	14	0	0	0	0	14	rs11984569(1),rs11995651(1),rs371568583(1),rs4538895(1),rs6420157(1),8:25844192_TA_T(1),rs7000992(1),rs7001120(1),rs7001315(1),rs7005435(1),rs7001438(1),rs7001625(1),rs75986152(1),rs6982017(1)
3	1	rs183853	57936129	1.55e-06	34	0	1	1	5	27	rs7431380(1),rs149224301(1),rs12486605(1),rs12486613(1),rs386661270(1),rs9815266(1),rs6796752(1),rs268767(1),rs7634731(1),rs268775(1),rs268774(1),rs268772(1),rs268771(1),rs166541(1),rs268769(1),rs9826313(1),rs1718465(1),rs1675380(1),rs1675381(1),rs1675382(1),rs1675383(1),rs1612471(1),rs1522388(1),rs1522387(1),rs1718463(1),rs11130602(1),rs12491132(1),rs9879959(1),rs9880363(1),rs9880564(1),rs143622…
2	1	rs188036791	56041432	1.59e-06	3	0	0	0	0	3	rs115525870(1),rs186600110(1),rs114614099(1)
2	1	rs76771294	56276759	1.63e-06	0	0	0	0	0	0	NONE
15	1	rs770282249	64601095	1.76e-06	3	0	0	0	0	3	rs72755089(1),rs555541785(1),15:64815170_TA_T(1)
2	1	rs569012054	55208432	1.76e-06	1	0	0	0	0	1	rs80121116(1)
1	1	rs10643002	218969107	1.78e-06	28	0	1	15	4	8	rs17048406(1),rs28550148(1),rs11486002(1),rs145222412(1),rs200743114(1),rs28410748(1),rs1987596(1),rs973997(1),rs17048445(1),rs28623650(1),rs7415719(1),rs10495101(1),rs6692647(1),rs7552931(1),rs7512685(1),rs7528916(1),rs6541140(1),rs11118172(1),rs6679716(1),rs878394(1),rs2221067(1),rs1416160(1),rs10708578(1),rs10495112(1),rs6704414(1),rs11118176(1),rs11582792(1)
18	1	rs833509	46528787	1.8e-06	24	0	2	1	1	20	rs2337151(1),rs2584764(1),rs9945890(1),rs7229491(1),rs7229520(1),rs357870(1),rs11082721(1),rs7233311(1),rs11661044(1),rs11664585(1),rs11661177(1),rs1530330(1),rs10853573(1),rs11663029(1),rs2337153(1),rs2337154(1),rs57084753(1),rs866245(1),rs698615(1),rs698614(1),rs736839(1),rs114378310(1)
7	1	7:84679388_AACACAC_A	84679388	1.81e-06	5	0	0	0	0	5	rs10246488(1),rs7800191(1),rs34106131(1),rs12707685(1),rs12531511(1)
11	1	rs2467584	32586375	1.82e-06	19	0	0	0	2	17	rs10767945(1),rs61889377(1),rs117064696(1),rs11031849(1),rs10767946(1),11:32555378_AT_A(1),rs10742283(1),rs113436064(1),rs2450411(1),11:32564165_AG_A(1),rs10835946(1),11:32567998_CT_C(1),rs72910928(1),rs2450408(1),rs10767949(1),rs144034903(1),rs2956070(1),rs2419393(1),rs2931279(1)
3	1	rs6414588	57113077	1.95e-06	75	0	0	0	26	49	rs7427326(1),rs6773315(1),rs78748681(1),3:57109541_GA_G(1),rs7428860(1),rs74932439(1),rs74999629(1),rs2035656(1),rs12486855(1),rs146995638(1),rs753194079(1),3:57130643_TA_T(1),rs74494823(1),rs6764188(1),rs6809523(1),rs13086176(1),rs17057718(1),3:57137232_GA_G(1),rs1463657(1),rs1075398(1),rs1077034(1),rs6780995(1),rs76645245(1),rs4681953(1),rs6776722(1),rs78345417(1),rs6445856(1),rs79932559(1),rs3…
5	1	5:5471032_CAT_C	5471032	1.97e-06	2	0	0	0	1	1	rs144203158(1),rs56376155(1)
6	1	rs12212182	143682066	2.12e-06	14	0	0	3	10	1	rs79416517(1),rs111794320(1),rs761863756(1),rs9496556(1),rs9496557(1),rs9496558(1),rs200011519(1),rs9484719(1),rs12189942(1),rs12189943(1),rs62430877(1),rs78033042(1),rs78908498(1),rs126535(1)
4	1	4:174587396_CT_C	174587396	2.19e-06	0	0	0	0	0	0	NONE
9	1	rs181981926	104141758	2.28e-06	1	0	0	0	0	1	rs111957382(1)
2	1	rs147567818	56097067	2.32e-06	3	0	0	0	1	2	rs561497838(1),rs190494470(1),rs188967848(1)
1	1	1:156002304_GA_G	156002304	2.35e-06	121	0	0	1	67	53	rs12746592(1),rs10752611(1),rs7411786(1),1:155519818_CT_C(1),rs11264380(1),rs56747346(1),rs11264381(1),rs10908470(1),rs550407414(1),rs12030596(1),rs1556488(1),rs10908471(1),rs10908472(1),rs11264383(1),1:155550698_CAA_C(1),rs12048286(1),1:155554707_TTTTG_T(1),rs12091730(1),rs11264386(1),rs12043132(1),rs6427278(1),rs11264387(1),rs12093350(1),rs11264393(1),rs34124416(1),1:155634559_AT_A(1),1:1556345…
6	1	rs111411170	7302661	2.43e-06	0	0	0	0	0	0	NONE
2	1	rs10194851	45972195	2.57e-06	23	0	0	0	0	23	rs13004673(1),rs10865205(1),rs1878382(1),rs1878383(1),rs79212279(1),rs1878384(1),rs7424090(1),rs11902230(1),rs11887702(1),rs1914309(1),rs1914310(1),rs1914311(1),rs1914312(1),rs1476333(1),rs141293642(1),rs35324358(1),rs17343654(1),rs11885350(1),rs11896194(1),rs6716268(1),rs6760916(1),rs11125030(1),rs11890554(1)
1	1	rs150542278	53091294	2.88e-06	3	0	0	0	0	3	1:52895229_AAT_A(1),rs6672470(1),rs12407301(1)
5	1	rs254551	134380531	3.04e-06	33	0	0	0	0	33	rs13182891(1),rs4264982(1),rs6860707(1),rs10072362(1),rs10044000(1),rs877812(1),rs2431151(1),rs1635405(1),rs676706(1),rs31201(1),rs40976(1),rs31202(1),rs31204(1),rs31205(1),rs28330(1),rs28264(1),rs500407(1),rs501247(1),5:134354510_CCCAGG_C(1),rs576845(1),rs657223(1),rs658556(1),rs658621(1),rs525962(1),rs31209(1),5:134364406_TCCGCGC_T(1),rs474853(1),rs888685(1),rs3805663(1),5:134368721_CA_C(1),rs7…
1	1	rs11118275	219497096	3.04e-06	8	0	0	1	0	7	rs1938586(1),rs6671444(1),rs6685647(1),1:219486871_CT_C(1),rs10863446(1),rs8179452(1),rs12062204(1),rs75423704(1)
2	1	rs58188324	56207129	3.17e-06	23	2	1	0	5	15	rs79011882(1),rs74996383(1),rs41291175(1),rs113866423(1),rs41291179(1),rs80064256(1),rs113046105(1),rs76856042(1),rs76279789(1),rs115653519(1),rs74340300(1),rs138569725(1),rs17047405(1),rs13397916(1),rs76814767(1),rs78021863(1),rs752815(1),rs79455090(1),rs74778686(1),rs75291829(1)
13	1	13:26677511_TTTC_T	26677511	3.33e-06	26	0	0	0	3	23	rs2147561(1),rs9507644(1),rs7335519(1),rs7336928(1),rs9553730(1),13:26677500_GTTT_G(1),rs9553733(1),rs9553734(1),rs9553735(1),rs9553736(1),rs4769460(1),rs4769462(1),rs7326643(1),rs9551244(1),rs9553737(1),rs7321444(1),rs7339285(1),rs7317002(1),rs9553740(1),rs9553741(1),rs9512103(1),rs11393671(1),rs567571(1),rs776369536(1),13:26744632_TG_T(1),rs7985823(1)
6	1	rs3819717	32804299	3.45e-06	5	0	0	0	3	2	rs3819716(1),rs241427(1),rs1871665(1),rs1871664(1),rs241425(1)
2	1	rs4332926	88860264	3.46e-06	11	0	0	0	5	6	rs4972221(1),rs6739095(1),rs13045(1),rs1913671(1),rs6731022(1),rs2090217(1),rs62157805(1),rs335124(1),rs335120(1),rs335121(1),rs184585(1)
1	1	rs6658835	218520995	3.57e-06	7	0	0	0	0	7	rs112369231(1),rs113711540(1),rs1418555(1),rs1417488(1),rs11581605(1),rs17047703(1),rs4846476(1)
2	1	rs6757907	55282926	3.66e-06	26	0	0	0	1	25	rs6705519(1),rs3198123(1),rs10173203(1),rs141554598(1),rs4671235(1),rs13387836(1),rs6760379(1),rs7601895(1),rs1009555(1),rs13409560(1),rs7574696(1),rs4588228(1),rs7578257(1),rs6744220(1),rs10175851(1),rs67296270(1),rs13397192(1),rs12713288(1),rs6731596(1),rs6745066(1),rs7585618(1),rs4233958(1),rs6725139(1),rs7575639(1),rs10194457(1),rs4672022(1)
2	1	rs143849115	56085907	3.75e-06	0	0	0	0	0	0	NONE
16	1	16:64382480_GT_G	64382480	3.76e-06	3	0	0	0	0	3	rs79989194(1),rs117403966(1),rs72782989(1)
7	1	rs138136787	83815073	3.78e-06	70	0	0	0	0	70	rs35947091(1),rs7811968(1),rs10229639(1),rs34586908(1),rs28464975(1),rs13224698(1),rs116802303(1),rs71558711(1),rs71558712(1),rs34054916(1),7:83810704_TATC_T(1),rs71558713(1),rs34183115(1),rs35735535(1),rs34406409(1),rs35241002(1),rs34753507(1),rs36075153(1),rs34843693(1),rs35157722(1),rs35192141(1),rs36005262(1),rs34446199(1),rs35473465(1),rs35815557(1),7:83814702_CTGGGTG_C(1),rs71558715(1),7:83…
15	1	15:84402474_CTT_C	84402474	3.82e-06	1	0	0	0	0	1	rs79007383(1)
7	1	rs57669655	116049992	3.91e-06	17	0	0	0	5	12	rs11398482(1),rs7788470(1),rs7788491(1),rs7805270(1),rs62468956(1),rs9770220(1),rs10228178(1),rs2402080(1),rs13223362(1),rs12668473(1),rs28587043(1),rs1052990(1),rs17588172(1),rs17516287(1),rs6466580(1),rs2109514(1),rs55883210(1)
7	1	rs6975355	73405455	3.97e-06	5	0	0	0	0	5	rs13231684(1),rs13244607(1),rs13247385(1),rs13247415(1),rs13247503(1)
3	1	rs35861974	56669517	3.99e-06	38	0	0	0	2	36	rs60513864(1),rs7629559(1),rs2004199(1),rs7612599(1),rs2317133(1),3:56654002_GTTTGT_G(1),rs2291501(1),rs1045926(1),rs10865999(1),rs9823108(1),rs2291499(1),rs2317245(1),rs12490749(1),rs2029464(1),3:56661909_AAAT_A(1),rs11714608(1),rs11921326(1),rs57800049(1),rs10662343(1),rs11714897(1),rs11130536(1),rs10212341(1),rs6445805(1),rs6445806(1),rs6802051(1),rs6804262(1),rs34796900(1),rs9845096(1),rs1171…
13	1	rs73163449	30765853	4.11e-06	0	0	0	0	0	0	NONE
19	1	19:13019090_CT_C	13019090	4.43e-06	0	0	0	0	0	0	NONE
2	1	rs966003	54884870	4.52e-06	57	0	0	0	21	36	rs4567979(1),rs12476489(1),rs4671959(1),rs71408769(1),rs4671962(1),rs10170646(1),rs60294349(1),rs6545433(1),2:54819507_CT_C(1),rs6739099(1),rs4283459(1),rs5831315(1),rs4557016(1),rs67457439(1),rs12473338(1),rs12475598(1),rs12467653(1),rs72618663(1),rs3796012(1),rs12615589(1),rs10164713(1),rs4671964(1),rs4671965(1),2:54882091_ACCATCAGTTTCTTTCAAGG_A(1),rs12475342(1),rs17416284(1),rs6705756(1),rs297…
2	1	rs2460257	105796581	4.53e-06	0	0	0	0	0	0	NONE
2	1	rs745702517	33143668	4.59e-06	3	0	0	0	0	3	rs62135674(1),rs116049840(1),rs62135679(1)
15	1	rs35874463	67457698	4.66e-06	0	0	0	0	0	0	NONE
1	1	rs2365498	62312654	4.76e-06	1	0	0	0	0	1	rs12138991(1)
2	1	rs139257983	56038405	4.84e-06	8	0	0	0	0	8	rs4672050(1),rs76416108(1),2:55865438_GA_G(1),rs782628(1),rs12617829(1),rs706550(1),rs782645(1),rs202153703(1)
6	1	rs114699053	33172306	4.86e-06	27	0	0	0	2	25	rs28986424(1),rs6934289(1),rs14362(1),rs2179918(1),rs3117245(1),rs34159555(1),rs35701899(1),rs11751659(1),rs12528890(1),rs41288893(1),rs17214936(1),6:33107148_CTG_C(1),rs115798482(1),rs9469374(1),rs4504511(1),rs62407809(1),rs2254287(1),rs1799908(1),rs115879584(1),rs12526336(1),rs114894582(1),rs5030979(1),rs114652844(1),rs1567464(1),rs17221583(1),rs116046217(1),rs1977090(1)
8	1	rs2953804	8919302	5.3e-06	41	1	0	0	4	36	rs7839585(1),rs79611589(1),rs756450838(1),rs2953810(1),rs28520356(1),rs12548747(1),rs12546498(1),rs2921372(1),rs2921371(1),8:8922018_CT_C(1),rs2979252(1),rs62493174(1),rs1900102(1),rs895254(1),rs7822500(1),rs13439673(1),rs7839441(1),rs7840818(1),rs12334460(1),rs12334631(1),rs10109832(1),rs1445493(1),rs7812610(1),rs6999101(1),rs6601291(1),rs6987152(1),rs7008494(1),rs10111820(1),rs10094531(1),rs240…
11	1	rs35166569	32346397	5.44e-06	4	0	0	0	3	1	rs72638187(1),rs118072532(1),rs17673168(1),rs117556628(1)
11	1	rs379781	2918639	5.6e-06	0	0	0	0	0	0	NONE
3	1	rs715468	75963778	5.85e-06	76	0	0	1	20	55	rs7375165(1),rs7649464(1),rs11717095(1),rs35471945(1),rs13085656(1),rs13068599(1),rs4974315(1),rs62267761(1),3:75873860_GA_G(1),rs4974347(1),rs4974349(1),rs7429656(1),rs7429690(1),rs7429750(1),rs7429751(1),rs7431489(1),rs533977229(1),rs147179909(1),rs141611732(1),rs12491829(1),rs12489555(1),rs6549814(1),rs35653926(1),rs62267792(1),rs62267793(1),rs62267794(1),rs11714303(1),rs34058979(1),rs11718425…
6	1	rs3094728	29671618	5.88e-06	0	0	0	0	0	0	NONE
14	1	rs12888367	73377351	6.02e-06	30	0	0	0	0	30	14:73342476_TGGAA_T(1),rs11626844(1),rs72732446(1),rs8008256(1),rs148834318(1),rs113764386(1),rs61988506(1),rs71426964(1),rs3814862(1),rs3814861(1),rs12879174(1),rs11625760(1),rs12587622(1),rs12890147(1),rs2215900(1),rs17781691(1),rs17781697(1),rs12372900(1),rs12893691(1),rs2052219(1),rs12894236(1),rs12587191(1),rs12589483(1),rs12890611(1),rs12891076(1),rs2333009(1),rs74506941(1),rs2333010(1),rs6…
19	1	rs55931982	52421591	6.04e-06	18	0	0	0	0	18	rs75342094(1),19:52420301_CT_C(1),rs7258377(1),rs7258474(1),rs11672744(1),rs7259896(1),rs7246051(1),rs11084126(1),rs11881362(1),rs779391866(1),rs6509604(1),rs2278416(1),rs12461777(1),rs7253957(1),rs10696248(1),rs73934705(1),rs11668463(1),rs567110870(1)
1	1	rs113702200	9368514	6.3e-06	0	0	0	0	0	0	NONE
15	1	rs10628630	74812953	6.36e-06	17	0	0	1	0	16	rs558870597(1),rs80074612(1),rs79106784(1),rs80016709(1),rs75124664(1),15:74807878_GT_G(1),15:74817022_CA_C(1),rs145294350(1),rs11853859(1),rs3803461(1),rs56298217(1),rs77763354(1),rs7497749(1),rs150352914(1),15:75005737_TTA_T(1),rs200391170(1),rs76354137(1)
3	1	rs28465304	46660410	6.4e-06	4	0	0	0	2	2	3:46661988_CAA_C(1),3:46662121_TG_T(1),rs4683264(1),rs4683267(1)
2	1	rs10181075	43142999	6.43e-06	1	0	0	0	0	1	rs4404328(1)
8	1	rs12825	11616547	6.52e-06	1	0	0	0	0	1	rs12458(1)
12	1	rs215225	590545	6.63e-06	23	1	0	7	9	6	rs10849032(1),rs10735031(1),12:574682_GT_G(1),rs34716573(1),rs34388397(1),rs4980824(1),rs7301029(1),rs7133891(1),rs7295693(1),rs11612228(1),rs4980826(1),rs11063111(1),rs12811171(1),rs34220697(1),rs7958322(1),rs7311655(1),rs35451048(1),rs6489548(1),rs745680717(1),rs215223(1),rs215224(1),rs215226(1)
2	1	rs76219300	55668484	6.64e-06	1	0	0	0	1	0	rs781256417(1)
3	1	rs116627751	71999251	6.65e-06	0	0	0	0	0	0	NONE
2	1	rs78860332	25009869	7.08e-06	41	0	0	0	15	26	rs76066823(1),2:24700766_CA_C(1),rs138328303(1),2:24716470_GA_G(1),rs59306790(1),rs77901558(1),rs142707826(1),rs77012907(1),rs76137453(1),rs113339929(1),2:24810285_TA_T(1),rs55996620(1),rs55945424(1),rs546344786(1),rs12105106(1),rs56297514(1),rs4640343(1),rs529530187(1),rs550950858(1),rs56397001(1),rs114518415(1),rs114495854(1),2:25010869_CT_C(1),rs78961514(1),rs117841598(1),rs80122249(1),rs55914…
6	1	rs9455899	169589577	7.17e-06	93	19	2	1	19	52	rs1123753(1),rs4708599(1),rs11756467(1),rs60844183(1),rs9364201(1),rs9455892(1),rs3763266(1),rs981010(1),rs9689800(1),rs9689304(1),rs10945386(1),rs4708414(1),rs1888835(1),rs11751421(1),rs117854773(1),rs77254501(1),6:169575175_GC_G(1),rs13204417(1),rs1475135(1),rs1358978(1),rs1475136(1),rs1475137(1),rs6455467(1),rs1475138(1),rs1475139(1),rs7752098(1),rs9455545(1),rs758537968(1),rs2104217(1),rs7850…
3	1	rs771851826	52752488	7.21e-06	202	0	0	0	3	199	rs2251219(1),rs1961959(1),rs1961958(1),rs6778844(1),rs33964154(1),rs2289249(1),rs6798246(1),3:52600064_TCAAAA_T(1),rs7623199(1),rs11130307(1),rs12632381(1),rs4687547(1),rs6762457(1),rs774187063(1),rs6805539(1),rs17264436(1),rs34954168(1),rs34115864(1),rs35107891(1),rs11718509(1),rs4687630(1),rs13078422(1),rs12487445(1),rs4336110(1),rs11708075(1),rs68021750(1),rs62253700(1),rs13085331(1),rs1249806…
8	1	8:25545232_CT_C	25545232	7.25e-06	0	0	0	0	0	0	NONE
14	1	rs372035829	76257448	7.73e-06	0	0	0	0	0	0	NONE
17	1	rs9910554	54313855	8.03e-06	0	0	0	0	0	0	NONE
16	1	rs62053102	71654365	8.4e-06	1	0	0	0	0	1	rs62053158(1)
8	1	rs901174	25833753	8.45e-06	2	0	0	0	2	0	8:25835803_CCG_C(1),rs7012877(1)
5	1	rs34134306	5319489	8.55e-06	0	0	0	0	0	0	NONE
3	1	rs6804374	169343223	8.65e-06	4	0	0	0	0	4	rs1016444(1),rs9861426(1),3:169250966_TC_T(1),rs6791548(1)
10	1	rs113389933	32644687	8.67e-06	0	0	0	0	0	0	NONE
2	1	rs219147	33212979	9.05e-06	4	0	0	0	0	4	rs178142(1),rs219036(1),2:33231155_AT_A(1),rs4952335(1)
19	1	rs779884694	4960583	9.33e-06	0	0	0	0	0	0	NONE
20	1	rs6038554	6590899	9.44e-06	8	0	0	0	0	8	rs1321453(1),20:6586796_CTCTTTCTT_C(1),rs6107848(1),rs6140041(1),rs6054390(1),rs6038557(1),rs6054392(1),rs4813800(1)
6	1	rs34597928	31835601	9.45e-06	4	0	0	3	1	0	rs611902(1),rs13194087(1),rs10947223(1),rs9279450(1)

## Sheet: diaphragmatic
CHR	F	SNP	BP	P	TOTAL	NSIG	S05	S01	S001	S0001	SP2
11	1	rs5030123	32458278	6.29e-19	594	24	36	38	27	469	rs11031685(1),rs7130067(1),rs2900665(1),rs10835877(1),rs11031688(1),rs2224037(1),rs3920533(1),rs727478(1),rs11031690(1),rs2057177(1),rs2057176(1),rs2057175(1),rs764669(1),rs6484565(1),rs6484566(1),rs7931182(1),rs4391791(1),rs2900666(1),rs2207551(1),rs2224036(1),rs7113474(1),rs11031691(1),rs2180103(1),rs2418591(1),rs4603277(1),rs6484567(1),rs1474845(1),rs2180102(1),rs11823078(1),rs2224035(1),rs222…
2	1	rs75439645	56048944	1.36e-13	248	21	95	15	4	113	rs114927290(1),rs150615074(1),rs79120435(1),rs150868521(1),rs139525660(1),rs111537847(1),rs75132444(1),rs151235356(1),rs112516878(1),rs2198576(1),rs186034766(1),rs111376502(1),rs78688188(1),rs142519496(1),rs113189309(1),rs116836421(1),rs78687595(1),rs17792467(1),rs17736028(1),rs17792539(1),rs78064605(1),rs111950731(1),rs111381043(1),rs76168176(1),rs76724244(1),rs80089164(1),rs111425125(1),rs75453…
5	1	rs42202	4977446	4.33e-12	1	0	0	0	0	1	rs40646(1)
19	1	rs2891698	18787981	1.65e-11	125	0	0	0	0	125	rs3803916(1),rs12610537(1),rs76092567(1),rs3170474(1),rs6417264(1),rs7252198(1),rs7256319(1),rs7250623(1),19:18708011_GATAT_G(1),rs7248037(1),rs2238650(1),rs4808824(1),rs4808138(1),rs3761032(1),rs7250192(1),rs11086119(1),rs7259557(1),rs57263982(1),rs709679(1),rs1043192(1),rs7359896(1),rs78484848(1),rs4808835(1),rs113265722(1),rs12459017(1),rs10415560(1),rs6510993(1),rs12975406(1),19:18742922_AT_A…
3	1	rs2687195	70905581	1.1e-10	112	0	0	0	0	112	rs62255645(1),rs7635815(1),rs6549362(1),rs6801977(1),rs11128198(1),rs6776440(1),rs17007912(1),rs11927771(1),rs934588(1),rs934589(1),rs2196356(1),rs17745575(1),rs34440469(1),rs1522551(1),rs1522552(1),rs2699491(1),rs2597301(1),rs2077610(1),3:70911809_TA_T(1),rs11926363(1),rs1522554(1),rs13060374(1),rs35270590(1),rs35109540(1),rs34341381(1),rs2597302(1),rs4676893(1),rs1018340(1),rs1403202(1),rs12054…
6	1	rs2523598	31326175	2.2e-09	1363	3	67	165	338	790	6:30826945_GA_G(1),rs2844657(1),rs3132577(1),rs9257005(1),rs9262261(1),rs9262262(1),rs9262263(1),rs2844656(1),rs2535341(1),rs2535340(1),rs2517572(1),rs1264326(1),rs1264325(1),rs1264324(1),rs1264322(1),rs1264321(1),rs1264319(1),rs1264318(1),rs886422(1),rs1049633(1),6:30871259_CTTTTTTTTTTTT_C(1),rs1264313(1),rs1264312(1),rs1264310(1),rs886420(1),rs1264308(1),rs1264304(1),rs4678(1),rs3094088(1),rs30…
6	1	rs4713071	27187919	2.27e-09	615	0	0	19	331	265	rs2498395(1),rs2260201(1),rs147951948(1),rs2451729(1),rs76091509(1),rs34073492(1),rs35144506(1),rs13211434(1),rs566171073(1),rs528657806(1),rs9393754(1),rs13220570(1),6:26754358_TG_T(1),rs13213200(1),rs10671185(1),6:26758634_ATGC_A(1),rs374295773(1),6:26759903_GTC_G(1),6:26761282_ATG_A(1),rs34244947(1),rs13216484(1),rs371152854(1),rs374593247(1),6:26798895_GTTTGTGTGT_G(1),rs12207992(1),6:26799271…
20	1	rs35724563	33995254	2.71e-09	355	0	7	3	71	274	rs6058209(1),rs2425023(1),rs2425024(1),rs2425026(1),rs13037879(1),rs6060355(1),rs8115394(1),rs878639(1),rs3795159(1),rs2425055(1),rs1406948(1),rs10626059(1),rs1406949(1),rs6060369(1),rs6088791(1),rs2425056(1),rs6060370(1),rs6088792(1),rs2425057(1),rs17323916(1),rs2425059(1),rs6060371(1),rs6060372(1),rs6060373(1),rs2425061(1),rs6060378(1),rs2425062(1),rs981819(1),rs981818(1),rs2425063(1),rs2425064…
6	1	rs45527431	26599509	9.17e-09	523	0	1	4	11	507	rs13200888(1),rs2237228(1),rs35484309(1),rs9393686(1),rs72834677(1),rs66790453(1),rs779961821(1),rs13206501(1),rs68149500(1),rs16891315(1),rs35825164(1),rs13206443(1),rs13197334(1),rs13200797(1),rs16891334(1),rs198811(1),rs35902160(1),rs36109883(1),rs198806(1),rs3857546(1),rs7749823(1),rs1417998(1),rs34661691(1),rs17598658(1),rs13204572(1),rs34961555(1),rs149896934(1),rs55706012(1),rs10484439(1),…
5	1	rs9800013	542023	9.69e-09	229	0	1	3	0	225	rs76165197(1),rs79060451(1),rs2278251(1),rs10474783(1),rs72702714(1),rs72702715(1),rs60072495(1),rs72702716(1),5:495209_TG_T(1),rs55996436(1),rs55946251(1),rs17563161(1),rs113171364(1),rs111300545(1),rs115289191(1),rs12521198(1),rs12521236(1),rs72702725(1),5:500594_GGGGGCCGGTGTGGACAC_G(1),rs112653808(1),rs72702732(1),rs148871522(1),rs143518032(1),5:507762_CCA_C(1),rs55773830(1),rs147826983(1),rs1…
6	1	6:28562247_TG_T	28562247	1.36e-08	861	176	58	94	167	366	rs34152964(1),rs35015589(1),rs9393890(1),rs9380052(1),rs9366715(1),rs34166054(1),rs476167(1),rs34466819(1),rs203892(1),rs9380054(1),rs2116981(1),rs9368552(1),rs113211083(1),rs13437444(1),rs188105(1),6:28072057_TA_T(1),rs2281588(1),6:28072877_CCGACCTGGT_C(1),rs34662244(1),rs150614878(1),6:28074526_TATTG_T(1),rs35952432(1),rs35576511(1),rs34131763(1),rs112615652(1),rs35193936(1),rs203884(1),rs17711…
7	1	rs4728341	134605106	1.45e-08	96	6	3	12	12	63	rs3778849(1),rs10954473(1),rs6963999(1),rs7794696(1),7:134504634_AAAAC_A(1),rs7800283(1),7:134506030_GT_G(1),rs12673400(1),rs140246545(1),rs150166615(1),rs139168322(1),rs12671231(1),7:134506373_AC_A(1),rs58745994(1),rs192215761(1),rs184647751(1),rs183643484(1),rs56408508(1),rs12671240(1),rs7792807(1),rs1452913(1),rs1452912(1),rs6971273(1),rs974402(1),rs974401(1),rs2075464(1),rs13233583(1),rs12668…
6	1	rs45509595	27840926	2.07e-08	545	15	15	87	132	296	rs75855291(1),rs4516940(1),rs766348210(1),rs2076305(1),rs2064219(1),rs6938943(1),rs12525255(1),rs10946915(1),rs4711150(1),rs6908553(1),rs4713096(1),rs4713097(1),rs4711151(1),rs12525266(1),rs10946917(1),rs10946918(1),rs6929812(1),6:27387306_CAGATAGAT_C(1),rs34996404(1),rs2064220(1),rs2064221(1),rs6456782(1),rs7753569(1),rs7771598(1),rs7754086(1),rs62401131(1),rs535250458(1),rs551668502(1),rs645678…
9	1	rs4075733	96624645	4.04e-08	35	0	0	0	0	35	rs751233085(1),rs10733749(1),rs3996260(1),rs10739958(1),rs4744283(1),rs11999651(1),rs12003628(1),rs12003661(1),rs12001030(1),rs4354374(1),rs13302628(1),rs13283075(1),rs11789922(1),rs57882762(1),rs4743934(1),rs7037960(1),rs10123836(1),rs4744287(1),rs10761282(1),rs3957506(1),rs7869328(1),rs3996254(1),rs10821229(1),rs4744291(1),rs6479515(1),rs4344139(1),9:96605924_CGAGAGAGA_C(1),rs7870672(1),rs10761…
6	1	rs3130715	29109197	4.16e-08	343	215	23	18	3	84	6:29068690_ATTCT_A(1),rs3129178(1),rs3129112(1),rs3130773(1),rs3130777(1),6:29108773_TA_T(1),rs3129120(1),rs3130725(1),rs3129141(1),rs4947263(1),rs9257566(1),rs9257574(1),rs149404333(1),6:29147009_TG_T(1),rs3116815(1),rs3130746(1),rs3129170(1),rs3129171(1),rs3129172(1),rs3129173(1),rs3130750(1),rs3116829(1),rs3116830(1),rs9257611(1),rs3116836(1),rs3130828(1),rs3130831(1),rs3130808(1),rs3117342(1)…
5	1	rs1560042	5383115	4.52e-08	16	0	0	0	0	16	rs35336935(1),rs34114611(1),rs13166788(1),rs11134111(1),rs16875333(1),rs34713805(1),rs35308383(1),rs17784335(1),rs7715383(1),rs13181461(1),rs12655520(1),rs55829431(1),rs17785206(1),rs2913330(1),rs12653122(1),rs55639718(1)
6	1	rs139537655	25789199	4.65e-08	297	8	18	27	24	220	rs2744301(1),rs940404(1),rs2744239(1),rs116418977(1),rs62392365(1),rs215011(1),rs927985(1),rs927984(1),rs11421226(1),rs1543603(1),rs4712936(1),rs7752195(1),rs913455(1),rs4632883(1),rs2039069(1),rs7774567(1),rs2328887(1),6:25431491_AGT_A(1),rs9295661(1),rs68183655(1),rs301400(1),rs301399(1),rs2769703(1),rs396050(1),rs34991172(1),rs35789010(1),rs13212936(1),rs6903257(1),rs2010291(1),rs932319(1),rs1…
5	1	rs183661	4978709	4.74e-08	81	0	0	0	0	81	rs2561729(1),rs2561728(1),rs1593961(1),rs1597762(1),rs1597761(1),rs2600619(1),rs569991678(1),rs2162880(1),rs1366430(1),rs2561725(1),rs2561724(1),rs34244594(1),rs2115289(1),rs1947339(1),rs1376855(1),rs1452027(1),rs1452026(1),rs2561723(1),rs1452024(1),rs2290323(1),rs2561722(1),rs1901498(1),rs1035914(1),rs935858(1),rs935857(1),rs2561721(1),rs9313095(1),rs10038746(1),rs10038747(1),rs2561720(1),rs2561…
8	1	rs4489291	10576626	5.91e-08	81	0	0	0	0	81	rs13271462(1),rs7018436(1),rs12679869(1),8:10575951_AT_A(1),rs7834573(1),rs4302808(1),rs4130764(1),rs4493874(1),rs7009586(1),rs138414073(1),rs71203349(1),rs71509167(1),rs4841431(1),rs13277080(1),rs11993807(1),rs12544976(1),rs12547475(1),rs12547478(1),rs4503064(1),rs13278953(1),8:10580880_CAA_C(1),rs11250064(1),rs10100209(1),rs10100333(1),rs7005905(1),rs7836366(1),rs6991641(1),8:10591995_GCGGCTACA…
6	1	rs13207371	26591074	1.22e-07	100	0	0	0	5	95	rs61567226(1),rs2073526(1),rs4712984(1),rs1614887(1),6:26399737_AT_A(1),rs10661702(1),rs568254976(1),rs4713003(1),rs10946836(1),6:26536381_CA_C(1),rs561855567(1),rs544211667(1),rs150398757(1),rs565344678(1),rs9467805(1),6:26584162_CTGGGG_C(1),rs9461273(1),6:26589762_TA_T(1),rs9461275(1),rs6925087(1),rs4368798(1),rs13213953(1),rs781964897(1),rs9461276(1),rs7767847(1),rs3800303(1),rs62394558(1),rs9…
5	1	rs1624823	122475438	1.66e-07	34	0	0	0	2	32	rs337125(1),rs337128(1),rs335183(1),rs392956(1),5:122466852_ATGG_A(1),rs781622737(1),rs416015(1),rs752647028(1),rs397955(1),rs1422279(1),rs413766(1),rs413186(1),rs375185(1),rs1644318(1),rs387435(1),rs1624822(1),5:122481429_AAT_A(1),rs6886162(1),rs6886162(1),rs335140(1),rs335210(1),rs370420(1),rs369625(1),rs11370274(1),rs503007(1),rs7706586(1),rs184038146(1),rs62377053(1),rs62377054(1),rs612237(1)…
6	1	rs2263298	30820373	2.8e-07	685	228	49	182	29	197	rs3132649(1),rs3094061(1),rs3130374(1),rs3094627(1),rs3130375(1),6:30322931_GT_G(1),rs3130376(1),rs3094060(1),rs3130377(1),rs9280949(1),rs780664079(1),6:30326727_TA_T(1),rs3094625(1),rs3094624(1),rs3094059(1),rs3094058(1),rs3130350(1),rs3094622(1),rs3130351(1),rs3130352(1),rs3094621(1),rs9280951(1),rs3094620(1),rs3094057(1),rs3094056(1),rs3132648(1),rs3132647(1),rs3130353(1),rs1012411(1),rs312980…
12	1	rs1688569	89769140	2.94e-07	34	0	0	0	0	34	rs704066(1),rs797091(1),rs704068(1),rs704070(1),rs772115257(1),rs704072(1),12:89740773_GTA_G(1),rs796051(1),rs796049(1),rs704073(1),rs10744(1),rs704074(1),rs769701(1),rs769700(1),rs704076(1),rs704078(1),rs770087(1),rs808820(1),rs770086(1),rs704080(1),rs1688571(1),rs1689412(1),rs1689411(1),rs34720448(1),rs1689410(1),rs1472212(1),rs1650343(1),rs1650342(1),rs1689408(1),rs1689406(1),12:89755643_AT_A(…
3	1	rs1458062	56016020	4.79e-07	470	202	92	144	28	4	rs9311589(1),rs9842218(1),rs13080171(1),rs34120832(1),rs13098328(1),rs34957827(1),3:55948047_AT_A(1),rs115057217(1),rs13069873(1),rs11715747(1),rs11719944(1),rs58092526(1),rs17288603(1),rs11916416(1),rs1379711(1),rs13076081(1),rs11130488(1),rs4974151(1),rs11923626(1),rs4974153(1),rs11707255(1),rs58120479(1),rs12635043(1),rs73086151(1),rs73086153(1),rs73086154(1),rs11130489(1),rs34851422(1),rs3727…
5	1	rs186989555	5015072	5.09e-07	1	0	0	0	0	1	rs189338484(1)
2	1	rs3072	20878406	5.8e-07	5	0	0	0	0	5	rs9306894(1),rs9306895(1),rs7255(1),rs10193919(1),rs2289081(1)
1	1	rs2799098	218521609	8.02e-07	4	0	0	1	0	3	rs3121580(1),1:218518422_GTCCT_G(1),rs2799097(1),rs2796825(1)
3	1	rs2081630	26040662	8.22e-07	7	0	0	0	0	7	rs1365517(1),rs2052762(1),rs1346242(1),rs113714007(1),rs7429192(1),rs4630903(1),rs6551026(1)
2	1	rs4672063	55939713	1.19e-06	35	3	22	4	4	2	2:55878908_TA_T(1),rs7557134(1),rs756574727(1),rs369028718(1),rs150801560(1),rs17369212(1),rs11693187(1),rs4671259(1),rs4672071(1),rs7571160(1)
6	1	rs11242779	2507901	1.27e-06	60	0	0	0	7	53	rs11421533(1),rs12203777(1),rs756480758(1),rs4959672(1),rs4959674(1),rs10793837(1),rs6923507(1),rs1610416(1),rs1010762(1),rs11393478(1),rs7751264(1),rs4959186(1),rs6920875(1),rs10458143(1),rs10458144(1),rs2325963(1),rs9501849(1),rs9501850(1),rs9328100(1),rs12210993(1),rs1891199(1),rs12208100(1),rs9503199(1),rs13200224(1),rs2185659(1),rs7776061(1),rs4053429(1),rs3053386(1),rs7747066(1),6:2491607_T…
6	1	rs7742854	98528143	1.34e-06	83	0	0	0	3	80	rs1933720(1),6:98316558_TC_T(1),rs9482120(1),rs11154009(1),rs11154010(1),rs35121390(1),rs9320798(1),rs4548017(1),rs4644071(1),rs4464802(1),rs6569187(1),rs4839716(1),rs6905544(1),rs9387952(1),rs9387955(1),rs6938973(1),6:98421855_AT_A(1),rs4587178(1),rs9387963(1),rs9320823(1),rs59732267(1),rs10872224(1),rs5878501(1),6:98449775_TATA_T(1),rs9401452(1),rs149459357(1),rs9375068(1),rs9490350(1),rs940145…
11	1	rs10892548	120074851	1.52e-06	8	0	0	0	0	8	rs10790365(1),rs10466596(1),rs7128000(1),rs7128133(1),rs7127949(1),rs7128378(1),rs7128147(1),rs142919930(1)
2	1	rs2861684	67837380	1.56e-06	59	0	0	0	0	59	rs4671806(1),rs4381768(1),rs2861639(1),rs11126134(1),rs4233939(1),rs11126138(1),rs2861640(1),rs2902007(1),rs2861644(1),rs2861645(1),rs2902008(1),rs2861648(1),rs2861649(1),2:67813096_ACTAT_A(1),rs7598280(1),rs4349334(1),rs7425711(1),rs4671811(1),rs6546317(1),rs2861681(1),rs2902023(1),rs4671812(1),rs2902024(1),rs2861686(1),rs2861687(1),rs2861689(1),rs11900280(1),rs4671813(1),rs4671192(1),rs2902025(…
7	1	rs60731259	73439465	1.62e-06	41	1	1	0	0	39	rs2108251(1),rs112609918(1),rs112555030(1),rs77689666(1),rs78099983(1),rs6979293(1),rs6979609(1),rs61175210(1),rs77853347(1),rs11763821(1),rs17145990(1),rs61346158(1),rs3757580(1),rs3757582(1),rs3757584(1),7:73440916_CTTTGACCAATGCCTGCA_C(1),rs55675441(1),rs56044859(1),rs7784595(1),rs3823878(1),rs5884929(1),rs2356532(1),rs58411014(1),rs60883031(1),rs873647(1),rs870424(1),rs200488952(1),rs56017804(…
11	1	rs7114588	32505979	1.64e-06	4	0	0	2	0	2	rs72908934(1),rs77412778(1),rs62638911(1),rs62646312(1)
15	1	15:52001830_TA_T	52001830	1.65e-06	13	0	0	2	8	3	rs34212997(1),rs1869930(1),rs2607111(1),rs2607113(1),rs2606140(1),rs772711570(1),rs2622774(1),rs2607118(1),rs2607120(1),rs76564255(1),rs2622775(1),rs2622776(1),rs2168474(1)
12	1	rs776164069	19305944	1.7e-06	1	0	0	0	0	1	rs796131459(1)
11	1	rs534878164	32366429	1.77e-06	4	0	0	0	0	4	rs140113423(1),11:32366422_AAGC_A(1),rs565892692(1),rs555191181(1)
6	1	rs116280550	7844806	2.08e-06	1	0	0	0	0	1	rs185723060(1)
19	1	rs146415212	18711325	2.15e-06	3	0	0	0	0	3	rs148358350(1),rs79286782(1),rs76975981(1)
16	1	rs8044871	6084318	2.57e-06	0	0	0	0	0	0	NONE
6	1	rs11967891	32500957	2.65e-06	1606	567	196	444	361	38	rs431204(1),rs1058152(1),rs433061(1),rs367364(1),rs369580(1),rs394439(1),rs369637(1),rs1150758(1),rs1150757(1),rs1265889(1),rs1150756(1),rs1150755(1),rs1150754(1),rs1150753(1),rs1150752(1),6:32067503_GA_G(1),rs1269852(1),rs3130288(1),rs3132941(1),rs169504(1),rs2071278(1),rs3134942(1),rs71536115(1),rs3131296(1),rs3132956(1),rs8192589(1),rs3134796(1),rs3096690(1),rs3130297(1),rs9267920(1),rs1424840…
5	1	rs779471608	122150446	2.66e-06	27	0	0	0	0	27	rs115870416(1),rs78705276(1),rs7707685(1),rs115635452(1),rs17441837(1),rs7735791(1),rs115296894(1),5:122101161_AT_A(1),rs115182768(1),rs115789680(1),5:122208192_GA_G(1),rs114013103(1),rs116483534(1),rs139342589(1),rs184140337(1),rs140917580(1),rs115406125(1),rs114623494(1),rs114937387(1),rs114312337(1),rs6886012(1),rs45619632(1),rs4602620(1),rs78751663(1),rs115266349(1),rs144243053(1),rs114027358…
5	1	rs16903984	38473195	2.85e-06	35	0	0	0	0	35	5:38471687_GA_G(1),rs12519923(1),rs10491509(1),rs13190603(1),rs1046224(1),rs3822425(1),rs34579169(1),rs34130318(1),rs13156520(1),rs2256595(1),rs12054659(1),rs2367401(1),rs2162885(1),rs3729741(1),rs12517020(1),rs12187493(1),rs201985430(1),rs71588464(1),rs16903989(1),rs71604899(1),rs1037033(1),rs12516771(1),rs13156794(1),rs12054719(1),rs66475775(1),rs10941396(1),rs12055341(1),rs1822815(1),rs3797165…
8	1	rs13272624	8502242	2.89e-06	4	0	0	0	1	3	rs17682402(1),rs6601720(1),rs7013881(1),rs7001925(1)
8	1	rs7018334	10612075	2.98e-06	24	0	0	0	0	24	rs4841436(1),rs6601513(1),rs4841437(1),rs2116094(1),rs6982210(1),rs3905581(1),rs2898252(1),rs4841438(1),rs11250067(1),rs1073913(1),rs4840513(1),rs2116093(1),rs718741(1),rs1968400(1),rs6984744(1),rs2898251(1),rs891556(1),rs2409669(1),rs2277130(1),8:10680805_CA_C(1),rs13259648(1),rs10093774(1),rs6989160(1),rs1991651(1)
9	1	rs45550039	117124045	3.22e-06	1	0	0	0	0	1	rs76210972(1)
6	1	rs10945129	69305368	3.52e-06	27	0	0	0	0	27	rs372149724(1),rs9342723(1),rs12529091(1),rs532995075(1),rs12201255(1),rs72895298(1),rs12191066(1),rs2802708(1),rs2585620(1),rs2585619(1),rs57076765(1),rs2802705(1),rs2802704(1),rs2802702(1),6:69342452_CATACAT_C(1),rs2256337(1),rs12198214(1),rs7754547(1),rs7743914(1),rs4554295(1),rs10945133(1),rs10945134(1),rs10945135(1),rs2802690(1),rs12201914(1),rs12211047(1),rs17198341(1)
9	1	9:96709153_TG_T	96709153	3.95e-06	15	0	0	0	0	15	rs2095777(1),rs7858520(1),rs147876960(1),rs11793856(1),rs12684081(1),rs11789015(1),9:96716220_TG_T(1),rs12001386(1),rs62574323(1),rs62574346(1),rs5014099(1),rs4316201(1),rs11788160(1),rs35886839(1),rs55947603(1)
9	1	rs10817811	118450455	4.18e-06	12	0	0	0	0	12	rs2418405(1),rs10759816(1),rs10119510(1),rs10156665(1),rs10156668(1),rs34430805(1),rs10156670(1),rs10982873(1),rs10982874(1),rs2213927(1),rs10120612(1),rs10121392(1)
17	1	17:50326749_CA_C	50326749	4.41e-06	8	0	0	0	0	8	rs8068821(1),rs10514999(1),rs11867439(1),rs9303597(1),rs1872724(1),rs9905426(1),rs1503040(1),rs8072396(1)
12	1	rs7956700	28051099	4.45e-06	13	0	0	0	0	13	rs73092017(1),rs73092026(1),rs73092038(1),rs78038819(1),12:28063610_ACTT_A(1),rs142650424(1),rs73092087(1),rs59468271(1),rs59602007(1),rs61310001(1),rs66996836(1),rs34450204(1),rs34074936(1)
4	1	rs2031728	2233852	4.47e-06	4	0	0	0	1	3	rs62286987(1),rs181369871(1),rs74324166(1),rs149969742(1)
5	1	rs13154894	28969006	4.62e-06	180	0	0	0	0	180	rs2548010(1),rs143341529(1),rs17539463(1),rs2652693(1),rs13166267(1),rs12653459(1),rs13169827(1),rs7709834(1),rs7729721(1),rs1393241(1),rs13157767(1),rs7714817(1),rs7715520(1),rs6450661(1),rs138957969(1),rs4604202(1),rs1112879(1),rs1587625(1),rs1587624(1),rs13169800(1),rs13156975(1),rs550292034(1),rs3900308(1),rs13173390(1),rs13183423(1),rs13184813(1),rs186395(1),rs552316974(1),rs13154838(1),rs31…
20	1	rs57242944	45740844	4.72e-06	2	0	0	0	0	2	rs6090627(1),rs11696752(1)
2	1	rs6721145	56183542	4.72e-06	214	57	60	42	23	32	2:55989737_CCCTTTCTT_C(1),rs7601401(1),rs10496052(1),rs7574127(1),rs732132(1),rs2009262(1),rs17047234(1),rs60502593(1),rs6755586(1),rs7588311(1),rs62167694(1),rs6754472(1),rs6739641(1),rs10168540(1),rs6545515(1),rs6545516(1),rs200658489(1),rs10209818(1),rs10189171(1),rs34436913(1),rs1344732(1),rs1985160(1),rs1985162(1),rs1430190(1),rs1367225(1),rs12615158(1),2:56042850_TTGAAA_T(1),rs6730839(1),rs…
12	1	12:15472882_AAT_A	15472882	4.83e-06	1	0	0	0	0	1	rs369014994(1)
1	1	rs2181289	198026579	4.86e-06	6	0	0	0	0	6	rs12561995(1),rs767373632(1),rs11579433(1),rs12404826(1),rs557986942(1),rs12145444(1)
2	1	rs144137208	16265986	4.97e-06	3	0	0	0	0	3	rs138528784(1),rs142325319(1),rs145949054(1)
6	1	rs4143333	31348519	5.17e-06	33	1	2	26	3	1	rs2523562(1),rs2844574(1),rs2523540(1),rs2844573(1),rs2844572(1),rs2844571(1),rs2844570(1),rs2596432(1),rs2844569(1),rs2523533(1),rs2253908(1),rs2523531(1),rs2853990(1),rs2853989(1),6:31337430_TTTTTCCGTTCAGGCATATCC_T(1),rs2853975(1),rs374074536(1),6:31402666_TAC_T(1),rs3128981(1),rs9267101(1),rs9267102(1),rs9267103(1),rs9267104(1),rs9267105(1),6:31415876_TG_T(1),rs9267287(1),rs622076(1),rs515688(…
2	1	rs34079738	56216664	5.2e-06	120	7	13	52	10	38	rs2868439(1),rs60767367(1),rs17047337(1),rs17039596(1),rs72811733(1),rs7569538(1),rs4671265(1),rs80110259(1),rs73940370(1),rs73940371(1),rs10200414(1),rs6724635(1),rs6724872(1),rs572489686(1),rs7601814(1),rs11686318(1),rs373091577(1),rs79011882(1),rs10194204(1),rs10206522(1),rs10206619(1),rs10194401(1),rs34561537(1),rs58188324(1),rs13431392(1),rs11690813(1),rs12713312(1),rs1835897(1),rs10204798(1…
2	1	rs143590503	21107494	5.23e-06	1	0	0	0	0	1	rs13392272(1)
1	1	rs28787109	51218695	5.64e-06	177	0	0	6	60	111	rs149776753(1),rs2765893(1),rs2653888(1),rs12124357(1),rs2356864(1),rs7515823(1),rs2455638(1),rs2455637(1),rs7525764(1),rs7525876(1),rs2784152(1),rs772192858(1),rs12731247(1),rs12731855(1),rs755636501(1),rs2653893(1),rs201499083(1),rs9436893(1),rs1502855(1),rs2653900(1),rs2484683(1),rs2653899(1),rs2653898(1),rs2784138(1),rs2784136(1),rs2653896(1),rs2653895(1),rs4448561(1),rs2784135(1),rs2055492(1…
3	1	rs9837495	156244386	5.87e-06	8	0	0	0	0	8	3:156240616_CTATTATG_C(1),rs2280299(1),rs2280298(1),rs7610692(1),rs7611142(1),rs530689606(1),rs532453317(1),rs3773716(1)
5	1	rs137959152	12357520	6.04e-06	1	0	0	0	0	1	rs150061171(1)
15	1	rs150303	89948936	6.29e-06	1	0	0	0	0	1	rs150305(1)
3	1	rs1138518	46944274	6.35e-06	12	0	0	0	0	12	rs4683301(1),rs4683300(1),rs724449(1),rs724448(1),rs1378819(1),rs75639205(1),3:46937682_AAGAC_A(1),rs2242116(1),rs1531137(1),rs2168443(1),rs751048898(1),rs7646906(1)
10	1	rs74618936	102458460	6.42e-06	2	0	0	0	0	2	rs187687772(1),rs138397410(1)
11	1	11:74376368_CAA_C	74376368	7.04e-06	0	0	0	0	0	0	NONE
2	1	rs10199768	21244000	7.25e-06	2	0	0	0	1	1	rs76622701(1),2:21239914_TAAAG_T(1)
11	1	11:32304165_TA_T	32304165	7.49e-06	13	0	0	0	13	0	rs7940705(1),rs11031689(1),rs10835878(1),rs4963212(1),rs7479694(1),rs4963213(1),rs4963214(1),rs9787781(1),rs10767945(1),rs61889377(1),rs117064696(1),rs11031849(1),rs10767946(1)
6	1	rs145444968	8346985	7.51e-06	9	0	0	0	0	9	rs9379181(1),rs7770571(1),6:8330207_AAG_A(1),rs34274235(1),rs768106095(1),rs748862938(1),rs7749933(1),rs7741973(1),rs2185504(1)
8	1	rs13258398	117152047	7.66e-06	4	0	0	0	0	4	8:117142763_GA_G(1),rs78177976(1),rs13262647(1),rs201332886(1)
14	1	rs185790808	24445518	8.28e-06	0	0	0	0	0	0	NONE
8	1	rs79706847	122064791	8.69e-06	1	0	0	0	0	1	rs34993455(1)
21	1	rs8134027	31835840	9.06e-06	1	0	0	0	0	1	rs2298436(1)
6	1	rs546610381	31587819	9.75e-06	3	0	0	1	0	2	6:31440712_TCA_T(1),rs6934719(1),rs6921907(1)
13	1	rs145033626	94364176	9.92e-06	1	0	0	0	0	1	rs147034604(1)

## Sheet: umbilical
CHR	F	SNP	BP	P	TOTAL	NSIG	S05	S01	S001	S0001	SP2
1	1	rs4846567	219750717	2.05e-39	408	0	0	0	0	408	1:219474528_TA_T(1),rs12135929(1),rs13376087(1),rs13376300(1),rs4846549(1),rs4846550(1),rs11118284(1),rs12137276(1),1:219532416_GT_G(1),rs61836134(1),rs4846551(1),1:219545106_TTGTC_T(1),rs4846552(1),rs13374930(1),rs12044175(1),rs6669007(1),rs10779352(1),rs6671991(1),rs12145563(1),rs12142597(1),rs1417069(1),rs946799(1),rs10863456(1),rs562534910(1),rs1417070(1),rs56056346(1),rs12137639(1),rs1212894…
7	1	rs12707188	134591097	5.38e-14	113	1	7	1	0	104	rs1982436(1),rs6467559(1),rs35027860(1),rs12707180(1),rs2009372(1),rs3778849(1),rs10954473(1),rs6963999(1),rs6968543(1),rs7794696(1),7:134504634_AAAAC_A(1),rs7800283(1),7:134506030_GT_G(1),rs12673400(1),rs140246545(1),rs150166615(1),rs139168322(1),rs12671231(1),7:134506373_AC_A(1),rs58745994(1),rs192215761(1),rs184647751(1),rs183643484(1),rs56408508(1),rs12671240(1),rs7792807(1),rs1452913(1),rs14…
2	1	rs981037	56194773	4.37e-12	202	8	15	22	15	142	2:55989737_CCCTTTCTT_C(1),rs1864457(1),rs1346794(1),rs7590753(1),rs565272356(1),rs6752931(1),rs7601401(1),rs11893573(1),rs62167688(1),rs62167689(1),rs10496052(1),rs2009262(1),rs17047234(1),rs59556444(1),rs12053302(1),rs200245099(1),rs144463004(1),rs146607714(1),rs62167711(1),rs60822466(1),rs62167713(1),rs58027672(1),rs12464737(1),rs1985163(1),rs7560657(1),rs12615158(1),rs10496051(1),rs6724369(1),…
12	1	rs10506759	78146162	2.22e-11	120	0	0	0	0	120	rs770459(1),rs1527790(1),rs711145(1),rs711146(1),rs711147(1),rs711148(1),12:78127614_ATTTT_A(1),rs711150(1),rs711151(1),rs711152(1),rs711153(1),rs12830949(1),rs770460(1),rs10777389(1),rs7487814(1),rs10859297(1),rs11106497(1),rs4761396(1),rs1465029(1),rs1965579(1),rs10859303(1),rs7309857(1),rs4761397(1),rs10777392(1),rs7300127(1),rs7955187(1),rs7968085(1),rs7307904(1),rs12146778(1),rs12146868(1),r…
6	1	rs1999756	134089019	3.21e-10	125	0	73	1	0	51	rs2256702(1),rs1320114(1),rs9483604(1),rs2327380(1),rs9321410(1),rs9321411(1),rs9493690(1),rs12210532(1),rs770105011(1),rs201866518(1),rs9493692(1),rs9493695(1),rs1468053(1),rs1468054(1),rs9493698(1),rs6569897(1),rs6569898(1),rs736572(1),rs6925029(1),rs7767765(1),rs9493710(1),rs13196860(1),6:134045891_CT_C(1),rs6921832(1),rs12203961(1),rs6939216(1),rs35438911(1),6:134054154_TA_T(1),rs9493712(1),r…
1	1	rs2605082	219619538	1.69e-09	75	1	8	15	4	47	rs17580366(1),1:219372951_AT_A(1),rs12402039(1),rs17049143(1),rs12066597(1),rs10495126(1),rs768026438(1),rs756576403(1),rs12405108(1),1:219399933_GA_G(1),rs12080294(1),rs9663001(1),rs11118244(1),rs764553160(1),rs11118248(1),rs7547454(1),rs28454900(1),rs28778278(1),1:219429779_TTTC_T(1),1:219429786_TC_T(1),rs12069070(1),rs4339871(1),rs775091367(1),rs17049194(1),rs35997420(1),rs12753535(1),rs618360…
4	1	rs4515160	15384544	5.88e-09	93	0	0	0	0	93	rs35663437(1),rs59717510(1),rs10003717(1),rs7663994(1),rs13139715(1),rs6852653(1),rs10003738(1),rs13133314(1),rs4549374(1),rs13122790(1),rs6449127(1),rs10000232(1),rs7654487(1),rs7654503(1),rs34674069(1),rs10017025(1),rs10019579(1),rs7674557(1),rs4336218(1),rs11420282(1),rs4698372(1),rs6836057(1),rs6824015(1),rs4698373(1),rs200616382(1),rs12696948(1),rs10010275(1),rs6449129(1),rs6449130(1),rs6815…
2	1	2:199667727_GTAT_G	199667727	1.2e-08	26	0	0	0	0	26	rs7592377(1),2:199658651_TA_T(1),2:199662314_AC_A(1),rs60304523(1),rs1829319(1),rs2030222(1),rs1829318(1),rs1400969(1),rs2138985(1),rs1607330(1),rs34016699(1),rs13035389(1),rs13010061(1),rs55664520(1),2:199666649_CA_C(1),rs62180140(1),rs10623481(1),rs61093613(1),rs2344699(1),rs62180142(1),rs778276885(1),rs17829897(1),rs56349335(1),rs17829915(1),rs16824424(1),rs12619265(1)
1	1	rs79278470	219898404	1.58e-08	3	0	0	0	0	3	rs150987917(1),rs146606213(1),rs547594615(1)
2	1	rs2381754	146387638	1.86e-08	85	0	0	0	0	85	rs6727997(1),rs16825228(1),rs6715269(1),rs6430090(1),rs7609422(1),rs35696970(1),rs6430091(1),rs1484917(1),rs6744328(1),rs6716090(1),rs6716394(1),rs7577837(1),rs7607768(1),rs7568603(1),rs7571848(1),rs10188267(1),rs10175928(1),rs12468287(1),rs12476415(1),rs4662246(1),rs4662247(1),rs4662248(1),rs6430092(1),rs6430093(1),rs10635110(1),2:146357925_TAA_T(1),rs6741492(1),rs1023965(1),rs1023964(1),rs10211…
2	1	rs72948328	111881810	1.88e-08	19	0	0	0	0	19	rs73954922(1),rs2289321(1),2:111874194_ATGT_A(1),rs73954925(1),rs73954926(1),rs111736126(1),rs73954941(1),rs73954943(1),rs80130556(1),rs17041868(1),rs12613243(1),rs113050728(1),rs3761706(1),rs75543804(1),rs3789067(1),rs3789066(1),2:111925731_CTTATGTT_C(1),rs77704058(1),rs61484463(1)
2	1	2:111908486_TGTG_T	111908486	3.23e-08	45	0	0	0	0	45	2:111863994_CT_C(1),2:111868601_TTGAG_T(1),rs77004761(1),rs1439287(1),rs4627572(1),rs4849402(1),rs4849403(1),rs1837369(1),rs1837368(1),rs1837367(1),rs1837366(1),rs72836344(1),2:111875799_GA_G(1),rs2008009(1),rs1054873(1),rs72836345(1),rs7577824(1),rs7593638(1),rs56952027(1),rs60286362(1),2:111877673_GT_G(1),rs2241844(1),rs2241842(1),rs2241841(1),rs4302219(1),rs7602904(1),rs1821968(1),rs113135335(…
1	1	rs957521	218907204	3.42e-08	204	0	22	105	63	14	rs140208396(1),rs114529222(1),rs28808139(1),rs28865709(1),rs1825120(1),rs11485142(1),rs4558049(1),rs34881726(1),rs746672(1),rs139410970(1),rs28420835(1),rs28407684(1),rs11583395(1),rs28591343(1),rs28478455(1),rs113153180(1),rs28527460(1),rs28394360(1),rs6694661(1),rs11403176(1),rs4846275(1),rs4846498(1),rs6671148(1),rs6671163(1),rs28375267(1),rs28729240(1),rs28446878(1),rs1159266(1),rs1159267(1),…
17	1	rs1879143	54758557	5.19e-08	36	0	0	0	0	36	rs12602979(1),rs8065962(1),rs12936596(1),rs2190985(1),rs10491158(1),rs11079250(1),rs11868596(1),rs4793824(1),rs4793825(1),rs1019120(1),rs1029724(1),rs1019119(1),rs1019118(1),rs1019116(1),17:54748354_GA_G(1),rs12601326(1),rs11868605(1),rs16957604(1),rs12451155(1),rs12451156(1),rs12451251(1),rs16957608(1),rs4793826(1),rs8182331(1),rs4794656(1),rs887088(1),rs12951993(1),rs4794658(1),rs10852990(1),rs…
1	1	rs61823192	219294570	6.33e-08	8	1	1	0	1	5	rs596588(1),rs17049035(1),rs61821643(1),rs61821645(1),rs76172548(1),rs76926608(1)
22	1	rs6006754	45849808	9.28e-08	35	0	0	0	1	34	rs136609(1),rs112587279(1),rs9614467(1),rs9306476(1),rs2142661(1),rs2142662(1),rs9614663(1),rs9614664(1),rs11705686(1),22:45828653_CTGG_C(1),rs9614666(1),rs9614667(1),rs776807743(1),rs111288380(1),rs199717710(1),rs6007043(1),rs9614670(1),rs9614671(1),rs767065791(1),rs9614470(1),rs6006752(1),rs559290790(1),rs9614672(1),rs2350952(1),rs11090631(1),rs6006753(1),rs1040402(1),rs17560248(1),rs11703125(1…
7	1	rs836550	6440437	9.89e-08	11	0	0	0	0	11	rs9648590(1),rs9648593(1),rs10260880(1),rs2742122(1),rs836494(1),rs836489(1),rs866278(1),7:6429656_TACTCCTTC_T(1),7:6436871_CA_C(1),rs759779762(1),rs3813518(1)
1	1	rs1338221	219800905	1.08e-07	0	0	0	0	0	0	NONE
2	1	rs11899888	56102744	1.37e-07	191	122	29	10	16	14	rs7584120(1),rs13424210(1),rs11694967(1),rs17369379(1),rs13384182(1),rs4991004(1),rs13429677(1),rs13404167(1),rs113192127(1),rs17369434(1),rs10167227(1),rs11888023(1),rs13395798(1),rs10496053(1),rs41393947(1),rs181317374(1),rs115444064(1),rs10207635(1),rs10199082(1),rs76387685(1),rs75439645(1),rs76032374(1),rs10187329(1),rs75098493(1),rs201407787(1),2:56072695_AT_A(1),rs11899380(1),rs181661155(1)…
4	1	4:54254511_CT_C	54254511	1.47e-07	65	0	0	0	0	65	rs12507723(1),rs11942086(1),rs2128103(1),rs2170421(1),rs6554095(1),rs6554096(1),rs11420545(1),rs78065771(1),4:54234750_TCA_T(1),rs6846569(1),rs6554099(1),rs34910271(1),rs11935822(1),rs7684894(1),rs3986364(1),rs34317954(1),rs35033239(1),rs7694840(1),rs11133267(1),rs980988(1),rs997832(1),rs10012853(1),rs2271555(1),rs13130836(1),rs10517296(1),rs35225781(1),rs13120051(1),rs74875053(1),rs6847289(1),rs…
1	1	rs307370	1273278	1.62e-07	28	0	0	0	0	28	1:1193586_AT_A(1),rs11804831(1),rs2748384(1),rs61766198(1),rs11590283(1),rs12103(1),rs12142199(1),rs35946613(1),rs34841888(1),rs35056373(1),rs201602842(1),rs28821228(1),rs28368296(1),rs2936661(1),rs763852360(1),rs772104092(1),1:1301941_AGT_A(1),rs2649599(1),rs9730511(1),rs34582295(1),rs11489820(1),rs2313135(1),rs9727393(1),rs12729599(1),rs777724917(1),rs9726836(1),rs1240748(1),rs1240747(1)
12	1	rs61936161	78357810	2.08e-07	53	0	0	0	0	53	rs770161(1),12:78259697_CT_C(1),rs535470577(1),rs11834313(1),rs2045989(1),rs2619062(1),rs7978595(1),rs11437920(1),rs60007472(1),rs4761406(1),rs56277074(1),rs201408555(1),rs11107287(1),12:78300303_GA_G(1),rs11835731(1),rs1920426(1),rs1270775(1),rs1920425(1),rs1479029(1),rs201459491(1),rs57994035(1),rs11107411(1),rs1479024(1),rs10082999(1),rs1242273(1),rs1677895(1),rs1242271(1),rs1824881(1),rs10120…
17	1	rs17617053	46050669	2.25e-07	9	0	0	0	0	9	rs1053798(1),rs2001226(1),rs112811776(1),rs111575522(1),rs7350950(1),rs112896750(1),rs113300798(1),rs79275904(1),rs111712991(1)
6	1	rs12529887	169465080	3.07e-07	3	0	0	0	0	3	rs12526105(1),rs12529827(1),rs537937752(1)
2	1	rs727877	56119510	3.93e-07	11	1	0	3	1	6	rs183533030(1),rs114116830(1),rs114475779(1),rs11125610(1),rs3828240(1),rs12613933(1),rs3791659(1),rs3791656(1),rs2277887(1),rs115559499(1)
18	1	rs12455492	60982168	4.01e-07	9	0	0	0	0	9	rs2849379(1),rs2850758(1),rs2849377(1),rs2850755(1),rs2551399(1),rs145547473(1),rs2849382(1),rs12458289(1),rs146794594(1)
1	1	rs4308984	219682654	4.2e-07	0	0	0	0	0	0	NONE
1	1	rs12144045	9330740	4.43e-07	37	0	0	8	14	15	rs9434742(1),rs9434743(1),rs1294014(1),rs12314(1),rs57355294(1),rs78711751(1),rs2071931(1),rs11121356(1),rs1138467(1),rs7517538(1),rs2311050(1),rs9434751(1),rs9434752(1),rs12093524(1),rs57533288(1),rs12064223(1),rs61783462(1),rs72641829(1),rs61783463(1),rs9434753(1),rs72641831(1),rs12121476(1),rs61783464(1),rs6688233(1),rs72641832(1),rs113481219(1),rs113563611(1),rs72641835(1),rs2871656(1),rs2871…
5	1	rs190188383	55851940	5.63e-07	0	0	0	0	0	0	NONE
2	1	rs4675827	242125975	6.63e-07	13	0	0	0	0	13	rs2097976(1),rs35869421(1),rs6437247(1),rs6738073(1),rs190853648(1),rs28696337(1),rs28756187(1),rs36042240(1),rs142242222(1),rs10933536(1),rs16843438(1),rs35554938(1),rs2074840(1)
17	1	rs7221192	46579232	7.11e-07	4	0	0	0	0	4	rs546047127(1),rs62066686(1),17:46619175_CG_C(1),rs202201121(1)
2	1	rs62139074	28383853	7.24e-07	20	0	0	0	0	20	rs62140391(1),rs9653590(1),rs6726716(1),rs10165930(1),rs17006590(1),2:28397448_GA_G(1),rs7597455(1),rs10207147(1),rs7586931(1),rs6749892(1),rs10211048(1),rs62139083(1),2:28412066_CA_C(1),rs11684926(1),rs7572598(1),rs62139103(1),rs62139104(1),rs62139109(1),rs11688956(1),rs17739364(1)
11	1	rs7924571	32350027	8.44e-07	70	39	0	6	7	18	rs72638187(1),rs7121657(1),rs12574217(1),rs12574256(1),rs12574511(1),rs11031693(1),rs16923064(1),rs72638188(1),rs57402804(1),rs11031705(1),rs12422056(1),rs11031706(1),rs11600188(1),rs11031708(1),rs910515(1),rs7934939(1),rs757119902(1),rs11600625(1),rs7951016(1),rs75895572(1),rs35166569(1),rs11031715(1),11:32348860_CTT_C(1),rs11031718(1),rs12802125(1),rs11031721(1),rs12418834(1),rs7106151(1),rs214…
4	1	rs34162684	127815251	9.46e-07	122	0	0	2	0	120	rs13134708(1),rs16997928(1),rs11724202(1),rs13105260(1),rs10446736(1),rs1503632(1),rs1472702(1),rs5861796(1),rs1503634(1),rs16997944(1),rs13152329(1),rs13114288(1),rs13114331(1),rs13121117(1),rs11732835(1),rs11724587(1),rs11724702(1),rs13104202(1),rs36159360(1),rs56378564(1),rs7439947(1),rs7435527(1),rs4639084(1),rs111746671(1),rs76612573(1),rs186601003(1),rs80314943(1),rs35737415(1),rs200903410(…
7	1	rs11769647	152692786	1.07e-06	0	0	0	0	0	0	NONE
2	1	rs72836346	111876613	1.16e-06	1	0	0	0	0	1	rs72946301(1)
2	1	rs141375059	181535416	1.33e-06	86	0	0	0	0	86	rs139824130(1),rs531035430(1),rs150329915(1),rs139780094(1),rs140828314(1),rs192914065(1),rs142962318(1),rs141281422(1),rs145219166(1),rs143491133(1),rs148652263(1),rs144192156(1),rs13410333(1),rs76100074(1),rs142296475(1),rs148215263(1),rs139991307(1),rs150489446(1),2:181433999_CA_C(1),rs140933911(1),rs150047421(1),rs146198665(1),rs182065513(1),rs1919154(1),rs1406260(1),rs6722272(1),rs141006759(…
15	1	rs1812216	84071233	1.43e-06	2	0	0	0	0	2	rs903429(1),rs7179808(1)
11	1	rs180993363	33386874	1.51e-06	2	0	0	0	0	2	rs77041964(1),rs145786411(1)
22	1	rs5765491	45977070	1.66e-06	11	0	0	0	0	11	rs8138025(1),rs5765490(1),rs35911989(1),rs8136296(1),rs11090644(1),rs2351085(1),rs929085(1),rs5764805(1),rs5764806(1),rs5765523(1),rs7286150(1)
5	1	rs144257349	55793477	1.83e-06	16	0	0	0	0	16	rs16885568(1),rs114304908(1),rs74706423(1),rs118129899(1),rs78897753(1),rs117243288(1),rs75504330(1),rs75066126(1),rs531535780(1),5:55802127_TCAAGGATTCCTTGACTTAAG_T(1),rs115688899(1),rs79444492(1),rs78382340(1),rs529968493(1),rs141027714(1),rs76278897(1)
2	1	rs12620921	109362162	2.12e-06	5	0	0	0	1	4	rs144391589(1),rs12614691(1),rs141648056(1),rs558928635(1),rs186098788(1)
1	1	1:9358489_ATGAATGAATAAG_A	9358489	2.26e-06	9	0	1	0	3	5	rs4465231(1),rs2179072(1),1:9351017_CT_C(1),rs9434757(1),rs56148717(1),rs56177980(1),rs61783492(1),rs1294032(1)
12	1	rs1421463	106307688	3.75e-06	1	0	0	0	0	1	rs2111981(1)
20	1	rs1310180	4166573	3.9e-06	3	0	0	0	0	3	rs6116243(1),rs1741328(1),rs6116250(1)
3	1	rs73147006	24767724	4.1e-06	7	0	0	0	0	7	rs76310702(1),rs79945816(1),rs79379509(1),rs11713579(1),rs113199008(1),rs111363200(1),rs76889109(1)
16	1	rs11075547	64681432	4.21e-06	19	0	0	0	3	16	rs9939457(1),rs13338863(1),16:64428679_CT_C(1),rs2161691(1),rs146639646(1),rs8054037(1),rs9935685(1),rs1437155(1),rs977280(1),rs977282(1),rs2076762(1),16:64445500_CAA_C(1),rs58954742(1),rs35783499(1),rs1437138(1),rs2319896(1),rs8063899(1),rs11647287(1),rs12149523(1)
12	1	rs1477745	77212915	4.22e-06	3	0	0	0	1	2	rs33996476(1),rs762784(1),rs67791331(1)
6	1	rs9321405	133867772	4.36e-06	19	0	0	0	2	17	rs212763(1),rs212779(1),rs212777(1),rs212776(1),rs212775(1),rs140582693(1),rs212772(1),rs780804196(1),rs769257323(1),rs598699(1),rs547545(1),rs148389913(1),rs561826(1),rs2277083(1),rs6913726(1),rs10872407(1),rs3822939(1),rs2327354(1),rs1319087(1)
3	1	rs370793786	99731605	5.05e-06	181	0	16	22	26	117	rs648006(1),3:99429965_AT_A(1),3:99432629_GA_G(1),rs1857290(1),rs668668(1),rs651511(1),rs11708817(1),rs1711562(1),rs792828(1),rs792829(1),rs10625999(1),rs792838(1),rs792839(1),rs704570(1),rs704573(1),rs793489(1),rs793490(1),rs793491(1),rs2638948(1),rs5851184(1),rs793497(1),rs793495(1),rs793494(1),rs1718244(1),rs1718245(1),rs11923371(1),rs1287283(1),rs1287284(1),rs793458(1),rs793459(1),rs1688774(1…
11	1	rs35736425	80808623	5.13e-06	0	0	0	0	0	0	NONE
8	1	rs2581260	77493526	5.36e-06	0	0	0	0	0	0	NONE
12	1	rs574803397	112371044	5.56e-06	1	0	0	0	0	1	rs549381025(1)
3	1	rs13322435	156795468	5.87e-06	11	0	0	0	0	11	rs4680338(1),rs56406311(1),rs9817452(1),rs9854955(1),rs55730982(1),rs56082403(1),rs10049210(1),rs17451107(1),rs10049088(1),rs10049090(1),rs1482852(1)
8	1	rs72666673	99673755	6.38e-06	49	0	0	0	0	49	rs542870343(1),rs72666638(1),8:99565037_GATAA_G(1),rs72666642(1),rs72666643(1),rs72666649(1),rs72666652(1),rs72666655(1),rs4554439(1),rs142608634(1),rs72666661(1),rs7835203(1),rs185859503(1),rs55947965(1),rs72666665(1),rs72666666(1),rs56246659(1),rs56185259(1),rs74493055(1),rs141298801(1),rs576926305(1),rs72666676(1),rs55807423(1),rs72666678(1),rs72666680(1),rs72666684(1),rs56356780(1),rs56290864…
20	1	rs6063159	36100344	6.45e-06	1	0	0	0	0	1	rs6066689(1)
12	1	rs34388397	576311	6.76e-06	24	0	1	0	9	14	rs10849032(1),rs10735031(1),12:574682_GT_G(1),rs34716573(1),rs4980824(1),rs7301029(1),rs7133891(1),rs7295693(1),rs11612228(1),rs4980826(1),rs11063111(1),rs12811171(1),rs34220697(1),rs7958322(1),rs7311655(1),rs35451048(1),rs6489548(1),rs745680717(1),rs215223(1),rs215224(1),rs215225(1),rs215226(1),rs2098156(1)
1	1	rs557222982	220133717	7.3e-06	1	0	0	0	0	1	rs34349048(1)
4	1	rs72718242	145828416	7.4e-06	0	0	0	0	0	0	NONE
4	1	rs200008086	97794075	7.78e-06	0	0	0	0	0	0	NONE
17	1	rs6503048	7573229	8.72e-06	0	0	0	0	0	0	NONE
15	1	rs112503426	33155404	8.91e-06	0	0	0	0	0	0	NONE
1	1	rs149926271	120905164	9.05e-06	0	0	0	0	0	0	NONE
12	1	rs77145192	78267991	9.08e-06	0	0	0	0	0	0	NONE
15	1	rs4887132	74600003	9.12e-06	51	0	0	1	15	35	rs3057600(1),rs351184(1),rs4887131(1),rs11634685(1),rs12913522(1),rs12905100(1),rs11631552(1),rs1484210(1),rs2930291(1),rs35519774(1),rs900801(1),rs12906092(1),rs1809500(1),rs4887134(1),rs2899825(1),rs751528(1),rs733434(1),rs1564783(1),rs2415239(1),rs11072478(1),rs68021814(1),rs2959008(1),rs2930300(1),rs2930301(1),rs200975846(1),rs1484216(1),rs2959007(1),rs2930302(1),rs2959006(1),rs2959005(1),rs2…

## Sheet: femoral
CHR	F	SNP	BP	P	TOTAL	NSIG	S05	S01	S001	S0001	SP2
1	1	rs7538503	219788530	1.43e-14	364	35	6	32	8	283	rs12135929(1),rs13376087(1),rs13376300(1),rs4846549(1),rs4846550(1),rs11118284(1),rs12137276(1),1:219532416_GT_G(1),rs61836134(1),rs4846551(1),1:219545106_TTGTC_T(1),rs4846552(1),rs10779352(1),rs562534910(1),rs56056346(1),rs12137639(1),rs2820454(1),rs1340103(1),rs7523871(1),rs12119837(1),rs12143937(1),rs2605087(1),rs1538745(1),rs7524924(1),rs2605083(1),rs2168333(1),rs529110661(1),rs11118303(1),rs…
2	1	rs1346786	56108333	9.78e-10	307	82	52	49	33	91	rs6755214(1),2:55989737_CCCTTTCTT_C(1),rs1864457(1),rs72920755(1),rs1346794(1),rs7590753(1),rs113192127(1),rs6752931(1),rs7601401(1),rs11893573(1),rs62167688(1),rs62167689(1),rs10496052(1),rs4355154(1),rs7574127(1),rs732132(1),rs2009262(1),rs17047234(1),rs59556444(1),rs60502593(1),rs12053302(1),rs200245099(1),rs6755586(1),rs7588311(1),rs7602099(1),rs62167694(1),rs183533030(1),rs6754472(1),rs67107…
1	1	rs764553160	219416691	7.47e-09	256	89	51	23	41	52	rs646290(1),rs664574(1),rs679831(1),rs649752(1),rs626923(1),rs1933661(1),rs596588(1),rs1256570(1),rs11118206(1),rs1857105(1),rs199944819(1),rs35601651(1),rs11118217(1),rs1608680(1),rs1608681(1),rs2089212(1),rs10863428(1),rs17580366(1),1:219372951_AT_A(1),rs12402039(1),rs17049143(1),rs12066597(1),rs10495126(1),rs768026438(1),rs756576403(1),rs12405108(1),1:219399933_GA_G(1),rs12080294(1),rs9663001(…
3	1	3:58305359_TA_T	58305359	1.48e-08	59	0	0	0	0	59	3:58158238_AACACACACAC_A(1),rs374405997(1),rs9829947(1),3:58202435_CT_C(1),rs6764393(1),rs6764510(1),rs1814850(1),rs1971389(1),rs6770169(1),rs12497636(1),rs12637567(1),rs6802482(1),rs1913717(1),rs7639395(1),rs4342080(1),rs2138242(1),rs2138243(1),rs10866014(1),rs10866015(1),rs6768823(1),rs4681672(1),rs6808671(1),rs67236250(1),rs796556888(1),rs9877978(1),rs4681829(1),rs4681830(1),rs4681831(1),rs677…
2	1	rs10199082	56040099	2.11e-08	210	90	11	77	12	20	rs11679981(1),rs7586124(1),rs112017436(1),rs13428486(1),rs17047094(1),rs11676573(1),rs138507149(1),2:55813083_CATG_C(1),rs6545507(1),rs6760959(1),rs6717574(1),rs113453381(1),rs111707510(1),rs112373577(1),rs6736996(1),rs143002519(1),rs17047119(1),rs10203953(1),rs6545509(1),rs6545510(1),rs10200159(1),2:55845136_CG_C(1),2:55845243_ATAAGTT_A(1),rs10195281(1),rs9309267(1),2:55850986_GTC_G(1),rs3748955…
7	1	rs180771809	121422991	1.04e-07	1	0	0	0	0	1	rs192664231(1)
9	1	rs71493829	128948110	1.07e-07	6	0	0	0	0	6	rs10760419(1),rs10819131(1),rs2809438(1),rs2026810(1),rs1888160(1),rs944221(1)
4	1	rs35623876	40703575	1.67e-07	2	0	0	0	0	2	rs6845542(1),rs13125573(1)
3	1	rs9682326	59914748	6.68e-07	23	0	0	0	0	23	rs62238311(1),rs6776220(1),rs62238312(1),rs17301211(1),rs6797901(1),rs62238343(1),rs754064898(1),rs11712381(1),rs62238344(1),rs62238345(1),rs62238346(1),rs9682165(1),rs9682843(1),rs11714533(1),rs11715441(1),rs17301647(1),rs11719244(1),rs11707269(1),rs79014100(1),rs17374559(1),rs74773685(1),rs76941339(1),rs6762119(1)
8	1	8:66059475_AT_A	66059475	7.1e-07	20	0	0	0	0	20	rs4621839(1),rs4599854(1),rs4592083(1),rs4278187(1),rs7836646(1),8:66055235_GGATA_G(1),rs4737701(1),rs4132352(1),rs9643391(1),rs4581094(1),rs4443698(1),rs7815982(1),rs6995065(1),rs72658980(1),rs6999418(1),rs4474058(1),rs4737704(1),rs7016016(1),rs6998613(1),rs6982800(1)
17	1	rs140468109	77879618	1.74e-06	6	0	0	0	0	6	rs77096065(1),rs78850525(1),rs80080171(1),rs75459259(1),rs78543017(1),rs73414772(1)
2	1	rs4670893	33360848	1.91e-06	3	0	0	0	0	3	rs897090(1),rs1545552(1),rs6714546(1)
12	1	rs190799413	102078510	2.04e-06	0	0	0	0	0	0	NONE
11	1	11:74568425_CA_C	74568425	2.36e-06	0	0	0	0	0	0	NONE
9	1	rs56349956	117209231	2.43e-06	0	0	0	0	0	0	NONE
1	1	rs188878919	219066291	2.61e-06	1	0	0	0	0	1	rs183461880(1)
11	1	rs1512372	37109186	3.37e-06	0	0	0	0	0	0	NONE
12	1	rs187287322	75949633	3.8e-06	0	0	0	0	0	0	NONE
1	1	rs188919401	218722348	4.1e-06	0	0	0	0	0	0	NONE
6	1	rs34024343	156429262	4.13e-06	0	0	0	0	0	0	NONE
11	1	rs615011	92234533	4.43e-06	6	0	0	0	0	6	rs624609(1),rs2511000(1),rs2509652(1),rs648386(1),rs651262(1),rs662857(1)
22	1	rs563269582	30039724	5.93e-06	2	0	0	0	1	1	rs117971927(1),rs149019275(1)
14	1	rs73593925	26568974	6.61e-06	0	0	0	0	0	0	NONE
15	1	rs143050378	26725966	6.69e-06	0	0	0	0	0	0	NONE
16	1	rs143667308	86918360	7.13e-06	0	0	0	0	0	0	NONE
11	1	rs4647709	47237359	7.33e-06	1	0	1	0	0	0	NONE
5	1	rs72707453	5714542	7.39e-06	0	0	0	0	0	0	NONE
6	1	rs114230877	165187416	8.04e-06	0	0	0	0	0	0	NONE
16	1	rs144313880	52304856	8.23e-06	0	0	0	0	0	0	NONE
1	1	rs150661666	22092686	8.95e-06	0	0	0	0	0	0	NONE
16	1	rs76176371	83318196	9.33e-06	20	0	0	0	1	19	rs79858538(1),rs77378326(1),rs78794145(1),rs111918530(1),rs76343373(1),rs10514582(1),rs79784474(1),rs112285137(1),rs80170986(1),rs75636201(1),rs113201349(1),rs17210298(1),rs77980290(1),rs112288081(1),rs76161362(1),rs79780526(1),rs10514575(1),rs78860402(1),rs17211581(1),rs8050939(1)
2	1	rs141274391	121861724	9.4e-06	0	0	0	0	0	0	NONE
12	1	rs10668522	27571899	9.59e-06	0	0	0	0	0	0	NONE
8	1	rs2640820	97492799	9.62e-06	0	0	0	0	0	0	NONE
9	1	rs144512994	36599010	1e-05	0	0	0	0	0	0	NONE

## Sheet: ventral
CHR	F	SNP	BP	P	TOTAL	NSIG	S05	S01	S001	S0001	SP2
1	1	rs4846567	219750717	2.16e-13	408	16	36	41	9	306	rs13374930(1),rs12044175(1),rs6669007(1),rs6671991(1),rs12145563(1),rs12142597(1),rs1417069(1),rs946799(1),rs10863456(1),rs1417070(1),rs4846560(1),rs12035764(1),rs12032159(1),rs2124328(1),rs2820454(1),rs1340103(1),rs7523871(1),rs12119837(1),rs12143937(1),rs2605087(1),rs1538745(1),rs7524924(1),rs2605083(1),rs2168333(1),rs529110661(1),rs11118303(1),rs11118304(1),rs6679091(1),rs6669442(1),rs74665935…
2	1	rs3791679	56096892	2.18e-12	347	48	22	91	43	143	rs4417756(1),rs60393062(1),rs59921883(1),rs62165259(1),rs6735266(1),rs75336691(1),2:55963438_AT_A(1),rs62167661(1),rs9710868(1),rs62167662(1),rs10190856(1),rs62167665(1),rs62167666(1),rs7567784(1),rs62167669(1),rs12464347(1),rs6740243(1),rs2163237(1),rs1579498(1),rs11125595(1),rs62167673(1),rs536146856(1),rs11125597(1),rs12989580(1),rs10190131(1),rs6748103(1),rs6755214(1),2:55989737_CCCTTTCTT_C(1…
12	1	rs11112709	106133601	1.99e-08	28	0	0	0	0	28	rs11112688(1),rs10861482(1),rs11609996(1),rs10861483(1),rs4590982(1),rs11112691(1),rs11112692(1),rs11112693(1),rs139485006(1),rs17267305(1),rs11611140(1),rs11112695(1),rs66913103(1),rs61941504(1),rs11112696(1),rs67700379(1),rs67051635(1),rs11611703(1),rs10861487(1),rs10861488(1),rs56020135(1),rs10861489(1),12:106109289_AAAAGG_A(1),rs11112697(1),rs61940060(1),rs11112698(1),rs7297246(1),rs11112708(…
14	1	rs35183811	105275924	7.57e-08	25	0	0	0	0	25	rs10149779(1),rs10142069(1),rs10136000(1),rs11847866(1),rs11848695(1),rs11848805(1),rs61759760(1),rs61758556(1),rs61758466(1),rs61758464(1),rs2494747(1),rs2494748(1),rs1130214(1),rs36214921(1),rs2498786(1),rs74090038(1),rs10141867(1),rs33925946(1),rs45490496(1),rs74090040(1),rs67110142(1),14:105275322_CTT_C(1),rs11628510(1),rs11160819(1),rs4983559(1)
6	1	rs556452552	169607826	1.62e-07	91	0	1	28	42	20	rs1123753(1),rs4708599(1),rs11756467(1),rs60844183(1),rs9364201(1),rs9455892(1),rs3763266(1),rs981010(1),rs9689800(1),rs9689304(1),rs10945386(1),rs4708414(1),rs1888835(1),rs11751421(1),rs117854773(1),6:169575175_GC_G(1),rs13204417(1),rs1475135(1),rs1358978(1),rs1475136(1),rs1475137(1),rs6455467(1),rs1475138(1),rs1475139(1),rs7752098(1),rs9455545(1),rs758537968(1),rs2104217(1),rs78509414(1),rs9688…
1	1	rs114336231	219623973	3.84e-07	4	0	0	0	1	3	rs78000528(1),rs114119780(1),rs116640903(1),rs115504870(1)
4	1	rs34699840	113252176	4.45e-07	0	0	0	0	0	0	NONE
19	1	rs73006828	13136831	4.93e-07	0	0	0	0	0	0	NONE
11	1	rs7924571	32350027	6.61e-07	70	0	3	36	12	19	rs72638187(1),rs7130067(1),rs2900665(1),rs10835877(1),rs7940705(1),rs2224037(1),rs11031689(1),rs727478(1),rs10835878(1),rs2057177(1),rs2057176(1),rs2057175(1),rs764669(1),rs6484565(1),rs6484566(1),rs7931182(1),rs4391791(1),rs2207551(1),rs2224036(1),rs7113474(1),rs2180103(1),rs2418591(1),rs7121657(1),rs6484567(1),rs12574217(1),rs1474845(1),rs2180102(1),rs12574256(1),rs12574511(1),rs2224035(1),rs22…
10	1	rs117145359	23654913	1.56e-06	6	0	0	0	0	6	rs117928859(1),rs149994886(1),rs117058274(1),rs117667208(1),rs117430602(1),rs116895758(1)
8	1	rs79369249	55173674	1.7e-06	2	0	0	0	0	2	rs140532684(1),rs28576721(1)
3	1	rs1609179	22171512	1.98e-06	0	0	0	0	0	0	NONE
1	1	rs1338221	219800905	2.13e-06	0	0	0	0	0	0	NONE
2	1	rs75634192	71948947	2.23e-06	4	1	0	0	0	3	rs114752041(1),rs550083950(1),rs149902889(1)
2	1	rs17278665	56095994	2.27e-06	175	107	37	7	12	12	rs7584120(1),rs77033730(1),rs13424210(1),rs11694967(1),rs17369379(1),rs13384182(1),rs4991004(1),rs13429677(1),rs13404167(1),rs113192127(1),rs17369434(1),rs10167227(1),rs11888023(1),rs13395798(1),rs10496053(1),rs41393947(1),rs181317374(1),rs10207635(1),rs10199082(1),rs75439645(1),rs76032374(1),rs10187329(1),rs75098493(1),rs201407787(1),rs11899380(1),rs181661155(1),rs1802575(1),rs9309272(1),rs11899…
1	1	rs147878220	181808866	2.56e-06	0	0	0	0	0	0	NONE
3	1	rs76922436	102293328	2.6e-06	0	0	0	0	0	0	NONE
2	1	rs6750313	19786214	2.67e-06	55	0	0	0	25	30	rs62125184(1),rs9798111(1),rs76177036(1),rs151052992(1),rs72786057(1),rs17635460(1),rs4666498(1),rs41329053(1),rs62125174(1),rs4666502(1),rs56406233(1),2:19793929_TTAAG_T(1),rs72786068(1),rs58383674(1),rs62125214(1),rs2347008(1),rs2347007(1),rs4666334(1),rs62125215(1),rs181676871(1),2:19802607_CA_C(1),rs4666336(1),rs4666337(1),rs4666507(1),rs4666508(1),rs4666509(1),rs4666510(1),rs35279769(1),rs71…
4	1	rs111894189	14895752	3.01e-06	2	0	0	0	0	2	rs79073499(1),rs111258541(1)
9	1	rs2375260	1263104	3.04e-06	2	0	0	1	0	1	rs6474677(1),rs7865683(1)
3	1	rs76409006	153584748	3.13e-06	1	0	0	0	0	1	rs139094743(1)
6	1	rs2473446	170009780	3.16e-06	123	0	0	0	0	123	rs11962975(1),rs11964619(1),rs55715529(1),rs145653123(1),rs112490062(1),6:169778106_GC_G(1),rs117018962(1),rs77632897(1),rs74968442(1),rs112068381(1),6:169779778_GC_G(1),6:169779942_CCT_C(1),rs77939893(1),rs79862215(1),rs79179326(1),rs449257(1),rs118074621(1),rs566065687(1),rs438049(1),rs421525(1),rs386419(1),rs406480(1),rs442106(1),rs424616(1),rs430885(1),rs149445506(1),rs427102(1),rs426672(1),r…
5	1	rs264744	64368574	3.28e-06	262	8	38	56	57	103	rs10056155(1),rs6896392(1),rs2196078(1),rs2163955(1),rs13355440(1),5:64246180_TA_T(1),rs1433619(1),rs17202652(1),rs1433618(1),rs16893264(1),5:64250604_CAT_C(1),rs12656191(1),rs13166212(1),rs28492766(1),rs10050854(1),5:64256038_AT_A(1),rs567496047(1),rs540834152(1),rs1433607(1),rs6449767(1),rs10073992(1),rs56190225(1),rs1433609(1),rs1433610(1),rs1433611(1),rs1431507(1),rs1431506(1),rs753963943(1),…
6	1	rs6917403	143653287	3.29e-06	222	16	57	87	21	41	rs4896623(1),rs4896624(1),6:143543839_CT_C(1),rs7740214(1),rs9373381(1),rs4896626(1),rs2117499(1),rs9403468(1),rs4342440(1),rs987440(1),rs9484714(1),rs7748846(1),rs986589(1),rs6933808(1),rs9484715(1),6:143568276_AT_A(1),rs4896629(1),rs6909109(1),rs9496542(1),rs1865448(1),rs6917433(1),rs34950112(1),rs11757344(1),rs6941056(1),rs1570350(1),rs5880559(1),rs9399433(1),rs7763696(1),rs6933721(1),rs940347…
2	1	rs541051208	236860999	3.88e-06	21	0	0	0	0	21	rs191411403(1),rs10208615(1),rs13394067(1),rs10184203(1),rs6431415(1),rs7579753(1),rs6717245(1),2:236872592_CAT_C(1),rs56972002(1),rs60117586(1),rs55719313(1),rs60572339(1),rs13382399(1),rs13428207(1),rs6730534(1),rs6758439(1),rs6734997(1),rs13424018(1),rs10712800(1),rs115884546(1),rs201778619(1)
8	1	rs62511332	69819405	3.91e-06	1	0	0	0	0	1	rs16935220(1)
15	1	rs6495089	74462801	4.59e-06	2	0	0	0	0	2	rs4886574(1),rs351238(1)
5	1	rs72767759	58679021	4.93e-06	0	0	0	0	0	0	NONE
9	1	rs6475753	2377823	5.04e-06	9	0	0	0	0	9	rs10811929(1),rs12003670(1),rs12001731(1),rs10811947(1),rs10811948(1),rs7847031(1),rs6475754(1),rs7851662(1),rs1113842(1)
13	1	rs9573345	74640009	5.59e-06	9	0	0	0	0	9	rs7335812(1),rs1324914(1),rs1324913(1),rs1324912(1),rs752611874(1),rs1324909(1),rs9565072(1),rs9543517(1),13:74641829_ATAGTTT_A(1)
8	1	rs140377173	101047608	6.23e-06	0	0	0	0	0	0	NONE
3	1	rs74663848	120210625	6.61e-06	1	0	0	0	0	1	rs74353250(1)
9	1	rs12338438	78942887	6.67e-06	4	0	0	0	0	4	rs142000705(1),rs72743128(1),rs72743129(1),rs9886726(1)
11	1	rs7946086	32461090	7.16e-06	560	274	158	63	34	31	rs5030302(1),rs5030268(1),11:32423051_CG_C(1),rs5030241(1),rs11031767(1),rs3932463(1),rs7110547(1),rs5030179(1),rs5030178(1),rs5030176(1),rs3858446(1),rs3858447(1),rs3858448(1),rs66798575(1),rs10742277(1),11:32452997_TTC_T(1),rs73479691(1),11:32453149_AT_A(1),rs3930513(1),rs2234580(1),rs2301254(1),rs2301253(1),rs2301252(1),rs2301251(1),rs2301250(1),rs5030123(1),rs3886325(1),rs3809060(1),rs3809061…
5	1	rs7715383	5350637	8.12e-06	16	0	1	2	5	8	rs35336935(1),rs34114611(1),rs13166788(1),rs11134111(1),rs16875333(1),rs34713805(1),rs35308383(1),rs17784335(1),rs13181461(1),rs12655520(1),rs55829431(1),rs17785206(1),rs1560042(1),rs12653122(1),rs55639718(1)
3	1	rs6790141	77538940	9.26e-06	5	0	0	0	1	4	rs12487172(1),rs1374896(1),rs2324825(1),rs13059728(1),rs111744386(1)
4	1	rs6841699	174591579	9.67e-06	34	14	4	4	4	8	rs10005540(1),rs4695739(1),rs13104619(1),rs11722597(1),rs7682234(1),rs10018807(1),rs12502027(1),rs17263861(1),rs11727767(1),rs12649191(1),4:174612202_CT_C(1),rs2067517(1),rs9997875(1),rs56063997(1),rs8180252(1),rs4695874(1)

## Sheet: any hernia
CHR	F	SNP	BP	P	TOTAL	NSIG	S05	S01	S001	S0001	SP2
2	1	rs3791679	56096892	8.9e-45	347	25	3	24	6	289	rs74622568(1),rs74988167(1),2:55791129_GTC_G(1),rs139591697(1),rs114476378(1),rs78879901(1),rs76693423(1),rs4417756(1),rs60393062(1),rs80023493(1),rs59921883(1),rs62165259(1),rs6735266(1),rs75336691(1),rs6729407(1),2:55963438_AT_A(1),rs62167660(1),rs62167661(1),rs9710868(1),rs62167662(1),rs10190856(1),rs62167665(1),rs62167666(1),rs7591309(1),rs7567784(1),rs62167669(1),rs62167670(1),rs12464347(1),…
2	1	rs75439645	56048944	2.73e-40	213	0	0	1	5	207	rs114927290(1),rs150615074(1),rs79120435(1),rs150868521(1),rs139525660(1),rs111537847(1),rs75132444(1),rs151235356(1),rs112516878(1),rs2198576(1),rs186034766(1),rs111376502(1),rs78688188(1),rs142519496(1),rs113189309(1),rs116836421(1),rs78687595(1),rs17792467(1),rs17736028(1),rs17792539(1),rs78064605(1),rs111950731(1),rs111381043(1),rs11679981(1),rs76168176(1),rs76724244(1),rs80089164(1),rs111425…
11	1	rs4140413	32459228	1.1e-33	583	14	4	31	37	497	rs3920533(1),rs11823078(1),rs2224035(1),rs1474844(1),rs7944771(1),rs7128164(1),rs10742276(1),rs10835881(1),rs7928219(1),rs11031704(1),rs7944182(1),rs10835884(1),rs10835885(1),rs1022624(1),rs2003731(1),rs1022623(1),rs742996(1),rs12361455(1),rs61889171(1),rs910514(1),rs371654190(1),rs113086233(1),11:32343658_TA_T(1),11:32346654_AAAAAC_A(1),rs12278882(1),rs61889182(1),rs7948733(1),rs7127500(1),rs138…
1	1	rs2820441	219734960	1.07e-25	398	0	10	31	25	332	1:219474528_TA_T(1),rs12135929(1),rs13376087(1),rs13376300(1),rs4846549(1),rs4846550(1),rs11118284(1),rs12137276(1),1:219532416_GT_G(1),rs61836134(1),rs4846551(1),1:219545106_TTGTC_T(1),rs4846552(1),rs10779352(1),rs562534910(1),rs56056346(1),rs12137639(1),rs12128945(1),rs12565026(1),rs12032534(1),rs1531086(1),rs11118292(1),rs11118293(1),rs10863459(1),rs11118294(1),rs961669(1),rs4846296(1),rs11118…
8	1	rs4368985	25693744	1.64e-24	474	0	13	22	29	410	rs1425730(1),rs77587219(1),rs6986695(1),rs28447295(1),rs12676669(1),rs2874535(1),rs368666984(1),rs9644102(1),rs76960547(1),rs9644044(1),rs13251049(1),rs35373571(1),rs79464555(1),rs73675561(1),rs12676860(1),rs199704275(1),rs141390104(1),rs10095782(1),rs12679993(1),rs72609938(1),rs2467685(1),rs9644103(1),rs111709691(1),rs13265787(1),rs79490167(1),rs2321489(1),rs28803231(1),rs1593405(1),rs1582721(1)…
2	1	rs12995908	56172646	1.52e-17	12	0	0	0	0	12	rs727877(1),rs3828240(1),rs3791656(1),rs2277887(1),rs77310760(1),rs6545533(1),2:56215657_AAGGAATG_A(1),rs74735775(1),rs6545541(1),rs2060200(1),rs7603021(1),rs1560627(1)
2	1	rs6735393	56190273	3.04e-17	100	0	0	0	0	100	rs144219811(1),rs2868439(1),rs60767367(1),rs17047337(1),rs17039596(1),rs72811733(1),rs7569538(1),rs79488259(1),rs4671265(1),rs80110259(1),rs76820952(1),rs73940368(1),rs78444492(1),rs4672078(1),rs1432559(1),rs56950185(1),rs57477602(1),rs79969038(1),rs17047369(1),rs73940369(1),rs73940370(1),rs73940371(1),rs76059728(1),rs10200414(1),rs6724635(1),rs6724872(1),rs572489686(1),rs7601814(1),rs11686318(1)…
6	1	6:28226546_CAA_C	28226546	5e-17	356	0	0	0	0	356	rs72847313(1),rs17750747(1),rs35501037(1),rs35037868(1),6:27767173_TTTTG_T(1),rs13195728(1),rs200481(1),rs200482(1),rs34338984(1),rs36123694(1),rs200483(1),rs17751184(1),rs200484(1),rs200485(1),rs9368531(1),rs370155(1),rs401763(1),rs390764(1),rs401754(1),rs2747054(1),rs34718920(1),rs200501(1),rs750592104(1),rs200497(1),rs35706352(1),6:27794727_AC_A(1),rs200493(1),rs200490(1),rs140845989(1),rs7155…
6	1	rs6917403	143653287	5.19e-17	222	0	0	2	8	212	rs4896623(1),rs4896624(1),6:143543839_CT_C(1),rs7740214(1),rs9373381(1),rs4896626(1),rs2117499(1),rs6931927(1),rs201749181(1),rs6570551(1),rs6570552(1),rs4896628(1),rs9403468(1),rs4342440(1),rs987440(1),rs9484714(1),rs7748846(1),rs78807090(1),rs986589(1),rs6933808(1),rs9484715(1),6:143568276_AT_A(1),rs4896629(1),rs6909109(1),rs9496542(1),rs201682529(1),rs1865448(1),rs6917433(1),rs11155285(1),rs34…
6	1	rs3131345	28825571	1.43e-16	657	0	103	130	13	411	rs213232(1),6:28328791_CA_C(1),rs213230(1),rs35875412(1),rs13199081(1),rs7750526(1),rs4455662(1),rs10946954(1),rs9368565(1),rs7774981(1),rs7754960(1),rs1052215(1),rs2531825(1),6:28349844_TCAAGCTATAAGTGATCCTCC_T(1),6:28351829_CG_C(1),rs3799499(1),rs746467535(1),rs2859348(1),rs2232427(1),rs1005125(1),rs1005126(1),rs13196606(1),rs6907950(1),rs58020991(1),rs71559081(1),rs71559082(1),rs6931359(1),rs25…
6	1	rs28360634	27332891	2.47e-16	881	1	0	0	0	880	rs10946857(1),rs10807011(1),rs10755641(1),rs6940771(1),rs932626(1),rs3999364(1),rs71557353(1),rs4711129(1),rs62400799(1),rs57440165(1),rs200487745(1),rs62400801(1),rs3933235(1),rs3933236(1),rs62400804(1),rs11758407(1),rs62400806(1),rs71276077(1),rs12191453(1),rs11759066(1),rs77666565(1),rs10807012(1),rs10807013(1),rs10946859(1),rs12191550(1),rs3933230(1),rs148633454(1),rs62400808(1),rs112368586(1…
5	1	rs7715383	5350637	2.47e-15	16	0	0	0	0	16	rs35336935(1),rs34114611(1),rs13166788(1),rs11134111(1),rs16875333(1),rs34713805(1),rs35308383(1),rs17784335(1),rs13181461(1),rs12655520(1),rs55829431(1),rs17785206(1),rs1560042(1),rs2913330(1),rs12653122(1),rs55639718(1)
6	1	rs74896051	26678939	7.58e-15	505	0	0	0	0	505	rs13204572(1),rs34961555(1),rs149896934(1),rs55706012(1),rs10484439(1),rs9467701(1),rs6923139(1),rs1883215(1),rs13220522(1),rs11966360(1),rs35162296(1),6:26318745_CA_C(1),rs9467704(1),rs6902392(1),rs6902389(1),rs6903015(1),rs6908156(1),rs9467707(1),rs9467708(1),rs34107459(1),rs6939799(1),rs6939978(1),rs11435482(1),rs9467711(1),rs34569761(1),rs34158769(1),rs9467713(1),rs35942569(1),rs9467714(1),6:…
6	1	rs9257800	29340743	7.81e-15	683	0	0	18	34	631	rs9257779(1),rs7754402(1),rs9257793(1),rs9257794(1),rs4713211(1),rs3930883(1),rs1555244(1),rs9257795(1),rs6934993(1),rs28751297(1),rs28749522(1),rs4713213(1),6:29339965_CA_C(1),rs10807053(1),rs34711872(1),rs3749971(1),rs9257802(1),6:29343927_CAAT_C(1),rs5003264(1),rs5003265(1),rs5003266(1),rs28359953(1),rs9257803(1),rs28359954(1),rs4576280(1),rs4598109(1),rs238885(1),rs9257805(1),rs238880(1),6:29…
6	1	rs200973	27858421	2.29e-14	362	0	1	1	28	332	rs200494(1),rs200951(1),6:27836775_TA_T(1),rs200956(1),rs9468248(1),rs510987(1),rs368467810(1),rs494887(1),rs200980(1),rs200979(1),rs200978(1),rs169287(1),rs200976(1),rs200975(1),6:27855714_GAA_G(1),rs200974(1),rs200972(1),rs200971(1),rs200969(1),rs200968(1),rs200967(1),rs200966(1),rs200965(1),rs200964(1),6:27870257_GA_G(1),rs149855(1),rs149878(1),rs731132(1),rs156737(1),rs276371(1),rs276369(1),r…
2	1	rs79557187	56161464	3.34e-14	10	0	0	0	5	5	rs114345761(1),rs75429094(1),rs76393840(1),rs115975020(1),rs114782293(1),rs75949366(1),rs138452178(1),rs77402421(1),rs201196726(1),rs114254392(1)
5	1	rs370763	64355060	5.22e-14	296	0	0	46	95	155	rs10056155(1),rs6896392(1),rs2196078(1),rs2163955(1),rs13355440(1),5:64246180_TA_T(1),rs1433619(1),rs1433618(1),rs16893264(1),5:64250604_CAT_C(1),rs12656191(1),rs13166212(1),rs28492766(1),rs10050854(1),5:64256038_AT_A(1),rs567496047(1),rs540834152(1),rs1433607(1),rs6449767(1),rs10073992(1),rs1433609(1),rs1433610(1),rs1433611(1),rs1431507(1),rs1431506(1),rs2968197(1),rs2278353(1),rs2968198(1),rs29…
7	1	rs60731259	73439465	1.82e-13	41	0	0	0	2	39	7:73343787_TC_T(1),rs782385739(1),rs2108251(1),rs112609918(1),rs112555030(1),rs77689666(1),rs78099983(1),rs6979293(1),rs6979609(1),rs61175210(1),rs77853347(1),rs11763821(1),rs17145990(1),rs61346158(1),rs3757580(1),rs3757582(1),rs3757584(1),7:73440916_CTTTGACCAATGCCTGCA_C(1),rs55675441(1),rs56044859(1),rs7784595(1),rs3823878(1),rs5884929(1),rs2356532(1),rs58411014(1),rs60883031(1),rs873647(1),rs87…
6	1	rs9461222	25905111	2.06e-13	306	0	0	0	8	298	rs927985(1),rs927984(1),rs11421226(1),rs1543603(1),rs4712936(1),rs7752195(1),rs913455(1),rs4632883(1),rs2039069(1),rs7774567(1),rs2328887(1),6:25431491_AGT_A(1),rs9295661(1),rs68183655(1),rs301400(1),rs301399(1),rs2769703(1),rs396050(1),rs34991172(1),rs13217797(1),rs9295663(1),rs35789010(1),rs13212936(1),rs6903257(1),rs5875056(1),rs2011472(1),rs2011465(1),rs9393654(1),rs4711090(1),rs2010291(1),rs…
6	1	rs1811197	31327660	3.63e-13	1464	0	12	59	78	1315	rs2844657(1),rs3132577(1),rs9257005(1),rs9262261(1),rs9262262(1),rs9262263(1),rs2844656(1),rs2535341(1),6:30838065_CA_C(1),rs2535340(1),rs2517572(1),rs1264326(1),rs1264325(1),rs1264324(1),rs1264322(1),rs1264321(1),rs1264319(1),rs1264318(1),rs886422(1),rs1049633(1),6:30871259_CTTTTTTTTTTTT_C(1),rs1264313(1),rs1264312(1),rs1264310(1),rs886420(1),rs1264308(1),rs1264304(1),rs4678(1),rs3094088(1),rs30…
6	1	rs1264706	30063652	6.52e-13	792	0	0	15	47	730	rs1611658(1),rs2734964(1),rs2734963(1),rs2734961(1),rs2523808(1),rs447926(1),rs1611579(1),6:29850825_AT_A(1),rs1611583(1),rs1611586(1),rs1611588(1),rs1611589(1),rs1611592(1),rs1611597(1),rs1611598(1),6:29854631_CG_C(1),rs1611607(1),6:29855264_GCC_G(1),rs61232101(1),rs2734945(1),rs2245563(1),rs1611613(1),rs1611615(1),rs1611616(1),rs1611619(1),rs1611624(1),rs1611629(1),rs2523798(1),rs2734940(1),rs1…
1	1	rs3121580	218492121	6.73e-13	4	0	0	0	0	4	1:218518422_GTCCT_G(1),rs2799098(1),rs2799097(1),rs2796825(1)
11	1	11:32348860_CTT_C	32348860	1.92e-12	68	0	0	3	4	61	rs7130067(1),rs2900665(1),rs10835877(1),rs7940705(1),rs2224037(1),rs11031689(1),rs727478(1),rs10835878(1),rs2057177(1),rs2057176(1),rs2057175(1),rs764669(1),rs6484565(1),rs6484566(1),rs7931182(1),rs4391791(1),rs2207551(1),rs2224036(1),rs7113474(1),rs2180103(1),rs2418591(1),rs7121657(1),rs6484567(1),rs12574217(1),rs1474845(1),rs2180102(1),rs12574256(1),rs12574511(1),rs2224034(1),rs2207550(1),rs110…
7	1	rs17855988	73474825	1.71e-11	72	0	0	9	5	58	rs112991700(1),rs78235443(1),rs113336697(1),rs76027228(1),rs79344387(1),rs112136108(1),rs55863875(1),rs28763981(1),rs12535378(1),rs113395463(1),rs188598311(1),rs192259261(1),rs370616120(1),rs2528794(1),rs34208922(1),rs810552(1),rs1091814(1),rs1091812(1),rs78808004(1),rs36019641(1),rs2855722(1),7:73496159_GC_G(1),rs75566398(1),rs810536(1),rs178404(1),rs2855726(1),rs113421098(1),rs178410(1),rs15086…
11	1	rs374570260	32628352	1.91e-11	466	2	9	6	25	424	rs10835947(1),rs201422987(1),rs80186226(1),rs442108(1),rs2982893(1),rs2474147(1),rs506814(1),rs201832(1),rs201831(1),rs201830(1),rs567062(1),rs201829(1),rs183235(1),rs201828(1),rs201827(1),rs377448838(1),rs169323(1),11:32595297_ATT_A(1),rs2467583(1),rs201826(1),11:32596035_TA_T(1),rs201837(1),rs201838(1),rs169325(1),rs201839(1),rs201840(1),rs201841(1),rs201842(1),rs374297744(1),rs201888(1),rs2018…
6	1	rs9262135	30618906	3.48e-11	164	0	0	0	2	162	rs56393452(1),rs9262120(1),rs3095276(1),rs9262126(1),6:30602440_GA_G(1),rs9262130(1),rs9262132(1),rs9262141(1),rs9262142(1),rs9262143(1),rs138394556(1),rs9262146(1),6:30666445_CGA_C(1),rs796553799(1),rs3132585(1),rs3132584(1),rs3132583(1),rs3132582(1),rs8233(1),rs7781(1),rs3095330(1),rs3095329(1),rs3094128(1),6:30694863_CTA_C(1),rs3094127(1),rs1064627(1),rs3095327(1),rs3130658(1),6:30703367_ACTGC…
6	1	rs6932350	26571629	9.17e-11	139	0	0	0	0	139	rs61567226(1),rs2073526(1),rs4712984(1),rs1614887(1),6:26399737_AT_A(1),rs34524548(1),rs10661702(1),rs1056668(1),rs568254976(1),rs4713003(1),rs35355150(1),rs35471678(1),rs10946836(1),6:26536381_CA_C(1),rs561855567(1),rs544211667(1),rs10946837(1),rs9467783(1),rs4573(1),rs150398757(1),rs1884947(1),6:26556092_AT_A(1),rs11752946(1),rs565344678(1),rs1001687(1),rs1570059(1),rs1570060(1),rs1977201(1),rs…
1	1	rs9431472	218938244	4.17e-10	294	0	16	21	19	238	rs28491746(1),rs140208396(1),rs55750150(1),rs61822529(1),rs12022442(1),rs114529222(1),rs28808139(1),rs28865709(1),rs1825120(1),1:218837773_CT_C(1),rs17505020(1),rs4558049(1),rs1481344(1),rs746672(1),rs139410970(1),rs28674131(1),rs28407684(1),rs11583395(1),1:218841177_CA_C(1),rs28646156(1),rs28591343(1),rs28478455(1),rs113153180(1),rs28527460(1),rs28394360(1),rs28742268(1),rs6694661(1),rs11403176(…
6	1	rs3117103	32349557	5.77e-10	1553	1	19	490	262	781	rs652888(1),rs558702(1),rs519417(1),rs532086(1),rs497309(1),rs1265905(1),rs1270942(1),rs389884(1),rs449186(1),rs431204(1),rs1058152(1),rs433061(1),rs367364(1),rs369580(1),rs394439(1),rs369637(1),rs1150758(1),rs1150757(1),rs1265889(1),rs1150756(1),rs1150755(1),rs1150754(1),rs1150753(1),rs1150752(1),rs1265888(1),6:32067503_GA_G(1),rs1269852(1),rs3130288(1),rs3134962(1),rs3132941(1),rs3130349(1),rs1…
2	1	rs756574727	55879020	1.63e-09	10	0	0	0	1	9	2:55878908_TA_T(1),rs7557134(1),rs6545512(1),rs6545513(1),rs12622830(1),rs4672063(1),rs369028718(1),rs150801560(1),rs17369212(1),rs58754091(1)
2	1	rs7583519	56350306	1.76e-09	21	0	0	1	1	19	2:56211607_AT_A(1),rs12616956(1),rs2043258(1),rs377406762(1),rs11435151(1),rs3850354(1),rs10779940(1),rs1432569(1),rs1432570(1),rs7561121(1),rs7568865(1),rs1023713(1),2:56355376_AAG_A(1),rs6545545(1),rs7577501(1),rs929689(1),rs1811272(1),rs1432556(1),rs1432557(1),rs2060201(1),rs3910177(1)
2	1	rs1579494	55986569	4.16e-09	3	0	0	0	0	3	rs6737995(1),rs113216757(1),rs11125594(1)
2	1	rs12613933	56131602	5.61e-09	3	0	0	0	0	3	rs11125610(1),rs3791659(1),rs115559499(1)
5	1	rs1834922	5145100	6.06e-09	37	0	0	0	2	35	rs112499315(1),rs72647738(1),rs270205(1),rs67220167(1),rs270199(1),rs270198(1),5:5142004_TA_T(1),5:5142176_TAA_T(1),rs270196(1),rs270195(1),rs270194(1),rs2291112(1),rs270193(1),rs270191(1),rs270190(1),rs11746378(1),rs1479603(1),rs1479602(1),rs4336337(1),rs66961926(1),rs16874851(1),rs1019747(1),rs1863968(1),rs1820659(1),rs1820658(1),rs2255273(1),rs10462802(1),rs16874868(1),rs3995768(1),rs58054072(…
6	1	rs200889152	117507982	7.66e-09	69	0	1	3	13	52	rs783375(1),rs514239(1),rs509067(1),rs544148(1),rs11375736(1),rs59365541(1),rs569691(1),rs1848404(1),rs371362985(1),rs4120420(1),rs560955(1),rs7759791(1),rs783362(1),rs7749803(1),rs12214679(1),rs998144(1),rs1880782(1),rs2049529(1),rs1405212(1),rs1852292(1),6:117496703_GC_G(1),rs62430546(1),rs6903067(1),rs6902977(1),rs56082271(1),rs12200579(1),rs9372475(1),rs4946230(1),rs7760830(1),rs7760985(1),rs…
1	1	rs61823192	219294570	7.72e-09	10	1	1	1	2	5	rs28535862(1),rs6541196(1),rs17049035(1),rs61821643(1),rs61821645(1),rs17580366(1),rs76172548(1),rs76926608(1)
1	1	rs11578464	86072408	8.64e-09	220	0	0	1	0	219	rs7543409(1),rs1571549(1),rs1576424(1),rs6576778(1),rs6576779(1),rs11161641(1),rs10873709(1),rs10873710(1),rs4949915(1),rs10782553(1),rs2389970(1),rs11161643(1),rs34448540(1),rs1928626(1),rs11161645(1),rs28615574(1),rs821393(1),rs7520491(1),rs709801(1),rs821394(1),rs821395(1),rs843969(1),rs821396(1),rs1094359(1),rs6689925(1),rs1094354(1),rs4491100(1),rs4491101(1),rs1094355(1),rs1094357(1),rs76818…
6	1	rs9504915	6749069	1.06e-08	60	0	0	0	4	56	rs34995467(1),rs10688932(1),6:6730462_TA_T(1),rs201061(1),rs1294400(1),rs744056(1),rs737449(1),rs746453(1),rs1294404(1),6:6735331_TG_T(1),rs35075438(1),rs912056(1),rs5874051(1),rs912057(1),rs781083431(1),rs1294405(1),rs1294406(1),rs1294407(1),rs1294409(1),rs1294410(1),rs1294411(1),rs1294412(1),rs1294413(1),rs1294414(1),rs1294415(1),rs1294416(1),rs772335715(1),rs1294417(1),rs1294418(1),rs1294419(1…
2	1	rs1802574	56094040	1.28e-08	15	0	0	0	0	15	rs2052932(1),rs150345898(1),rs113662311(1),rs72807711(1),rs112790434(1),rs56047300(1),rs56245786(1),rs111711675(1),rs72807730(1),rs72807732(1),rs72807736(1),rs72807737(1),rs72807752(1),rs72807756(1),rs72807759(1)
6	1	rs72860374	32862958	1.3e-08	65	0	0	2	14	49	rs2071465(1),rs2071480(1),rs1351383(1),rs1351382(1),rs4713600(1),rs3763347(1),rs2071477(1),rs9276816(1),6:32827561_TGAA_T(1),rs9276818(1),rs9276819(1),rs6938130(1),rs1383267(1),rs2170185(1),6:32850259_AT_A(1),rs9276909(1),rs2127675(1),rs9276910(1),rs9276911(1),rs9276912(1),6:32851563_CCTGGTAT_C(1),6:32852740_AT_A(1),rs9276915(1),rs6912492(1),rs56098412(1),6:32890908_AAAAC_A(1),rs28744291(1),6:329…
5	1	rs42546	4977036	1.45e-08	81	0	0	0	0	81	rs2561729(1),rs2561728(1),rs1593961(1),rs1597762(1),rs1597761(1),rs2600619(1),rs569991678(1),rs2162880(1),rs1366430(1),rs2561725(1),rs2561724(1),rs34244594(1),rs2115289(1),rs1947339(1),rs1376855(1),rs1452027(1),rs1452026(1),rs2561723(1),rs1452024(1),rs2290323(1),rs2561722(1),rs1901498(1),rs1035914(1),rs935858(1),rs935857(1),rs2561721(1),rs9313095(1),rs10038746(1),rs10038747(1),rs2561720(1),rs2561…
6	1	rs940404	25343444	1.68e-08	49	0	0	0	5	44	rs148149244(1),rs115578938(1),rs140595491(1),rs10498722(1),rs76671369(1),rs6909365(1),rs80021880(1),rs79070667(1),rs78712602(1),rs76152345(1),rs77482156(1),rs77042011(1),rs80331120(1),rs144143828(1),rs115989354(1),rs9969023(1),rs77006546(1),rs538573294(1),rs76798435(1),rs77914161(1),rs77951490(1),rs115949281(1),rs76266945(1),rs138267301(1),rs183779130(1),rs74548903(1),rs6940230(1),rs74979580(1),r…
17	1	rs139356332	19289286	1.78e-08	2	0	0	0	0	2	rs138749087(1),rs76578497(1)
6	1	rs515688	31832038	2.4e-08	2	0	0	0	0	2	rs693906(1),rs501942(1)
20	1	rs143384	34025756	2.93e-08	356	7	0	113	84	152	20:33756333_CA_C(1),rs6058209(1),rs2425023(1),rs2425024(1),rs2425026(1),rs13037879(1),rs6060355(1),rs8115394(1),rs878639(1),rs3795159(1),rs2425055(1),rs1406948(1),rs10626059(1),rs1406949(1),rs6060369(1),rs6088791(1),rs2425056(1),rs6060370(1),rs6088792(1),rs2425057(1),rs17323916(1),rs2425059(1),rs6060371(1),rs6060372(1),rs6060373(1),rs2425061(1),rs6060378(1),rs2425062(1),rs981819(1),rs981818(1),rs…
2	1	rs10865292	56216052	3.02e-08	12	0	1	1	0	10	rs139257983(1),rs79563212(1),rs56841489(1),rs57666030(1),rs10206823(1),rs7558150(1),rs6753219(1),rs796206680(1),rs61441353(1),rs59523882(1),rs147780027(1)
16	1	rs4238714	84856552	4.04e-08	28	0	0	3	11	14	rs11149686(1),rs4783076(1),rs4783077(1),rs8058664(1),rs8063190(1),rs11645298(1),rs10871288(1),rs8060099(1),rs4783078(1),rs931536(1),rs7403974(1),rs2172623(1),rs28437095(1),rs9936237(1),rs1874013(1),rs1874014(1),rs8057998(1),rs4238713(1),rs9939197(1),rs2326397(1),rs4782660(1),rs4783079(1),rs4782661(1),rs17111(1),rs2131754(1),rs2131755(1),rs11859343(1),rs11859415(1)
17	1	rs9909152	62719475	4.19e-08	75	0	1	0	0	74	rs199789579(1),17:62668175_CA_C(1),rs6504248(1),rs145912880(1),rs753917(1),rs6504249(1),17:62676547_AT_A(1),rs11416214(1),rs6504250(1),rs11656678(1),rs7219070(1),rs60195381(1),rs11653958(1),rs12600679(1),17:62688318_AATTT_A(1),rs35018407(1),rs2676307(1),rs2521827(1),rs2428352(1),rs11396994(1),rs2676289(1),rs2521818(1),rs7225993(1),rs199628464(1),rs11651681(1),rs2676293(1),rs2676294(1),rs8072460(1…
4	1	rs4528997	4915211	5.48e-08	41	0	0	11	8	22	4:4879256_AT_A(1),rs73194738(1),rs6832405(1),rs2968668(1),rs4566595(1),rs6446700(1),rs10461056(1),rs773375797(1),rs4588409(1),rs7683066(1),rs10937604(1),rs4544663(1),rs4234840(1),rs4589979(1),rs4532180(1),rs4621375(1),rs9990576(1),rs2968681(1),rs9999952(1),rs730186(1),rs6446707(1),rs13103416(1),rs4398475(1),rs6446709(1),rs9760780(1),rs9760801(1),rs4577514(1),rs6446710(1),rs6446711(1),rs7696748(1)…
6	1	6:169575175_GC_G	169575175	7.63e-08	93	0	0	0	19	74	rs1123753(1),rs4708599(1),rs11756467(1),rs60844183(1),rs9364201(1),rs9455892(1),rs3763266(1),rs981010(1),rs9689800(1),rs9689304(1),rs10945386(1),rs4708414(1),rs1888835(1),rs11751421(1),rs117854773(1),rs77254501(1),rs13204417(1),rs1475135(1),rs1358978(1),rs1475136(1),rs1475137(1),rs6455467(1),rs1475138(1),rs1475139(1),rs7752098(1),rs9455545(1),rs758537968(1),rs2104217(1),rs78509414(1),rs9688876(1)…
1	1	rs56148717	9358499	8.7e-08	40	0	10	7	4	19	rs138107191(1),rs12093524(1),rs12064223(1),rs61783462(1),rs72641829(1),rs61783463(1),rs2871656(1),rs2871655(1),rs9442580(1),rs946600(1),rs1815615(1),rs946597(1),rs9435183(1),rs9435184(1),rs658997(1),rs4465231(1),rs2179072(1),rs9442571(1),1:9351017_CT_C(1),rs9434757(1),rs189842794(1),1:9358489_ATGAATGAATAAG_A(1),rs56177980(1),rs1294037(1),rs55707118(1),rs61783491(1),rs61783492(1),rs1294032(1),rs94…
12	1	rs1689406	89754726	9.3e-08	34	0	0	0	0	34	rs704066(1),rs797091(1),rs704068(1),rs704070(1),rs772115257(1),rs704072(1),12:89740773_GTA_G(1),rs796051(1),rs796049(1),rs704073(1),rs10744(1),rs704074(1),rs769701(1),rs769700(1),rs704076(1),rs704078(1),rs770087(1),rs808820(1),rs770086(1),rs704080(1),rs1688571(1),rs1689412(1),rs1689411(1),rs34720448(1),rs1689410(1),rs1472212(1),rs1650343(1),rs1650342(1),rs1689408(1),12:89755643_AT_A(1),rs770081(1…
14	1	rs71446481	54420647	9.47e-08	12	0	0	0	0	12	rs7159662(1),rs10130587(1),rs2855532(1),rs2761882(1),rs2761884(1),rs2855530(1),rs2738265(1),rs762643(1),rs2761887(1),rs2032423(1),rs8014363(1),rs4901471(1)
1	1	rs764553160	219416691	1.18e-07	198	24	3	36	71	64	rs4846526(1),rs76837400(1),rs7545730(1),rs74138157(1),rs11118205(1),rs77788767(1),rs12039827(1),rs11118207(1),rs6656781(1),rs12023673(1),rs190814059(1),rs12036802(1),rs12024289(1),rs59977161(1),rs199624969(1),rs12058065(1),rs12068797(1),rs12070184(1),rs6689395(1),rs74138160(1),rs6688817(1),rs7545152(1),rs10863429(1),rs7554296(1),rs74138343(1),1:219302966_TCA_T(1),1:219305607_TA_T(1),rs7543820(1),…
5	1	rs16874232	4901556	1.26e-07	35	0	0	0	0	35	rs2035232(1),rs74996903(1),rs77357736(1),rs116535931(1),rs76131660(1),rs74539458(1),rs16874197(1),rs79541887(1),rs680140(1),rs75907371(1),rs590199(1),rs138719452(1),rs141749185(1),rs114457604(1),rs112046915(1),rs79985714(1),rs16874243(1),rs115498158(1),rs114502924(1),rs79280701(1),rs6894984(1),rs139729555(1),rs76565374(1),rs116809972(1),rs58245308(1),rs74382361(1),rs79457550(1),rs76226287(1),rs57…
7	1	rs11762153	73431283	1.27e-07	18	0	0	0	2	16	rs6975355(1),rs6975518(1),rs13231684(1),rs13244607(1),rs13247385(1),rs13247415(1),rs13247503(1),rs12155263(1),rs6971698(1),rs10224499(1),rs12374753(1),rs34068091(1),rs56020114(1),rs55855101(1),rs868005(1),rs2239691(1),rs2071307(1),rs810549(1)
2	1	rs149290349	43451957	1.63e-07	229	0	0	0	139	90	rs112694524(1),rs113542380(1),rs80323638(1),rs114510001(1),rs74382177(1),rs11124929(1),rs6743071(1),rs76857293(1),rs142601548(1),rs28470852(1),rs138662962(1),rs79625619(1),rs76215753(1),rs78681698(1),rs112972772(1),rs79629200(1),rs74469180(1),rs78314405(1),rs111947872(1),rs13408002(1),rs76675804(1),rs74616425(1),rs11899863(1),rs10166376(1),rs79165612(1),rs57696714(1),rs57381820(1),2:43627011_CAAA…
6	1	6:28523687_TTTC_T	28523687	1.65e-07	0	0	0	0	0	0	NONE
6	1	rs11242779	2507901	1.88e-07	60	0	0	0	0	60	rs11421533(1),rs12203777(1),rs756480758(1),rs4959672(1),rs4959674(1),rs10793837(1),rs6923507(1),rs1610416(1),rs1010762(1),rs11393478(1),rs7751264(1),rs4959186(1),rs6920875(1),rs10458143(1),rs10458144(1),rs2325963(1),rs9501849(1),rs9501850(1),rs9328100(1),rs12210993(1),rs1891199(1),rs12208100(1),rs9503199(1),rs13200224(1),rs2185659(1),rs7776061(1),rs4053429(1),rs3053386(1),rs7747066(1),6:2491607_T…
6	1	rs9392136	7078583	1.99e-07	119	0	8	8	3	100	rs7743719(1),rs2765368(1),rs17584570(1),rs1286005(1),rs1286004(1),rs6929119(1),rs142308002(1),rs149901439(1),rs9328398(1),rs1286003(1),rs560131(1),6:7049202_ATT_A(1),rs3851528(1),rs7743312(1),6:7050808_AT_A(1),rs3889401(1),rs3863226(1),rs7769136(1),6:7053625_GAA_G(1),rs35682039(1),rs13218910(1),rs13204120(1),rs7772284(1),rs13219280(1),rs533076(1),rs532122(1),rs531077(1),6:7059794_TAAAAA_T(1),rs49…
11	1	rs185406250	32494600	2.13e-07	19	0	0	0	0	19	rs577456719(1),rs72909468(1),rs4078090(1),rs72908976(1),rs113441717(1),rs79638923(1),rs72908984(1),rs111322014(1),rs113615804(1),rs72908989(1),rs17749506(1),11:32555378_AT_A(1),rs113436064(1),rs10835946(1),rs72910928(1),rs144034903(1),rs2956070(1),rs2419393(1),rs72901250(1)
3	1	rs9883032	56050146	2.24e-07	116	2	7	6	5	96	rs9815001(1),rs9835091(1),rs9852746(1),rs9852888(1),rs9853067(1),rs9857120(1),rs12488280(1),rs6445754(1),3:55810133_CT_C(1),rs9866297(1),rs11456965(1),3:55813920_CT_C(1),rs9846380(1),rs9311580(1),rs111708598(1),rs4955882(1),rs4955884(1),rs7641474(1),rs9809248(1),rs4572738(1),rs4542991(1),rs4459870(1),rs113318832(1),rs72877116(1),rs28542334(1),rs12488085(1),rs6782276(1),rs9838012(1),rs142166278(1)…
6	1	rs28367809	31305098	2.4e-07	267	0	0	0	11	256	rs12110481(1),rs75497038(1),rs6457302(1),rs6457303(1),rs4713421(1),rs4713422(1),rs10947121(1),rs10807077(1),rs10947124(1),rs10947125(1),rs10947126(1),rs887466(1),rs1265155(1),rs4947305(1),rs7770946(1),rs7751130(1),rs9501504(1),rs9295956(1),rs9391813(1),rs9391814(1),rs9391816(1),rs9501066(1),rs146037572(1),rs3871246(1),rs3871247(1),rs3868542(1),rs3871248(1),rs143488460(1),rs9368657(1),rs9368658(1)…
4	1	rs6841699	174591579	2.5e-07	34	7	10	4	3	10	rs10005540(1),rs4695739(1),rs11722597(1),rs12502027(1),rs17263861(1),rs11727767(1),rs12649191(1),4:174612202_CT_C(1),rs2067517(1),rs10520262(1),rs9997875(1),rs56063997(1),rs7686296(1),rs8180252(1),rs6843684(1),rs4695873(1),4:174623857_TA_T(1)
10	1	rs752225809	31180356	2.55e-07	133	0	0	1	16	116	rs60327787(1),rs10740833(1),rs7094720(1),rs7079229(1),rs7095147(1),rs4749615(1),rs7080032(1),rs10826868(1),rs10763837(1),rs10826869(1),10:31096324_GT_G(1),rs7906669(1),rs7921338(1),rs10740834(1),rs10740835(1),rs10763838(1),rs6481714(1),rs6481715(1),rs6481716(1),rs6481717(1),rs10826870(1),rs1340949(1),rs7907149(1),rs7907636(1),rs7907548(1),rs1417568(1),rs7088786(1),rs1417569(1),rs10740836(1),rs558…
1	1	rs13376700	51477643	2.7e-07	85	0	0	0	0	85	rs12130340(1),rs12096443(1),rs10888692(1),rs10888696(1),rs11205734(1),rs3789584(1),rs12121301(1),rs17383290(1),1:51042504_CT_C(1),rs9969991(1),1:51062816_GT_G(1),rs3850873(1),rs3850874(1),rs34837212(1),rs12094601(1),rs141811210(1),rs10888700(1),rs529143892(1),rs11205746(1),rs9803853(1),rs6658904(1),rs139500832(1),rs11584472(1),rs28699363(1),rs11205751(1),rs58902185(1),rs7515597(1),rs34733138(1),r…
2	1	rs4851239	100489966	3.04e-07	27	0	0	0	0	27	rs1346622(1),rs1346623(1),rs2309687(1),rs11691830(1),rs13005475(1),2:100483785_TGG_T(1),rs59382356(1),2:100485494_CCCTCTG_C(1),rs11123802(1),rs28682406(1),rs4851238(1),rs7609078(1),rs13031851(1),rs34634326(1),rs4850917(1),rs7590354(1),2:100497868_CA_C(1),rs12105749(1),rs6713944(1),rs6753453(1),2:100501035_AT_A(1),rs11682684(1),rs550121195(1),rs5832889(1),rs4850918(1),rs13023634(1),rs13031524(1)
11	1	rs534878164	32366429	3.1e-07	4	0	0	0	0	4	rs140113423(1),11:32366422_AAGC_A(1),rs565892692(1),rs555191181(1)
17	1	rs67844128	12186018	3.25e-07	57	8	1	10	24	14	rs2874748(1),rs62061041(1),rs62062863(1),rs35401438(1),17:12164791_ATC_A(1),rs77495808(1),rs201890888(1),rs77625946(1),rs767371435(1),17:12165083_CAT_C(1),rs775865127(1),17:12165302_CATGAT_C(1),rs148205861(1),rs62646849(1),rs111218934(1),rs17544327(1),rs62062871(1),rs112445379(1),rs17544404(1),rs58042078(1),rs59693616(1),rs17544453(1),rs56756937(1),rs62062874(1),rs62062877(1),rs769220372(1),rs479…
1	1	1:50876430_TTA_T	50876430	3.33e-07	91	0	0	0	0	91	rs149776753(1),rs2765893(1),rs2653888(1),rs12124357(1),rs2356864(1),rs7515823(1),rs2455638(1),rs2455637(1),rs7525764(1),rs7525876(1),rs2784152(1),rs772192858(1),rs12731247(1),rs12731855(1),rs755636501(1),rs2653893(1),rs201499083(1),rs9436893(1),rs1502855(1),rs2653900(1),rs2484683(1),rs2653899(1),rs2653898(1),rs2784138(1),rs2784136(1),rs2653896(1),rs2653895(1),rs4448561(1),rs2784135(1),rs2055492(1…
8	1	rs55882812	25418140	3.42e-07	231	0	1	79	35	116	rs1567123(1),rs1567124(1),rs6991928(1),rs7836337(1),rs906247(1),rs906248(1),rs17053594(1),rs7833951(1),rs2939813(1),rs3750194(1),rs113990692(1),rs75338394(1),rs77087078(1),rs3030791(1),8:25274269_TA_T(1),rs547235177(1),rs201601317(1),rs770149938(1),rs1812594(1),rs7840399(1),8:25294311_TA_T(1),rs958579(1),rs11782310(1),rs11780132(1),rs11781066(1),rs11781868(1),8:25307082_TG_T(1),rs11778731(1),rs17…
5	1	rs3830368	64747918	3.56e-07	103	0	0	9	15	79	rs10065614(1),rs2161560(1),rs6864345(1),rs7708920(1),rs2112995(1),rs111790134(1),rs7716827(1),rs16893588(1),rs547122535(1),rs12514074(1),rs6880291(1),rs4700676(1),rs4700678(1),rs4700679(1),rs7722316(1),rs35987307(1),rs7726641(1),rs113391921(1),rs10055026(1),rs10440629(1),rs7720568(1),rs9291836(1),rs10056551(1),rs6875765(1),5:64688072_ATAG_A(1),rs7708972(1),rs10068264(1),rs7702601(1),rs10042191(1)…
3	1	rs7820	13679829	3.77e-07	11	0	0	0	0	11	rs34508980(1),rs2957571(1),rs11441804(1),rs11128652(1),rs9882140(1),rs4684972(1),rs2923157(1),rs6784742(1),rs4346531(1),rs2923158(1),rs13078230(1)
2	1	rs68098212	56288496	3.86e-07	15	0	0	0	1	14	rs190626790(1),rs1368243(1),rs11125612(1),rs71393515(1),rs11888967(1),rs13001332(1),rs13016783(1),rs6728414(1),rs6545542(1),rs4091210(1),rs12990534(1),rs11687130(1),rs17047499(1),rs2021796(1),rs17190037(1)
9	1	rs10435905	133040428	4.05e-07	48	0	0	0	7	41	rs10988667(1),rs4837485(1),rs6478956(1),rs2900285(1),rs4837486(1),rs74740566(1),rs7034727(1),rs62586048(1),rs4837487(1),rs11280762(1),rs9299329(1),rs9657643(1),rs7870172(1),rs7870070(1),rs7870567(1),rs10988672(1),rs35620429(1),rs7048667(1),rs10819630(1),rs10819631(1),rs10819632(1),rs35403871(1),rs4837488(1),rs4837489(1),rs7858824(1),rs1557124(1),rs2900287(1),rs781936717(1),rs7043286(1),rs4837490(…
3	1	rs13074029	99881567	5.01e-07	122	0	0	0	2	120	rs34400116(1),rs35952376(1),rs62281835(1),rs9859600(1),rs35340549(1),rs13079203(1),rs13100157(1),rs13081022(1),rs13082798(1),rs200991487(1),rs13066932(1),rs13095226(1),rs13067276(1),rs9883702(1),rs35766910(1),rs139843192(1),rs13059876(1),rs6797919(1),rs6808963(1),rs71313563(1),rs9848257(1),rs34350302(1),rs4928140(1),rs4928215(1),rs35299440(1),3:99408591_GAAAA_G(1),rs77043261(1),rs76266551(1),rs11…
11	1	rs12366182	27274956	5.71e-07	204	1	70	61	26	46	rs11604730(1),rs35180098(1),rs34493522(1),rs67004423(1),rs67968987(1),rs10835148(1),rs34227136(1),rs36076469(1),11:27266777_TA_T(1),rs11029891(1),rs11029892(1),rs1079303(1),rs729553(1),rs11605671(1),rs12804069(1),rs35495036(1),rs10501082(1),rs7928251(1),rs55832127(1),rs7928078(1),rs2054455(1),11:27272519_TAAA_T(1),rs7483297(1),rs2351401(1),rs1382472(1),rs12419282(1),rs10444266(1),rs7948420(1),rs1…
3	1	rs4271886	55585396	5.76e-07	83	0	4	23	8	48	rs4955851(1),rs4511867(1),rs751193(1),rs751194(1),rs4955852(1),rs1499890(1),rs11130474(1),rs12494109(1),rs13059073(1),rs55736932(1),rs6792802(1),rs7646331(1),rs12497254(1),rs1047898(1),rs10865994(1),rs1829556(1),rs7622120(1),rs2682456(1),rs2682455(1),rs2682454(1),rs556874(1),rs60626865(1),rs17263248(1),rs73077440(1),rs12106807(1),rs3856715(1),rs6775447(1),rs55843321(1),rs62251475(1),rs73077468(1)…
2	1	rs6545766	25077856	6.13e-07	256	0	27	33	58	138	rs11884143(1),2:24716470_GA_G(1),rs12478071(1),rs9677360(1),rs7603434(1),rs1545255(1),rs4640343(1),rs529530187(1),rs550950858(1),rs56397001(1),rs114518415(1),rs114495854(1),rs78860332(1),rs78961514(1),rs117841598(1),rs80122249(1),rs55914216(1),rs55822100(1),rs72797944(1),2:25013801_TTTTTC_T(1),rs56336001(1),rs6545730(1),rs2891409(1),rs4665719(1),rs4665720(1),rs10188181(1),rs7574758(1),rs1550116(1…
5	1	rs42202	4977446	6.32e-07	1	0	0	0	0	1	rs40646(1)
5	1	rs6879612	112692095	6.41e-07	288	0	0	48	77	163	5:112613064_CA_C(1),rs7722276(1),rs13190054(1),rs492346(1),rs1838207(1),rs7715342(1),rs485210(1),rs10478117(1),rs10036581(1),rs2165928(1),rs6594700(1),rs11748642(1),rs6873755(1),rs2416310(1),rs7735247(1),rs573093109(1),5:112667490_CA_C(1),5:112668261_CA_C(1),rs10076501(1),rs6894434(1),rs6873400(1),rs752988857(1),rs11948072(1),rs1517206(1),rs1038918(1),rs10057210(1),rs10072511(1),rs4705812(1),5:11…
2	1	rs3072	20878406	6.83e-07	5	0	0	0	0	5	rs9306894(1),rs9306895(1),rs7255(1),rs10193919(1),rs2289081(1)
3	1	rs704573	99483271	6.86e-07	192	0	23	30	102	37	rs648006(1),3:99382642_TA_T(1),rs1965397(1),rs116276712(1),rs114390512(1),rs41267901(1),rs115473780(1),rs17777851(1),rs114796243(1),3:99429965_AT_A(1),rs6805055(1),3:99432629_GA_G(1),rs1857290(1),rs668668(1),rs651511(1),rs11708817(1),rs1711562(1),rs792828(1),rs792829(1),rs10625999(1),rs11915499(1),rs792838(1),rs792839(1),rs704570(1),rs35535760(1),rs793489(1),rs793490(1),rs793491(1),rs2638948(1),r…
4	1	rs2031728	2233852	7.15e-07	4	0	0	0	0	4	rs62286987(1),rs181369871(1),rs74324166(1),rs149969742(1)
11	1	rs2931279	32585371	8.75e-07	12	0	0	0	0	12	rs10767945(1),rs61889377(1),rs117064696(1),rs11031849(1),rs10767946(1),rs10742283(1),rs2450411(1),11:32564165_AG_A(1),11:32567998_CT_C(1),rs2450408(1),rs10767949(1),rs2467584(1)
13	1	rs157175	51062697	8.78e-07	66	0	0	7	41	18	rs1752111(1),rs10459327(1),rs157169(1),rs157168(1),13:51085167_AC_A(1),rs35090482(1),rs192492(1),rs3116597(1),rs183949(1),rs9535455(1),rs9316500(1),rs9562987(1),rs963740(1),rs3118903(1),rs3116598(1),rs3116599(1),rs3116600(1),rs3116601(1),rs3118909(1),rs3118910(1),rs3116602(1),rs3118912(1),rs3116603(1),rs3116604(1),rs3118913(1),rs3118914(1),rs3116605(1),rs3116606(1),rs7337757(1),rs71190381(1),rs95…
11	1	rs201466207	32514085	8.91e-07	4	0	0	1	1	2	11:32304165_TA_T(1),rs7114588(1),rs72908934(1),rs77412778(1)
7	1	rs11772456	73256900	9.77e-07	47	0	0	2	21	24	rs11768181(1),rs141117486(1),rs68143071(1),rs34465531(1),rs35614186(1),rs35554452(1),rs13233747(1),rs1059779(1),7:73151195_AG_A(1),rs3812318(1),rs13228948(1),rs34062071(1),rs11761190(1),rs67418520(1),7:73172473_AG_A(1),7:73174169_AT_A(1),rs13228585(1),rs59773062(1),7:73210583_ATT_A(1),7:73210655_AATTTT_A(1),rs9690193(1),rs5884920(1),rs7384832(1),rs7455225(1),rs113957810(1),rs73140869(1),rs5740458…
2	1	rs58188324	56207129	9.81e-07	23	0	2	1	0	20	rs138959482(1),rs79011882(1),rs74996383(1),rs41291175(1),rs113866423(1),rs41291179(1),rs80064256(1),rs113046105(1),rs76856042(1),rs76279789(1),rs115653519(1),rs74340300(1),rs138569725(1),rs17047405(1),rs13397916(1),rs76814767(1),rs78021863(1),rs752815(1),rs79455090(1),rs74778686(1),rs75291829(1)
3	1	rs71080535	49616053	1.1e-06	364	0	0	2	42	320	rs35351750(1),rs9840050(1),rs62262517(1),rs13064784(1),rs4521268(1),rs4513485(1),rs4955411(1),rs3212(1),rs4292260(1),rs4364202(1),rs4279134(1),rs6779394(1),rs9865051(1),rs6770112(1),rs6784111(1),rs4955410(1),rs12493001(1),rs12636030(1),rs12487580(1),rs36133651(1),3:49184035_AAAAATAAAAT_A(1),rs7632267(1),rs7645551(1),rs9683094(1),3:49189030_GA_G(1),rs61583136(1),rs4536858(1),rs4308307(1),rs1171558…
6	1	rs62429647	143554805	1.11e-06	15	0	0	0	0	15	rs2876551(1),rs9376730(1),rs9403466(1),rs9399430(1),rs9376731(1),rs56162220(1),rs55739456(1),rs55918821(1),rs9390073(1),rs17530336(1),6:143590196_TC_T(1),rs56250922(1),rs62430877(1),rs78033042(1),rs78908498(1)
19	1	rs2003476	18806668	1.15e-06	98	3	14	24	29	28	rs3803916(1),rs12610537(1),rs76092567(1),rs2238650(1),rs11086119(1),rs7259557(1),rs709679(1),rs1043192(1),rs7359896(1),rs113265722(1),rs6510993(1),rs4808839(1),rs4808840(1),rs2081191(1),rs12974161(1),rs4808146(1),rs34190814(1),rs71332133(1),rs4808841(1),rs889362(1),rs11085237(1),rs889363(1),rs10403231(1),rs34143665(1),rs12610845(1),rs11085239(1),rs1076234(1),rs1076235(1),rs3795026(1),rs1473115(1)…
4	1	rs150478193	54954927	1.15e-06	0	0	0	0	0	0	NONE
1	1	rs61827168	222807480	1.22e-06	132	1	0	20	32	79	rs17163217(1),rs11485179(1),rs779301819(1),rs3002124(1),rs2936036(1),rs3002128(1),rs17163273(1),rs386639694(1),rs4618978(1),rs759824863(1),rs1909196(1),rs3002141(1),rs904323(1),rs904324(1),rs2378584(1),rs34767248(1),rs17163301(1),rs2133186(1),rs3008612(1),rs4846769(1),rs4846770(1),rs3008614(1),rs9441926(1),rs9441835(1),rs3008615(1),rs3008616(1),rs1909195(1),rs4846384(1),rs3008618(1),rs17011666(1)…
5	1	rs371509218	63919876	1.46e-06	0	0	0	0	0	0	NONE
2	1	rs12329124	239859090	1.49e-06	9	0	0	0	0	9	rs112488146(1),rs4073137(1),rs75103033(1),rs11124193(1),rs62191106(1),rs62191107(1),rs12477314(1),rs4308141(1),rs11124197(1)
15	1	rs10152595	67475488	1.52e-06	151	0	0	10	8	133	rs7167532(1),rs2033785(1),rs11637816(1),rs35533195(1),rs12441344(1),rs11637537(1),rs4601989(1),rs2289261(1),rs11638064(1),rs548774483(1),rs7165382(1),rs34708051(1),rs1866320(1),rs12912010(1),rs12912045(1),rs12913547(1),rs35251008(1),rs1470002(1),rs893475(1),rs3784681(1),rs7178824(1),rs10152566(1),rs10152593(1),rs34445740(1),rs7181877(1),rs7181543(1),rs7181556(1),rs2289791(1),rs2289790(1),rs778984…
6	1	rs9379980	27306518	1.53e-06	2	0	0	0	0	2	6:27309762_GC_G(1),rs9461365(1)
1	1	rs2095402	156007177	1.56e-06	120	0	0	2	65	53	rs10752611(1),rs7411786(1),1:155519818_CT_C(1),rs11264380(1),rs56747346(1),rs11264381(1),rs10908470(1),rs550407414(1),rs12030596(1),rs1556488(1),rs10908471(1),rs10908472(1),rs11264383(1),1:155550698_CAA_C(1),rs12048286(1),1:155554707_TTTTG_T(1),rs12091730(1),rs11264386(1),rs12043132(1),rs6427278(1),rs11264387(1),rs12093350(1),rs11264393(1),rs34124416(1),1:155634559_AT_A(1),1:155634559_AT_A(1),rs7…
4	1	rs999958	169698873	1.73e-06	40	0	0	1	16	23	rs7696431(1),rs869396(1),rs869397(1),rs869398(1),rs17542688(1),rs28715598(1),rs6854026(1),rs6823685(1),rs62334289(1),rs7672462(1),rs13152269(1),rs72701827(1),rs72701828(1),rs7680120(1),rs13108618(1),rs7679564(1),rs17542750(1),rs759384822(1),rs67998474(1),rs72701835(1),rs62334294(1),rs72701840(1),rs6849803(1),rs12651120(1),rs72701843(1),rs28423976(1),4:169701991_AC_A(1),rs13116200(1),rs17614733(1)…
3	1	rs13085889	134361070	1.74e-06	26	0	0	0	0	26	rs13066038(1),rs34797591(1),rs13067564(1),rs13070654(1),rs13079012(1),rs13093893(1),rs13071253(1),rs13075332(1),rs13083717(1),rs13081172(1),rs1868164(1),rs13060869(1),rs7637801(1),rs9883955(1),rs60716777(1),rs7636265(1),rs34136671(1),rs1447691(1),rs6762606(1),rs1823217(1),rs1982353(1),rs761435167(1),rs9818188(1),3:134383613_TG_T(1),rs764489374(1),rs57936237(1)
6	1	rs76112426	98532427	1.83e-06	83	0	0	1	12	70	rs1933720(1),6:98316558_TC_T(1),rs9482120(1),rs11154009(1),rs11154010(1),rs35121390(1),rs9320798(1),rs4548017(1),rs4644071(1),rs4464802(1),rs6569187(1),rs4839716(1),rs6905544(1),rs9387952(1),rs9387955(1),rs6938973(1),6:98421855_AT_A(1),rs4587178(1),rs9387963(1),rs9320823(1),rs59732267(1),rs10872224(1),rs5878501(1),6:98449775_TATA_T(1),rs9401452(1),rs149459357(1),rs9375068(1),rs9490350(1),rs940145…
6	1	rs673736	160776653	1.85e-06	109	0	0	0	0	109	rs524843(1),rs577265(1),rs1755934(1),rs3120152(1),rs76638005(1),rs415317(1),rs371311(1),rs650154(1),rs414868(1),rs401101(1),rs372034(1),rs446218(1),rs589931(1),rs524142(1),rs423175(1),rs412522(1),rs418677(1),rs435682(1),rs600987(1),rs600584(1),rs434953(1),rs410392(1),rs439547(1),rs412633(1),rs412624(1),rs411887(1),rs452867(1),rs411381(1),rs364295(1),rs428124(1),rs411154(1),rs34426950(1),rs7514944…
1	1	rs28463616	218854635	1.94e-06	9	0	0	0	5	4	rs11485142(1),rs34881726(1),rs28420835(1),rs76810969(1),rs28627122(1),rs6696363(1),rs61823088(1),rs4601642(1),rs28670930(1)
9	1	rs184238393	117069844	2e-06	0	0	0	0	0	0	NONE
6	1	rs12212182	143682066	2.17e-06	11	0	0	10	0	1	rs79416517(1),rs111794320(1),rs761863756(1),rs9496556(1),rs9496557(1),rs9496558(1),rs200011519(1),rs9484719(1),rs12189942(1),rs12189943(1),rs126535(1)
11	1	rs76072623	32526865	2.58e-06	2	0	0	0	0	2	rs80054926(1),rs76601815(1)
8	1	rs17809539	25776203	2.63e-06	1	0	0	0	0	1	rs11774821(1)
6	1	rs12697952	54634302	2.7e-06	2	0	0	0	2	0	6:54712421_TG_T(1),rs34927959(1)
1	1	rs146864205	9354162	2.76e-06	19	0	0	1	13	5	rs2071931(1),rs11121356(1),rs2311050(1),rs57533288(1),rs72641831(1),rs12121476(1),rs6688233(1),rs72641832(1),rs113481219(1),rs113563611(1),rs72641835(1),rs916385(1),rs677665(1),rs545087(1),rs11585098(1),rs10864406(1),rs112076560(1),rs2072735(1),rs2072734(1)
2	1	rs6545534	56203798	2.96e-06	0	0	0	0	0	0	NONE
2	1	rs178142	33177764	3e-06	4	0	0	1	3	0	rs219036(1),rs219147(1),2:33231155_AT_A(1),rs4952335(1)
12	1	rs10878288	65883504	3.02e-06	106	0	0	0	4	102	rs1992227(1),rs12368809(1),rs10878269(1),rs10878271(1),rs2336713(1),rs2336714(1),rs7315978(1),rs58648873(1),12:65814117_AT_A(1),rs200411925(1),rs11175761(1),rs1389799(1),rs9783497(1),rs2270547(1),rs4762097(1),rs7963025(1),rs10878281(1),rs6581635(1),12:65848073_TTAAA_T(1),12:65849024_TA_T(1),rs6581636(1),rs10878282(1),rs11175768(1),rs10878283(1),rs11175770(1),rs1811649(1),rs201984455(1),rs6581638(…
11	1	rs114461406	32355232	3.08e-06	32	0	0	0	0	32	rs183052166(1),rs116614606(1),rs151044651(1),rs143656320(1),rs115162977(1),rs16923073(1),rs79285903(1),rs147527783(1),rs16923075(1),rs16923076(1),rs144101206(1),rs183623067(1),rs140880094(1),rs78324430(1),rs148152874(1),rs16923087(1),rs115585879(1),rs111547348(1),rs75603322(1),rs78752126(1),11:32351696_ATTTTGTTAAAGCTCAGATACAAAGC_A(1),rs114448862(1),rs7945095(1),rs7945239(1),rs72894155(1),rs120991…
6	1	rs12529091	69298410	3.13e-06	27	0	0	0	1	26	rs372149724(1),rs9342723(1),rs532995075(1),rs12201255(1),rs10945129(1),rs72895298(1),rs12191066(1),rs2802708(1),rs2585620(1),rs2585619(1),rs57076765(1),rs2802705(1),rs2802704(1),rs2802702(1),6:69342452_CATACAT_C(1),rs2256337(1),rs12198214(1),rs7754547(1),rs7743914(1),rs4554295(1),rs10945133(1),rs10945134(1),rs10945135(1),rs2802690(1),rs12201914(1),rs12211047(1),rs17198341(1)
2	1	rs542415606	56001660	3.21e-06	9	0	0	0	5	4	rs181105977(1),rs185037248(1),rs186631624(1),rs191470060(1),rs139809324(1),rs187543230(1),rs185502427(1),rs180958207(1),rs185958375(1)
2	1	rs74513186	201269528	3.36e-06	0	0	0	0	0	0	NONE
3	1	3:124617924_AAAAAAAAAGAAAAG_A	124617924	3.41e-06	62	0	0	0	0	62	rs17282057(1),rs62265615(1),rs17843768(1),rs4678145(1),rs17843797(1),rs17282064(1),rs781274719(1),rs56210800(1),rs149468457(1),rs375173881(1),rs140431012(1),rs17282078(1),rs745372859(1),3:124489739_CG_C(1),rs62265637(1),3:124499556_TC_T(1),rs3851349(1),rs7635307(1),rs3772845(1),3:124567638_AT_A(1),rs848807(1),rs1265649(1),rs1265650(1),rs848793(1),rs848794(1),rs848797(1),rs848801(1),rs848802(1),rs…
1	1	rs146565671	145530939	3.45e-06	0	0	0	0	0	0	NONE
18	1	rs57084753	46526903	3.61e-06	24	0	0	0	10	14	rs2337151(1),rs6507881(1),rs1470246(1),rs2584764(1),rs9945890(1),rs7229491(1),rs7229520(1),rs357870(1),rs11082721(1),rs7233311(1),rs11661044(1),rs11664585(1),rs11661177(1),rs1530330(1),rs10853573(1),rs11663029(1),rs2337153(1),rs2337154(1),rs866245(1),rs698615(1),rs698614(1),rs736839(1),rs114378310(1),rs833509(1)
6	1	rs2842357	7263047	3.64e-06	5	0	0	0	0	5	rs2842356(1),rs113413638(1),rs34753918(1),rs2842359(1),rs2842363(1)
2	1	2:55037081_GC_G	55037081	3.83e-06	12	0	0	0	0	12	rs165054(1),rs354945(1),rs2567970(1),rs2567974(1),rs2578714(1),rs2567845(1),rs2567844(1),rs2915636(1),rs2578712(1),rs2567843(1),rs2567840(1),2:55050595_GT_G(1)
5	1	rs570260	4881885	3.88e-06	2	0	0	0	0	2	rs904740(1),rs35409353(1)
1	1	rs369859687	222666696	4.01e-06	30	0	0	0	0	30	rs12093040(1),rs10779470(1),rs35507273(1),rs4846755(1),rs4011769(1),rs369142288(1),rs71642765(1),rs68107903(1),rs71642766(1),rs78663642(1),rs78490529(1),rs201100411(1),rs28521220(1),rs4846756(1),rs71642777(1),1:222657226_AAAAAG_A(1),rs201840770(1),rs67125990(1),rs147890734(1),rs71642779(1),rs71642780(1),rs71642785(1),rs67416193(1),rs370751388(1),rs199823332(1),rs78666136(1),rs113225968(1),rs71211…
16	1	rs66501969	71378791	4.12e-06	0	0	0	0	0	0	NONE
2	1	rs11885350	45971898	4.31e-06	23	0	0	0	10	13	rs13004673(1),rs10865205(1),rs1878382(1),rs1878383(1),rs79212279(1),rs1878384(1),rs7424090(1),rs11902230(1),rs11887702(1),rs1914309(1),rs1914310(1),rs1914311(1),rs1914312(1),rs1476333(1),rs141293642(1),rs35324358(1),rs17343654(1),rs11896194(1),rs10194851(1),rs6716268(1),rs6760916(1),rs11125030(1),rs11890554(1)
1	1	rs61388173	9412610	4.56e-06	4	0	0	0	0	4	rs112154300(1),rs1299374(1),rs2012105(1),rs572565124(1)
7	1	rs6964590	73308350	4.76e-06	2	0	0	1	0	1	rs71556750(1),rs13241670(1)
11	1	rs62646312	32543845	5.38e-06	1	0	1	0	0	0	NONE
11	1	rs72638187	32294647	5.59e-06	4	0	0	0	0	4	rs35166569(1),rs118072532(1),rs17673168(1),rs117556628(1)
15	1	rs2930291	74604834	5.79e-06	51	0	0	0	3	48	rs3057600(1),rs351184(1),rs4887131(1),rs11634685(1),rs12913522(1),rs4887132(1),rs12905100(1),rs11631552(1),rs1484210(1),rs35519774(1),rs900801(1),rs12906092(1),rs1809500(1),rs4887134(1),rs2899825(1),rs751528(1),rs733434(1),rs1564783(1),rs2415239(1),rs11072478(1),rs68021814(1),rs2959008(1),rs2930300(1),rs2930301(1),rs200975846(1),rs1484216(1),rs2959007(1),rs2930302(1),rs2959006(1),rs2959005(1),rs2…
6	1	rs270417	7729614	5.95e-06	35	0	0	0	0	35	rs7756651(1),rs9406051(1),rs12202362(1),rs12208776(1),rs1885486(1),rs6928692(1),rs7745400(1),rs34816694(1),rs9406052(1),rs9379130(1),rs6927500(1),rs9392918(1),rs11964049(1),rs12212270(1),rs9328441(1),rs9328442(1),rs9392919(1),rs9405351(1),rs7769495(1),rs1575290(1),rs10793850(1),rs2327010(1),rs2327009(1),rs13216054(1),rs11243202(1),rs12201553(1),rs12198986(1),rs12194650(1),rs11243203(1),rs9392172(…
19	1	rs11668582	41127813	6.09e-06	59	0	0	0	3	56	rs404584(1),rs406133(1),rs415075(1),rs393569(1),rs420720(1),rs392726(1),rs396118(1),rs7171(1),rs5828072(1),rs11083561(1),rs1864078(1),rs1864074(1),rs10410606(1),rs2303729(1),rs2604902(1),rs2303727(1),rs1869712(1),rs919307(1),rs1318544(1),rs10405930(1),rs2278246(1),rs1131620(1),rs1051303(1),rs55760745(1),rs10403833(1),rs10403467(1),rs10403963(1),rs28655571(1),rs56353506(1),rs7259067(1),rs7259237(1…
5	1	rs160185	82863307	6.34e-06	11	0	0	0	0	11	rs560408672(1),rs61268536(1),rs160187(1),rs160186(1),rs35258789(1),rs3096172(1),rs3105118(1),rs702499(1),rs702498(1),rs831588(1),rs308364(1)
10	1	rs1886602	119555336	6.41e-06	22	0	0	2	1	19	rs11198091(1),rs61867686(1),rs1925281(1),rs12358707(1),rs10510033(1),rs10787790(1),10:119539021_TGAAGGCAGGACTCATTCCA_T(1),10:119539990_TTATCCATCCATCCATCCCTCCATCCATC_T(1),rs17096821(1),rs55765162(1),rs61867688(1),rs12359923(1),rs7094126(1),rs7073510(1),rs6585460(1),rs10787795(1),rs9888017(1),rs1925250(1),rs765475374(1),rs56390591(1),rs79046442(1),rs77872568(1)
2	1	rs147567818	56097067	6.56e-06	3	0	0	0	2	1	rs561497838(1),rs190494470(1),rs188967848(1)
3	1	rs62257174	70948149	6.74e-06	112	0	2	16	40	54	rs7635815(1),rs6549362(1),rs6801977(1),rs11128198(1),rs6776440(1),rs17007912(1),rs11927771(1),rs934588(1),rs934589(1),rs2196356(1),rs17745575(1),rs34440469(1),rs1522551(1),rs2687195(1),rs1522552(1),rs2699491(1),rs2597301(1),3:70911809_TA_T(1),rs11926363(1),rs1522554(1),rs13060374(1),rs35270590(1),rs35109540(1),rs34341381(1),rs2597302(1),rs4676893(1),rs1018340(1),rs1403202(1),rs12054322(1),rs17007…
2	1	rs12991919	44995766	6.8e-06	6	0	0	2	0	4	rs343957(1),rs343955(1),rs17390720(1),rs343947(1),rs341577(1),rs341575(1)
12	1	rs145800204	77405902	6.85e-06	2	0	0	0	0	2	rs142056680(1),rs75103062(1)
8	1	rs142404324	25688323	7.06e-06	2	0	0	2	0	0	rs138650101(1),rs62499092(1)
2	1	2:55865438_GA_G	55865438	7.22e-06	14	0	0	2	8	4	rs4672050(1),rs76416108(1),rs72801588(1),rs144065252(1),rs72803508(1),rs115591688(1),rs72803511(1),rs72803513(1),rs72803514(1),rs782628(1),rs12617829(1),rs706550(1),rs782645(1),rs116798838(1)
3	1	rs268772	57936983	7.36e-06	34	0	1	1	26	6	rs7431380(1),rs149224301(1),rs12486605(1),rs12486613(1),rs386661270(1),rs9815266(1),rs6796752(1),rs268767(1),rs7634731(1),rs268775(1),rs268774(1),rs183853(1),rs268771(1),rs166541(1),rs268769(1),rs9826313(1),rs1718465(1),rs1675380(1),rs1675381(1),rs1675382(1),rs1675383(1),rs1612471(1),rs1522388(1),rs1522387(1),rs1718463(1),rs11130602(1),rs12491132(1),rs9879959(1),rs9880363(1),rs9880564(1),rs143622…
8	1	rs2243749	120580640	7.49e-06	0	0	0	0	0	0	NONE
18	1	rs9972996	60921890	7.66e-06	4	0	0	0	0	4	rs6567330(1),rs720321(1),18:60903940_AGGAGGAAGGGGCC_A(1),rs7230110(1)
3	1	3:152244391_TATA_T	152244391	7.85e-06	10	0	0	0	0	10	rs1278095(1),rs1278094(1),3:152242506_CAG_C(1),rs3107587(1),rs1299209(1),rs1278106(1),rs1278105(1),3:152244375_CATA_C(1),rs1731587(1),rs3107586(1)
8	1	rs117574913	6015686	7.87e-06	2	0	0	0	1	1	rs189120697(1),rs145015391(1)
2	1	rs146147002	56245603	8.1e-06	0	0	0	0	0	0	NONE
9	1	rs189160626	129376378	8.22e-06	0	0	0	0	0	0	NONE
7	1	rs3800728	134532516	8.35e-06	65	49	8	0	7	1	rs6971273(1),rs12668207(1),rs1901720(1),rs10230073(1),rs2060905(1),rs2218988(1),rs1452909(1),rs28517513(1)
6	1	rs28383461	32609607	8.51e-06	11	0	0	0	0	11	rs138669208(1),rs2647077(1),rs2647079(1),rs2647058(1),rs2760995(1),rs2647074(1),rs7749043(1),rs12206125(1),6:32603442_CAA_C(1),rs28383364(1),rs12722051(1)
2	1	rs10199768	21244000	8.53e-06	3	0	0	1	0	2	rs13392272(1),rs76622701(1),2:21239914_TAAAG_T(1)
2	1	rs2971880	54885640	8.66e-06	57	0	0	1	20	36	rs4567979(1),rs12476489(1),rs4671959(1),rs71408769(1),rs4671962(1),rs10170646(1),rs60294349(1),rs6545433(1),2:54819507_CT_C(1),rs6739099(1),rs4283459(1),rs5831315(1),rs4557016(1),rs67457439(1),rs12473338(1),rs12475598(1),rs12467653(1),rs72618663(1),rs3796012(1),rs12615589(1),rs10164713(1),rs4671964(1),rs4671965(1),2:54882091_ACCATCAGTTTCTTTCAAGG_A(1),rs12475342(1),rs966003(1),rs17416284(1),rs6705…
1	1	rs1392140	56101822	8.67e-06	16	0	0	0	4	12	rs61776382(1),rs12409162(1),rs6700588(1),rs769995(1),rs1039296(1),rs1165472(1),rs545416669(1),rs10443237(1),rs10443238(1),rs6659204(1),rs9436975(1),rs1514135(1),rs1514134(1),rs7540786(1),rs9436515(1),rs6660332(1)
2	1	rs141382314	217266278	8.67e-06	8	0	0	0	0	8	rs784548(1),rs2666286(1),rs12019177(1),rs2372824(1),rs2276665(1),rs1510842(1),rs2449774(1),rs6708185(1)
10	1	rs12251016	21821918	8.93e-06	14	0	0	0	2	12	10:21772735_CA_C(1),rs12357321(1),rs370354743(1),rs1416901(1),rs564819152(1),rs530827289(1),rs550532200(1),rs7084454(1),rs10828248(1),rs10828249(1),rs1802669(1),rs12779865(1),rs11012732(1),rs7098100(1)
14	1	rs141002693	35077659	9.07e-06	0	0	0	0	0	0	NONE
9	1	rs10809483	1154321	9.1e-06	42	0	0	0	0	42	9:1133223_AT_A(1),rs62532320(1),rs10809408(1),rs10959703(1),rs62532321(1),9:1139424_CT_C(1),rs7864315(1),rs10959717(1),rs7849658(1),rs7867857(1),rs10809428(1),rs4590489(1),rs7468317(1),rs7854922(1),rs12554202(1),rs10959747(1),rs112400092(1),rs7868647(1),rs10959784(1),rs1337621(1),rs1337620(1),rs2375255(1),rs10959792(1),rs1337619(1),rs7036346(1),rs7039960(1),rs10809481(1),rs147391843(1),rs28457622…
6	1	rs148389913	133816623	9.79e-06	18	0	0	0	2	16	rs212763(1),rs212779(1),rs212777(1),rs212776(1),rs212775(1),rs140582693(1),rs212772(1),rs780804196(1),rs769257323(1),rs598699(1),rs547545(1),rs561826(1),rs2277083(1),rs6913726(1),rs10872407(1),rs3822939(1),rs9321405(1),rs2327354(1)

## Sheet: any excluding diaphragm
CHR	F	SNP	BP	P	TOTAL	NSIG	S05	S01	S001	S0001	SP2
2	1	rs3791679	56096892	3.72e-73	347	0	0	1	3	343	rs74622568(1),rs74988167(1),2:55791129_GTC_G(1),rs139591697(1),rs114476378(1),rs78879901(1),rs76693423(1),rs4417756(1),rs60393062(1),rs80023493(1),rs59921883(1),rs62165259(1),rs6735266(1),rs75336691(1),rs6729407(1),2:55963438_AT_A(1),rs62167660(1),rs62167661(1),rs9710868(1),rs62167662(1),rs10190856(1),rs62167665(1),rs62167666(1),rs7591309(1),rs7567784(1),rs62167669(1),rs62167670(1),rs12464347(1),…
2	1	rs11899888	56102744	2.03e-48	160	0	0	0	0	160	rs150615074(1),rs79120435(1),rs150868521(1),rs139525660(1),rs111537847(1),rs75132444(1),rs151235356(1),rs112516878(1),rs2198576(1),rs186034766(1),rs111376502(1),rs78688188(1),rs142519496(1),rs113189309(1),rs116836421(1),rs78687595(1),rs17792467(1),rs17736028(1),rs17792539(1),rs78064605(1),rs111950731(1),rs111381043(1),rs76168176(1),rs76724244(1),rs80089164(1),rs111425125(1),rs75453258(1),rs113840…
8	1	rs4410916	25706359	1.58e-45	447	0	0	0	3	444	rs1425730(1),rs77587219(1),rs6986695(1),rs28447295(1),rs12676669(1),rs2874535(1),rs368666984(1),rs9644102(1),rs76960547(1),rs9644044(1),rs13251049(1),rs35373571(1),rs79464555(1),rs73675561(1),rs12676860(1),rs199704275(1),rs141390104(1),rs10095782(1),rs9644103(1),rs13265787(1),rs2321489(1),rs28803231(1),rs1593405(1),rs1582721(1),rs76558134(1),rs1960941(1),rs11135881(1),rs1946351(1),rs1946349(1),rs…
1	1	rs1415288	219742545	2.72e-43	403	0	0	0	10	393	1:219474528_TA_T(1),rs12135929(1),rs13376087(1),rs13376300(1),rs4846549(1),rs4846550(1),rs11118284(1),rs12137276(1),1:219532416_GT_G(1),rs61836134(1),rs4846551(1),1:219545106_TTGTC_T(1),rs4846552(1),rs13374930(1),rs12044175(1),rs6669007(1),rs10779352(1),rs6671991(1),rs12145563(1),rs12142597(1),rs1417069(1),rs946799(1),rs10863456(1),rs562534910(1),rs1417070(1),rs56056346(1),rs12137639(1),rs1212894…
11	1	rs4140413	32459228	1.12e-28	583	64	8	5	34	472	rs2224035(1),rs1474844(1),rs7128164(1),rs10742276(1),rs7928219(1),rs1022623(1),rs910514(1),rs113086233(1),11:32346654_AAAAAC_A(1),rs7948733(1),rs138582598(1),rs11031723(1),11:32367071_AT_A(1),rs11031739(1),rs2418901(1),rs2418902(1),rs2418906(1),rs3858437(1),rs61889189(1),rs138910506(1),rs11031744(1),rs11031745(1),rs11031746(1),rs3858438(1),rs3858439(1),rs10835892(1),rs111527668(1),rs11031747(1),1…
6	1	rs6917403	143653287	3.03e-23	222	0	0	0	10	212	rs4896623(1),rs4896624(1),6:143543839_CT_C(1),rs7740214(1),rs9373381(1),rs4896626(1),rs2117499(1),rs6931927(1),rs201749181(1),rs6570551(1),rs6570552(1),rs4896628(1),rs9403468(1),rs4342440(1),rs987440(1),rs9484714(1),rs7748846(1),rs78807090(1),rs986589(1),rs6933808(1),rs9484715(1),6:143568276_AT_A(1),rs4896629(1),rs6909109(1),rs9496542(1),rs201682529(1),rs1865448(1),rs6917433(1),rs11155285(1),rs34…
5	1	rs370763	64355060	5.86e-20	296	0	0	0	3	293	rs10056155(1),rs6896392(1),rs2196078(1),rs2163955(1),rs13355440(1),5:64246180_TA_T(1),rs1433619(1),rs1433618(1),rs16893264(1),5:64250604_CAT_C(1),rs12656191(1),rs13166212(1),rs28492766(1),rs10050854(1),5:64256038_AT_A(1),rs567496047(1),rs540834152(1),rs1433607(1),rs6449767(1),rs10073992(1),rs1433609(1),rs1433610(1),rs1433611(1),rs1431507(1),rs1431506(1),rs2968197(1),rs2278353(1),rs2968198(1),rs29…
2	1	rs12995908	56172646	6.07e-20	12	0	0	0	0	12	rs727877(1),rs3828240(1),rs3791656(1),rs2277887(1),rs77310760(1),rs6545533(1),2:56215657_AAGGAATG_A(1),rs74735775(1),rs6545541(1),rs2060200(1),rs7603021(1),rs1560627(1)
11	1	rs374570260	32628352	1.28e-19	466	0	0	1	2	463	rs201835(1),rs10835947(1),rs201422987(1),rs80186226(1),rs442108(1),rs2982893(1),rs2474147(1),rs506814(1),rs201832(1),rs201831(1),rs201830(1),rs567062(1),rs201829(1),rs183235(1),rs201828(1),rs201827(1),rs377448838(1),rs169323(1),11:32595297_ATT_A(1),rs2467583(1),rs201826(1),11:32596035_TA_T(1),rs201837(1),rs201838(1),rs169325(1),rs201839(1),rs201840(1),rs201841(1),rs201842(1),rs374297744(1),rs2018…
2	1	rs6735393	56190273	1.55e-19	92	0	0	0	1	91	rs144219811(1),rs2868439(1),rs60767367(1),rs17047337(1),rs72811733(1),rs7569538(1),rs4671265(1),rs76820952(1),rs78444492(1),rs4672078(1),rs1432559(1),rs56950185(1),rs57477602(1),rs79969038(1),rs76059728(1),rs10200414(1),rs6724635(1),rs6724872(1),rs572489686(1),rs7601814(1),rs11686318(1),rs373091577(1),rs10194204(1),rs10206522(1),rs10206619(1),rs10194401(1),rs34561537(1),rs13431392(1),rs11690813(1…
4	1	rs10005540	174582067	1.69e-18	34	0	0	1	0	33	rs4282145(1),rs4695867(1),rs4695868(1),rs550497611(1),rs4608787(1),rs3924540(1),rs141426666(1),rs55936121(1),rs17263395(1),rs4695739(1),rs13104619(1),rs6841699(1),rs11722597(1),rs7682234(1),rs10018807(1),rs12502027(1),rs17263861(1),rs11727767(1),rs12649191(1),4:174612202_CT_C(1),rs2067517(1),rs10520262(1),rs9997875(1),rs56063997(1),rs7686296(1),rs8180252(1),rs9312547(1),rs12499670(1),rs748388593(…
1	1	rs28454900	219429444	6.28e-17	216	0	1	2	3	210	rs674553(1),1:219028144_TTTTTG_T(1),rs588605(1),rs585365(1),rs646290(1),rs664574(1),rs649752(1),rs626923(1),rs12039986(1),rs7540766(1),rs946221(1),rs588124(1),rs1157431(1),rs1933662(1),rs1933661(1),rs596588(1),rs17049035(1),rs4846526(1),rs76837400(1),rs7545730(1),rs74138157(1),rs11118205(1),rs77788767(1),rs12039827(1),rs11118206(1),rs11118207(1),rs6656781(1),rs1857105(1),rs12023673(1),rs190814059…
11	1	rs7924571	32350027	9.04e-17	57	0	0	0	0	57	rs72638187(1),rs7130067(1),rs2900665(1),rs10835877(1),rs7940705(1),rs2224037(1),rs11031689(1),rs727478(1),rs10835878(1),rs2057177(1),rs2057176(1),rs2057175(1),rs764669(1),rs6484565(1),rs6484566(1),rs7931182(1),rs4391791(1),rs2207551(1),rs2224036(1),rs7113474(1),rs2180103(1),rs2418591(1),rs7121657(1),rs6484567(1),rs12574217(1),rs1474845(1),rs2180102(1),rs12574256(1),rs12574511(1),rs2224034(1),rs22…
6	1	6:27855714_GAA_G	27855714	2.03e-16	945	1	0	11	3	930	rs34332556(1),rs67859638(1),rs35120058(1),rs12529458(1),rs12664996(1),rs13207689(1),rs766348210(1),rs2064219(1),6:27376162_TGAA_T(1),rs13218537(1),rs10946915(1),rs13196692(1),rs6908553(1),rs4711152(1),rs12525266(1),rs34953377(1),rs66841633(1),rs6929812(1),6:27387306_CAGATAGAT_C(1),rs2064221(1),rs34150729(1),rs6456783(1),rs13191227(1),rs6456785(1),rs34071253(1),rs34185469(1),rs113361078(1),rs12526…
2	1	rs79557187	56161464	3.44e-16	11	0	0	0	0	11	rs114345761(1),rs75429094(1),rs76393840(1),rs115975020(1),rs114782293(1),rs75949366(1),rs138452178(1),rs574041264(1),rs77402421(1),rs201196726(1),rs114254392(1)
8	1	rs10481336	25435170	2.02e-15	231	0	0	0	73	158	rs1567123(1),rs1567124(1),rs6991928(1),rs7836337(1),rs906247(1),rs906248(1),rs17053594(1),rs7833951(1),rs2939813(1),rs3750194(1),rs113990692(1),rs75338394(1),rs77087078(1),rs3030791(1),8:25274269_TA_T(1),rs547235177(1),rs201601317(1),rs770149938(1),rs1812594(1),rs7840399(1),8:25294311_TA_T(1),rs958579(1),rs11782310(1),rs11780132(1),rs11781066(1),rs11781868(1),8:25307082_TG_T(1),rs11778731(1),rs17…
1	1	rs61823192	219294570	3.58e-15	6	0	0	0	0	6	rs28535862(1),rs6541196(1),rs61821643(1),rs61821645(1),rs76172548(1),rs76926608(1)
6	1	6:28226546_CAA_C	28226546	2.77e-14	60	0	0	0	0	60	rs36092177(1),rs13213986(1),rs2232429(1),rs2232426(1),rs34546986(1),rs34871267(1),rs2232423(1),rs35883476(1),6:28369472_CA_C(1),rs13201681(1),6:28397676_AAC_A(1),rs67381177(1),6:28436014_TAAACATA_T(1),rs55690788(1),rs201295241(1),rs34676049(1),rs13191038(1),rs144772509(1),6:28562247_TG_T(1),rs4947336(1),rs9357070(1),rs34556183(1),rs36103239(1),rs11965972(1),6:28588824_GCAAAT_G(1),rs10755646(1),rs…
6	1	rs3131345	28825571	7.9e-14	641	0	0	0	0	641	rs746467535(1),rs2859348(1),rs2232427(1),rs1005125(1),rs1005126(1),rs13196606(1),rs6907950(1),rs58020991(1),rs71559081(1),rs71559082(1),rs6931359(1),rs2531827(1),rs13217326(1),rs35271228(1),rs6905380(1),rs16901847(1),rs9468371(1),rs9468372(1),6:28379696_CTTTG_C(1),rs1124132(1),rs13203055(1),rs2108927(1),rs6940744(1),rs2531831(1),rs2531832(1),rs16894091(1),rs16894095(1),rs2859365(1),rs13193272(1),…
1	1	rs957521	218907204	3.51e-13	192	0	0	0	0	192	rs140208396(1),rs55750150(1),rs61822529(1),rs12022442(1),rs114529222(1),rs28808139(1),rs28865709(1),rs1825120(1),rs11485142(1),rs4558049(1),rs34881726(1),rs746672(1),rs139410970(1),rs28420835(1),rs28407684(1),rs11583395(1),rs28591343(1),rs28478455(1),rs113153180(1),rs28527460(1),rs28394360(1),rs6694661(1),rs11403176(1),rs4846275(1),rs4846498(1),rs6671148(1),rs6671163(1),rs28375267(1),rs28729240(1…
6	1	rs28360634	27332891	7.16e-13	610	0	0	8	277	325	rs10946857(1),rs10807011(1),rs10755641(1),rs6940771(1),rs932626(1),rs3999364(1),rs71557353(1),rs4711129(1),rs62400799(1),rs57440165(1),rs200487745(1),rs62400801(1),rs3933235(1),rs3933236(1),rs62400804(1),rs11758407(1),rs62400806(1),rs71276077(1),rs12191453(1),rs11759066(1),rs77666565(1),rs10807012(1),rs10807013(1),rs10946859(1),rs12191550(1),rs3933230(1),rs148633454(1),rs62400808(1),rs112368586(1…
3	1	rs792829	99462647	1.94e-12	185	0	0	0	0	185	rs648006(1),3:99382642_TA_T(1),rs1965397(1),rs116276712(1),rs114390512(1),rs41267901(1),rs115473780(1),rs17777851(1),rs114796243(1),3:99429965_AT_A(1),rs6805055(1),3:99432629_GA_G(1),rs1857290(1),rs668668(1),rs651511(1),rs11708817(1),rs1711562(1),rs792828(1),rs10625999(1),rs11915499(1),rs792838(1),rs792839(1),rs792840(1),rs792841(1),rs792832(1),rs704570(1),rs704573(1),rs704575(1),rs704576(1),rs79…
5	1	rs7715383	5350637	2.48e-12	16	0	0	0	0	16	rs35336935(1),rs34114611(1),rs13166788(1),rs11134111(1),rs16875333(1),rs34713805(1),rs35308383(1),rs17784335(1),rs13181461(1),rs12655520(1),rs55829431(1),rs17785206(1),rs1560042(1),rs2913330(1),rs12653122(1),rs55639718(1)
6	1	rs76091509	26706602	2.58e-12	301	0	0	2	3	296	rs149896934(1),rs55706012(1),rs10484439(1),rs9467701(1),rs6923139(1),rs1883215(1),rs13220522(1),rs11966360(1),rs35162296(1),6:26318745_CA_C(1),rs9467704(1),rs6902392(1),rs6902389(1),rs6903015(1),rs6908156(1),rs9467707(1),rs9467708(1),rs34107459(1),rs6939799(1),rs6939978(1),rs11435482(1),rs9467711(1),rs34569761(1),rs34158769(1),rs9467713(1),rs35942569(1),rs9467714(1),6:26342311_AAGG_A(1),rs9379850…
6	1	rs9257800	29340743	2.8e-12	683	0	0	0	3	680	rs9257779(1),rs7754402(1),rs9257793(1),rs9257794(1),rs4713211(1),rs3930883(1),rs1555244(1),rs9257795(1),rs6934993(1),rs28751297(1),rs28749522(1),rs4713213(1),6:29339965_CA_C(1),rs10807053(1),rs34711872(1),rs3749971(1),rs9257802(1),6:29343927_CAAT_C(1),rs5003264(1),rs5003265(1),rs5003266(1),rs28359953(1),rs9257803(1),rs28359954(1),rs4576280(1),rs4598109(1),rs238885(1),rs9257805(1),rs238880(1),6:29…
1	1	rs3121580	218492121	3.53e-12	4	0	0	0	0	4	1:218518422_GTCCT_G(1),rs2799098(1),rs2799097(1),rs2796825(1)
7	1	7:73440916_CTTTGACCAATGCCTGCA_C	73440916	4.93e-12	41	0	0	0	0	41	7:73343787_TC_T(1),rs782385739(1),rs2108251(1),rs112609918(1),rs112555030(1),rs77689666(1),rs78099983(1),rs6979293(1),rs6979609(1),rs61175210(1),rs77853347(1),rs11763821(1),rs17145990(1),rs61346158(1),rs60731259(1),rs3757580(1),rs3757582(1),rs3757584(1),rs55675441(1),rs56044859(1),rs7784595(1),rs3823878(1),rs5884929(1),rs2356532(1),rs58411014(1),rs60883031(1),rs873647(1),rs870424(1),rs200488952(1…
2	1	rs11125610	56117614	7.86e-12	5	0	0	0	0	5	rs144792259(1),rs76799392(1),rs6723018(1),rs12613933(1),rs3791659(1)
6	1	rs1264706	30063652	1.03e-11	792	0	0	7	38	747	rs1611658(1),rs2734964(1),rs2734963(1),rs2734961(1),rs2523808(1),rs447926(1),rs1611579(1),6:29850825_AT_A(1),rs1611583(1),rs1611586(1),rs1611588(1),rs1611589(1),rs1611592(1),rs1611597(1),rs1611598(1),6:29854631_CG_C(1),rs1611607(1),6:29855264_GCC_G(1),rs61232101(1),rs2734945(1),rs2245563(1),rs1611613(1),rs1611615(1),rs1611616(1),rs1611619(1),rs1611624(1),rs1611629(1),rs2523798(1),rs2734940(1),rs1…
6	1	rs6940007	25931957	1.28e-11	328	0	0	3	78	247	rs9295661(1),rs68183655(1),rs301400(1),rs301399(1),rs2769703(1),rs396050(1),rs34991172(1),rs13217797(1),rs9295663(1),rs35789010(1),rs13212936(1),rs6903257(1),rs5875056(1),rs2011472(1),rs2011465(1),rs9393654(1),rs4711090(1),rs2010291(1),rs932319(1),rs1074706(1),rs6932536(1),rs6900762(1),rs11402808(1),rs1883259(1),rs4711092(1),rs13191296(1),rs71544650(1),rs6911522(1),rs35436081(1),rs10105(1),rs1175…
8	1	rs79464896	25419294	1.48e-11	81	0	0	0	1	80	rs925031(1),rs77951742(1),rs78665415(1),rs1122115(1),rs144137990(1),rs77857619(1),rs17053574(1),rs76241669(1),rs1506865(1),rs3834876(1),rs870686(1),rs2009074(1),rs3763519(1),rs17053615(1),8:25265782_AG_A(1),rs17053644(1),rs74576405(1),8:25270910_CAAACTT_C(1),rs77282387(1),rs77486347(1),rs17061024(1),rs77180072(1),rs140818604(1),rs76875120(1),rs10503771(1),8:25305714_CGAGAA_C(1),rs535440986(1),rs1…
7	1	7:73496159_GC_G	73496159	1.77e-11	65	0	1	6	9	49	rs112991700(1),rs78235443(1),rs113336697(1),rs76027228(1),rs79344387(1),rs112136108(1),rs55863875(1),rs28763981(1),rs17855988(1),rs12535378(1),rs113395463(1),rs188598311(1),rs192259261(1),rs370616120(1),rs2528794(1),rs34208922(1),rs810552(1),rs1091814(1),rs1091812(1),rs78808004(1),rs36019641(1),rs2855722(1),rs75566398(1),rs810536(1),rs178404(1),rs2855726(1),rs113421098(1),rs178410(1),rs150868(1),…
2	1	rs7583519	56350306	1.78e-11	21	0	0	0	0	21	2:56211607_AT_A(1),rs12616956(1),rs2043258(1),rs377406762(1),rs11435151(1),rs3850354(1),rs10779940(1),rs1432569(1),rs1432570(1),rs7561121(1),rs7568865(1),rs1023713(1),2:56355376_AAG_A(1),rs6545545(1),rs7577501(1),rs929689(1),rs1811272(1),rs1432556(1),rs1432557(1),rs2060201(1),rs3910177(1)
6	1	rs1811197	31327660	2.56e-11	1464	10	16	185	246	1007	rs2844657(1),rs3132577(1),rs9257005(1),rs9262261(1),rs9262262(1),rs9262263(1),rs2844656(1),rs2535341(1),6:30838065_CA_C(1),rs2535340(1),rs2517572(1),rs1264326(1),rs1264325(1),rs1264324(1),rs1264322(1),rs1264321(1),rs1264319(1),rs1264318(1),rs886422(1),rs1049633(1),6:30871259_CTTTTTTTTTTTT_C(1),rs1264313(1),rs1264312(1),rs1264310(1),rs886420(1),rs1264308(1),rs1264304(1),rs4678(1),rs3094088(1),rs30…
6	1	rs9504915	6749069	2.58e-11	60	0	0	0	0	60	rs34995467(1),rs10688932(1),6:6730462_TA_T(1),rs201061(1),rs1294400(1),rs744056(1),rs737449(1),rs746453(1),rs1294404(1),6:6735331_TG_T(1),rs35075438(1),rs912056(1),rs5874051(1),rs912057(1),rs781083431(1),rs1294405(1),rs1294406(1),rs1294407(1),rs1294409(1),rs1294410(1),rs1294411(1),rs1294412(1),rs1294413(1),rs1294414(1),rs1294415(1),rs1294416(1),rs772335715(1),rs1294417(1),rs1294418(1),rs1294419(1…
16	1	rs4238714	84856552	3.17e-11	28	0	0	0	4	24	rs11149686(1),rs4783076(1),rs4783077(1),rs8058664(1),rs8063190(1),rs11645298(1),rs10871288(1),rs8060099(1),rs4783078(1),rs931536(1),rs7403974(1),rs2172623(1),rs28437095(1),rs9936237(1),rs1874013(1),rs1874014(1),rs8057998(1),rs4238713(1),rs9939197(1),rs2326397(1),rs4782660(1),rs4783079(1),rs4782661(1),rs17111(1),rs2131754(1),rs2131755(1),rs11859343(1),rs11859415(1)
2	1	rs1579494	55986569	4.17e-11	3	0	0	0	0	3	rs6737995(1),rs113216757(1),rs11125594(1)
2	1	rs59523882	56248106	4.77e-11	8	0	0	0	0	8	rs6545534(1),rs10206823(1),rs10865292(1),rs7558150(1),rs6753219(1),rs796206680(1),rs61441353(1),rs13001387(1)
1	1	rs376937312	218848456	6.69e-11	37	0	0	0	0	37	rs28491746(1),1:218837773_CT_C(1),rs17505020(1),rs1481344(1),rs28674131(1),1:218841177_CA_C(1),rs28646156(1),rs28742268(1),rs61822531(1),rs4846277(1),rs6604858(1),rs4846274(1),rs6662686(1),rs7517716(1),1:218848400_CTATCT_C(1),rs113123689(1),rs76810969(1),rs72742466(1),rs71676890(1),rs28734794(1),rs28631481(1),rs28463616(1),rs28613267(1),rs28536777(1),rs28627122(1),rs6696363(1),rs6700294(1),rs1129…
17	1	rs67844128	12186018	1.02e-10	57	0	0	10	34	13	rs2874748(1),rs62061041(1),rs62062863(1),rs35401438(1),17:12164791_ATC_A(1),rs77495808(1),rs201890888(1),rs77625946(1),rs767371435(1),17:12165083_CAT_C(1),rs775865127(1),17:12165302_CATGAT_C(1),rs148205861(1),rs62646849(1),rs111218934(1),rs17544327(1),rs62062871(1),rs112445379(1),rs17544404(1),rs58042078(1),rs59693616(1),rs17544453(1),rs56756937(1),rs62062874(1),rs62062877(1),rs769220372(1),rs479…
5	1	rs1834922	5145100	1.09e-10	37	0	0	0	0	37	rs112499315(1),rs72647738(1),rs270205(1),rs67220167(1),rs270199(1),rs270198(1),5:5142004_TA_T(1),5:5142176_TAA_T(1),rs270196(1),rs270195(1),rs270194(1),rs2291112(1),rs270193(1),rs270191(1),rs270190(1),rs11746378(1),rs1479603(1),rs1479602(1),rs4336337(1),rs66961926(1),rs16874851(1),rs1019747(1),rs1863968(1),rs1820659(1),rs1820658(1),rs2255273(1),rs10462802(1),rs16874868(1),rs3995768(1),rs58054072(…
1	1	rs56148717	9358499	1.44e-10	40	0	0	14	3	23	rs9434742(1),rs9434743(1),rs12314(1),rs1138467(1),rs7517538(1),rs9434751(1),rs9434752(1),rs138107191(1),rs12093524(1),rs12064223(1),rs61783462(1),rs72641829(1),rs61783463(1),rs9434753(1),rs61783464(1),rs2871656(1),rs2871655(1),1:9337375_AT_A(1),rs9442580(1),rs946600(1),rs1815615(1),rs946597(1),rs9435183(1),rs9435184(1),rs658997(1),rs4465231(1),rs2179072(1),rs9442571(1),1:9351017_CT_C(1),rs9434757…
16	1	rs2076440	1587322	1.55e-10	148	1	0	0	1	146	rs2667662(1),rs11248882(1),rs12931707(1),rs3180228(1),rs9454(1),rs1053730(1),rs2667688(1),rs8048290(1),rs1966171(1),rs67974359(1),rs73497522(1),rs74430146(1),rs62012851(1),rs62012852(1),rs11643891(1),rs8051374(1),rs2745185(1),16:1567367_AAG_A(1),rs4787262(1),rs2072990(1),rs2235637(1),rs2667665(1),rs932391(1),rs73497551(1),rs4787271(1),rs8055979(1),rs2745181(1),rs12599859(1),rs9939655(1),rs1491761…
3	1	rs6783998	55606476	1.72e-10	67	0	0	0	7	60	rs7622120(1),rs2682456(1),rs2682455(1),rs2682454(1),rs556874(1),rs60626865(1),rs17329094(1),rs17263248(1),rs73077440(1),rs6785376(1),rs12106807(1),rs3856715(1),rs6775447(1),rs55843321(1),rs62251475(1),rs4271886(1),rs73077468(1),rs11720559(1),rs35690246(1),rs11705697(1),rs2047566(1),rs11717237(1),rs67171120(1),rs68158390(1),rs1846593(1),rs73077480(1),rs67240840(1),rs59990236(1),rs58582157(1),rs562…
6	1	rs147951948	26701252	2.6e-10	306	0	1	3	39	263	rs61567226(1),rs2073526(1),rs4712984(1),rs1614887(1),6:26399737_AT_A(1),rs1796520(1),rs742090(1),rs1796521(1),rs1796522(1),rs1624440(1),rs9366657(1),rs9379874(1),rs3846845(1),rs3846846(1),rs2237236(1),rs9295689(1),rs3734540(1),rs2273558(1),rs1977198(1),rs7763910(1),rs1407045(1),rs7755997(1),rs12525684(1),rs2145318(1),rs2024970(1),rs3757151(1),rs9467773(1),rs6926629(1),rs6903973(1),6:26501471_AG_A…
6	1	rs2498527	55567753	4.36e-10	34	0	0	0	0	34	rs72865330(1),rs2145902(1),rs2498528(1),rs2145901(1),rs1998301(1),rs2475251(1),rs2208605(1),rs59463957(1),rs2208603(1),rs2498526(1),rs2475249(1),rs2498531(1),rs2475248(1),rs2475247(1),rs9475389(1),rs9367660(1),rs9370455(1),rs553396025(1),rs9357877(1),rs9349792(1),rs4715564(1),rs9396152(1),rs10807504(1),6:55606142_TA_T(1),rs6459101(1),6:55608836_TC_T(1),rs2208601(1),rs7752893(1),6:55619121_GAC_G(1…
4	1	rs773375797	4913796	4.86e-10	41	0	0	0	0	41	4:4879256_AT_A(1),rs73194738(1),rs6832405(1),rs2968668(1),rs4566595(1),rs6446700(1),rs10461056(1),rs4588409(1),rs4528997(1),rs7683066(1),rs10937604(1),rs4544663(1),rs4234840(1),rs4589979(1),rs4532180(1),rs4621375(1),rs9990576(1),rs2968681(1),rs9999952(1),rs730186(1),rs6446707(1),rs13103416(1),rs4398475(1),rs6446709(1),rs9760780(1),rs9760801(1),rs4577514(1),rs6446710(1),rs6446711(1),rs7696748(1),4…
8	1	rs17054690	25817457	4.94e-10	20	0	0	2	3	15	rs76841324(1),rs79380391(1),rs149085911(1),rs17237257(1),rs17054671(1),rs12675517(1),rs12549386(1),rs9314316(1),rs4871962(1),rs111549919(1),rs7011466(1),rs78523359(1),rs143014682(1),rs7836584(1),rs6980951(1),rs1485747(1),rs142216047(1),rs7824983(1),rs10106685(1),rs148183908(1)
1	1	rs12134602	9446761	1.03e-09	52	0	0	0	0	52	rs2871651(1),rs4596926(1),rs2153305(1),rs4908857(1),rs12758001(1),rs12408895(1),rs17034060(1),rs5025598(1),rs72643868(1),rs60259384(1),rs559333250(1),rs28612519(1),rs28669777(1),rs28742181(1),rs35948521(1),rs61783554(1),rs9729149(1),rs1890683(1),rs2153304(1),rs1815614(1),rs2311017(1),rs9662255(1),rs1106370(1),1:9443971_CTT_C(1),rs12044737(1),rs11121394(1),rs12132809(1),rs2095906(1),rs2095905(1),r…
8	1	rs2383920	74663103	1.18e-09	282	0	0	0	0	282	rs7016366(1),rs28611482(1),rs6994418(1),rs10097111(1),8:74494638_TATAG_T(1),rs16938696(1),rs2383919(1),rs80223427(1),rs79148363(1),rs10104343(1),8:74502213_AAAG_A(1),rs143261946(1),rs931775(1),rs6472788(1),rs59962461(1),rs9298231(1),rs28714211(1),rs111528843(1),rs7839319(1),rs59659765(1),rs9657038(1),rs28457262(1),rs549209882(1),rs55814134(1),rs572074847(1),rs16938707(1),rs58315427(1),rs55730288(…
20	1	rs6123685	55836040	1.64e-09	13	0	0	0	0	13	rs8182768(1),rs6070019(1),rs113487248(1),rs4618109(1),rs11086602(1),rs6064513(1),rs230190(1),rs230194(1),rs230195(1),rs230197(1),rs4811823(1),rs6070027(1),rs6014967(1)
2	1	rs114475779	56039559	1.92e-09	16	0	0	0	0	16	rs72801588(1),rs144065252(1),rs72803508(1),rs115591688(1),rs72803511(1),rs72803513(1),rs72803514(1),rs115525870(1),rs186600110(1),rs116798838(1),rs114116830(1),rs188036791(1),rs144439912(1),rs115559499(1),rs141057628(1),rs114614099(1)
6	1	rs200889152	117507982	2.3e-09	69	0	0	0	7	62	6:117397764_CTATA_C(1),rs783375(1),rs514239(1),rs509067(1),rs544148(1),rs11375736(1),rs59365541(1),rs569691(1),rs1848404(1),rs371362985(1),rs4120420(1),rs560955(1),rs7759791(1),rs783362(1),rs7749803(1),rs12214679(1),rs998144(1),rs1880782(1),rs2049529(1),rs1405212(1),rs1852292(1),6:117496703_GC_G(1),rs62430546(1),rs6903067(1),rs6902977(1),rs56082271(1),rs12200579(1),rs9372475(1),rs4946230(1),rs776…
5	1	5:64299673_CT_C	64299673	2.6e-09	24	0	0	0	0	24	rs17202652(1),rs56190225(1),rs753963943(1),rs1309582(1),rs1309580(1),rs2910770(1),rs1309549(1),rs1309548(1),rs1309547(1),rs1309545(1),rs1309544(1),rs1309543(1),rs1309542(1),rs2548482(1),rs1309539(1),rs1309538(1),rs1309536(1),rs1309535(1),rs1213200(1),rs139420842(1),rs171962(1),rs266585(1),rs266584(1),rs2194218(1)
11	1	rs12366182	27274956	2.98e-09	204	0	0	0	5	199	rs11604730(1),rs35180098(1),rs34493522(1),rs67004423(1),rs67968987(1),rs10835148(1),rs34227136(1),rs36076469(1),11:27266777_TA_T(1),rs11029891(1),rs11029892(1),rs1079303(1),rs729553(1),rs11605671(1),rs12804069(1),rs35495036(1),rs10501082(1),rs7928251(1),rs55832127(1),rs7928078(1),rs2054455(1),11:27272519_TAAA_T(1),rs7483297(1),rs2351401(1),rs1382472(1),rs12419282(1),rs10444266(1),rs7948420(1),rs1…
11	1	rs76072623	32526865	4.55e-09	2	0	0	0	0	2	rs80054926(1),rs76601815(1)
6	1	rs9268219	32284108	4.56e-09	1523	0	7	369	494	653	rs515688(1),rs693906(1),rs501942(1),rs652888(1),rs558702(1),rs519417(1),rs532086(1),rs497309(1),rs1265905(1),rs1270942(1),rs389884(1),rs449186(1),rs431204(1),rs1058152(1),rs433061(1),rs367364(1),rs369580(1),rs394439(1),rs369637(1),rs1150758(1),rs1150757(1),rs1265889(1),rs1150756(1),rs1150755(1),rs1150754(1),rs1150753(1),rs1150752(1),rs1265888(1),6:32067503_GA_G(1),rs1269852(1),rs3130288(1),rs3134…
6	1	rs45506201	32808299	5.77e-09	95	0	0	10	33	52	rs1015166(1),rs60045856(1),rs62397687(1),6:32802712_TTTG_T(1),rs2239701(1),rs2071466(1),rs2071465(1),rs114595701(1),rs116827595(1),rs2071480(1),rs1351383(1),rs1351382(1),rs4713600(1),rs3763347(1),rs17587(1),rs2071477(1),rs9276815(1),rs9276816(1),6:32827561_TGAA_T(1),rs9276817(1),rs9276818(1),rs9276819(1),rs7767680(1),rs6938130(1),rs9276832(1),rs1383267(1),rs1580345(1),rs9282328(1),rs9276856(1),rs…
1	1	rs146864205	9354162	7.14e-09	19	0	0	0	0	19	rs2071931(1),rs11121356(1),rs2311050(1),rs57533288(1),rs72641831(1),rs12121476(1),rs6688233(1),rs72641832(1),rs113481219(1),rs113563611(1),rs72641835(1),rs916385(1),rs677665(1),rs545087(1),rs11585098(1),rs10864406(1),rs112076560(1),rs2072735(1),rs2072734(1)
2	1	rs756574727	55879020	7.17e-09	53	0	1	1	2	49	rs13428486(1),rs17047094(1),2:55813083_CATG_C(1),rs6545507(1),rs6760959(1),rs6717574(1),rs113453381(1),rs111707510(1),rs112373577(1),rs6736996(1),rs143002519(1),rs17047119(1),rs10203953(1),rs6545509(1),rs6545510(1),rs10200159(1),2:55845136_CG_C(1),2:55845243_ATAAGTT_A(1),rs10195281(1),2:55850986_GTC_G(1),rs3748955(1),rs6712314(1),rs11420448(1),rs9309268(1),rs6739788(1),rs7558127(1),rs13430684(1),…
10	1	10:119539990_TTATCCATCCATCCATCCCTCCATCCATC_T	119539990	7.3e-09	25	0	1	0	5	19	rs11198091(1),rs61867686(1),rs1925281(1),rs12358707(1),rs10510033(1),rs10787790(1),10:119539021_TGAAGGCAGGACTCATTCCA_T(1),rs17096821(1),rs55765162(1),rs61867688(1),rs12359923(1),rs7094126(1),rs7073510(1),rs6585460(1),rs10787795(1),rs9888017(1),rs1925250(1),rs765475374(1),rs1886602(1),rs56390591(1),rs541352551(1),rs79046442(1),rs77872568(1),rs529416132(1)
6	1	rs2328887	25430149	7.31e-09	61	0	0	0	3	58	rs148149244(1),rs115578938(1),rs140595491(1),rs10498722(1),rs76671369(1),rs6909365(1),rs80021880(1),rs79070667(1),rs78712602(1),rs76152345(1),rs77482156(1),rs77042011(1),rs80331120(1),rs144143828(1),rs115989354(1),rs9969023(1),rs77006546(1),rs538573294(1),rs76798435(1),rs77914161(1),rs77951490(1),rs115949281(1),rs76266945(1),rs138267301(1),rs183779130(1),rs74548903(1),rs6940230(1),rs74979580(1),r…
3	1	rs13065489	56104643	7.49e-09	538	1	2	56	77	402	rs34885389(1),rs9311589(1),rs9842218(1),rs13080171(1),rs34120832(1),rs13098328(1),rs34957827(1),rs115057217(1),rs13069873(1),rs11712729(1),rs11715747(1),rs11719944(1),rs58092526(1),rs17288603(1),rs11916416(1),rs1379711(1),rs13076081(1),rs11130488(1),rs4974151(1),rs11923626(1),rs4974153(1),3:55977549_CT_C(1),rs11707255(1),rs11709372(1),rs58120479(1),rs12635043(1),rs73086151(1),rs73086153(1),rs7308…
2	1	rs6749170	25110962	8.17e-09	233	0	0	0	46	187	rs11884143(1),rs12478071(1),rs9677360(1),rs7603434(1),rs1545255(1),rs6545730(1),rs2891409(1),rs4665719(1),rs4665720(1),rs10188181(1),rs7574758(1),rs299009(1),rs2082881(1),rs10178420(1),rs1550112(1),rs1550115(1),rs11125803(1),rs13432743(1),rs56007024(1),rs7608976(1),rs7597332(1),rs7600421(1),rs13387729(1),rs61117682(1),rs6545766(1),rs6760328(1),2:25078059_TC_T(1),rs11675457(1),rs916485(1),rs154198…
7	1	rs10224499	73423846	8.23e-09	13	0	0	0	2	11	rs6975518(1),rs12155263(1),rs6971698(1),rs12374753(1),rs34068091(1),rs11762153(1),rs56020114(1),rs55855101(1),rs868005(1),rs2239691(1),rs2071307(1),rs4717869(1),rs7794790(1)
3	1	rs4974113	55857958	8.91e-09	77	0	0	7	2	68	rs9815001(1),rs9835091(1),rs9852746(1),rs9852888(1),rs9853067(1),rs9857120(1),rs12488280(1),rs6445754(1),3:55810133_CT_C(1),rs9866297(1),rs11456965(1),3:55813920_CT_C(1),rs9846380(1),rs9311580(1),rs111708598(1),rs4955882(1),rs4955884(1),rs7641474(1),rs9809248(1),rs4572738(1),rs4542991(1),rs4459870(1),rs113318832(1),rs72877116(1),rs28542334(1),rs12488085(1),rs6782276(1),rs9838012(1),rs142166278(1)…
2	1	rs200219556	241974013	9.68e-09	0	0	0	0	0	0	NONE
6	1	rs9262135	30618906	9.74e-09	164	0	0	4	15	145	rs56393452(1),rs9262120(1),rs3095276(1),rs9262126(1),6:30602440_GA_G(1),rs9262130(1),rs9262132(1),rs9262141(1),rs9262142(1),rs9262143(1),rs138394556(1),rs9262146(1),6:30666445_CGA_C(1),rs796553799(1),rs3132585(1),rs3132584(1),rs3132583(1),rs3132582(1),rs8233(1),rs7781(1),rs3095330(1),rs3095329(1),rs3094128(1),6:30694863_CTA_C(1),rs3094127(1),rs1064627(1),rs3095327(1),rs3130658(1),6:30703367_ACTGC…
5	1	rs3830368	64747918	1.44e-08	103	0	0	0	0	103	rs10065614(1),rs2161560(1),rs6864345(1),rs7708920(1),rs2112995(1),rs111790134(1),rs7716827(1),rs16893588(1),rs547122535(1),rs12514074(1),rs6880291(1),rs4700676(1),rs4700678(1),rs4700679(1),rs7722316(1),rs35987307(1),rs7726641(1),rs113391921(1),rs10055026(1),rs10440629(1),rs7720568(1),rs9291836(1),rs10056551(1),rs6875765(1),5:64688072_ATAG_A(1),rs7708972(1),rs10068264(1),rs7702601(1),rs10042191(1)…
5	1	rs76226287	4920633	1.58e-08	35	0	0	0	2	33	rs2035232(1),rs74996903(1),rs77357736(1),rs116535931(1),rs76131660(1),rs74539458(1),rs16874197(1),rs79541887(1),rs680140(1),rs75907371(1),rs590199(1),rs138719452(1),rs141749185(1),rs114457604(1),rs16874232(1),rs112046915(1),rs79985714(1),rs16874243(1),rs115498158(1),rs114502924(1),rs79280701(1),rs6894984(1),rs139729555(1),rs76565374(1),rs116809972(1),rs58245308(1),rs74382361(1),rs79457550(1),rs57…
13	1	rs573666	51194405	1.77e-08	64	0	0	3	38	23	rs157169(1),13:51085167_AC_A(1),rs3116597(1),rs9535455(1),rs3118903(1),rs3116598(1),rs3116599(1),rs3116600(1),rs3116601(1),rs3118909(1),rs3118910(1),rs3116602(1),rs3118912(1),rs3116603(1),rs3116604(1),rs3118913(1),rs3118914(1),rs3116605(1),rs3116606(1),rs7337757(1),rs71190381(1),rs9535463(1),rs3118915(1),rs2225226(1),rs3118916(1),rs2408045(1),rs3116613(1),rs3116614(1),rs3116615(1),rs3118918(1),rs…
6	1	6:7113368_CGGGGACT_C	7113368	1.94e-08	115	0	0	3	34	78	rs7743719(1),rs2765368(1),rs17584570(1),rs1286005(1),rs1286004(1),rs6929119(1),rs142308002(1),rs149901439(1),rs9328398(1),rs1286003(1),rs560131(1),6:7049202_ATT_A(1),rs3851528(1),rs7743312(1),6:7050808_AT_A(1),rs3889401(1),rs3863226(1),rs7769136(1),6:7053625_GAA_G(1),rs35682039(1),rs13218910(1),rs13204120(1),rs7772284(1),rs13219280(1),rs533076(1),rs532122(1),rs531077(1),6:7059794_TAAAAA_T(1),rs49…
7	1	rs1859041	25687828	2.21e-08	269	0	0	1	92	176	rs10951081(1),rs10951082(1),rs12530680(1),rs1859040(1),rs1981522(1),rs4722488(1),rs4000740(1),rs7458775(1),rs4988774(1),rs4722489(1),rs4988773(1),rs4554362(1),rs4591924(1),rs756907629(1),rs6943068(1),rs9691816(1),rs2040635(1),rs2040636(1),rs2040637(1),rs1016983(1),rs11509164(1),rs7806459(1),rs6461879(1),rs87(1),rs7785991(1),rs86(1),rs36057798(1),rs7795162(1),rs85(1),rs442(1),rs443(1),rs84(1),rs11…
5	1	5:121414816_TA_T	121414816	2.45e-08	33	0	0	0	0	33	5:121244879_TA_T(1),rs2914598(1),rs12153375(1),rs2972344(1),5:121345506_CAA_C(1),rs17351902(1),rs17352041(1),rs17352097(1),rs3835066(1),rs10519694(1),rs7711879(1),rs41383946(1),rs41490044(1),rs41424048(1),rs840464(1),rs3853401(1),rs62382962(1),rs17431081(1),rs17352686(1),rs72786962(1),rs840462(1),rs840461(1),rs2731647(1),rs2731646(1),rs72786964(1),rs139047714(1),rs146415634(1),rs995687(1),rs27316…
9	1	rs947510	133051110	2.76e-08	48	0	0	0	1	47	rs10988667(1),rs4837485(1),rs6478956(1),rs2900285(1),rs4837486(1),rs74740566(1),rs7034727(1),rs62586048(1),rs4837487(1),rs11280762(1),rs9299329(1),rs9657643(1),rs7870172(1),rs7870070(1),rs7870567(1),rs10988672(1),rs35620429(1),rs10435905(1),rs7048667(1),rs10819630(1),rs10819631(1),rs10819632(1),rs35403871(1),rs4837488(1),rs4837489(1),rs7858824(1),rs1557124(1),rs2900287(1),rs781936717(1),rs7043286…
8	1	rs548774761	25764935	2.87e-08	0	0	0	0	0	0	NONE
15	1	rs778984966	67478645	2.9e-08	151	0	0	0	0	151	rs7167532(1),rs2033785(1),rs11637816(1),rs35533195(1),rs12441344(1),rs11637537(1),rs4601989(1),rs2289261(1),rs11638064(1),rs548774483(1),rs7165382(1),rs34708051(1),rs1866320(1),rs12912010(1),rs12912045(1),rs12913547(1),rs35251008(1),rs1470002(1),rs893475(1),rs3784681(1),rs7178824(1),rs10152566(1),rs10152593(1),rs10152595(1),rs34445740(1),rs7181877(1),rs7181543(1),rs7181556(1),rs2289791(1),rs22897…
12	1	rs12810758	66328027	2.93e-08	41	0	0	0	2	39	rs168220(1),rs35524197(1),rs35246909(1),rs7487625(1),rs10878346(1),rs12424216(1),rs12426889(1),rs11175967(1),rs10878347(1),rs11175968(1),rs71450835(1),rs1460123(1),rs12812630(1),rs1480474(1),rs12811995(1),rs5798799(1),rs7966340(1),rs35083527(1),rs17101923(1),rs56891231(1),rs35084099(1),rs1979440(1),rs7959830(1),rs1871674(1),rs17179670(1),12:66358068_CAA_C(1),rs766528847(1),rs781240755(1),rs124223…
8	1	rs11774821	25657804	2.96e-08	2	0	0	0	1	1	rs11780896(1),rs17809539(1)
1	1	rs61827168	222807480	3.14e-08	132	1	0	0	0	131	rs17163217(1),rs11485179(1),rs779301819(1),rs3002124(1),rs2936036(1),rs3002128(1),rs17163273(1),rs386639694(1),rs4618978(1),rs759824863(1),rs1909196(1),rs3002141(1),rs904323(1),rs904324(1),rs2378584(1),rs34767248(1),rs17163301(1),rs2133186(1),rs3008612(1),rs4846769(1),rs4846770(1),rs3008614(1),rs9441926(1),rs9441835(1),rs3008615(1),rs3008616(1),rs1909195(1),rs4846384(1),rs3008618(1),rs17011666(1)…
17	1	rs139356332	19289286	3.38e-08	2	0	0	0	0	2	rs138749087(1),rs76578497(1)
6	1	rs12212182	143682066	3.68e-08	14	0	0	0	11	3	rs79416517(1),rs111794320(1),rs761863756(1),rs9496556(1),rs9496557(1),rs9496558(1),rs200011519(1),rs9484719(1),rs12189942(1),rs12189943(1),rs62430877(1),rs78033042(1),rs78908498(1),rs126535(1)
1	1	rs12126684	113223233	3.96e-08	77	0	0	0	1	76	rs3790608(1),rs3790609(1),rs3737136(1),1:113062694_ATGT_A(1),rs2273368(1),rs35147679(1),1:113071774_CTGAG_C(1),rs533706070(1),rs12117479(1),rs12029985(1),rs10857961(1),1:113082298_AAAAG_A(1),rs35023236(1),rs56135413(1),rs34755227(1),rs10857964(1),rs60900293(1),rs36107520(1),rs12137269(1),rs11102496(1),1:113115944_CG_C(1),rs12406530(1),rs11102498(1),rs10857967(1),rs34569066(1),rs2064711(1),rs12140…
2	1	2:55881954_TCCTGCCTTGGCCTCCCAAGGCTCATG_T	55881954	4.02e-08	31	0	0	0	0	31	rs11679981(1),rs1045920(1),rs570817892(1),rs7586124(1),rs112017436(1),rs11676573(1),rs138507149(1),rs142543923(1),rs75365186(1),rs12616502(1),rs9309267(1),2:55855589_CTATT_C(1),2:55858859_AAGAT_A(1),rs13428382(1),rs10172506(1),rs10194634(1),rs10182131(1),rs12615063(1),rs13400946(1),rs7586366(1),rs7575906(1),rs6705295(1),rs7567115(1),rs13420929(1),rs7586115(1),2:55921829_AAC_A(1),rs2867964(1),rs11…
17	1	rs146385050	60637258	4.76e-08	3	0	0	0	0	3	rs372131550(1),rs2465442(1),17:60704973_TCCTCCCTCCGC_T(1)
2	1	rs147567818	56097067	5.13e-08	3	0	0	0	0	3	rs561497838(1),rs190494470(1),rs188967848(1)
5	1	rs31209	134360431	5.33e-08	33	0	0	0	2	31	rs13182891(1),rs4264982(1),rs6860707(1),rs10072362(1),rs10044000(1),rs877812(1),rs2431151(1),rs1635405(1),rs676706(1),rs31201(1),rs40976(1),rs31202(1),rs31204(1),rs31205(1),rs28330(1),rs28264(1),rs500407(1),rs501247(1),5:134354510_CCCAGG_C(1),rs576845(1),rs657223(1),rs658556(1),rs658621(1),rs525962(1),5:134364406_TCCGCGC_T(1),rs474853(1),rs888685(1),rs3805663(1),5:134368721_CA_C(1),rs745640618(1)…
6	1	rs1999756	134089019	5.48e-08	125	0	0	6	8	111	rs75718977(1),rs10457608(1),rs12212992(1),6:133901970_AT_A(1),rs78356809(1),rs77402595(1),rs10782252(1),rs10782253(1),rs10782254(1),rs12195870(1),rs12201171(1),rs12204957(1),rs12198984(1),rs12194817(1),rs145186391(1),6:133920000_AT_A(1),rs2256702(1),rs1320114(1),rs12207690(1),6:133927715_CA_C(1),rs10872410(1),rs10872411(1),rs12207826(1),rs79076957(1),rs12207502(1),rs12203264(1),rs118121937(1),rs1…
6	1	6:28523687_TTTC_T	28523687	6.41e-08	0	0	0	0	0	0	NONE
6	1	6:169575175_GC_G	169575175	7.09e-08	93	0	0	17	6	70	rs1123753(1),rs4708599(1),rs11756467(1),rs60844183(1),rs9364201(1),rs9455892(1),rs3763266(1),rs981010(1),rs9689800(1),rs9689304(1),rs10945386(1),rs4708414(1),rs1888835(1),rs11751421(1),rs117854773(1),rs77254501(1),rs13204417(1),rs1475135(1),rs1358978(1),rs1475136(1),rs1475137(1),rs6455467(1),rs1475138(1),rs1475139(1),rs7752098(1),rs9455545(1),rs758537968(1),rs2104217(1),rs78509414(1),rs9688876(1)…
1	1	rs2647116	219009835	8.08e-08	40	0	0	0	0	40	rs2378005(1),rs9431106(1),rs17514084(1),rs9970163(1),rs2378017(1),rs7556019(1),rs7527435(1),rs6541219(1),rs765609891(1),rs7548047(1),rs9431487(1),rs12758080(1),rs34139103(1),rs9431492(1),rs12411277(1),rs7416982(1),rs11118158(1),rs11581419(1),rs7415744(1),1:218983253_AC_A(1),rs759540778(1),1:218989020_AT_A(1),rs10465675(1),rs772703152(1),rs61823739(1),1:218995254_AC_A(1),rs7552186(1),rs35353202(1)…
7	1	rs6964590	73308350	8.27e-08	31	0	0	0	6	25	rs11768181(1),rs141117486(1),rs68143071(1),rs34465531(1),rs35614186(1),rs35554452(1),rs1059779(1),7:73151195_AG_A(1),rs3812318(1),rs13228948(1),rs34062071(1),rs11761190(1),rs67418520(1),7:73172473_AG_A(1),7:73174169_AT_A(1),rs13228585(1),rs59773062(1),7:73210583_ATT_A(1),7:73210655_AATTTT_A(1),rs9690193(1),rs73140869(1),rs34181906(1),rs7796838(1),rs7797258(1),rs13223944(1),rs13237112(1),rs7801630…
1	1	rs11578464	86072408	9.2e-08	220	0	1	0	17	202	rs7543409(1),rs1571549(1),rs1576424(1),rs6576778(1),rs6576779(1),rs11161641(1),rs10873709(1),rs10873710(1),rs4949915(1),rs10782553(1),rs2389970(1),rs11161643(1),rs34448540(1),rs1928626(1),rs11161645(1),rs28615574(1),rs821393(1),rs7520491(1),rs709801(1),rs821394(1),rs821395(1),rs843969(1),rs821396(1),rs1094359(1),rs6689925(1),rs1094354(1),rs4491100(1),rs4491101(1),rs1094355(1),rs1094357(1),rs76818…
11	1	rs113338596	32666840	9.99e-08	30	0	0	0	0	30	rs2450413(1),rs271020(1),rs274473(1),rs796713675(1),rs12794635(1),rs198264(1),rs197709(1),rs169105(1),rs197704(1),rs11602296(1),rs80051144(1),rs7944652(1),rs7935765(1),rs7114677(1),rs35463940(1),rs80113380(1),rs7104571(1),rs111311723(1),rs11032025(1),rs761283(1),rs77573983(1),rs111738916(1),rs7128072(1),rs10767969(1),rs10767970(1),rs9943604(1),rs7103547(1),rs761282(1),rs759638431(1),rs11600303(1)
1	1	rs112154300	9412350	1.15e-07	3	0	0	0	0	3	rs113702200(1),rs1299374(1),rs61388173(1)
3	1	rs71080535	49616053	1.34e-07	364	0	0	0	0	364	rs35351750(1),rs9840050(1),rs62262517(1),rs13064784(1),rs4521268(1),rs4513485(1),rs4955411(1),rs3212(1),rs4292260(1),rs4364202(1),rs4279134(1),rs6779394(1),rs9865051(1),rs6770112(1),rs6784111(1),rs4955410(1),rs12493001(1),rs12636030(1),rs12487580(1),rs36133651(1),3:49184035_AAAAATAAAAT_A(1),rs7632267(1),rs7645551(1),rs9683094(1),3:49189030_GA_G(1),rs61583136(1),rs4536858(1),rs4308307(1),rs1171558…
2	1	rs28381986	242053613	1.4e-07	25	0	0	0	5	20	rs79100040(1),rs11676460(1),rs59174826(1),rs11688970(1),rs11689868(1),rs62187414(1),rs11685235(1),rs11688421(1),rs13034580(1),rs11691199(1),rs9712007(1),rs11683690(1),rs4675985(1),rs11686848(1),rs78957208(1),rs13014184(1),rs12621642(1),rs79733954(1),rs16843440(1),rs34107209(1),rs2011792(1),rs13028587(1),rs13410224(1),rs28473054(1),rs75283011(1)
3	1	rs268772	57936983	1.47e-07	34	0	1	0	0	33	rs7431380(1),rs149224301(1),rs12486605(1),rs12486613(1),rs386661270(1),rs9815266(1),rs6796752(1),rs268767(1),rs7634731(1),rs268775(1),rs268774(1),rs183853(1),rs268771(1),rs166541(1),rs268769(1),rs9826313(1),rs1718465(1),rs1675380(1),rs1675381(1),rs1675382(1),rs1675383(1),rs1612471(1),rs1522388(1),rs1522387(1),rs1718463(1),rs11130602(1),rs12491132(1),rs9879959(1),rs9880363(1),rs9880564(1),rs143622…
1	1	rs2095402	156007177	1.53e-07	120	0	0	1	7	112	rs10752611(1),rs7411786(1),1:155519818_CT_C(1),rs11264380(1),rs56747346(1),rs11264381(1),rs10908470(1),rs550407414(1),rs12030596(1),rs1556488(1),rs10908471(1),rs10908472(1),rs11264383(1),1:155550698_CAA_C(1),rs12048286(1),1:155554707_TTTTG_T(1),rs12091730(1),rs11264386(1),rs12043132(1),rs6427278(1),rs11264387(1),rs12093350(1),rs11264393(1),rs34124416(1),1:155634559_AT_A(1),1:155634559_AT_A(1),rs7…
11	1	rs35166611	66115782	1.83e-07	16	0	0	0	0	16	rs523583(1),rs66974947(1),rs12417758(1),rs33981819(1),rs61891388(1),rs3741367(1),rs4930354(1),rs35947684(1),rs11537993(1),rs7395670(1),rs7395667(1),rs34361331(1),rs3862388(1),rs61891451(1),rs6591216(1),rs72940579(1)
18	1	rs57084753	46526903	1.95e-07	24	0	0	3	1	20	rs2337151(1),rs6507881(1),rs1470246(1),rs2584764(1),rs9945890(1),rs7229491(1),rs7229520(1),rs357870(1),rs11082721(1),rs7233311(1),rs11661044(1),rs11664585(1),rs11661177(1),rs1530330(1),rs10853573(1),rs11663029(1),rs2337153(1),rs2337154(1),rs866245(1),rs698615(1),rs698614(1),rs736839(1),rs114378310(1),rs833509(1)
2	1	rs13016783	56312705	1.95e-07	15	0	0	0	0	15	rs190626790(1),rs1368243(1),rs68098212(1),rs11125612(1),rs71393515(1),rs11888967(1),rs13001332(1),rs6728414(1),rs6545542(1),rs4091210(1),rs12990534(1),rs11687130(1),rs17047499(1),rs2021796(1),rs17190037(1)
3	1	rs7820	13679829	2.06e-07	11	0	0	0	2	9	rs34508980(1),rs2957571(1),rs11441804(1),rs11128652(1),rs9882140(1),rs4684972(1),rs2923157(1),rs6784742(1),rs4346531(1),rs2923158(1),rs13078230(1)
3	1	rs35861974	56669517	2.09e-07	95	0	0	0	0	95	rs978978(1),rs978979(1),rs13097447(1),rs11715144(1),rs34051129(1),3:56555433_C_CA(1),rs10222462(1),rs10222449(1),rs1388251(1),rs28407059(1),rs35467279(1),rs35108861(1),rs6796348(1),rs1491166(1),rs7646924(1),rs13073181(1),rs12054450(1),rs60403809(1),3:56579963_AAAAG_A(1),rs13060115(1),rs13093662(1),rs13094234(1),rs17216671(1),rs35249078(1),rs17056878(1),3:56583412_AT_A(1),rs11706624(1),rs34781808(…
2	1	rs77972916	43762112	2.35e-07	229	0	0	0	14	215	rs149290349(1),rs112694524(1),rs113542380(1),rs80323638(1),rs114510001(1),rs74382177(1),rs11124929(1),rs6743071(1),rs76857293(1),rs142601548(1),rs28470852(1),rs138662962(1),rs79625619(1),rs76215753(1),rs78681698(1),rs112972772(1),rs79629200(1),rs74469180(1),rs78314405(1),rs111947872(1),rs13408002(1),rs76675804(1),rs74616425(1),rs11899863(1),rs10166376(1),rs79165612(1),rs57696714(1),rs57381820(1),…
2	1	rs58188324	56207129	2.82e-07	23	0	2	1	0	20	rs138959482(1),rs79011882(1),rs74996383(1),rs41291175(1),rs113866423(1),rs41291179(1),rs80064256(1),rs113046105(1),rs76856042(1),rs76279789(1),rs115653519(1),rs74340300(1),rs138569725(1),rs17047405(1),rs13397916(1),rs76814767(1),rs78021863(1),rs752815(1),rs79455090(1),rs74778686(1),rs75291829(1)
2	1	rs966003	54884870	3.03e-07	57	0	0	0	0	57	rs4567979(1),rs12476489(1),rs4671959(1),rs71408769(1),rs4671962(1),rs10170646(1),rs60294349(1),rs6545433(1),2:54819507_CT_C(1),rs6739099(1),rs4283459(1),rs5831315(1),rs4557016(1),rs67457439(1),rs12473338(1),rs12475598(1),rs12467653(1),rs72618663(1),rs3796012(1),rs12615589(1),rs10164713(1),rs4671964(1),rs4671965(1),2:54882091_ACCATCAGTTTCTTTCAAGG_A(1),rs12475342(1),rs17416284(1),rs6705756(1),rs297…
8	1	rs9644043	25558831	3.14e-07	6	0	0	0	0	6	8:25558003_TG_T(1),rs7835262(1),rs1425732(1),rs2059529(1),rs35045864(1),rs72609937(1)
11	1	rs35432016	32370603	3.16e-07	8	0	0	0	0	8	rs12224688(1),rs12788774(1),rs11031734(1),rs7103098(1),rs75052356(1),rs12285677(1),rs139216320(1),rs34125747(1)
14	1	rs2855532	54419965	4.15e-07	12	0	0	0	2	10	rs7159662(1),rs10130587(1),rs2761882(1),rs71446481(1),rs2761884(1),rs2855530(1),rs2738265(1),rs762643(1),rs2761887(1),rs2032423(1),rs8014363(1),rs4901471(1)
8	1	rs7830333	25808664	4.36e-07	2	0	0	0	0	2	rs139360239(1),rs62499092(1)
11	1	rs2931279	32585371	4.61e-07	24	0	0	9	1	14	rs4963212(1),rs7479694(1),rs4963213(1),rs4963214(1),rs9787781(1),rs10767945(1),rs61889377(1),rs117064696(1),rs11031849(1),rs10767946(1),11:32555378_AT_A(1),rs10742283(1),rs113436064(1),rs2450411(1),11:32564165_AG_A(1),rs10835946(1),11:32567998_CT_C(1),rs72910928(1),rs2450408(1),rs10767949(1),rs144034903(1),rs2956070(1),rs2419393(1),rs2467584(1)
1	1	rs896319	205205651	4.71e-07	9	0	0	0	0	9	rs4951163(1),rs6593925(1),rs3851294(1),rs12078075(1),rs2369633(1),rs9659978(1),rs17728(1),rs1172128(1),rs1172134(1)
2	1	rs139257983	56038405	5.15e-07	8	0	0	0	0	8	rs4672050(1),rs76416108(1),2:55865438_GA_G(1),rs782628(1),rs12617829(1),rs706550(1),rs782645(1),rs202153703(1)
8	1	rs73550031	25662310	5.31e-07	30	0	0	0	4	26	rs781739430(1),rs781739430(1),rs76427465(1),8:25603494_TAGAC_T(1),rs17803870(1),rs1365009(1),8:25605337_GA_G(1),rs12543074(1),rs13279494(1),rs34532835(1),rs4872352(1),rs13253626(1),rs13273643(1),rs13273198(1),rs12678372(1),rs144572953(1),rs34343568(1),8:25612756_CAA_C(1),rs36123972(1),rs35257092(1),rs35518401(1),rs6993018(1),rs6989530(1),rs13276943(1),rs35147580(1),rs6980744(1),rs34990949(1),rs11…
17	1	rs8072460	62714845	5.34e-07	75	0	0	0	4	71	rs8082122(1),rs199789579(1),17:62668175_CA_C(1),rs6504248(1),rs145912880(1),rs753917(1),rs6504249(1),17:62676547_AT_A(1),rs11416214(1),rs6504250(1),rs11656678(1),rs7219070(1),rs60195381(1),rs11653958(1),rs12600679(1),17:62688318_AATTT_A(1),rs35018407(1),rs2676307(1),rs2521827(1),rs2428352(1),rs11396994(1),rs2676289(1),rs2521818(1),rs7225993(1),rs199628464(1),rs11651681(1),rs2676293(1),rs2676294(1…
9	1	rs4741240	1280060	5.49e-07	23	0	0	0	0	23	rs5018125(1),rs5018124(1),rs5018123(1),rs2027249(1),rs7860134(1),rs7022297(1),rs10738292(1),rs1890810(1),rs1538157(1),rs7851882(1),rs4741246(1),rs4740533(1),rs4741247(1),rs4517179(1),rs4628305(1),rs7028014(1),rs2211184(1),rs566177097(1),rs7857697(1),rs10491867(1),rs10491866(1),rs10960872(1),rs7018633(1)
2	1	rs4665240	23953530	5.5e-07	21	0	0	0	0	21	rs2113422(1),rs2113423(1),rs4665238(1),rs13387530(1),rs531948635(1),rs2081302(1),rs12478744(1),rs918814(1),rs7608623(1),rs10779936(1),rs4665637(1),rs35692182(1),rs4665244(1),rs12475813(1),rs11436674(1),rs11674248(1),rs7572949(1),rs7369458(1),rs1533440(1),rs7422667(1),rs11675585(1)
3	1	rs4687654	52827566	5.5e-07	202	0	0	0	0	202	rs2251219(1),rs1961959(1),rs1961958(1),rs6778844(1),rs33964154(1),rs2289249(1),rs6798246(1),3:52600064_TCAAAA_T(1),rs7623199(1),rs11130307(1),rs12632381(1),rs4687547(1),rs6762457(1),rs774187063(1),rs6805539(1),rs17264436(1),rs34954168(1),rs34115864(1),rs35107891(1),rs11718509(1),rs4687630(1),rs13078422(1),rs12487445(1),rs4336110(1),rs11708075(1),rs68021750(1),rs62253700(1),rs13085331(1),rs1249806…
6	1	rs3117196	29439779	5.86e-07	20	0	0	0	0	20	rs3117193(1),rs3128854(1),rs3094573(1),rs3117197(1),rs2189371(1),rs3128844(1),rs1345227(1),rs3131019(1),rs734959(1),rs734962(1),rs1002187(1),rs3131021(1),rs3130849(1),rs3094572(1),rs1362075(1),rs386698379(1),rs3130852(1),rs1592412(1),rs3130854(1),rs3094564(1)
2	1	rs1802574	56094040	5.94e-07	15	0	0	0	9	6	rs2052932(1),rs150345898(1),rs113662311(1),rs72807711(1),rs112790434(1),rs56047300(1),rs56245786(1),rs111711675(1),rs72807730(1),rs72807732(1),rs72807736(1),rs72807737(1),rs72807752(1),rs72807756(1),rs72807759(1)
12	1	rs145800204	77405902	5.95e-07	2	0	0	0	0	2	rs142056680(1),rs75103062(1)
2	1	rs10194851	45972195	6.09e-07	23	0	0	0	3	20	rs13004673(1),rs10865205(1),rs1878382(1),rs1878383(1),rs79212279(1),rs1878384(1),rs7424090(1),rs11902230(1),rs11887702(1),rs1914309(1),rs1914310(1),rs1914311(1),rs1914312(1),rs1476333(1),rs141293642(1),rs35324358(1),rs17343654(1),rs11885350(1),rs11896194(1),rs6716268(1),rs6760916(1),rs11125030(1),rs11890554(1)
6	1	rs9689069	55657261	6.28e-07	17	1	0	0	0	16	rs12209573(1),rs12194491(1),rs12196302(1),rs10456718(1),rs6927700(1),rs7769728(1),rs7775292(1),rs575827573(1),rs3798833(1),rs3823039(1),rs1447133(1),rs3798831(1),rs17734678(1),rs17678251(1),rs921126(1),rs62404966(1)
3	1	rs11130474	55489835	6.57e-07	45	0	0	0	8	37	rs1402292(1),rs9311561(1),rs1960754(1),rs987530(1),rs1960758(1),rs3846037(1),rs1964454(1),rs4955850(1),rs9866712(1),rs4955993(1),rs34898754(1),rs59955330(1),rs35669522(1),rs60158365(1),rs6445743(1),rs6445744(1),rs2885452(1),rs2362200(1),rs2362202(1),rs1520703(1),rs3914876(1),rs13095061(1),rs4124853(1),rs1392224(1),rs4955997(1),rs12636594(1),rs498107(1),rs386661128(1),rs4955851(1),rs4511867(1),rs7…
3	1	rs165177	8603243	6.65e-07	19	0	0	0	0	19	rs355130(1),rs355131(1),rs355132(1),rs1667464(1),rs355134(1),rs164966(1),rs15734(1),rs165172(1),rs2308242(1),rs139906529(1),rs355135(1),rs165176(1),rs164967(1),rs164968(1),rs355139(1),rs355140(1),rs355141(1),rs1493595(1),rs355144(1)
1	1	rs4308984	219682654	7.77e-07	0	0	0	0	0	0	NONE
8	1	rs10088698	48654784	8.1e-07	0	0	0	0	0	0	NONE
1	1	rs1417488	218523730	8.23e-07	7	0	0	0	0	7	rs112369231(1),rs113711540(1),rs6658835(1),rs1418555(1),rs11581605(1),rs17047703(1),rs4846476(1)
10	1	rs370354743	21803421	8.78e-07	14	0	0	0	0	14	10:21772735_CA_C(1),rs12357321(1),rs1416901(1),rs564819152(1),rs530827289(1),rs550532200(1),rs7084454(1),rs12251016(1),rs10828248(1),rs10828249(1),rs1802669(1),rs12779865(1),rs11012732(1),rs7098100(1)
11	1	rs379781	2918639	9.02e-07	0	0	0	0	0	0	NONE
7	1	rs13247385	73405854	9.42e-07	5	0	0	0	0	5	rs6975355(1),rs13231684(1),rs13244607(1),rs13247415(1),rs13247503(1)
3	1	rs150804589	99839152	9.44e-07	7	0	0	0	1	6	rs116330945(1),rs2130370(1),rs6414383(1),rs75612051(1),rs115551649(1),rs142762876(1),3:100175184_TC_T(1)
19	1	rs11083561	41101981	1e-06	59	0	0	0	0	59	rs404584(1),rs406133(1),rs415075(1),rs393569(1),rs420720(1),rs392726(1),rs396118(1),rs7171(1),rs5828072(1),rs1864078(1),rs1864074(1),rs10410606(1),rs2303729(1),rs2604902(1),rs2303727(1),rs1869712(1),rs919307(1),rs1318544(1),rs10405930(1),rs2278246(1),rs1131620(1),rs1051303(1),rs55760745(1),rs10403833(1),rs10403467(1),rs10403963(1),rs28655571(1),rs56353506(1),rs7259067(1),rs7259237(1),rs7259554(1)…
3	1	rs13074029	99881567	1.03e-06	122	0	0	0	0	122	rs34400116(1),rs35952376(1),rs62281835(1),rs9859600(1),rs35340549(1),rs13079203(1),rs13100157(1),rs13081022(1),rs13082798(1),rs200991487(1),rs13066932(1),rs13095226(1),rs13067276(1),rs9883702(1),rs35766910(1),rs139843192(1),rs13059876(1),rs6797919(1),rs6808963(1),rs71313563(1),rs9848257(1),rs34350302(1),rs4928140(1),rs4928215(1),rs35299440(1),3:99408591_GAAAA_G(1),rs77043261(1),rs76266551(1),rs11…
1	1	rs114336231	219623973	1.04e-06	4	0	0	0	0	4	rs78000528(1),rs114119780(1),rs116640903(1),rs115504870(1)
5	1	rs61174743	64464557	1.06e-06	0	0	0	0	0	0	NONE
13	1	rs157175	51062697	1.08e-06	16	0	0	0	5	11	rs1752111(1),rs10459327(1),rs157168(1),rs35090482(1),rs192492(1),rs183949(1),rs9316500(1),rs9562987(1),rs963740(1),13:51126298_CA_C(1),rs1239709(1),rs1149829(1),rs1149828(1),rs1149826(1),rs1149824(1),rs7332114(1)
6	1	rs148389913	133816623	1.09e-06	18	0	0	0	0	18	rs212763(1),rs212779(1),rs212777(1),rs212776(1),rs212775(1),rs140582693(1),rs212772(1),rs780804196(1),rs769257323(1),rs598699(1),rs547545(1),rs561826(1),rs2277083(1),rs6913726(1),rs10872407(1),rs3822939(1),rs9321405(1),rs2327354(1)
1	1	rs67145116	222679751	1.12e-06	30	0	0	8	4	18	rs12093040(1),rs10779470(1),rs35507273(1),rs4846755(1),rs4011769(1),rs369142288(1),rs71642765(1),rs68107903(1),rs71642766(1),rs78663642(1),rs78490529(1),rs201100411(1),rs28521220(1),rs4846756(1),rs71642777(1),1:222657226_AAAAAG_A(1),rs201840770(1),rs67125990(1),rs147890734(1),rs71642779(1),rs71642780(1),rs71642785(1),rs67416193(1),rs369859687(1),rs370751388(1),rs199823332(1),rs78666136(1),rs11322…
18	1	rs529429255	19044279	1.22e-06	2	0	0	0	0	2	rs182779706(1),18:19255929_GAA_G(1)
13	1	rs7991339	32339465	1.24e-06	146	0	0	6	26	114	rs9603613(1),rs9603615(1),rs7327612(1),rs9594369(1),rs9603629(1),rs7327232(1),rs7322563(1),rs7995174(1),13:32326688_AAAC_A(1),rs1885637(1),rs9603639(1),rs7991127(1),rs12864143(1),rs12854014(1),rs7995324(1),rs7990290(1),rs9603647(1),rs9594382(1),rs1571311(1),rs1571312(1),rs11619671(1),rs9603650(1),rs9532472(1),rs9576929(1),rs1536635(1),rs9603657(1),rs765951549(1),rs12870532(1),rs7996328(1),rs95490…
5	1	rs11748197	64940651	1.27e-06	45	0	1	0	0	44	rs16893879(1),rs114714677(1),rs761057128(1),rs2087927(1),5:64787725_TA_T(1),rs143824825(1),rs72762409(1),5:64810902_GATTTA_G(1),5:64814188_AAGATGGC_A(1),rs72762433(1),rs62369011(1),rs9790869(1),rs9791024(1),rs12516229(1),rs3756301(1),rs3752673(1),rs113057113(1),rs16894005(1),rs13177756(1),rs11740053(1),rs62369040(1),rs72762452(1),5:64884949_GTCT_G(1),rs138941474(1),rs12517858(1),rs12518348(1),rs8…
8	1	rs28594933	75573636	1.28e-06	14	0	0	0	1	13	rs58846390(1),rs57742374(1),8:75570624_CT_C(1),rs11985380(1),rs28379641(1),rs147390851(1),rs150393194(1),rs117385219(1),rs184189876(1),rs73339243(1),rs147478638(1),rs117619606(1),rs117218764(1),rs142242845(1)
2	1	rs17047269	56089439	1.31e-06	5	0	0	0	1	4	rs146304050(1),rs79563212(1),rs56841489(1),rs57666030(1),rs147780027(1)
3	1	rs17395659	100014606	1.39e-06	8	0	0	0	0	8	rs11719857(1),rs11707768(1),rs79147820(1),rs113381478(1),rs374222990(1),rs7619048(1),rs113005901(1),3:100046932_AC_A(1)
13	1	13:26677511_TTTC_T	26677511	1.4e-06	26	0	0	0	0	26	rs2147561(1),rs9507644(1),rs7335519(1),rs7336928(1),rs9553730(1),13:26677500_GTTT_G(1),rs9553733(1),rs9553734(1),rs9553735(1),rs9553736(1),rs4769460(1),rs4769462(1),rs7326643(1),rs9551244(1),rs9553737(1),rs7321444(1),rs7339285(1),rs7317002(1),rs9553740(1),rs9553741(1),rs9512103(1),rs11393671(1),rs567571(1),rs776369536(1),13:26744632_TG_T(1),rs7985823(1)
1	1	rs1338221	219800905	1.43e-06	0	0	0	0	0	0	NONE
5	1	5:5151739_GAGA_G	5151739	1.48e-06	0	0	0	0	0	0	NONE
8	1	rs142404324	25688323	1.68e-06	1	0	0	0	1	0	rs138650101(1)
5	1	rs74510798	64373164	1.68e-06	12	0	0	1	1	10	rs80145901(1),rs35645493(1),rs115228297(1),rs11739391(1),rs78859503(1),rs79348793(1),rs80265142(1),rs11746804(1),rs141716300(1),rs79082465(1),rs147917190(1),5:64489518_CAT_C(1)
12	1	rs745680717	589872	1.74e-06	24	0	0	2	7	15	rs10849032(1),rs10735031(1),12:574682_GT_G(1),rs34716573(1),rs34388397(1),rs4980824(1),rs7301029(1),rs7133891(1),rs7295693(1),rs11612228(1),rs4980826(1),rs11063111(1),rs12811171(1),rs34220697(1),rs7958322(1),rs7311655(1),rs35451048(1),rs6489548(1),rs215223(1),rs215224(1),rs215225(1),rs215226(1),rs10219549(1),rs2098156(1)
18	1	rs720321	60882650	1.87e-06	4	0	0	0	0	4	rs6567330(1),18:60903940_AGGAGGAAGGGGCC_A(1),rs7230110(1),rs9972996(1)
10	1	rs10740836	31108694	1.92e-06	132	0	0	0	25	107	rs60327787(1),rs10740833(1),rs7094720(1),rs7079229(1),rs7095147(1),rs4749615(1),rs7080032(1),rs10826868(1),rs10763837(1),rs10826869(1),10:31096324_GT_G(1),rs7906669(1),rs7921338(1),rs10740834(1),rs10740835(1),rs10763838(1),rs6481714(1),rs6481715(1),rs6481716(1),rs6481717(1),rs10826870(1),rs1340949(1),rs7907149(1),rs7907636(1),rs7907548(1),rs1417568(1),rs7088786(1),rs1417569(1),rs55831028(1),rs618…
6	1	rs12697952	54634302	2.01e-06	2	0	0	2	0	0	6:54712421_TG_T(1),rs34927959(1)
5	1	5:5471032_CAT_C	5471032	2.06e-06	2	0	0	0	0	2	rs144203158(1),rs56376155(1)
14	1	rs696	35871093	2.19e-06	1	0	0	0	0	1	rs8904(1)
5	1	rs6879612	112692095	2.3e-06	288	0	0	53	41	194	5:112613064_CA_C(1),rs7722276(1),rs13190054(1),rs492346(1),rs1838207(1),rs7715342(1),rs485210(1),rs10478117(1),rs10036581(1),rs2165928(1),rs6594700(1),rs11748642(1),rs6873755(1),rs2416310(1),rs7735247(1),rs573093109(1),5:112667490_CA_C(1),5:112668261_CA_C(1),rs10076501(1),rs6894434(1),rs6873400(1),rs752988857(1),rs11948072(1),rs1517206(1),rs1038918(1),rs10057210(1),rs10072511(1),rs4705812(1),5:11…
9	1	rs181981926	104141758	2.33e-06	1	0	0	0	0	1	rs111957382(1)
3	1	3:152244391_TATA_T	152244391	2.4e-06	10	0	0	0	0	10	rs1278095(1),rs1278094(1),3:152242506_CAG_C(1),rs3107587(1),rs1299209(1),rs1278106(1),rs1278105(1),3:152244375_CATA_C(1),rs1731587(1),rs3107586(1)
3	1	3:48854758_CAATAAATAAATA_C	48854758	2.55e-06	67	0	0	0	0	67	rs7616815(1),rs7630742(1),rs6791542(1),rs3774628(1),rs200083624(1),3:48838111_CT_C(1),3:48860215_TG_T(1),3:48873909_TA_T(1),rs9311434(1),rs7623023(1),rs7431710(1),rs11920534(1),rs11924597(1),rs4974084(1),rs7612459(1),rs7615675(1),rs11705737(1),rs13064883(1),rs13064911(1),rs13076394(1),rs9884022(1),rs9850134(1),rs9867373(1),rs13072911(1),rs1134591(1),rs7647093(1),rs7372149(1),rs200143221(1),rs1331…
9	1	rs62534435	7042938	2.59e-06	54	0	0	0	8	46	rs1570507(1),rs73397847(1),rs73397850(1),rs111626822(1),rs113940051(1),rs2760661(1),rs4742279(1),rs10491778(1),rs73639442(1),rs16925015(1),rs58896728(1),rs1340513(1),rs2821447(1),rs73397861(1),rs11791347(1),rs2821448(1),rs1323410(1),rs113507210(1),rs2792227(1),rs2039869(1),rs2039868(1),rs2760646(1),rs16925051(1),rs818913(1),rs16925061(1),rs143381956(1),rs62534415(1),rs55754223(1),rs62534428(1),rs…
4	1	rs71608258	3234505	2.63e-06	14	0	0	0	0	14	rs13104987(1),rs13103004(1),rs6856669(1),rs34163500(1),rs13111777(1),rs12512648(1),rs34540265(1),rs35163447(1),rs34020100(1),rs11929936(1),rs13132932(1),rs34179563(1),rs3733217(1),rs13125849(1)
15	1	rs1991921	100193989	2.73e-06	21	0	0	0	1	20	rs57809996(1),rs11247113(1),rs7178948(1),rs2012129(1),rs11247116(1),rs7163683(1),rs7162940(1),rs7176008(1),rs7172418(1),rs4965260(1),rs62040140(1),rs62040141(1),rs12324876(1),rs7181542(1),rs7181767(1),rs3743180(1),rs28716652(1),rs12913830(1),15:100243859_AT_A(1),rs8037206(1),rs8027783(1)
2	1	rs178142	33177764	2.96e-06	4	0	0	0	0	4	rs219036(1),rs219147(1),2:33231155_AT_A(1),rs4952335(1)
10	1	rs11199776	122872265	3.04e-06	4	0	0	0	0	4	rs10886849(1),rs11199779(1),rs11199780(1),rs11199784(1)
8	1	8:8922018_CT_C	8922018	3.07e-06	41	1	0	0	4	36	rs7839585(1),rs79611589(1),rs756450838(1),rs2953810(1),rs28520356(1),rs2953804(1),rs12548747(1),rs12546498(1),rs2921372(1),rs2921371(1),rs2979252(1),rs62493174(1),rs1900102(1),rs895254(1),rs7822500(1),rs13439673(1),rs7839441(1),rs7840818(1),rs12334460(1),rs12334631(1),rs10109832(1),rs1445493(1),rs7812610(1),rs6999101(1),rs6601291(1),rs6987152(1),rs7008494(1),rs10111820(1),rs10094531(1),rs2409540(…
15	1	rs35519774	74605756	3.18e-06	53	0	0	0	20	33	rs3057600(1),rs351184(1),rs4887131(1),rs11634685(1),rs12913522(1),rs4887132(1),rs12905100(1),rs11631552(1),rs1484210(1),rs2930291(1),rs900801(1),rs12906092(1),rs1809500(1),rs4887134(1),rs2899825(1),rs751528(1),rs733434(1),rs1564783(1),rs2415239(1),rs11072478(1),rs68021814(1),rs2959008(1),rs2930300(1),rs2930301(1),rs200975846(1),rs1484216(1),rs2959007(1),rs2930302(1),rs2959006(1),rs2959005(1),rs29…
1	1	1:219486871_CT_C	219486871	3.2e-06	7	0	0	0	0	7	rs1938586(1),rs6671444(1),rs6685647(1),rs10863446(1),rs8179452(1),rs11118275(1),rs12062204(1)
11	1	rs10082687	44396024	3.27e-06	34	0	0	2	12	20	rs10838269(1),rs7114410(1),rs56687365(1),rs10430993(1),rs9300049(1),rs35690403(1),rs10430994(1),rs10838271(1),rs11037967(1),rs7935498(1),rs7935586(1),rs7928154(1),rs10769041(1),rs11037968(1),rs10838272(1),rs749761424(1),rs1454072(1),rs746718(1),rs3911297(1),rs3911298(1),rs3866520(1),rs897006(1),rs1010381(1),rs56307845(1),rs1158268(1),rs898021(1),rs11037973(1),rs775610305(1),rs151222084(1),rs92201…
11	1	rs111322014	32545497	3.61e-06	11	0	0	0	2	9	rs185406250(1),rs4078090(1),rs72908976(1),rs113441717(1),rs79638923(1),rs72908984(1),rs62646312(1),rs192792544(1),rs113615804(1),rs72908989(1),rs17749506(1)
3	1	rs13085889	134361070	3.7e-06	26	0	0	1	9	16	rs13066038(1),rs34797591(1),rs13067564(1),rs13070654(1),rs13079012(1),rs13093893(1),rs13071253(1),rs13075332(1),rs13083717(1),rs13081172(1),rs1868164(1),rs13060869(1),rs7637801(1),rs9883955(1),rs60716777(1),rs7636265(1),rs34136671(1),rs1447691(1),rs6762606(1),rs1823217(1),rs1982353(1),rs761435167(1),rs9818188(1),3:134383613_TG_T(1),rs764489374(1),rs57936237(1)
7	1	rs371803634	27608540	3.77e-06	237	0	0	1	52	184	rs6974052(1),rs10951169(1),rs6957674(1),rs2091171(1),rs6949496(1),rs1111647(1),rs6462024(1),rs6462025(1),rs6462026(1),rs775661523(1),rs141339930(1),rs6462027(1),rs4719898(1),rs3847001(1),rs1052741(1),rs1052724(1),rs762221663(1),rs60045453(1),7:27566685_CAGCAAATGTGA_C(1),rs10629006(1),rs7796520(1),rs4719899(1),rs4722717(1),rs4719900(1),rs2098316(1),rs2080245(1),rs2080246(1),rs200665159(1),rs239143…
7	1	rs11772456	73256900	3.83e-06	18	0	0	3	6	9	rs13233747(1),rs5884920(1),rs7384832(1),rs7455225(1),rs113957810(1),rs574045888(1),rs528679668(1),rs13229452(1),rs4324825(1),rs7780373(1),rs1136647(1),rs13244770(1),rs11767926(1),rs11761178(1),rs7782096(1),rs7782112(1),rs11763011(1),rs4717114(1)
12	1	rs7306322	65901140	4.09e-06	106	0	0	0	16	90	rs1992227(1),rs12368809(1),rs10878269(1),rs10878271(1),rs2336713(1),rs2336714(1),rs7315978(1),rs58648873(1),12:65814117_AT_A(1),rs200411925(1),rs11175761(1),rs1389799(1),rs9783497(1),rs2270547(1),rs4762097(1),rs7963025(1),rs10878281(1),rs6581635(1),12:65848073_TTAAA_T(1),12:65849024_TA_T(1),rs6581636(1),rs10878282(1),rs11175768(1),rs10878283(1),rs11175770(1),rs1811649(1),rs201984455(1),rs6581638(…
8	1	rs4427181	25840781	4.11e-06	14	0	0	0	1	13	rs11984569(1),rs11995651(1),rs371568583(1),rs4538895(1),rs6420157(1),8:25844192_TA_T(1),rs7000992(1),rs7001120(1),rs7001315(1),rs7005435(1),rs7001438(1),rs7001625(1),rs75986152(1),rs6982017(1)
6	1	rs35510996	28388339	4.11e-06	1	0	0	0	0	1	rs3864294(1)
2	1	rs185958375	56186765	4.16e-06	9	0	0	0	0	9	rs181105977(1),rs185037248(1),rs186631624(1),rs191470060(1),rs139809324(1),rs187543230(1),rs542415606(1),rs185502427(1),rs180958207(1)
2	1	rs5833316	109758499	4.24e-06	46	0	0	0	12	34	rs4676065(1),rs879546(1),rs6750673(1),rs12476514(1),rs3749061(1),2:109760219_AAAAC_A(1),rs4676247(1),rs7606472(1),rs17197427(1),rs62154375(1),rs3889200(1),rs6719748(1),rs35677911(1),rs13027539(1),rs11687675(1),rs13005706(1),rs7561185(1),rs34167530(1),rs11691593(1),rs1075813(1),rs4676070(1),rs1529574(1),rs4676258(1),rs778850576(1),rs36125620(1),rs1430306(1),rs7585139(1),rs6542802(1),rs4676076(1),r…
15	1	rs551555687	84419314	4.26e-06	119	0	0	2	106	11	rs2585059(1),rs1426159(1),rs80312348(1),rs79706217(1),rs79590734(1),rs75708269(1),rs77327620(1),rs75697354(1),rs74793148(1),rs77291928(1),rs1426163(1),rs4843154(1),rs79046244(1),rs61189615(1),rs56230235(1),rs56226101(1),rs75915323(1),rs79675055(1),rs1895871(1),15:84451885_ATTAAT_A(1),rs56711701(1),rs75917666(1),rs8035886(1),rs60926638(1),rs4577047(1),15:84487052_AT_A(1),rs79497969(1),rs12442790(1…
19	1	rs567110870	52484510	4.39e-06	18	0	0	0	18	0	rs75342094(1),19:52420301_CT_C(1),rs55931982(1),rs7258377(1),rs7258474(1),rs11672744(1),rs7259896(1),rs7246051(1),rs11084126(1),rs11881362(1),rs779391866(1),rs6509604(1),rs2278416(1),rs12461777(1),rs7253957(1),rs10696248(1),rs73934705(1),rs11668463(1)
2	1	rs569012054	55208432	4.51e-06	1	0	0	0	0	1	rs80121116(1)
18	1	rs777349704	34293994	4.51e-06	46	0	0	0	0	46	rs2469881(1),rs671447(1),rs658167(1),rs536188(1),rs628129(1),rs561740(1),rs479570(1),rs561021(1),rs4799878(1),rs4799426(1),rs4799879(1),rs4799880(1),rs9961386(1),rs4799427(1),rs948634(1),rs948635(1),rs9962143(1),rs4799882(1),rs754040(1),rs16968220(1),rs4603639(1),rs4477795(1),rs12605417(1),rs3809994(1),rs7240383(1),rs11081961(1),rs778650703(1),rs11081962(1),rs1365509(1),rs11081963(1),rs138482898(…
5	1	rs143767275	64473017	4.66e-06	2	0	0	0	0	2	rs140526295(1),rs140105745(1)
6	1	rs3094728	29671618	4.8e-06	0	0	0	0	0	0	NONE
19	1	rs779884694	4960583	4.83e-06	0	0	0	0	0	0	NONE
3	1	rs74755961	100479357	4.85e-06	1	0	0	0	0	1	rs11710244(1)
2	1	rs1079385	42217872	4.87e-06	8	0	0	0	1	7	rs12622648(1),rs10174317(1),rs1550429(1),rs12464530(1),rs4952394(1),rs11124857(1),rs10189338(1),2:42240629_CAAA_C(1)
1	1	1:153784666_CT_C	153784666	5.01e-06	5	0	0	0	0	5	rs6664419(1),rs9427220(1),1:153761809_AT_A(1),rs10908512(1),rs3791186(1)
8	1	8:25750787_ATTTTTTTTTT_A	25750787	5.34e-06	0	0	0	0	0	0	NONE
1	1	rs1294014	9325676	5.38e-06	3	0	0	0	0	3	rs57355294(1),rs78711751(1),rs12144045(1)
7	1	rs9640666	101032269	5.42e-06	17	0	0	0	1	16	rs66703493(1),rs2410822(1),rs13237806(1),rs13226233(1),rs55941500(1),rs7805075(1),rs34176680(1),rs10248092(1),rs10248094(1),rs12671249(1),rs13243252(1),rs34034933(1),rs221(1),rs10435333(1),7:101044934_GGAGGAGGAA_G(1),rs9649226(1),rs4727495(1)
3	1	rs6764188	57131529	5.52e-06	75	0	0	15	41	19	rs7427326(1),rs6773315(1),rs78748681(1),3:57109541_GA_G(1),rs7428860(1),rs6414588(1),rs74932439(1),rs74999629(1),rs2035656(1),rs12486855(1),rs146995638(1),rs753194079(1),3:57130643_TA_T(1),rs74494823(1),rs6809523(1),rs13086176(1),rs17057718(1),3:57137232_GA_G(1),rs1463657(1),rs1075398(1),rs1077034(1),rs6780995(1),rs76645245(1),rs4681953(1),rs6776722(1),rs78345417(1),rs6445856(1),rs79932559(1),rs3…
6	1	rs112420151	55590963	5.68e-06	7	0	0	0	0	7	rs78164784(1),rs9475386(1),rs9475387(1),rs6939713(1),rs6940332(1),rs74959471(1),rs111721686(1)
1	1	rs10489588	2951834	5.71e-06	129	0	0	0	32	97	rs4335321(1),rs58445466(1),rs12059864(1),rs10909856(1),rs59407673(1),rs67308414(1),rs67789667(1),rs12240128(1),rs67927838(1),rs59653178(1),rs67142023(1),rs72629462(1),rs16823325(1),rs57711454(1),rs10909857(1),rs35693840(1),rs12025260(1),rs56008028(1),rs12562237(1),rs3924055(1),rs112941336(1),rs114085227(1),rs66464555(1),rs67014609(1),rs7524813(1),rs7520336(1),rs6424067(1),rs12025062(1),rs12066017…
2	1	rs78860332	25009869	6.07e-06	41	0	0	0	0	41	rs76066823(1),2:24700766_CA_C(1),rs138328303(1),2:24716470_GA_G(1),rs59306790(1),rs77901558(1),rs142707826(1),rs77012907(1),rs76137453(1),rs113339929(1),2:24810285_TA_T(1),rs55996620(1),rs55945424(1),rs546344786(1),rs12105106(1),rs56297514(1),rs4640343(1),rs529530187(1),rs550950858(1),rs56397001(1),rs114518415(1),rs114495854(1),2:25010869_CT_C(1),rs78961514(1),rs117841598(1),rs80122249(1),rs55914…
2	1	rs76219300	55668484	6.12e-06	1	0	0	0	1	0	rs781256417(1)
1	1	rs6660332	56121180	6.12e-06	16	0	1	1	10	4	rs61776382(1),rs12409162(1),rs6700588(1),rs1392140(1),rs769995(1),rs1039296(1),rs1165472(1),rs10443237(1),rs10443238(1),rs6659204(1),rs9436975(1),rs1514135(1),rs1514134(1),rs7540786(1),rs9436515(1)
2	1	rs111736126	111877744	6.19e-06	19	0	0	1	2	16	rs73954922(1),rs2289321(1),2:111874194_ATGT_A(1),rs73954925(1),rs73954926(1),rs72948328(1),rs73954941(1),rs73954943(1),rs80130556(1),rs17041868(1),rs12613243(1),rs113050728(1),rs3761706(1),rs75543804(1),rs3789067(1),rs3789066(1),2:111925731_CTTATGTT_C(1),rs77704058(1),rs61484463(1)
20	1	rs112845899	17918621	6.47e-06	1	0	0	0	0	1	rs533616490(1)
1	1	rs11581793	150292561	6.53e-06	7	1	0	0	0	6	rs187799739(1),rs11580946(1),rs190596489(1),rs72700845(1),rs72700851(1),rs769791693(1)
1	1	rs146565671	145530939	6.61e-06	0	0	0	0	0	0	NONE
2	1	rs76236324	35314877	6.81e-06	0	0	0	0	0	0	NONE
2	1	rs4293565	241834770	6.86e-06	40	0	0	0	1	39	rs4344931(1),rs4675874(1),rs71049531(1),rs4283416(1),rs4311055(1),rs7604393(1),rs4675869(1),rs11893118(1),rs11898716(1),rs4675868(1),rs6720357(1),rs4675863(1),rs6724662(1),rs10933513(1),rs6749674(1),rs3936203(1),rs10933517(1),rs6751693(1),rs6748734(1),rs10933518(1),rs9973334(1),rs9973366(1),rs10933519(1),2:241838173_CG_C(1),rs4471886(1),rs4675860(1),rs6752657(1),rs4675858(1),rs6752787(1),rs673977…
3	1	rs9834165	75952869	6.86e-06	76	0	0	0	10	66	rs7375165(1),rs7649464(1),rs11717095(1),rs35471945(1),rs13085656(1),rs13068599(1),rs4974315(1),rs62267761(1),3:75873860_GA_G(1),rs4974347(1),rs4974349(1),rs7429656(1),rs7429690(1),rs7429750(1),rs7429751(1),rs7431489(1),rs533977229(1),rs147179909(1),rs141611732(1),rs12491829(1),rs12489555(1),rs6549814(1),rs35653926(1),rs62267792(1),rs62267793(1),rs62267794(1),rs11714303(1),rs34058979(1),rs11718425…
1	1	rs547594615	220036527	7.09e-06	4	0	0	1	0	3	rs150987917(1),rs146606213(1),rs79278470(1),rs192340066(1)
1	1	rs12080929	48436148	7.11e-06	26	0	0	0	0	26	rs11211634(1),1:48431958_GC_G(1),rs12407078(1),rs10888592(1),rs12144773(1),rs113365038(1),rs12079957(1),rs12059531(1),rs12080061(1),rs141660023(1),rs3814006(1),rs6671134(1),rs12405474(1),rs72694308(1),rs56080806(1),rs112082278(1),rs113546701(1),rs7542438(1),rs12408925(1),rs7544884(1),rs57665905(1),1:48473543_TA_T(1),rs12407796(1),rs55859015(1),rs17460825(1),rs12137714(1)
7	1	rs188536008	73239997	7.17e-06	0	0	0	0	0	0	NONE
11	1	rs12225122	32288857	7.17e-06	5	0	0	0	0	5	rs11031671(1),rs11031672(1),rs11031673(1),rs7481082(1),11:32290437_GAAAGAAAAGA_G(1)
10	1	rs540089090	65214017	7.26e-06	167	1	0	0	119	47	rs10761717(1),rs10995448(1),rs12771984(1),rs10995449(1),rs7082200(1),rs10995450(1),rs10740105(1),rs10761719(1),rs7923014(1),rs7908990(1),rs1533068(1),rs1533069(1),rs871690(1),10:64898494_ACT_A(1),rs10761720(1),rs931972(1),rs35751397(1),rs762439986(1),10:64925699_CTAAAG_C(1),rs779024512(1),rs35447916(1),rs10822146(1),rs10761723(1),rs10465990(1),rs7895472(1),rs7895610(1),rs4379723(1),rs10761725(1),…
1	1	rs6663466	219092866	7.51e-06	16	0	0	0	0	16	rs11118174(1),rs7531780(1),rs11576168(1),rs12744229(1),rs10708578(1),rs10495112(1),rs904260(1),rs6704414(1),rs12563148(1),rs11118176(1),rs11582792(1),rs11578939(1),rs1587310(1),rs1587311(1),rs2378072(1),rs2378073(1)
2	1	rs76771294	56276759	8.02e-06	0	0	0	0	0	0	NONE
16	1	rs16958028	11176668	8.09e-06	82	0	0	0	51	31	rs80079627(1),rs77920180(1),rs16957835(1),rs7188928(1),rs7187539(1),rs8049278(1),rs2302558(1),rs77334546(1),rs74737820(1),rs7206753(1),rs16957855(1),rs75637865(1),rs4781029(1),rs78121798(1),rs7202408(1),rs113136686(1),rs16957872(1),rs113120936(1),rs12149904(1),rs16957883(1),rs16957894(1),rs7200623(1),rs7192695(1),rs7199305(1),rs79389789(1),rs80207136(1),rs149790999(1),rs78573173(1),rs6498148(1),r…
3	1	rs138496561	56757899	8.13e-06	46	0	0	0	0	46	rs71309959(1),rs143034863(1),rs71309962(1),rs13089169(1),rs13090343(1),rs13061142(1),rs6778984(1),rs6778985(1),rs6776368(1),rs957849(1),rs11919114(1),rs11919130(1),rs11919184(1),rs1844476(1),rs1844475(1),rs1844474(1),rs1489948(1),rs6767897(1),rs6794215(1),rs6783263(1),rs6770654(1),3:56759188_AG_A(1),rs6787106(1),rs6792623(1),rs34360725(1),rs3924228(1),rs3901349(1),rs4574264(1),rs6978(1),rs3821414…
16	1	rs12599952	72034653	8.52e-06	46	0	0	0	24	22	rs4788565(1),rs113111181(1),rs62053796(1),16:71980202_AC_A(1),rs16973585(1),rs11864188(1),rs4788454(1),rs929866(1),rs2012817(1),rs4788597(1),rs4788598(1),rs2878404(1),rs1465457(1),rs752434(1),rs4788456(1),rs4788600(1),rs3764310(1),rs8062895(1),rs8048262(1),16:72052007_CG_C(1),rs10048144(1),rs10048111(1),rs1862752(1),rs2081223(1),rs2081222(1),rs12446480(1),rs2288002(1),rs2288001(1),rs2288000(1),rs…
6	1	rs523376	7096795	8.62e-06	17	0	0	0	14	3	rs79766741(1),rs9505026(1),rs763142144(1),rs139201746(1),rs182932256(1),6:7092473_TTACAGGCGTGAGCCACTGCGCCTGGCCGAGTTATACATTTTTAAG_T(1),rs192751201(1),rs111788686(1),rs61449015(1),rs144429790(1),rs9505030(1),rs513626(1),rs6900402(1),rs6900983(1),6:7096089_CT_C(1),rs585312(1),rs617030(1)
12	1	rs1965579	78137825	8.85e-06	117	0	21	30	3	63	rs770459(1),rs1527790(1),rs711145(1),rs711146(1),rs711147(1),rs711148(1),12:78127614_ATTTT_A(1),rs711150(1),rs711151(1),rs711152(1),rs711153(1),rs12830949(1),rs770460(1),rs10777389(1),rs7487814(1),rs10859297(1),rs11106497(1),rs4761396(1),rs1465029(1),rs10859303(1),rs7309857(1),rs4761397(1),rs10777392(1),rs7300127(1),rs7955187(1),rs7968085(1),rs7307904(1),rs12146778(1),rs12146868(1),rs12146834(1),…
3	1	rs10936200	100154075	8.87e-06	8	0	0	0	0	8	rs7434167(1),rs11712077(1),rs9820973(1),rs9872661(1),rs4928071(1),rs9290059(1),rs7643442(1),rs9290061(1)
19	1	rs543932851	40792310	9.17e-06	1	0	0	0	0	1	rs144417922(1)
16	1	rs79989194	64338479	9.38e-06	3	0	0	0	0	3	rs117403966(1),16:64382480_GT_G(1),rs72782989(1)
6	1	rs45458699	27783204	9.45e-06	0	0	0	0	0	0	NONE
9	1	rs670743	1358558	9.48e-06	0	0	0	0	0	0	NONE
3	1	rs17777354	99377220	9.58e-06	5	0	0	0	0	5	rs71313561(1),rs34578241(1),rs62281832(1),rs62281833(1),rs6774706(1)
15	1	rs138084872	40447357	9.78e-06	12	0	0	0	1	11	rs143110745(1),rs62018159(1),15:40409331_TCA_T(1),rs8038982(1),15:40421671_AC_A(1),rs11853477(1),rs62019997(1),rs1680156(1),rs62020025(1),rs3759843(1),rs112777220(1),rs201675988(1)
3	1	rs17282078	124481760	9.94e-06	63	0	0	1	47	15	rs11711269(1),rs17282057(1),rs62265615(1),rs17843768(1),rs4678145(1),rs17843797(1),rs17282064(1),rs781274719(1),rs56210800(1),rs149468457(1),rs375173881(1),rs140431012(1),rs745372859(1),3:124489739_CG_C(1),rs62265637(1),3:124499556_TC_T(1),rs3851349(1),rs7635307(1),rs3772845(1),3:124567638_AT_A(1),rs848807(1),rs1265649(1),rs1265650(1),rs848793(1),rs848794(1),rs848797(1),rs848801(1),rs848802(1),rs…
