# Supplementary material for: Comprehensive genome-wide association study of different forms of hernia identifies more than 80 associated loci
Source: Nat Commun. 2022 Jun 9;13:3200. doi: 10.1038/s41467-022-30921-4 (PMC9184475; doi:10.1038/s41467-022-30921-4)
Supplement: Supplementary file 13 — Source Data [file 41467_2022_30921_MOESM13_ESM.xlsx]

## Sheet: Fig 1
All relevant data are included in Fig 1.

## Sheet: Fig 2
The Manhattan plots show the results from the GWAS scans of UK Biobank data and are provided on the Danish National Biobank website (https://www.danishnationalbiobank.com/gwas).

## Sheet: Fig 3
Summary of data relevant for Fig. 3 (from Supplementary Data 3, sheet MultiPhen).
Index SNP	Chr	bp start	bp end	LOCUS	inguinal	diaphragmatic	umbilical	femoral	ventral
rs9435184	1	9343551	9446761	1	1	0	1	0	1
rs11578464	1	86072408	86072408	2	1	0	0	0	0
rs550222713	1	113191585	113191585	3	1	0	0	0	0
rs3121580	1	218492121	219742545	4	1	1	1	1	1
rs6749170	2	25110962	25110962	5	1	0	0	0	0
rs77972916	2	43762112	43762112	6	1	0	0	0	0
rs75439645	2	56048944	56193418	7	1	1	1	1	1
rs72948328	2	111881810	111881810	8	1	0	1	0	0
rs2381754	2	146387638	146387638	9	1	0	1	0	0
rs2344699	2	199674651	199674651	10	0	0	1	0	0
rs9973334	2	241838142	241974013	11	1	0	0	0	0
rs61613824	3	55602137	56141843	12	1	1	0	0	0
rs2687195	3	70905581	70905581	13	0	1	0	0	0
rs792829	3	99462647	99462647	14	1	0	0	0	0
rs773375797	4	4913796	4913796	15	1	0	0	0	0
rs4515160	4	15384544	15384544	16	0	0	1	0	0
rs10005540	4	174582067	174582067	17	1	0	1	0	1
rs9800013	5	542023	542023	18	0	1	0	0	0
rs76226287	5	4920633	5298513	19	1	1	1	0	0
rs381829	5	64350433	64350433	20	1	0	0	0	1
rs7715342	5	112624949	112624949	21	1	0	0	0	0
rs3835066	5	121406076	121406076	22	1	0	0	0	1
rs1294421	6	6743149	7109097	23	1	0	0	0	0
rs2498527	6	55567753	55567753	24	1	0	0	0	0
rs371362985	6	117479236	117479236	25	1	0	0	0	0
rs1999756	6	134089019	134089019	26	1	0	1	0	0
rs6917403	6	143653287	143653287	27	1	0	0	0	1
rs756907629	7	25692644	25692644	28	1	0	0	0	0
rs6964590	7	73308350	73540726	29	1	1	1	0	0
rs12707188	7	134591097	134591097	30	0	1	1	0	0
rs145809264	8	25403342	25708509	31	1	1	0	1	0
rs2383920	8	74663103	74663103	32	1	0	1	0	0
rs4075733	9	96624645	96624645	33	0	1	0	0	0
rs947510	9	133051110	133054343	34	1	0	0	0	0
rs10510033	10	119536279	119536279	35	1	0	0	0	0
rs12366182	11	27274956	27274956	36	1	0	0	0	0
rs7924571	11	32350027	32644219	37	1	1	1	0	1
rs12810758	12	66328027	66328027	38	1	0	0	0	0
rs10506759	12	78146162	78146162	39	0	0	1	0	0
rs11112709	12	106133601	106133601	40	0	0	0	0	1
rs7994829	13	32356288	32356288	41	1	0	0	0	0
rs573666	13	51194405	51194405	42	1	0	0	0	0
rs778984966	15	67478645	67478645	43	1	0	0	0	0
rs551555687	15	84419314	84419314	44	1	0	0	0	0
rs2076440	16	1587322	1587322	45	1	0	0	0	0
rs17111	16	84857244	84857244	46	1	0	0	0	0
rs67844128	17	12186018	12186018	47	1	0	0	0	0
rs139356332	17	19289286	19289286	48	1	0	0	0	0
rs146385050	17	60637258	60637258	49	1	0	0	0	0
rs9909152	17	62719475	62719475	50	0	1	0	0	1
rs2891698	19	18787981	18787981	51	0	1	0	0	0
rs35724563	20	33995254	33995254	52	0	1	0	0	0
rs6123685	20	55836040	55836040	53	1	0	0	0	0
rs35318931	X	38009121	38009121	54	1	0	0	0	0
rs56976399	X	45634577	45634577	55	1	0	0	0	0
rs5942972	X	109816550	109816550	56	1	0	1	0	1
rs6608476	X	115181931	115181931	57	1	0	0	0	0
X:133781440_CTG_C	X	133781440	133781440	58	1	0	1	0	0
rs10489588	1	2951834	2951834	59	1	0	0	0	0
rs4332926	2	88860264	88860264	60	1	0	0	0	0
rs113496688	2	239937923	239937923	61	1	0	0	0	0
rs165177	3	8603243	8603243	62	1	0	0	0	0
rs7820	3	13679829	13679829	63	1	0	0	0	0
rs71080535	3	49616053	49616053	64	1	0	0	0	0
rs715468	3	75963778	75963778	65	1	0	0	0	0
rs1421014	3	169373514	169373514	66	1	0	0	0	0
rs11242779	6	2507901	2507901	67	1	1	0	0	0
rs62400377	6	45518634	45518634	68	1	0	0	0	0
rs9455899	6	169589577	169589577	69	1	1	0	0	1
rs371803634	7	27608540	27608540	70	1	0	0	0	0
rs12534818	7	152211898	152211898	71	1	0	0	0	0
rs28594933	8	75573636	75573636	72	1	0	0	0	0
rs7028403	9	16755509	16755509	73	1	1	1	0	0
rs10760291	9	126326884	126326884	74	1	0	0	0	0
rs2505559	10	43663327	43663327	75	1	0	0	0	0
rs71446481	14	54420647	54724054	76	1	1	1	0	0
rs12926153	16	11180762	11180762	77	1	0	0	0	0
rs11667772	19	41127702	41127702	78	1	0	0	0	0
rs5934505	X	8913826	8913826	79	1	0	0	0	0
rs5905042	X	146444527	146444527	80	1	1	0	0	0
rs4713071	6	27187919	31326175	HLA	1	1	0	0	0
variable	explanation
Index SNP	variant representing associated locus
Chr	chromosom
bp start	basepair position of variant / start of locus
bp end	basepair position for end of locus (given for first variant in locus)
LOCUS	number of locus: codes 1-58 and HLA for initial loci, 59 to 80 for additional loci from inguinal META (aligned to the right)
inguinal	indicator variable per locus, whether any of the variants was associated at P<0.01 with this phenotype (1 - yes, 0 - no)
diaphragmatic	indicator variable per locus, whether any of the variants was associated at P<0.01 with this phenotype (1 - yes, 0 - no)
umbilical	indicator variable per locus, whether any of the variants was associated at P<0.01 with this phenotype (1 - yes, 0 - no)
femoral	indicator variable per locus, whether any of the variants was associated at P<0.01 with this phenotype (1 - yes, 0 - no)
ventral	indicator variable per locus, whether any of the variants was associated at P<0.01 with this phenotype (1 - yes, 0 - no)

## Sheet: Fig 4a
Summary of data relevant for Fig. 4a (from Supplementary Data 5, sheet TISSUES inguinal).
Name	MeSH first level term / Systems - Cells - Tissues	MeSH second level term	Nominal P value	False discovery rate
Arteries	Cardiovascular System	Blood Vessels	0.00488	<0.20
Blood Vessels	Cardiovascular System	Blood Vessels	0.11	>=0.20
Veins	Cardiovascular System	Blood Vessels	0.28	>=0.20
Umbilical Veins	Cardiovascular System	Blood Vessels	0.33	>=0.20
Portal System	Cardiovascular System	Blood Vessels	0.33	>=0.20
Heart Atria	Cardiovascular System	Heart	0.00954	<0.20
Atrial Appendage	Cardiovascular System	Heart	0.01	<0.20
Heart	Cardiovascular System	Heart	0.02	<0.20
Heart Ventricles	Cardiovascular System	Heart	0.03	<0.20
Heart Valves	Cardiovascular System	Heart	0.07	>=0.20
Aortic Valve	Cardiovascular System	Heart	0.07	>=0.20
Esophagus	Digestive System	Gastrointestinal Tract	0.05	>=0.20
Gastrointestinal Tract	Digestive System	Gastrointestinal Tract	0.07	>=0.20
Rectum	Digestive System	Gastrointestinal Tract	0.11	>=0.20
Upper Gastrointestinal Tract	Digestive System	Gastrointestinal Tract	0.12	>=0.20
Lower Gastrointestinal Tract	Digestive System	Gastrointestinal Tract	0.12	>=0.20
Intestine Large	Digestive System	Gastrointestinal Tract	0.12	>=0.20
Colon	Digestive System	Gastrointestinal Tract	0.12	>=0.20
Ileum	Digestive System	Gastrointestinal Tract	0.14	>=0.20
Intestines	Digestive System	Gastrointestinal Tract	0.15	>=0.20
Colon Sigmoid	Digestive System	Gastrointestinal Tract	0.15	>=0.20
Stomach	Digestive System	Gastrointestinal Tract	0.2	>=0.20
Cecum	Digestive System	Gastrointestinal Tract	0.27	>=0.20
Intestine Small	Digestive System	Gastrointestinal Tract	0.29	>=0.20
Intestinal Mucosa	Digestive System	Gastrointestinal Tract	0.37	>=0.20
Parotid Gland	Digestive System	Gastrointestinal Tract	0.72	>=0.20
Salivary Glands	Digestive System	Gastrointestinal Tract	0.76	>=0.20
Liver	Digestive System	Liver	0.43	>=0.20
Pancreas	Digestive System	Pancreas	0.13	>=0.20
Islets of Langerhans	Digestive System	Pancreas	0.2	>=0.20
Gonads	Endocrine System	Endocrine Glands	0.03	<0.20
Endocrine Glands	Endocrine System	Endocrine Glands	0.05	>=0.20
Cumulus Cells	Endocrine System	Endocrine Glands	0.23	>=0.20
Testis	Endocrine System	Endocrine Glands	0.24	>=0.20
Thyroid Gland	Endocrine System	Endocrine Glands	0.28	>=0.20
Adrenal Cortex	Endocrine System	Endocrine Glands	0.99	>=0.20
Adrenal Glands	Endocrine System	Endocrine Glands	1	>=0.20
Serum	Hemic and Immune Systems	Blood	0.06	>=0.20
Erythrocytes	Hemic and Immune Systems	Blood	0.25	>=0.20
Blood Platelets	Hemic and Immune Systems	Blood	0.29	>=0.20
Fetal Blood	Hemic and Immune Systems	Blood	0.4	>=0.20
CD4 Positive T Lymphocytes	Hemic and Immune Systems	Blood	0.46	>=0.20
Blood	Hemic and Immune Systems	Blood	0.69	>=0.20
Plasma Cells	Hemic and Immune Systems	Blood	0.77	>=0.20
Plasma	Hemic and Immune Systems	Blood	0.77	>=0.20
Blood Cells	Hemic and Immune Systems	Blood	0.83	>=0.20
Leukocytes Mononuclear	Hemic and Immune Systems	Blood	0.9	>=0.20
Erythroid Precursor Cells	Hemic and Immune Systems	Hematopoietic System	0.45	>=0.20
Bone Marrow Cells	Hemic and Immune Systems	Hematopoietic System	0.87	>=0.20
Hematopoietic System	Hemic and Immune Systems	Hematopoietic System	0.87	>=0.20
Monocytes	Hemic and Immune Systems	Hematopoietic System	0.94	>=0.20
Spleen	Hemic and Immune Systems	Immune System	0.27	>=0.20
Palatine Tonsil	Hemic and Immune Systems	Immune System	0.37	>=0.20
Lymphocytes Null	Hemic and Immune Systems	Immune System	0.42	>=0.20
Neutrophils	Hemic and Immune Systems	Immune System	0.69	>=0.20
Bone Marrow	Hemic and Immune Systems	Immune System	0.7	>=0.20
Lymphocytes	Hemic and Immune Systems	Immune System	0.78	>=0.20
Killer Cells Natural	Hemic and Immune Systems	Immune System	0.82	>=0.20
Immune System	Hemic and Immune Systems	Immune System	0.86	>=0.20
Lymphatic System	Hemic and Immune Systems	Immune System	0.92	>=0.20
Phagocytes	Hemic and Immune Systems	Immune System	0.93	>=0.20
Macrophages	Hemic and Immune Systems	Immune System	0.97	>=0.20
Mononuclear Phagocyte System	Hemic and Immune Systems	Immune System	0.97	>=0.20
Dendritic Cells	Hemic and Immune Systems	Immune System	0.99	>=0.20
Skin	Integumentary System	Skin	0.02	<0.20
Cartilage	Musculoskeletal System	Cartilage	0.00366	<0.20
Quadriceps Muscle	Musculoskeletal System	Muscles	0.02	<0.20
Joint Capsule	Musculoskeletal System	Skeleton	0.00711	<0.20
Joints	Musculoskeletal System	Skeleton	0.00711	<0.20
Synovial Membrane	Musculoskeletal System	Skeleton	0.00711	<0.20
Cervical Vertebrae	Musculoskeletal System	Skeleton	0.04	<0.20
Spine	Musculoskeletal System	Skeleton	0.04	<0.20
Skeleton	Musculoskeletal System	Skeleton	0.63	>=0.20
Bone and Bones	Musculoskeletal System	Skeleton	0.67	>=0.20
Synovial Fluid	Musculoskeletal System	Skeleton	0.81	>=0.20
Bones of Lower Extremity	Musculoskeletal System	Skeleton	0.93	>=0.20
Foot Bones	Musculoskeletal System	Skeleton	0.93	>=0.20
Tarsal Bones	Musculoskeletal System	Skeleton	0.93	>=0.20
Corpus Striatum	Nervous System	Central Nervous System	0.95	>=0.20
Cerebellum	Nervous System	Central Nervous System	0.95	>=0.20
Metencephalon	Nervous System	Central Nervous System	0.97	>=0.20
Rhombencephalon	Nervous System	Central Nervous System	0.97	>=0.20
Hypothalamus Middle	Nervous System	Central Nervous System	0.98	>=0.20
Hypothalamo Hypophyseal System	Nervous System	Central Nervous System	0.98	>=0.20
Basal Ganglia	Nervous System	Central Nervous System	0.99	>=0.20
Brain Stem	Nervous System	Central Nervous System	0.99	>=0.20
Mesencephalon	Nervous System	Central Nervous System	0.99	>=0.20
Diencephalon	Nervous System	Central Nervous System	0.99	>=0.20
Hypothalamus	Nervous System	Central Nervous System	0.99	>=0.20
Frontal Lobe	Nervous System	Central Nervous System	1	>=0.20
Hippocampus	Nervous System	Central Nervous System	1	>=0.20
Parietal Lobe	Nervous System	Central Nervous System	1	>=0.20
Central Nervous System	Nervous System	Central Nervous System	1	>=0.20
Brain	Nervous System	Central Nervous System	1	>=0.20
Limbic System	Nervous System	Central Nervous System	1	>=0.20
Telencephalon	Nervous System	Central Nervous System	1	>=0.20
Prosencephalon	Nervous System	Central Nervous System	1	>=0.20
Cerebrum	Nervous System	Central Nervous System	1	>=0.20
Cerebral Cortex	Nervous System	Central Nervous System	1	>=0.20
Visual Cortex	Nervous System	Central Nervous System	1	>=0.20
Temporal Lobe	Nervous System	Central Nervous System	1	>=0.20
Entorhinal Cortex	Nervous System	Central Nervous System	1	>=0.20
Parahippocampal Gyrus	Nervous System	Central Nervous System	1	>=0.20
Occipital Lobe	Nervous System	Central Nervous System	1	>=0.20
Neurosecretory Systems	Nervous System	Neurosecretory Systems	0.98	>=0.20
Lung	Respiratory System	Lung	0.1	>=0.20
Nasal Mucosa	Respiratory System	Nose	0.74	>=0.20
Oropharynx	Respiratory System	Pharynx	0.37	>=0.20
Anterior Eye Segment	Sense Organs	Eye	0.9	>=0.20
Conjunctiva	Sense Organs	Eye	0.9	>=0.20
Eyelids	Sense Organs	Eye	0.9	>=0.20
Retina	Sense Organs	Eye	1	>=0.20
Eye	Sense Organs	Eye	1	>=0.20
Nose	Sense Organs	Nose	0.74	>=0.20
Dentition	Stomatognathic System	Mouth	0.00948	<0.20
Mouth	Stomatognathic System	Mouth	0.05	>=0.20
Periodontium	Stomatognathic System	Mouth	0.06	>=0.20
Tongue	Stomatognathic System	Mouth	0.58	>=0.20
Pharynx	Stomatognathic System	Pharynx	0.97	>=0.20
Nasopharynx	Stomatognathic System	Pharynx	0.99	>=0.20
Penis	Urogenital System	Genitalia	0.00136	<0.20
Foreskin	Urogenital System	Genitalia	0.00183	<0.20
Myometrium	Urogenital System	Genitalia	0.02	<0.20
Fallopian Tubes	Urogenital System	Genitalia	0.02	<0.20
Genitalia	Urogenital System	Genitalia	0.02	<0.20
Genitalia Female	Urogenital System	Genitalia	0.03	<0.20
Adnexa Uteri	Urogenital System	Genitalia	0.03	<0.20
Ovary	Urogenital System	Genitalia	0.03	<0.20
Vulva	Urogenital System	Genitalia	0.05	>=0.20
Uterus	Urogenital System	Genitalia	0.07	>=0.20
Genitalia Male	Urogenital System	Genitalia	0.1	>=0.20
Endometrium	Urogenital System	Genitalia	0.15	>=0.20
Cervix Uteri	Urogenital System	Genitalia	0.16	>=0.20
Ovarian Follicle	Urogenital System	Genitalia	0.23	>=0.20
Ovum	Urogenital System	Genitalia	0.8	>=0.20
Germ Cells	Urogenital System	Genitalia	0.84	>=0.20
Urinary Bladder	Urogenital System	Urinary Tract	0.04	<0.20
Kidney Cortex	Urogenital System	Urinary Tract	0.13	>=0.20
Urinary Tract	Urogenital System	Urinary Tract	0.19	>=0.20
Kidney	Urogenital System	Urinary Tract	0.22	>=0.20
Antibody Producing Cells	Cells	Antibody-Producing Cells	0.73	>=0.20
Antigen Presenting Cells	Cells	Antigen-Presenting Cells	0.99	>=0.20
T Lymphocytes Regulatory	Cells	Blood Cells	0.46	>=0.20
Precursor Cells B Lymphoid	Cells	Blood Cells	0.59	>=0.20
Granulocytes	Cells	Blood Cells	0.65	>=0.20
T Lymphocytes	Cells	Blood Cells	0.68	>=0.20
B Lymphocytes	Cells	Blood Cells	0.73	>=0.20
Leukocytes	Cells	Blood Cells	0.88	>=0.20
Chondrocytes	Cells	Connective Tissue Cells	0.00324	<0.20
Fibroblasts	Cells	Connective Tissue Cells	0.0041	<0.20
Stromal Cells	Cells	Connective Tissue Cells	0.00792	<0.20
Adipocytes	Cells	Connective Tissue Cells	0.03	<0.20
Osteoblasts	Cells	Connective Tissue Cells	0.04	<0.20
Connective Tissue Cells	Cells	Connective Tissue Cells	0.13	>=0.20
Macrophages Alveolar	Cells	Connective Tissue Cells	0.94	>=0.20
Endocrine Cells	Cells	Endocrine Cells	0.23	>=0.20
Enteroendocrine Cells	Cells	Endocrine Cells	0.35	>=0.20
Granulosa Cells	Cells	Epithelial Cells	0.23	>=0.20
Endothelial Cells	Cells	Epithelial Cells	0.28	>=0.20
Glucagon Secreting Cells	Cells	Epithelial Cells	0.35	>=0.20
Keratinocytes	Cells	Epithelial Cells	0.38	>=0.20
Epithelial Cells	Cells	Epithelial Cells	0.72	>=0.20
Hepatocytes	Cells	Epithelial Cells	0.78	>=0.20
Erythroid Cells	Cells	Erythroid Cells	0.24	>=0.20
Oocytes	Cells	Germ Cells	0.8	>=0.20
Muscle Cells	Cells	Muscle Cells	0.06	>=0.20
Myocytes Smooth Muscle	Cells	Muscle Cells	0.06	>=0.20
Granulocyte Precursor Cells	Cells	Myeloid Cells	0.12	>=0.20
Myeloid Progenitor Cells	Cells	Myeloid Cells	0.35	>=0.20
Monocyte Macrophage Precursor Cells	Cells	Myeloid Cells	0.5	>=0.20
Myeloid Cells	Cells	Myeloid Cells	0.92	>=0.20
Mesenchymal Stem Cells	Cells	Stem Cells	0.00133	<0.20
Embryoid Bodies	Cells	Stem Cells	0.02	<0.20
Stem Cells	Cells	Stem Cells	0.1	>=0.20
Granulocyte Macrophage Progenitor Cells	Cells	Stem Cells	0.34	>=0.20
Adult Stem Cells	Cells	Stem Cells	0.36	>=0.20
Hematopoietic Stem Cells	Cells	Stem Cells	0.39	>=0.20
Embryonic Stem Cells	Cells	Stem Cells	0.43	>=0.20
Megakaryocyte Erythroid Progenitor Cells	Cells	Stem Cells	0.45	>=0.20
Lymphoid Progenitor Cells	Cells	Stem Cells	0.59	>=0.20
Pluripotent Stem Cells	Cells	Stem Cells	0.61	>=0.20
Induced Pluripotent Stem Cells	Cells	Stem Cells	0.61	>=0.20
Neural Stem Cells	Cells	Stem Cells	0.97	>=0.20
Adipose Tissue	Tissues	Connective Tissue	0.02	<0.20
Adipose Tissue White	Tissues	Connective Tissue	0.04	<0.20
Subcutaneous Fat	Tissues	Connective Tissue	0.04	<0.20
Abdominal Fat	Tissues	Connective Tissue	0.05	>=0.20
Subcutaneous Fat Abdominal	Tissues	Connective Tissue	0.05	>=0.20
Granulation Tissue	Tissues	Connective Tissue	0.13	>=0.20
Cicatrix	Tissues	Connective Tissue	0.13	>=0.20
Keloid	Tissues	Connective Tissue	0.15	>=0.20
Connective Tissue	Tissues	Connective Tissue	0.59	>=0.20
Epidermis	Tissues	Epithelium	0.13	>=0.20
Epithelium	Tissues	Epithelium	0.46	>=0.20
Prostate	Tissues	Exocrine Glands	0.19	>=0.20
Exocrine Glands	Tissues	Exocrine Glands	0.21	>=0.20
Lymphoid Tissue	Tissues	Lymphoid Tissue	0.92	>=0.20
Lymph Nodes	Tissues	Lymphoid Tissue	0.96	>=0.20
Extraembryonic Membranes	Tissues	Membranes	0.00154	<0.20
Chorion	Tissues	Membranes	0.00154	<0.20
Serous Membrane	Tissues	Membranes	0.00329	<0.20
Mouth Mucosa	Tissues	Membranes	0.01	<0.20
Membranes	Tissues	Membranes	0.03	<0.20
Mucous Membrane	Tissues	Membranes	0.14	>=0.20
Respiratory Mucosa	Tissues	Membranes	0.74	>=0.20
Muscles	Tissues	Muscles	0.00545	<0.20
Muscle Smooth	Tissues	Muscles	0.01	<0.20
Muscle Striated	Tissues	Muscles	0.02	<0.20
Muscle Skeletal	Tissues	Muscles	0.02	<0.20

## Sheet: Fig 4b
Summary of data relevant for Fig. 4b (from Supplementary Data 5, sheet TISSUES any hernia).
Name	MeSH first level term / Systems - Cells - Tissues	MeSH second level term	Nominal P value	False discovery rate
Arteries	Cardiovascular System	Blood Vessels	0.00465	<0.01
Blood Vessels	Cardiovascular System	Blood Vessels	0.00943	<0.05
Veins	Cardiovascular System	Blood Vessels	0.05	<0.20
Umbilical Veins	Cardiovascular System	Blood Vessels	0.06	<0.20
Portal System	Cardiovascular System	Blood Vessels	0.06	<0.20
Heart Valves	Cardiovascular System	Heart	0.01	<0.05
Aortic Valve	Cardiovascular System	Heart	0.01	<0.05
Heart Atria	Cardiovascular System	Heart	0.08	>=0.20
Atrial Appendage	Cardiovascular System	Heart	0.09	>=0.20
Heart	Cardiovascular System	Heart	0.17	>=0.20
Heart Ventricles	Cardiovascular System	Heart	0.24	>=0.20
Ileum	Digestive System	Gastrointestinal Tract	0.06	<0.20
Intestine Small	Digestive System	Gastrointestinal Tract	0.08	>=0.20
Parotid Gland	Digestive System	Gastrointestinal Tract	0.12	>=0.20
Colon Sigmoid	Digestive System	Gastrointestinal Tract	0.13	>=0.20
Lower Gastrointestinal Tract	Digestive System	Gastrointestinal Tract	0.16	>=0.20
Intestine Large	Digestive System	Gastrointestinal Tract	0.17	>=0.20
Colon	Digestive System	Gastrointestinal Tract	0.17	>=0.20
Salivary Glands	Digestive System	Gastrointestinal Tract	0.19	>=0.20
Esophagus	Digestive System	Gastrointestinal Tract	0.2	>=0.20
Rectum	Digestive System	Gastrointestinal Tract	0.2	>=0.20
Upper Gastrointestinal Tract	Digestive System	Gastrointestinal Tract	0.21	>=0.20
Cecum	Digestive System	Gastrointestinal Tract	0.21	>=0.20
Gastrointestinal Tract	Digestive System	Gastrointestinal Tract	0.22	>=0.20
Stomach	Digestive System	Gastrointestinal Tract	0.24	>=0.20
Intestines	Digestive System	Gastrointestinal Tract	0.25	>=0.20
Intestinal Mucosa	Digestive System	Gastrointestinal Tract	0.73	>=0.20
Liver	Digestive System	Liver	0.32	>=0.20
Pancreas	Digestive System	Pancreas	0.07	<0.20
Islets of Langerhans	Digestive System	Pancreas	0.16	>=0.20
Gonads	Endocrine System	Endocrine Glands	0.02	<0.20
Endocrine Glands	Endocrine System	Endocrine Glands	0.02	<0.20
Testis	Endocrine System	Endocrine Glands	0.11	>=0.20
Adrenal Cortex	Endocrine System	Endocrine Glands	0.24	>=0.20
Adrenal Glands	Endocrine System	Endocrine Glands	0.34	>=0.20
Cumulus Cells	Endocrine System	Endocrine Glands	0.38	>=0.20
Thyroid Gland	Endocrine System	Endocrine Glands	0.5	>=0.20
Serum	Hemic and Immune Systems	Blood	0.02	<0.20
Erythrocytes	Hemic and Immune Systems	Blood	0.4	>=0.20
Plasma	Hemic and Immune Systems	Blood	0.46	>=0.20
Plasma Cells	Hemic and Immune Systems	Blood	0.46	>=0.20
Fetal Blood	Hemic and Immune Systems	Blood	0.48	>=0.20
Blood Platelets	Hemic and Immune Systems	Blood	0.48	>=0.20
Leukocytes Mononuclear	Hemic and Immune Systems	Blood	0.84	>=0.20
CD4 Positive T Lymphocytes	Hemic and Immune Systems	Blood	0.86	>=0.20
Blood	Hemic and Immune Systems	Blood	0.92	>=0.20
Blood Cells	Hemic and Immune Systems	Blood	0.94	>=0.20
Erythroid Precursor Cells	Hemic and Immune Systems	Hematopoietic System	0.41	>=0.20
Monocytes	Hemic and Immune Systems	Hematopoietic System	0.97	>=0.20
Bone Marrow Cells	Hemic and Immune Systems	Hematopoietic System	0.98	>=0.20
Hematopoietic System	Hemic and Immune Systems	Hematopoietic System	0.98	>=0.20
Spleen	Hemic and Immune Systems	Immune System	0.19	>=0.20
Lymphocytes Null	Hemic and Immune Systems	Immune System	0.54	>=0.20
Lymphocytes	Hemic and Immune Systems	Immune System	0.64	>=0.20
Palatine Tonsil	Hemic and Immune Systems	Immune System	0.78	>=0.20
Bone Marrow	Hemic and Immune Systems	Immune System	0.79	>=0.20
Immune System	Hemic and Immune Systems	Immune System	0.93	>=0.20
Killer Cells Natural	Hemic and Immune Systems	Immune System	0.96	>=0.20
Lymphatic System	Hemic and Immune Systems	Immune System	0.97	>=0.20
Neutrophils	Hemic and Immune Systems	Immune System	0.98	>=0.20
Mononuclear Phagocyte System	Hemic and Immune Systems	Immune System	0.99	>=0.20
Macrophages	Hemic and Immune Systems	Immune System	0.99	>=0.20
Phagocytes	Hemic and Immune Systems	Immune System	0.99	>=0.20
Dendritic Cells	Hemic and Immune Systems	Immune System	1	>=0.20
Skin	Integumentary System	Skin	0.03	<0.20
Cartilage	Musculoskeletal System	Cartilage	0.00314	<0.01
Quadriceps Muscle	Musculoskeletal System	Muscles	0.28	>=0.20
Joints	Musculoskeletal System	Skeleton	6.78e-05	<0.01
Joint Capsule	Musculoskeletal System	Skeleton	6.78e-05	<0.01
Synovial Membrane	Musculoskeletal System	Skeleton	6.78e-05	<0.01
Cervical Vertebrae	Musculoskeletal System	Skeleton	0.00431	<0.01
Spine	Musculoskeletal System	Skeleton	0.00434	<0.01
Skeleton	Musculoskeletal System	Skeleton	0.73	>=0.20
Bone and Bones	Musculoskeletal System	Skeleton	0.77	>=0.20
Synovial Fluid	Musculoskeletal System	Skeleton	0.94	>=0.20
Tarsal Bones	Musculoskeletal System	Skeleton	1	>=0.20
Foot Bones	Musculoskeletal System	Skeleton	1	>=0.20
Bones of Lower Extremity	Musculoskeletal System	Skeleton	1	>=0.20
Corpus Striatum	Nervous System	Central Nervous System	0.81	>=0.20
Basal Ganglia	Nervous System	Central Nervous System	0.96	>=0.20
Hypothalamo Hypophyseal System	Nervous System	Central Nervous System	0.96	>=0.20
Hypothalamus Middle	Nervous System	Central Nervous System	0.96	>=0.20
Parietal Lobe	Nervous System	Central Nervous System	0.97	>=0.20
Hippocampus	Nervous System	Central Nervous System	0.99	>=0.20
Cerebellum	Nervous System	Central Nervous System	0.99	>=0.20
Visual Cortex	Nervous System	Central Nervous System	0.99	>=0.20
Hypothalamus	Nervous System	Central Nervous System	0.99	>=0.20
Rhombencephalon	Nervous System	Central Nervous System	0.99	>=0.20
Metencephalon	Nervous System	Central Nervous System	0.99	>=0.20
Occipital Lobe	Nervous System	Central Nervous System	1	>=0.20
Limbic System	Nervous System	Central Nervous System	1	>=0.20
Cerebrum	Nervous System	Central Nervous System	1	>=0.20
Telencephalon	Nervous System	Central Nervous System	1	>=0.20
Cerebral Cortex	Nervous System	Central Nervous System	1	>=0.20
Entorhinal Cortex	Nervous System	Central Nervous System	1	>=0.20
Parahippocampal Gyrus	Nervous System	Central Nervous System	1	>=0.20
Prosencephalon	Nervous System	Central Nervous System	1	>=0.20
Temporal Lobe	Nervous System	Central Nervous System	1	>=0.20
Diencephalon	Nervous System	Central Nervous System	1	>=0.20
Brain Stem	Nervous System	Central Nervous System	1	>=0.20
Central Nervous System	Nervous System	Central Nervous System	1	>=0.20
Brain	Nervous System	Central Nervous System	1	>=0.20
Mesencephalon	Nervous System	Central Nervous System	1	>=0.20
Frontal Lobe	Nervous System	Central Nervous System	1	>=0.20
Neurosecretory Systems	Nervous System	Neurosecretory Systems	0.96	>=0.20
Lung	Respiratory System	Lung	0.16	>=0.20
Nasal Mucosa	Respiratory System	Nose	0.55	>=0.20
Oropharynx	Respiratory System	Pharynx	0.78	>=0.20
Anterior Eye Segment	Sense Organs	Eye	1	>=0.20
Conjunctiva	Sense Organs	Eye	1	>=0.20
Eyelids	Sense Organs	Eye	1	>=0.20
Retina	Sense Organs	Eye	1	>=0.20
Eye	Sense Organs	Eye	1	>=0.20
Nose	Sense Organs	Nose	0.55	>=0.20
Dentition	Stomatognathic System	Mouth	0.13	>=0.20
Mouth	Stomatognathic System	Mouth	0.31	>=0.20
Periodontium	Stomatognathic System	Mouth	0.51	>=0.20
Tongue	Stomatognathic System	Mouth	0.88	>=0.20
Nasopharynx	Stomatognathic System	Pharynx	1	>=0.20
Pharynx	Stomatognathic System	Pharynx	1	>=0.20
Myometrium	Urogenital System	Genitalia	0.000577	<0.01
Genitalia	Urogenital System	Genitalia	0.00415	<0.01
Genitalia Female	Urogenital System	Genitalia	0.00573	<0.01
Uterus	Urogenital System	Genitalia	0.00649	<0.01
Penis	Urogenital System	Genitalia	0.01	<0.05
Endometrium	Urogenital System	Genitalia	0.02	<0.05
Foreskin	Urogenital System	Genitalia	0.02	<0.20
Ovary	Urogenital System	Genitalia	0.02	<0.20
Adnexa Uteri	Urogenital System	Genitalia	0.02	<0.20
Vulva	Urogenital System	Genitalia	0.02	<0.20
Fallopian Tubes	Urogenital System	Genitalia	0.02	<0.20
Genitalia Male	Urogenital System	Genitalia	0.05	<0.20
Cervix Uteri	Urogenital System	Genitalia	0.23	>=0.20
Ovum	Urogenital System	Genitalia	0.26	>=0.20
Germ Cells	Urogenital System	Genitalia	0.32	>=0.20
Ovarian Follicle	Urogenital System	Genitalia	0.38	>=0.20
Urinary Bladder	Urogenital System	Urinary Tract	0.03	<0.20
Urinary Tract	Urogenital System	Urinary Tract	0.33	>=0.20
Kidney	Urogenital System	Urinary Tract	0.37	>=0.20
Kidney Cortex	Urogenital System	Urinary Tract	0.7	>=0.20
Antibody Producing Cells	Cells	Antibody-Producing Cells	0.4	>=0.20
Antigen Presenting Cells	Cells	Antigen-Presenting Cells	1	>=0.20
Precursor Cells B Lymphoid	Cells	Blood Cells	0.37	>=0.20
B Lymphocytes	Cells	Blood Cells	0.4	>=0.20
T Lymphocytes Regulatory	Cells	Blood Cells	0.8	>=0.20
T Lymphocytes	Cells	Blood Cells	0.9	>=0.20
Leukocytes	Cells	Blood Cells	0.96	>=0.20
Granulocytes	Cells	Blood Cells	0.98	>=0.20
Stromal Cells	Cells	Connective Tissue Cells	7.11e-05	<0.01
Adipocytes	Cells	Connective Tissue Cells	0.00014	<0.01
Fibroblasts	Cells	Connective Tissue Cells	0.000365	<0.01
Osteoblasts	Cells	Connective Tissue Cells	0.000507	<0.01
Chondrocytes	Cells	Connective Tissue Cells	0.00125	<0.01
Connective Tissue Cells	Cells	Connective Tissue Cells	0.04	<0.20
Macrophages Alveolar	Cells	Connective Tissue Cells	1	>=0.20
Endocrine Cells	Cells	Endocrine Cells	0.39	>=0.20
Enteroendocrine Cells	Cells	Endocrine Cells	0.42	>=0.20
Endothelial Cells	Cells	Epithelial Cells	0.07	<0.20
Epithelial Cells	Cells	Epithelial Cells	0.34	>=0.20
Keratinocytes	Cells	Epithelial Cells	0.36	>=0.20
Granulosa Cells	Cells	Epithelial Cells	0.38	>=0.20
Glucagon Secreting Cells	Cells	Epithelial Cells	0.42	>=0.20
Hepatocytes	Cells	Epithelial Cells	0.43	>=0.20
Erythroid Cells	Cells	Erythroid Cells	0.39	>=0.20
Oocytes	Cells	Germ Cells	0.26	>=0.20
Muscle Cells	Cells	Muscle Cells	0.00605	<0.01
Myocytes Smooth Muscle	Cells	Muscle Cells	0.00605	<0.01
Monocyte Macrophage Precursor Cells	Cells	Myeloid Cells	0.29	>=0.20
Myeloid Progenitor Cells	Cells	Myeloid Cells	0.31	>=0.20
Granulocyte Precursor Cells	Cells	Myeloid Cells	0.39	>=0.20
Myeloid Cells	Cells	Myeloid Cells	0.99	>=0.20
Mesenchymal Stem Cells	Cells	Stem Cells	5.71e-06	<0.01
Embryoid Bodies	Cells	Stem Cells	0.00814	<0.05
Stem Cells	Cells	Stem Cells	0.02	<0.20
Granulocyte Macrophage Progenitor Cells	Cells	Stem Cells	0.3	>=0.20
Hematopoietic Stem Cells	Cells	Stem Cells	0.33	>=0.20
Lymphoid Progenitor Cells	Cells	Stem Cells	0.37	>=0.20
Megakaryocyte Erythroid Progenitor Cells	Cells	Stem Cells	0.41	>=0.20
Embryonic Stem Cells	Cells	Stem Cells	0.48	>=0.20
Adult Stem Cells	Cells	Stem Cells	0.63	>=0.20
Induced Pluripotent Stem Cells	Cells	Stem Cells	0.79	>=0.20
Pluripotent Stem Cells	Cells	Stem Cells	0.79	>=0.20
Neural Stem Cells	Cells	Stem Cells	0.96	>=0.20
Adipose Tissue	Tissues	Connective Tissue	0.000489	<0.01
Adipose Tissue White	Tissues	Connective Tissue	0.00131	<0.01
Subcutaneous Fat	Tissues	Connective Tissue	0.00131	<0.01
Abdominal Fat	Tissues	Connective Tissue	0.00262	<0.01
Subcutaneous Fat Abdominal	Tissues	Connective Tissue	0.00262	<0.01
Cicatrix	Tissues	Connective Tissue	0.15	>=0.20
Granulation Tissue	Tissues	Connective Tissue	0.15	>=0.20
Keloid	Tissues	Connective Tissue	0.18	>=0.20
Connective Tissue	Tissues	Connective Tissue	0.67	>=0.20
Epithelium	Tissues	Epithelium	0.68	>=0.20
Epidermis	Tissues	Epithelium	1	>=0.20
Exocrine Glands	Tissues	Exocrine Glands	0.09	>=0.20
Prostate	Tissues	Exocrine Glands	0.1	>=0.20
Lymphoid Tissue	Tissues	Lymphoid Tissue	0.97	>=0.20
Lymph Nodes	Tissues	Lymphoid Tissue	0.99	>=0.20
Extraembryonic Membranes	Tissues	Membranes	5.62e-05	<0.01
Chorion	Tissues	Membranes	5.62e-05	<0.01
Serous Membrane	Tissues	Membranes	0.00149	<0.01
Membranes	Tissues	Membranes	0.13	>=0.20
Mouth Mucosa	Tissues	Membranes	0.2	>=0.20
Respiratory Mucosa	Tissues	Membranes	0.55	>=0.20
Mucous Membrane	Tissues	Membranes	0.55	>=0.20
Muscle Smooth	Tissues	Muscles	0.000376	<0.01
Muscles	Tissues	Muscles	0.03	<0.20
Muscle Striated	Tissues	Muscles	0.22	>=0.20
Muscle Skeletal	Tissues	Muscles	0.22	>=0.20

## Sheet: Fig 5
Index	PThresh	FE	EmpPval	NAnnotThesh	NAnnot	NThresh	N	Annotation	Celltype	Tissue	Type	Category
41	0.01	1.53067	-1	2496	61055	15507	580611	A549-all.twopass.merge150.wgt10.zgt2.wig	A549	epithelium	hotspots	Hotspots
41	0.0001	2.6108	0.000420799	165	61055	601	580611	A549-all.twopass.merge150.wgt10.zgt2.wig	A549	epithelium	hotspots	Hotspots
41	1e-05	4.24397	1.4e-05	54	61055	121	580611	A549-all.twopass.merge150.wgt10.zgt2.wig	A549	epithelium	hotspots	Hotspots
41	1e-06	4.40691	0.000210838	38	61055	82	580611	A549-all.twopass.merge150.wgt10.zgt2.wig	A549	epithelium	hotspots	Hotspots
41	1e-07	5.10703	0.00012993	29	61055	54	580611	A549-all.twopass.merge150.wgt10.zgt2.wig	A549	epithelium	hotspots	Hotspots
41	1e-08	4.75482	0.0154583	19	61055	38	580611	A549-all.twopass.merge150.wgt10.zgt2.wig	A549	epithelium	hotspots	Hotspots
42	0.01	1.45918	-1	2414	61942	15507	580611	Adult_Th0_AllReps.30000000.twopass.merge150.wgt10.zgt2.wig	Adult_CD4+	blood	hotspots	Hotspots
42	0.0001	2.35506	0.0100604	151	61942	601	580611	Adult_Th0_AllReps.30000000.twopass.merge150.wgt10.zgt2.wig	Adult_CD4+	blood	hotspots	Hotspots
42	1e-05	3.2536	0.0155183	42	61942	121	580611	Adult_Th0_AllReps.30000000.twopass.merge150.wgt10.zgt2.wig	Adult_CD4+	blood	hotspots	Hotspots
42	1e-06	3.42932	0.0292398	30	61942	82	580611	Adult_Th0_AllReps.30000000.twopass.merge150.wgt10.zgt2.wig	Adult_CD4+	blood	hotspots	Hotspots
42	1e-07	3.9924	0.0166694	23	61942	54	580611	Adult_Th0_AllReps.30000000.twopass.merge150.wgt10.zgt2.wig	Adult_CD4+	blood	hotspots	Hotspots
42	1e-08	3.20671	0.353357	13	61942	38	580611	Adult_Th0_AllReps.30000000.twopass.merge150.wgt10.zgt2.wig	Adult_CD4+	blood	hotspots	Hotspots
43	0.01	1.80893	-1	1724	35684	15507	580611	AG04449-DS12319.twopass.merge150.wgt10.zgt2.wig	AG04449	skin	hotspots	Hotspots
43	0.0001	3.49242	1e-06	129	35684	601	580611	AG04449-DS12319.twopass.merge150.wgt10.zgt2.wig	AG04449	skin	hotspots	Hotspots
43	1e-05	6.3201	0	47	35684	121	580611	AG04449-DS12319.twopass.merge150.wgt10.zgt2.wig	AG04449	skin	hotspots	Hotspots
43	1e-06	6.54805	7e-06	33	35684	82	580611	AG04449-DS12319.twopass.merge150.wgt10.zgt2.wig	AG04449	skin	hotspots	Hotspots
43	1e-07	7.23151	4e-05	24	35684	54	580611	AG04449-DS12319.twopass.merge150.wgt10.zgt2.wig	AG04449	skin	hotspots	Hotspots
43	1e-08	5.99454	0.0332336	14	35684	38	580611	AG04449-DS12319.twopass.merge150.wgt10.zgt2.wig	AG04449	skin	hotspots	Hotspots
44	0.01	1.76497	-1	1580	33518	15507	580611	AG04450-DS12270.twopass.merge150.wgt10.zgt2.wig	AG04450	lung	hotspots	Hotspots
44	0.0001	3.19931	0.000166528	111	33518	601	580611	AG04450-DS12270.twopass.merge150.wgt10.zgt2.wig	AG04450	lung	hotspots	Hotspots
44	1e-05	5.86956	0	41	33518	121	580611	AG04450-DS12270.twopass.merge150.wgt10.zgt2.wig	AG04450	lung	hotspots	Hotspots
44	1e-06	6.33745	2.4e-05	30	33518	82	580611	AG04450-DS12270.twopass.merge150.wgt10.zgt2.wig	AG04450	lung	hotspots	Hotspots
44	1e-07	7.05726	0.000113616	22	33518	54	580611	AG04450-DS12270.twopass.merge150.wgt10.zgt2.wig	AG04450	lung	hotspots	Hotspots
44	1e-08	7.29363	0.00182625	16	33518	38	580611	AG04450-DS12270.twopass.merge150.wgt10.zgt2.wig	AG04450	lung	hotspots	Hotspots
45	0.01	1.76841	-1	1749	37031	15507	580611	AG09309-DS12352.twopass.merge150.wgt10.zgt2.wig	AG09309	skin	hotspots	Hotspots
45	0.0001	3.57409	0	137	37031	601	580611	AG09309-DS12352.twopass.merge150.wgt10.zgt2.wig	AG09309	skin	hotspots	Hotspots
45	1e-05	6.47895	0	50	37031	121	580611	AG09309-DS12352.twopass.merge150.wgt10.zgt2.wig	AG09309	skin	hotspots	Hotspots
45	1e-06	6.88349	0	36	37031	82	580611	AG09309-DS12352.twopass.merge150.wgt10.zgt2.wig	AG09309	skin	hotspots	Hotspots
45	1e-07	7.54917	5e-06	26	37031	54	580611	AG09309-DS12352.twopass.merge150.wgt10.zgt2.wig	AG09309	skin	hotspots	Hotspots
45	1e-08	7.42692	0.000571373	18	37031	38	580611	AG09309-DS12352.twopass.merge150.wgt10.zgt2.wig	AG09309	skin	hotspots	Hotspots
46	0.01	1.85077	-1	1406	28444	15507	580611	AG09319-DS12291.twopass.merge150.wgt10.zgt2.wig	AG09319	gingival	hotspots	Hotspots
46	0.0001	3.73605	0	110	28444	601	580611	AG09319-DS12291.twopass.merge150.wgt10.zgt2.wig	AG09319	gingival	hotspots	Hotspots
46	1e-05	5.56702	0.000258084	33	28444	121	580611	AG09319-DS12291.twopass.merge150.wgt10.zgt2.wig	AG09319	gingival	hotspots	Hotspots
46	1e-06	6.2233	0.00039612	25	28444	82	580611	AG09319-DS12291.twopass.merge150.wgt10.zgt2.wig	AG09319	gingival	hotspots	Hotspots
46	1e-07	6.80414	0.00173283	18	28444	54	580611	AG09319-DS12291.twopass.merge150.wgt10.zgt2.wig	AG09319	gingival	hotspots	Hotspots
46	1e-08	6.44603	0.0298329	12	28444	38	580611	AG09319-DS12291.twopass.merge150.wgt10.zgt2.wig	AG09319	gingival	hotspots	Hotspots
47	0.01	1.79585	-1	1571	32754	15507	580611	AG10803-DS12384.twopass.merge150.wgt10.zgt2.wig	AG10803	skin	hotspots	Hotspots
47	0.0001	3.68686	0	125	32754	601	580611	AG10803-DS12384.twopass.merge150.wgt10.zgt2.wig	AG10803	skin	hotspots	Hotspots
47	1e-05	5.85997	0	40	32754	121	580611	AG10803-DS12384.twopass.merge150.wgt10.zgt2.wig	AG10803	skin	hotspots	Hotspots
47	1e-06	5.62057	0.000809094	26	32754	82	580611	AG10803-DS12384.twopass.merge150.wgt10.zgt2.wig	AG10803	skin	hotspots	Hotspots
47	1e-07	6.23707	0.00205381	19	32754	54	580611	AG10803-DS12384.twopass.merge150.wgt10.zgt2.wig	AG10803	skin	hotspots	Hotspots
47	1e-08	5.59782	0.0765111	12	32754	38	580611	AG10803-DS12384.twopass.merge150.wgt10.zgt2.wig	AG10803	skin	hotspots	Hotspots
48	0.01	1.81813	-1	1806	37192	15507	580611	AoAF-DS13523.twopass.merge150.wgt10.zgt2.wig	AoAF	blood_vessel	hotspots	Hotspots
48	0.0001	3.76642	0	145	37192	601	580611	AoAF-DS13523.twopass.merge150.wgt10.zgt2.wig	AoAF	blood_vessel	hotspots	Hotspots
48	1e-05	7.09599	0	55	37192	121	580611	AoAF-DS13523.twopass.merge150.wgt10.zgt2.wig	AoAF	blood_vessel	hotspots	Hotspots
48	1e-06	7.80559	0	41	37192	82	580611	AoAF-DS13523.twopass.merge150.wgt10.zgt2.wig	AoAF	blood_vessel	hotspots	Hotspots
48	1e-07	8.96197	0	31	37192	54	580611	AoAF-DS13523.twopass.merge150.wgt10.zgt2.wig	AoAF	blood_vessel	hotspots	Hotspots
48	1e-08	8.62723	3e-06	21	37192	38	580611	AoAF-DS13523.twopass.merge150.wgt10.zgt2.wig	AoAF	blood_vessel	hotspots	Hotspots
49	0.01	1.63911	-1	1813	41414	15507	580611	BE_2_C-DS14625.twopass.merge150.wgt10.zgt2.wig	BE2_C	brain	hotspots	Hotspots
49	0.0001	2.96256	0.000127121	127	41414	601	580611	BE_2_C-DS14625.twopass.merge150.wgt10.zgt2.wig	BE2_C	brain	hotspots	Hotspots
49	1e-05	3.70768	0.0481696	32	41414	121	580611	BE_2_C-DS14625.twopass.merge150.wgt10.zgt2.wig	BE2_C	brain	hotspots	Hotspots
49	1e-06	3.59041	0.170648	21	41414	82	580611	BE_2_C-DS14625.twopass.merge150.wgt10.zgt2.wig	BE2_C	brain	hotspots	Hotspots
49	1e-07	3.89436	0.224215	15	41414	54	580611	BE_2_C-DS14625.twopass.merge150.wgt10.zgt2.wig	BE2_C	brain	hotspots	Hotspots
49	1e-08	3.32045	0.598802	9	41414	38	580611	BE_2_C-DS14625.twopass.merge150.wgt10.zgt2.wig	BE2_C	brain	hotspots	Hotspots
50	0.01	1.77362	-1	1639	34600	15507	580611	BJ-DS10081.twopass.merge150.wgt10.zgt2.wig	BJ	skin	hotspots	Hotspots
50	0.0001	3.62976	0	130	34600	601	580611	BJ-DS10081.twopass.merge150.wgt10.zgt2.wig	BJ	skin	hotspots	Hotspots
50	1e-05	5.82469	3e-06	42	34600	121	580611	BJ-DS10081.twopass.merge150.wgt10.zgt2.wig	BJ	skin	hotspots	Hotspots
50	1e-06	6.13927	2.6e-05	30	34600	82	580611	BJ-DS10081.twopass.merge150.wgt10.zgt2.wig	BJ	skin	hotspots	Hotspots
50	1e-07	7.45807	1e-05	24	34600	54	580611	BJ-DS10081.twopass.merge150.wgt10.zgt2.wig	BJ	skin	hotspots	Hotspots
50	1e-08	7.06554	0.00215652	16	34600	38	580611	BJ-DS10081.twopass.merge150.wgt10.zgt2.wig	BJ	skin	hotspots	Hotspots
51	0.01	1.50833	-1	1495	37111	15507	580611	CACO2-DS8235.twopass.merge150.wgt10.zgt2.wig	Caco-2	colon	hotspots	Hotspots
51	0.0001	2.42098	0.0479846	93	37111	601	580611	CACO2-DS8235.twopass.merge150.wgt10.zgt2.wig	Caco-2	colon	hotspots	Hotspots
51	1e-05	3.49109	0.0305157	27	37111	121	580611	CACO2-DS8235.twopass.merge150.wgt10.zgt2.wig	Caco-2	colon	hotspots	Hotspots
51	1e-06	4.00671	0.0147863	21	37111	82	580611	CACO2-DS8235.twopass.merge150.wgt10.zgt2.wig	Caco-2	colon	hotspots	Hotspots
51	1e-07	4.92536	0.0058596	17	37111	54	580611	CACO2-DS8235.twopass.merge150.wgt10.zgt2.wig	Caco-2	colon	hotspots	Hotspots
51	1e-08	4.94061	0.0290782	12	37111	38	580611	CACO2-DS8235.twopass.merge150.wgt10.zgt2.wig	Caco-2	colon	hotspots	Hotspots
52	0.01	1.59296	-1	1629	38289	15507	580611	CD14-DS18065.hg19.twopass.merge150.wgt10.zgt2.wig	CD14+	blood	hotspots	Hotspots
52	0.0001	2.95204	7.1e-05	117	38289	601	580611	CD14-DS18065.hg19.twopass.merge150.wgt10.zgt2.wig	CD14+	blood	hotspots	Hotspots
52	1e-05	4.38626	0.000602319	35	38289	121	580611	CD14-DS18065.hg19.twopass.merge150.wgt10.zgt2.wig	CD14+	blood	hotspots	Hotspots
52	1e-06	4.80807	0.000914687	26	38289	82	580611	CD14-DS18065.hg19.twopass.merge150.wgt10.zgt2.wig	CD14+	blood	hotspots	Hotspots
52	1e-07	6.17789	6.6e-05	22	38289	54	580611	CD14-DS18065.hg19.twopass.merge150.wgt10.zgt2.wig	CD14+	blood	hotspots	Hotspots
52	1e-08	5.98575	0.00261445	15	38289	38	580611	CD14-DS18065.hg19.twopass.merge150.wgt10.zgt2.wig	CD14+	blood	hotspots	Hotspots
53	0.01	1.58902	-1	1672	39397	15507	580611	CD20-DS17541.hg19.twopass.merge150.wgt10.zgt2.wig	CD20+	blood	hotspots	Hotspots
53	0.0001	2.81998	0.000125119	115	39397	601	580611	CD20-DS17541.hg19.twopass.merge150.wgt10.zgt2.wig	CD20+	blood	hotspots	Hotspots
53	1e-05	3.16672	0.0994036	26	39397	121	580611	CD20-DS17541.hg19.twopass.merge150.wgt10.zgt2.wig	CD20+	blood	hotspots	Hotspots
53	1e-06	3.23505	0.13369	18	39397	82	580611	CD20-DS17541.hg19.twopass.merge150.wgt10.zgt2.wig	CD20+	blood	hotspots	Hotspots
53	1e-07	3.5479	0.20284	13	39397	54	580611	CD20-DS17541.hg19.twopass.merge150.wgt10.zgt2.wig	CD20+	blood	hotspots	Hotspots
53	1e-08	3.10262	0.505051	8	39397	38	580611	CD20-DS17541.hg19.twopass.merge150.wgt10.zgt2.wig	CD20+	blood	hotspots	Hotspots
54	0.01	1.56663	-1	1894	45266	15507	580611	CD34-DS16814.hg19.twopass.merge150.wgt10.zgt2.wig	CD34+	blood	hotspots	Hotspots
54	0.0001	3.00925	1e-06	141	45266	601	580611	CD34-DS16814.hg19.twopass.merge150.wgt10.zgt2.wig	CD34+	blood	hotspots	Hotspots
54	1e-05	3.49818	0.0255624	33	45266	121	580611	CD34-DS16814.hg19.twopass.merge150.wgt10.zgt2.wig	CD34+	blood	hotspots	Hotspots
54	1e-06	3.91056	0.0133958	25	45266	82	580611	CD34-DS16814.hg19.twopass.merge150.wgt10.zgt2.wig	CD34+	blood	hotspots	Hotspots
54	1e-07	4.98814	0.00150175	21	45266	54	580611	CD34-DS16814.hg19.twopass.merge150.wgt10.zgt2.wig	CD34+	blood	hotspots	Hotspots
54	1e-08	3.71298	0.236407	11	45266	38	580611	CD34-DS16814.hg19.twopass.merge150.wgt10.zgt2.wig	CD34+	blood	hotspots	Hotspots
55	0.01	1.63329	-1	1478	33882	15507	580611	CMK-DS12393.twopass.merge150.wgt10.zgt2.wig	CMK	blood	hotspots	Hotspots
55	0.0001	2.87981	0.0016314	101	33882	601	580611	CMK-DS12393.twopass.merge150.wgt10.zgt2.wig	CMK	blood	hotspots	Hotspots
55	1e-05	3.25731	0.21645	23	33882	121	580611	CMK-DS12393.twopass.merge150.wgt10.zgt2.wig	CMK	blood	hotspots	Hotspots
55	1e-06	3.34366	0.268817	16	33882	82	580611	CMK-DS12393.twopass.merge150.wgt10.zgt2.wig	CMK	blood	hotspots	Hotspots
55	1e-07	4.1254	0.15748	13	33882	54	580611	CMK-DS12393.twopass.merge150.wgt10.zgt2.wig	CMK	blood	hotspots	Hotspots
55	1e-08	3.15668	0.613497	7	33882	38	580611	CMK-DS12393.twopass.merge150.wgt10.zgt2.wig	CMK	blood	hotspots	Hotspots
56	0.01	1.60124	-1	2073	48473	15507	580611	E_myoblast_AllReps.30000000.twopass.merge150.wgt10.zgt2.wig	E_myoblast	muscle	hotspots	Hotspots
56	0.0001	2.75036	0.000589025	138	48473	601	580611	E_myoblast_AllReps.30000000.twopass.merge150.wgt10.zgt2.wig	E_myoblast	muscle	hotspots	Hotspots
56	1e-05	4.05867	0.00151591	41	48473	121	580611	E_myoblast_AllReps.30000000.twopass.merge150.wgt10.zgt2.wig	E_myoblast	muscle	hotspots	Hotspots
56	1e-06	4.23613	0.00633312	29	48473	82	580611	E_myoblast_AllReps.30000000.twopass.merge150.wgt10.zgt2.wig	E_myoblast	muscle	hotspots	Hotspots
56	1e-07	4.87994	0.00479939	22	48473	54	580611	E_myoblast_AllReps.30000000.twopass.merge150.wgt10.zgt2.wig	E_myoblast	muscle	hotspots	Hotspots
56	1e-08	4.72817	0.0564653	15	48473	38	580611	E_myoblast_AllReps.30000000.twopass.merge150.wgt10.zgt2.wig	E_myoblast	muscle	hotspots	Hotspots
57	0.01	1.65115	-1	1291	29275	15507	580611	GM06990-DS7748.twopass.merge150.wgt10.zgt2.wig	GM06990	blood	hotspots	Hotspots
57	0.0001	3.168	0.000112382	96	29275	601	580611	GM06990-DS7748.twopass.merge150.wgt10.zgt2.wig	GM06990	blood	hotspots	Hotspots
57	1e-05	3.76991	0.0661813	23	29275	121	580611	GM06990-DS7748.twopass.merge150.wgt10.zgt2.wig	GM06990	blood	hotspots	Hotspots
57	1e-06	4.35358	0.0270856	18	29275	82	580611	GM06990-DS7748.twopass.merge150.wgt10.zgt2.wig	GM06990	blood	hotspots	Hotspots
57	1e-07	5.14189	0.0269978	14	29275	54	580611	GM06990-DS7748.twopass.merge150.wgt10.zgt2.wig	GM06990	blood	hotspots	Hotspots
57	1e-08	4.17537	0.321543	8	29275	38	580611	GM06990-DS7748.twopass.merge150.wgt10.zgt2.wig	GM06990	blood	hotspots	Hotspots
58	0.01	1.6728	-1	1578	35320	15507	580611	GM12864-DS12431.twopass.merge150.wgt10.zgt2.wig	GM12864	blood	hotspots	Hotspots
58	0.0001	3.09078	0.00013923	113	35320	601	580611	GM12864-DS12431.twopass.merge150.wgt10.zgt2.wig	GM12864	blood	hotspots	Hotspots
58	1e-05	4.07568	0.0174917	30	35320	121	580611	GM12864-DS12431.twopass.merge150.wgt10.zgt2.wig	GM12864	blood	hotspots	Hotspots
58	1e-06	4.41035	0.0235682	22	35320	82	580611	GM12864-DS12431.twopass.merge150.wgt10.zgt2.wig	GM12864	blood	hotspots	Hotspots
58	1e-07	5.17511	0.0168663	17	35320	54	580611	GM12864-DS12431.twopass.merge150.wgt10.zgt2.wig	GM12864	blood	hotspots	Hotspots
58	1e-08	4.75854	0.114943	11	35320	38	580611	GM12864-DS12431.twopass.merge150.wgt10.zgt2.wig	GM12864	blood	hotspots	Hotspots
59	0.01	1.65702	-1	1616	36515	15507	580611	GM12865-DS12436.twopass.merge150.wgt10.zgt2.wig	GM12865	blood	hotspots	Hotspots
59	0.0001	3.01609	0.000195924	114	36515	601	580611	GM12865-DS12436.twopass.merge150.wgt10.zgt2.wig	GM12865	blood	hotspots	Hotspots
59	1e-05	4.20512	0.00650449	32	36515	121	580611	GM12865-DS12436.twopass.merge150.wgt10.zgt2.wig	GM12865	blood	hotspots	Hotspots
59	1e-06	4.84775	0.00282709	25	36515	82	580611	GM12865-DS12436.twopass.merge150.wgt10.zgt2.wig	GM12865	blood	hotspots	Hotspots
59	1e-07	5.88912	0.000818786	20	36515	54	580611	GM12865-DS12436.twopass.merge150.wgt10.zgt2.wig	GM12865	blood	hotspots	Hotspots
59	1e-08	5.43968	0.0398724	13	36515	38	580611	GM12865-DS12436.twopass.merge150.wgt10.zgt2.wig	GM12865	blood	hotspots	Hotspots
60	0.01	1.53477	-1	2385	58184	15507	580611	GM12878-all.twopass.merge150.wgt10.zgt2.wig	GM12878	blood	hotspots	Hotspots
60	0.0001	2.59019	0.000228452	156	58184	601	580611	GM12878-all.twopass.merge150.wgt10.zgt2.wig	GM12878	blood	hotspots	Hotspots
60	1e-05	3.71115	0.00165161	45	58184	121	580611	GM12878-all.twopass.merge150.wgt10.zgt2.wig	GM12878	blood	hotspots	Hotspots
60	1e-06	3.8942	0.00530279	32	58184	82	580611	GM12878-all.twopass.merge150.wgt10.zgt2.wig	GM12878	blood	hotspots	Hotspots
60	1e-07	4.61985	0.00201857	25	58184	54	580611	GM12878-all.twopass.merge150.wgt10.zgt2.wig	GM12878	blood	hotspots	Hotspots
60	1e-08	3.93903	0.110132	15	58184	38	580611	GM12878-all.twopass.merge150.wgt10.zgt2.wig	GM12878	blood	hotspots	Hotspots
61	0.01	1.69007	-1	1987	44020	15507	580611	HAc-DS14765.twopass.merge150.wgt10.zgt2.wig	HAc	cerebellar	hotspots	Hotspots
61	0.0001	3.00664	0.000144224	137	44020	601	580611	HAc-DS14765.twopass.merge150.wgt10.zgt2.wig	HAc	cerebellar	hotspots	Hotspots
61	1e-05	4.79626	0.00013557	44	44020	121	580611	HAc-DS14765.twopass.merge150.wgt10.zgt2.wig	HAc	cerebellar	hotspots	Hotspots
61	1e-06	5.30805	0.000215039	33	44020	82	580611	HAc-DS14765.twopass.merge150.wgt10.zgt2.wig	HAc	cerebellar	hotspots	Hotspots
61	1e-07	5.86209	0.000633967	24	44020	54	580611	HAc-DS14765.twopass.merge150.wgt10.zgt2.wig	HAc	cerebellar	hotspots	Hotspots
61	1e-08	5.90066	0.0109063	17	44020	38	580611	HAc-DS14765.twopass.merge150.wgt10.zgt2.wig	HAc	cerebellar	hotspots	Hotspots
62	0.01	1.78004	-1	1809	38051	15507	580611	HAEpiC-DS12663.twopass.merge150.wgt10.zgt2.wig	HAEpiC	epithelium	hotspots	Hotspots
62	0.0001	3.80834	0	150	38051	601	580611	HAEpiC-DS12663.twopass.merge150.wgt10.zgt2.wig	HAEpiC	epithelium	hotspots	Hotspots
62	1e-05	6.17917	0	49	38051	121	580611	HAEpiC-DS12663.twopass.merge150.wgt10.zgt2.wig	HAEpiC	epithelium	hotspots	Hotspots
62	1e-06	6.51288	0	35	38051	82	580611	HAEpiC-DS12663.twopass.merge150.wgt10.zgt2.wig	HAEpiC	epithelium	hotspots	Hotspots
62	1e-07	7.62938	0	27	38051	54	580611	HAEpiC-DS12663.twopass.merge150.wgt10.zgt2.wig	HAEpiC	epithelium	hotspots	Hotspots
62	1e-08	8.03093	1.3e-05	20	38051	38	580611	HAEpiC-DS12663.twopass.merge150.wgt10.zgt2.wig	HAEpiC	epithelium	hotspots	Hotspots
63	0.01	1.60424	-1	2299	53657	15507	580611	HAh-DS15192.twopass.merge150.wgt10.zgt2.wig	HA-h	brain_hippocampus	hotspots	Hotspots
63	0.0001	2.93476	0	163	53657	601	580611	HAh-DS15192.twopass.merge150.wgt10.zgt2.wig	HA-h	brain_hippocampus	hotspots	Hotspots
63	1e-05	5.18682	0	58	53657	121	580611	HAh-DS15192.twopass.merge150.wgt10.zgt2.wig	HA-h	brain_hippocampus	hotspots	Hotspots
63	1e-06	5.27843	1e-06	40	53657	82	580611	HAh-DS15192.twopass.merge150.wgt10.zgt2.wig	HA-h	brain_hippocampus	hotspots	Hotspots
63	1e-07	5.61078	6.8e-05	28	53657	54	580611	HAh-DS15192.twopass.merge150.wgt10.zgt2.wig	HA-h	brain_hippocampus	hotspots	Hotspots
63	1e-08	5.41039	0.00751315	19	53657	38	580611	HAh-DS15192.twopass.merge150.wgt10.zgt2.wig	HA-h	brain_hippocampus	hotspots	Hotspots
64	0.01	1.6035	-1	2494	58235	15507	580611	HAsp-DS14790.twopass.merge150.wgt10.zgt2.wig	HA-sp	spinal_cord	hotspots	Hotspots
64	0.0001	3.00265	0	181	58235	601	580611	HAsp-DS14790.twopass.merge150.wgt10.zgt2.wig	HA-sp	spinal_cord	hotspots	Hotspots
64	1e-05	4.53188	3e-06	55	58235	121	580611	HAsp-DS14790.twopass.merge150.wgt10.zgt2.wig	HA-sp	spinal_cord	hotspots	Hotspots
64	1e-06	4.62031	0.000160336	38	58235	82	580611	HAsp-DS14790.twopass.merge150.wgt10.zgt2.wig	HA-sp	spinal_cord	hotspots	Hotspots
64	1e-07	4.80044	0.00234093	26	58235	54	580611	HAsp-DS14790.twopass.merge150.wgt10.zgt2.wig	HA-sp	spinal_cord	hotspots	Hotspots
64	1e-08	4.7227	0.0308737	18	58235	38	580611	HAsp-DS14790.twopass.merge150.wgt10.zgt2.wig	HA-sp	spinal_cord	hotspots	Hotspots
65	0.01	1.66744	-1	2087	46863	15507	580611	HBMEC-DS13817.twopass.merge150.wgt10.zgt2.wig	HBMEC	blood_vessel	hotspots	Hotspots
65	0.0001	3.051	2e-06	148	46863	601	580611	HBMEC-DS13817.twopass.merge150.wgt10.zgt2.wig	HBMEC	blood_vessel	hotspots	Hotspots
65	1e-05	5.01725	2e-06	49	46863	121	580611	HBMEC-DS13817.twopass.merge150.wgt10.zgt2.wig	HBMEC	blood_vessel	hotspots	Hotspots
65	1e-06	4.83494	0.000841567	32	46863	82	580611	HBMEC-DS13817.twopass.merge150.wgt10.zgt2.wig	HBMEC	blood_vessel	hotspots	Hotspots
65	1e-07	5.7359	0.000284425	25	46863	54	580611	HBMEC-DS13817.twopass.merge150.wgt10.zgt2.wig	HBMEC	blood_vessel	hotspots	Hotspots
65	1e-08	5.54269	0.0166196	17	46863	38	580611	HBMEC-DS13817.twopass.merge150.wgt10.zgt2.wig	HBMEC	blood_vessel	hotspots	Hotspots
66	0.01	1.70839	-1	2012	44096	15507	580611	HCFaa-DS13480.twopass.merge150.wgt10.zgt2.wig	HCFaa	heart	hotspots	Hotspots
66	0.0001	3.15482	0	144	44096	601	580611	HCFaa-DS13480.twopass.merge150.wgt10.zgt2.wig	HCFaa	heart	hotspots	Hotspots
66	1e-05	5.11445	3e-06	47	44096	121	580611	HCFaa-DS13480.twopass.merge150.wgt10.zgt2.wig	HCFaa	heart	hotspots	Hotspots
66	1e-06	5.13833	0.000230162	32	44096	82	580611	HCFaa-DS13480.twopass.merge150.wgt10.zgt2.wig	HCFaa	heart	hotspots	Hotspots
66	1e-07	6.09582	9.9e-05	25	44096	54	580611	HCFaa-DS13480.twopass.merge150.wgt10.zgt2.wig	HCFaa	heart	hotspots	Hotspots
66	1e-08	6.23699	0.00207874	18	44096	38	580611	HCFaa-DS13480.twopass.merge150.wgt10.zgt2.wig	HCFaa	heart	hotspots	Hotspots
67	0.01	1.76508	-1	1727	36634	15507	580611	HCF-DS12501.twopass.merge150.wgt10.zgt2.wig	HCF	heart	hotspots	Hotspots
67	0.0001	3.40186	0	129	36634	601	580611	HCF-DS12501.twopass.merge150.wgt10.zgt2.wig	HCF	heart	hotspots	Hotspots
67	1e-05	5.89424	0	45	36634	121	580611	HCF-DS12501.twopass.merge150.wgt10.zgt2.wig	HCF	heart	hotspots	Hotspots
67	1e-06	6.7648	0	35	36634	82	580611	HCF-DS12501.twopass.merge150.wgt10.zgt2.wig	HCF	heart	hotspots	Hotspots
67	1e-07	7.63098	0	26	36634	54	580611	HCF-DS12501.twopass.merge150.wgt10.zgt2.wig	HCF	heart	hotspots	Hotspots
67	1e-08	7.92448	2.8e-05	19	36634	38	580611	HCF-DS12501.twopass.merge150.wgt10.zgt2.wig	HCF	heart	hotspots	Hotspots
68	0.01	1.73464	-1	1886	40709	15507	580611	HCM-DS12599.twopass.merge150.wgt10.zgt2.wig	HCM	heart	hotspots	Hotspots
68	0.0001	3.29864	1e-06	139	40709	601	580611	HCM-DS12599.twopass.merge150.wgt10.zgt2.wig	HCM	heart	hotspots	Hotspots
68	1e-05	5.89358	0	50	40709	121	580611	HCM-DS12599.twopass.merge150.wgt10.zgt2.wig	HCM	heart	hotspots	Hotspots
68	1e-06	6.43551	0	37	40709	82	580611	HCM-DS12599.twopass.merge150.wgt10.zgt2.wig	HCM	heart	hotspots	Hotspots
68	1e-07	7.13124	0	27	40709	54	580611	HCM-DS12599.twopass.merge150.wgt10.zgt2.wig	HCM	heart	hotspots	Hotspots
68	1e-08	7.13124	0.000159598	19	40709	38	580611	HCM-DS12599.twopass.merge150.wgt10.zgt2.wig	HCM	heart	hotspots	Hotspots
69	0.01	1.7653	-1	1767	37478	15507	580611	HConF-DS11642.twopass.merge150.wgt10.zgt2.wig	HConF	eye	hotspots	Hotspots
69	0.0001	3.58302	0	139	37478	601	580611	HConF-DS11642.twopass.merge150.wgt10.zgt2.wig	HConF	eye	hotspots	Hotspots
69	1e-05	5.88954	0	46	37478	121	580611	HConF-DS11642.twopass.merge150.wgt10.zgt2.wig	HConF	eye	hotspots	Hotspots
69	1e-06	6.42353	1e-06	34	37478	82	580611	HConF-DS11642.twopass.merge150.wgt10.zgt2.wig	HConF	eye	hotspots	Hotspots
69	1e-07	6.59847	0.000107268	23	37478	54	580611	HConF-DS11642.twopass.merge150.wgt10.zgt2.wig	HConF	eye	hotspots	Hotspots
69	1e-08	7.33834	0.000336278	18	37478	38	580611	HConF-DS11642.twopass.merge150.wgt10.zgt2.wig	HConF	eye	hotspots	Hotspots
70	0.01	1.71171	-1	1833	40095	15507	580611	HCPEpiC-DS12447.twopass.merge150.wgt10.zgt2.wig	HCPEpiC	epithelium	hotspots	Hotspots
70	0.0001	3.20459	3e-06	133	40095	601	580611	HCPEpiC-DS12447.twopass.merge150.wgt10.zgt2.wig	HCPEpiC	epithelium	hotspots	Hotspots
70	1e-05	5.38545	3e-06	45	40095	121	580611	HCPEpiC-DS12447.twopass.merge150.wgt10.zgt2.wig	HCPEpiC	epithelium	hotspots	Hotspots
70	1e-06	5.47448	0.000131257	31	40095	82	580611	HCPEpiC-DS12447.twopass.merge150.wgt10.zgt2.wig	HCPEpiC	epithelium	hotspots	Hotspots
70	1e-07	6.43595	6.3e-05	24	40095	54	580611	HCPEpiC-DS12447.twopass.merge150.wgt10.zgt2.wig	HCPEpiC	epithelium	hotspots	Hotspots
70	1e-08	6.47829	0.00270438	17	40095	38	580611	HCPEpiC-DS12447.twopass.merge150.wgt10.zgt2.wig	HCPEpiC	epithelium	hotspots	Hotspots
71	0.01	1.67576	-1	1390	31057	15507	580611	HCT116-DS13551.twopass.merge150.wgt10.zgt2.wig	HCT-116	colon	hotspots	Hotspots
71	0.0001	3.51504	9e-06	113	31057	601	580611	HCT116-DS13551.twopass.merge150.wgt10.zgt2.wig	HCT-116	colon	hotspots	Hotspots
71	1e-05	5.40765	0.000245616	35	31057	121	580611	HCT116-DS13551.twopass.merge150.wgt10.zgt2.wig	HCT-116	colon	hotspots	Hotspots
71	1e-06	5.6997	0.00143765	25	31057	82	580611	HCT116-DS13551.twopass.merge150.wgt10.zgt2.wig	HCT-116	colon	hotspots	Hotspots
71	1e-07	6.23167	0.00394851	18	31057	54	580611	HCT116-DS13551.twopass.merge150.wgt10.zgt2.wig	HCT-116	colon	hotspots	Hotspots
71	1e-08	5.90369	0.057971	12	31057	38	580611	HCT116-DS13551.twopass.merge150.wgt10.zgt2.wig	HCT-116	colon	hotspots	Hotspots
72	0.01	1.64669	-1	1776	40382	15507	580611	HEEpiC-DS12763.twopass.merge150.wgt10.zgt2.wig	HEEpiC	epithelium	hotspots	Hotspots
72	0.0001	2.91866	0.00303914	122	40382	601	580611	HEEpiC-DS12763.twopass.merge150.wgt10.zgt2.wig	HEEpiC	epithelium	hotspots	Hotspots
72	1e-05	4.51539	0.0027079	38	40382	121	580611	HEEpiC-DS12763.twopass.merge150.wgt10.zgt2.wig	HEEpiC	epithelium	hotspots	Hotspots
72	1e-06	4.38353	0.0417711	25	40382	82	580611	HEEpiC-DS12763.twopass.merge150.wgt10.zgt2.wig	HEEpiC	epithelium	hotspots	Hotspots
72	1e-07	5.32517	0.0108284	20	40382	54	580611	HEEpiC-DS12763.twopass.merge150.wgt10.zgt2.wig	HEEpiC	epithelium	hotspots	Hotspots
72	1e-08	6.05388	0.0128833	16	40382	38	580611	HEEpiC-DS12763.twopass.merge150.wgt10.zgt2.wig	HEEpiC	epithelium	hotspots	Hotspots
73	0.01	1.5215	-1	2738	67378	15507	580611	Hela-all.twopass.merge150.wgt10.zgt2.wig	HeLa-S3	cervix	hotspots	Hotspots
73	0.0001	2.56653	0.000149419	179	67378	601	580611	Hela-all.twopass.merge150.wgt10.zgt2.wig	HeLa-S3	cervix	hotspots	Hotspots
73	1e-05	4.05935	1.3e-05	57	67378	121	580611	Hela-all.twopass.merge150.wgt10.zgt2.wig	HeLa-S3	cervix	hotspots	Hotspots
73	1e-06	4.20352	0.000156979	40	67378	82	580611	Hela-all.twopass.merge150.wgt10.zgt2.wig	HeLa-S3	cervix	hotspots	Hotspots
73	1e-07	4.94692	5.1e-05	31	67378	54	580611	Hela-all.twopass.merge150.wgt10.zgt2.wig	HeLa-S3	cervix	hotspots	Hotspots
73	1e-08	4.53538	0.011812	20	67378	38	580611	Hela-all.twopass.merge150.wgt10.zgt2.wig	HeLa-S3	cervix	hotspots	Hotspots
74	0.01	1.53337	-1	2213	54037	15507	580611	HepG2-all.twopass.merge150.wgt10.zgt2.wig	HepG2	liver	hotspots	Hotspots
74	0.0001	2.53868	0.00500676	142	54037	601	580611	HepG2-all.twopass.merge150.wgt10.zgt2.wig	HepG2	liver	hotspots	Hotspots
74	1e-05	3.90716	0.000913643	44	54037	121	580611	HepG2-all.twopass.merge150.wgt10.zgt2.wig	HepG2	liver	hotspots	Hotspots
74	1e-06	3.93099	0.0112854	30	54037	82	580611	HepG2-all.twopass.merge150.wgt10.zgt2.wig	HepG2	liver	hotspots	Hotspots
74	1e-07	4.57644	0.00783147	23	54037	54	580611	HepG2-all.twopass.merge150.wgt10.zgt2.wig	HepG2	liver	hotspots	Hotspots
74	1e-08	3.95857	0.175747	14	54037	38	580611	HepG2-all.twopass.merge150.wgt10.zgt2.wig	HepG2	liver	hotspots	Hotspots
75	0.01	1.50233	-1	2879	71752	15507	580611	HESC-all.twopass.merge150.wgt10.zgt2.wig	HESC	es_cell	hotspots	Hotspots
75	0.0001	2.35621	0.0169176	175	71752	601	580611	HESC-all.twopass.merge150.wgt10.zgt2.wig	HESC	es_cell	hotspots	Hotspots
75	1e-05	3.67814	0.000415692	55	71752	121	580611	HESC-all.twopass.merge150.wgt10.zgt2.wig	HESC	es_cell	hotspots	Hotspots
75	1e-06	4.14464	0.000188875	42	71752	82	580611	HESC-all.twopass.merge150.wgt10.zgt2.wig	HESC	es_cell	hotspots	Hotspots
75	1e-07	4.19581	0.00427862	28	71752	54	580611	HESC-all.twopass.merge150.wgt10.zgt2.wig	HESC	es_cell	hotspots	Hotspots
75	1e-08	3.83301	0.150602	18	71752	38	580611	HESC-all.twopass.merge150.wgt10.zgt2.wig	HESC	es_cell	hotspots	Hotspots
76	0.01	1.56911	-1	2404	57364	15507	580611	hESCT0-DS11909.twopass.merge150.wgt10.zgt2.wig	hESCT0	es_cell	hotspots	Hotspots
76	0.0001	2.76195	0.000567337	164	57364	601	580611	hESCT0-DS11909.twopass.merge150.wgt10.zgt2.wig	hESCT0	es_cell	hotspots	Hotspots
76	1e-05	4.2661	0.000336271	51	57364	121	580611	hESCT0-DS11909.twopass.merge150.wgt10.zgt2.wig	hESCT0	es_cell	hotspots	Hotspots
76	1e-06	4.56703	0.00133218	37	57364	82	580611	hESCT0-DS11909.twopass.merge150.wgt10.zgt2.wig	hESCT0	es_cell	hotspots	Hotspots
76	1e-07	5.2482	0.000632159	28	57364	54	580611	hESCT0-DS11909.twopass.merge150.wgt10.zgt2.wig	hESCT0	es_cell	hotspots	Hotspots
76	1e-08	5.32712	0.0101471	20	57364	38	580611	hESCT0-DS11909.twopass.merge150.wgt10.zgt2.wig	hESCT0	es_cell	hotspots	Hotspots
77	0.01	1.70362	-1	2035	44725	15507	580611	HFF-DS15115.twopass.merge150.wgt10.zgt2.wig	HFF	foreskin	hotspots	Hotspots
77	0.0001	3.26165	0	151	44725	601	580611	HFF-DS15115.twopass.merge150.wgt10.zgt2.wig	HFF	foreskin	hotspots	Hotspots
77	1e-05	5.04252	3e-06	47	44725	121	580611	HFF-DS15115.twopass.merge150.wgt10.zgt2.wig	HFF	foreskin	hotspots	Hotspots
77	1e-06	5.3827	2.1e-05	34	44725	82	580611	HFF-DS15115.twopass.merge150.wgt10.zgt2.wig	HFF	foreskin	hotspots	Hotspots
77	1e-07	6.2505	1.9e-05	26	44725	54	580611	HFF-DS15115.twopass.merge150.wgt10.zgt2.wig	HFF	foreskin	hotspots	Hotspots
77	1e-08	6.4909	0.00050319	19	44725	38	580611	HFF-DS15115.twopass.merge150.wgt10.zgt2.wig	HFF	foreskin	hotspots	Hotspots
78	0.01	1.71634	-1	2194	47862	15507	580611	HFF_MyC-DS15079.twopass.merge150.wgt10.zgt2.wig	HFF-Myc	foreskin	hotspots	Hotspots
78	0.0001	3.2699	0	162	47862	601	580611	HFF_MyC-DS15079.twopass.merge150.wgt10.zgt2.wig	HFF-Myc	foreskin	hotspots	Hotspots
78	1e-05	5.2133	0	52	47862	121	580611	HFF_MyC-DS15079.twopass.merge150.wgt10.zgt2.wig	HFF-Myc	foreskin	hotspots	Hotspots
78	1e-06	5.17784	6.3e-05	35	47862	82	580611	HFF_MyC-DS15079.twopass.merge150.wgt10.zgt2.wig	HFF-Myc	foreskin	hotspots	Hotspots
78	1e-07	6.29012	6e-06	28	47862	54	580611	HFF_MyC-DS15079.twopass.merge150.wgt10.zgt2.wig	HFF-Myc	foreskin	hotspots	Hotspots
78	1e-08	6.06547	0.00183925	19	47862	38	580611	HFF_MyC-DS15079.twopass.merge150.wgt10.zgt2.wig	HFF-Myc	foreskin	hotspots	Hotspots
79	0.01	1.79238	-1	1592	33256	15507	580611	HGF-DS11752.twopass.merge150.wgt10.zgt2.wig	HGF	gingival	hotspots	Hotspots
79	0.0001	3.51501	1e-06	121	33256	601	580611	HGF-DS11752.twopass.merge150.wgt10.zgt2.wig	HGF	gingival	hotspots	Hotspots
79	1e-05	5.77152	7e-06	40	33256	121	580611	HGF-DS11752.twopass.merge150.wgt10.zgt2.wig	HGF	gingival	hotspots	Hotspots
79	1e-06	5.74864	0.000706654	27	33256	82	580611	HGF-DS11752.twopass.merge150.wgt10.zgt2.wig	HGF	gingival	hotspots	Hotspots
79	1e-07	6.14292	0.00442223	19	33256	54	580611	HGF-DS11752.twopass.merge150.wgt10.zgt2.wig	HGF	gingival	hotspots	Hotspots
79	1e-08	5.97276	0.0464468	13	33256	38	580611	HGF-DS11752.twopass.merge150.wgt10.zgt2.wig	HGF	gingival	hotspots	Hotspots
80	0.01	1.76406	-1	1975	41919	15507	580611	HIPEpiC-DS12684.twopass.merge150.wgt10.zgt2.wig	HIPEpiC	epithelium	hotspots	Hotspots
80	0.0001	3.50303	0	152	41919	601	580611	HIPEpiC-DS12684.twopass.merge150.wgt10.zgt2.wig	HIPEpiC	epithelium	hotspots	Hotspots
80	1e-05	5.49453	0	48	41919	121	580611	HIPEpiC-DS12684.twopass.merge150.wgt10.zgt2.wig	HIPEpiC	epithelium	hotspots	Hotspots
80	1e-06	5.91192	4e-06	35	41919	82	580611	HIPEpiC-DS12684.twopass.merge150.wgt10.zgt2.wig	HIPEpiC	epithelium	hotspots	Hotspots
80	1e-07	6.6689	2.5e-05	26	41919	54	580611	HIPEpiC-DS12684.twopass.merge150.wgt10.zgt2.wig	HIPEpiC	epithelium	hotspots	Hotspots
80	1e-08	6.5609	0.00123333	18	41919	38	580611	HIPEpiC-DS12684.twopass.merge150.wgt10.zgt2.wig	HIPEpiC	epithelium	hotspots	Hotspots
81	0.01	1.59209	-1	1689	39721	15507	580611	HL60-DS11809.twopass.merge150.wgt10.zgt2.wig	HL-60	blood	hotspots	Hotspots
81	0.0001	2.91858	6e-06	120	39721	601	580611	HL60-DS11809.twopass.merge150.wgt10.zgt2.wig	HL-60	blood	hotspots	Hotspots
81	1e-05	3.62411	0.0125565	30	39721	121	580611	HL60-DS11809.twopass.merge150.wgt10.zgt2.wig	HL-60	blood	hotspots	Hotspots
81	1e-06	3.56518	0.0449236	20	39721	82	580611	HL60-DS11809.twopass.merge150.wgt10.zgt2.wig	HL-60	blood	hotspots	Hotspots
81	1e-07	4.06034	0.0516262	15	39721	54	580611	HL60-DS11809.twopass.merge150.wgt10.zgt2.wig	HL-60	blood	hotspots	Hotspots
81	1e-08	3.84664	0.214133	10	39721	38	580611	HL60-DS11809.twopass.merge150.wgt10.zgt2.wig	HL-60	blood	hotspots	Hotspots
82	0.01	1.54167	-1	2715	65938	15507	580611	HMEC-all.twopass.merge150.wgt10.zgt2.wig	HMEC	breast	hotspots	Hotspots
82	0.0001	2.49071	0.00394027	170	65938	601	580611	HMEC-all.twopass.merge150.wgt10.zgt2.wig	HMEC	breast	hotspots	Hotspots
82	1e-05	4.07523	2.6e-05	56	65938	121	580611	HMEC-all.twopass.merge150.wgt10.zgt2.wig	HMEC	breast	hotspots	Hotspots
82	1e-06	4.08055	0.00155761	38	65938	82	580611	HMEC-all.twopass.merge150.wgt10.zgt2.wig	HMEC	breast	hotspots	Hotspots
82	1e-07	4.72883	0.000635873	29	65938	54	580611	HMEC-all.twopass.merge150.wgt10.zgt2.wig	HMEC	breast	hotspots	Hotspots
82	1e-08	4.63443	0.0161708	20	65938	38	580611	HMEC-all.twopass.merge150.wgt10.zgt2.wig	HMEC	breast	hotspots	Hotspots
83	0.01	1.79117	-1	1639	34261	15507	580611	HMF-DS13363.twopass.merge150.wgt10.zgt2.wig	HMF	breast	hotspots	Hotspots
83	0.0001	3.75027	0	133	34261	601	580611	HMF-DS13363.twopass.merge150.wgt10.zgt2.wig	HMF	breast	hotspots	Hotspots
83	1e-05	6.30249	0	45	34261	121	580611	HMF-DS13363.twopass.merge150.wgt10.zgt2.wig	HMF	breast	hotspots	Hotspots
83	1e-06	6.61335	0	32	34261	82	580611	HMF-DS13363.twopass.merge150.wgt10.zgt2.wig	HMF	breast	hotspots	Hotspots
83	1e-07	6.27656	0.00111409	20	34261	54	580611	HMF-DS13363.twopass.merge150.wgt10.zgt2.wig	HMF	breast	hotspots	Hotspots
83	1e-08	6.68949	0.00518484	15	34261	38	580611	HMF-DS13363.twopass.merge150.wgt10.zgt2.wig	HMF	breast	hotspots	Hotspots
84	0.01	1.68918	-1	1726	38258	15507	580611	HMVEC_dAd-DS12957.hg19.twopass.merge150.wgt10.zgt2.wig	HMVEC-dAd	blood_vessel	hotspots	Hotspots
84	0.0001	3.1312	6.6e-05	124	38258	601	580611	HMVEC_dAd-DS12957.hg19.twopass.merge150.wgt10.zgt2.wig	HMVEC-dAd	blood_vessel	hotspots	Hotspots
84	1e-05	5.14235	2.8e-05	41	38258	121	580611	HMVEC_dAd-DS12957.hg19.twopass.merge150.wgt10.zgt2.wig	HMVEC-dAd	blood_vessel	hotspots	Hotspots
84	1e-06	5.55227	0.000152398	30	38258	82	580611	HMVEC_dAd-DS12957.hg19.twopass.merge150.wgt10.zgt2.wig	HMVEC-dAd	blood_vessel	hotspots	Hotspots
84	1e-07	5.05873	0.0238607	18	38258	54	580611	HMVEC_dAd-DS12957.hg19.twopass.merge150.wgt10.zgt2.wig	HMVEC-dAd	blood_vessel	hotspots	Hotspots
84	1e-08	4.79248	0.159744	12	38258	38	580611	HMVEC_dAd-DS12957.hg19.twopass.merge150.wgt10.zgt2.wig	HMVEC-dAd	blood_vessel	hotspots	Hotspots
85	0.01	1.63774	-1	1579	36099	15507	580611	HMVEC_dBlAd-DS13337.twopass.merge150.wgt10.zgt2.wig	HMVEC-dBl-Ad	blood_vessel	hotspots	Hotspots
85	0.0001	3.05085	9.1e-05	114	36099	601	580611	HMVEC_dBlAd-DS13337.twopass.merge150.wgt10.zgt2.wig	HMVEC-dBl-Ad	blood_vessel	hotspots	Hotspots
85	1e-05	4.65235	0.000561337	35	36099	121	580611	HMVEC_dBlAd-DS13337.twopass.merge150.wgt10.zgt2.wig	HMVEC-dBl-Ad	blood_vessel	hotspots	Hotspots
85	1e-06	4.90361	0.0026404	25	36099	82	580611	HMVEC_dBlAd-DS13337.twopass.merge150.wgt10.zgt2.wig	HMVEC-dBl-Ad	blood_vessel	hotspots	Hotspots
85	1e-07	6.25483	0.000224217	21	36099	54	580611	HMVEC_dBlAd-DS13337.twopass.merge150.wgt10.zgt2.wig	HMVEC-dBl-Ad	blood_vessel	hotspots	Hotspots
85	1e-08	6.77215	0.00114582	16	36099	38	580611	HMVEC_dBlAd-DS13337.twopass.merge150.wgt10.zgt2.wig	HMVEC-dBl-Ad	blood_vessel	hotspots	Hotspots
86	0.01	1.6304	-1	1877	43105	15507	580611	HMVEC_dBlNeo-DS13242.twopass.merge150.wgt10.zgt2.wig	HMVEC-dBl-Neo	blood_vessel	hotspots	Hotspots
86	0.0001	3.04805	1e-06	136	43105	601	580611	HMVEC_dBlNeo-DS13242.twopass.merge150.wgt10.zgt2.wig	HMVEC-dBl-Neo	blood_vessel	hotspots	Hotspots
86	1e-05	4.67543	1.7e-05	42	43105	121	580611	HMVEC_dBlNeo-DS13242.twopass.merge150.wgt10.zgt2.wig	HMVEC-dBl-Neo	blood_vessel	hotspots	Hotspots
86	1e-06	5.0922	6.5e-05	31	43105	82	580611	HMVEC_dBlNeo-DS13242.twopass.merge150.wgt10.zgt2.wig	HMVEC-dBl-Neo	blood_vessel	hotspots	Hotspots
86	1e-07	6.48541	2e-06	26	43105	54	580611	HMVEC_dBlNeo-DS13242.twopass.merge150.wgt10.zgt2.wig	HMVEC-dBl-Neo	blood_vessel	hotspots	Hotspots
86	1e-08	6.73485	0.000102625	19	43105	38	580611	HMVEC_dBlNeo-DS13242.twopass.merge150.wgt10.zgt2.wig	HMVEC-dBl-Neo	blood_vessel	hotspots	Hotspots
87	0.01	1.77315	-1	1379	29119	15507	580611	HMVEC_dLyAd-DS13261.twopass.merge150.wgt10.zgt2.wig	HMVEC-dLy-Ad	blood_vessel	hotspots	Hotspots
87	0.0001	3.51674	2e-06	106	29119	601	580611	HMVEC_dLyAd-DS13261.twopass.merge150.wgt10.zgt2.wig	HMVEC-dLy-Ad	blood_vessel	hotspots	Hotspots
87	1e-05	4.94362	0.00218212	30	29119	121	580611	HMVEC_dLyAd-DS13261.twopass.merge150.wgt10.zgt2.wig	HMVEC-dLy-Ad	blood_vessel	hotspots	Hotspots
87	1e-06	5.34955	0.00371223	22	29119	82	580611	HMVEC_dLyAd-DS13261.twopass.merge150.wgt10.zgt2.wig	HMVEC-dLy-Ad	blood_vessel	hotspots	Hotspots
87	1e-07	7.01566	0.000326923	19	29119	54	580611	HMVEC_dLyAd-DS13261.twopass.merge150.wgt10.zgt2.wig	HMVEC-dLy-Ad	blood_vessel	hotspots	Hotspots
87	1e-08	6.29661	0.0177462	12	29119	38	580611	HMVEC_dLyAd-DS13261.twopass.merge150.wgt10.zgt2.wig	HMVEC-dLy-Ad	blood_vessel	hotspots	Hotspots
88	0.01	1.65891	-1	1624	36654	15507	580611	HMVEC_dLyNeo-DS13150.twopass.merge150.wgt10.zgt2.wig	HMVEC-dLy-Neo	blood_vessel	hotspots	Hotspots
88	0.0001	3.26822	2e-06	124	36654	601	580611	HMVEC_dLyNeo-DS13150.twopass.merge150.wgt10.zgt2.wig	HMVEC-dLy-Neo	blood_vessel	hotspots	Hotspots
88	1e-05	5.6292	0	43	36654	121	580611	HMVEC_dLyNeo-DS13150.twopass.merge150.wgt10.zgt2.wig	HMVEC-dLy-Neo	blood_vessel	hotspots	Hotspots
88	1e-06	6.18159	2e-06	32	36654	82	580611	HMVEC_dLyNeo-DS13150.twopass.merge150.wgt10.zgt2.wig	HMVEC-dLy-Neo	blood_vessel	hotspots	Hotspots
88	1e-07	7.04014	6e-06	24	36654	54	580611	HMVEC_dLyNeo-DS13150.twopass.merge150.wgt10.zgt2.wig	HMVEC-dLy-Neo	blood_vessel	hotspots	Hotspots
88	1e-08	7.08646	0.000404145	17	36654	38	580611	HMVEC_dLyNeo-DS13150.twopass.merge150.wgt10.zgt2.wig	HMVEC-dLy-Neo	blood_vessel	hotspots	Hotspots
89	0.01	1.72686	-1	1576	34171	15507	580611	HMVEC_dNeo-DS12937.twopass.merge150.wgt10.zgt2.wig	HMVEC-dNeo	blood_vessel	hotspots	Hotspots
89	0.0001	3.5057	0	124	34171	601	580611	HMVEC_dNeo-DS12937.twopass.merge150.wgt10.zgt2.wig	HMVEC-dNeo	blood_vessel	hotspots	Hotspots
89	1e-05	5.7574	1e-06	41	34171	121	580611	HMVEC_dNeo-DS12937.twopass.merge150.wgt10.zgt2.wig	HMVEC-dNeo	blood_vessel	hotspots	Hotspots
89	1e-06	6.00913	1.8e-05	29	34171	82	580611	HMVEC_dNeo-DS12937.twopass.merge150.wgt10.zgt2.wig	HMVEC-dNeo	blood_vessel	hotspots	Hotspots
89	1e-07	7.23705	9e-06	23	34171	54	580611	HMVEC_dNeo-DS12937.twopass.merge150.wgt10.zgt2.wig	HMVEC-dNeo	blood_vessel	hotspots	Hotspots
89	1e-08	8.04853	3.1e-05	18	34171	38	580611	HMVEC_dNeo-DS12937.twopass.merge150.wgt10.zgt2.wig	HMVEC-dNeo	blood_vessel	hotspots	Hotspots
90	0.01	1.65217	-1	1750	39659	15507	580611	HMVEC_LBl-DS13372.twopass.merge150.wgt10.zgt2.wig	HMVEC-LBl	blood_vessel	hotspots	Hotspots
90	0.0001	3.21546	1e-06	132	39659	601	580611	HMVEC_LBl-DS13372.twopass.merge150.wgt10.zgt2.wig	HMVEC-LBl	blood_vessel	hotspots	Hotspots
90	1e-05	4.96069	3.2e-05	41	39659	121	580611	HMVEC_LBl-DS13372.twopass.merge150.wgt10.zgt2.wig	HMVEC-LBl	blood_vessel	hotspots	Hotspots
90	1e-06	5.53467	3.7e-05	31	39659	82	580611	HMVEC_LBl-DS13372.twopass.merge150.wgt10.zgt2.wig	HMVEC-LBl	blood_vessel	hotspots	Hotspots
90	1e-07	6.5067	4.3e-05	24	39659	54	580611	HMVEC_LBl-DS13372.twopass.merge150.wgt10.zgt2.wig	HMVEC-LBl	blood_vessel	hotspots	Hotspots
90	1e-08	6.54951	0.00092923	17	39659	38	580611	HMVEC_LBl-DS13372.twopass.merge150.wgt10.zgt2.wig	HMVEC-LBl	blood_vessel	hotspots	Hotspots
91	0.01	1.70053	-1	1637	36043	15507	580611	HMVEC_LLy-DS13185.twopass.merge150.wgt10.zgt2.wig	HMVEC-LLy	blood_vessel	hotspots	Hotspots
91	0.0001	3.24321	0	121	36043	601	580611	HMVEC_LLy-DS13185.twopass.merge150.wgt10.zgt2.wig	HMVEC-LLy	blood_vessel	hotspots	Hotspots
91	1e-05	4.92584	9.3e-05	37	36043	121	580611	HMVEC_LLy-DS13185.twopass.merge150.wgt10.zgt2.wig	HMVEC-LLy	blood_vessel	hotspots	Hotspots
91	1e-06	5.30413	0.000335397	27	36043	82	580611	HMVEC_LLy-DS13185.twopass.merge150.wgt10.zgt2.wig	HMVEC-LLy	blood_vessel	hotspots	Hotspots
91	1e-07	6.56286	8.2e-05	22	36043	54	580611	HMVEC_LLy-DS13185.twopass.merge150.wgt10.zgt2.wig	HMVEC-LLy	blood_vessel	hotspots	Hotspots
91	1e-08	5.93484	0.0103114	14	36043	38	580611	HMVEC_LLy-DS13185.twopass.merge150.wgt10.zgt2.wig	HMVEC-LLy	blood_vessel	hotspots	Hotspots
92	0.01	1.71605	-1	1902	41499	15507	580611	HNPCEpiC-DS12467.twopass.merge150.wgt10.zgt2.wig	HNPCEpiC	epithelium	hotspots	Hotspots
92	0.0001	3.25913	1e-06	140	41499	601	580611	HNPCEpiC-DS12467.twopass.merge150.wgt10.zgt2.wig	HNPCEpiC	epithelium	hotspots	Hotspots
92	1e-05	5.31888	7e-06	46	41499	121	580611	HNPCEpiC-DS12467.twopass.merge150.wgt10.zgt2.wig	HNPCEpiC	epithelium	hotspots	Hotspots
92	1e-06	5.11865	0.00106678	30	41499	82	580611	HNPCEpiC-DS12467.twopass.merge150.wgt10.zgt2.wig	HNPCEpiC	epithelium	hotspots	Hotspots
92	1e-07	5.70002	0.00244565	22	41499	54	580611	HNPCEpiC-DS12467.twopass.merge150.wgt10.zgt2.wig	HNPCEpiC	epithelium	hotspots	Hotspots
92	1e-08	5.15457	0.0856164	14	41499	38	580611	HNPCEpiC-DS12467.twopass.merge150.wgt10.zgt2.wig	HNPCEpiC	epithelium	hotspots	Hotspots
93	0.01	1.66875	-1	1835	41172	15507	580611	HPAEC-DS12916.hg19.twopass.merge150.wgt10.zgt2.wig	HPAEC	blood_vessel	hotspots	Hotspots
93	0.0001	2.93305	0.000975657	125	41172	601	580611	HPAEC-DS12916.hg19.twopass.merge150.wgt10.zgt2.wig	HPAEC	blood_vessel	hotspots	Hotspots
93	1e-05	4.66185	0.000702173	40	41172	121	580611	HPAEC-DS12916.hg19.twopass.merge150.wgt10.zgt2.wig	HPAEC	blood_vessel	hotspots	Hotspots
93	1e-06	5.1593	0.000838469	30	41172	82	580611	HPAEC-DS12916.hg19.twopass.merge150.wgt10.zgt2.wig	HPAEC	blood_vessel	hotspots	Hotspots
93	1e-07	6.00644	0.000676	23	41172	54	580611	HPAEC-DS12916.hg19.twopass.merge150.wgt10.zgt2.wig	HPAEC	blood_vessel	hotspots	Hotspots
93	1e-08	6.67993	0.00112539	18	41172	38	580611	HPAEC-DS12916.hg19.twopass.merge150.wgt10.zgt2.wig	HPAEC	blood_vessel	hotspots	Hotspots
94	0.01	1.74541	-1	1860	39900	15507	580611	HPAF-DS13411.twopass.merge150.wgt10.zgt2.wig	HPAF	blood_vessel	hotspots	Hotspots
94	0.0001	3.24446	0	134	39900	601	580611	HPAF-DS13411.twopass.merge150.wgt10.zgt2.wig	HPAF	blood_vessel	hotspots	Hotspots
94	1e-05	5.77256	0	48	39900	121	580611	HPAF-DS13411.twopass.merge150.wgt10.zgt2.wig	HPAF	blood_vessel	hotspots	Hotspots
94	1e-06	6.38853	0	36	39900	82	580611	HPAF-DS13411.twopass.merge150.wgt10.zgt2.wig	HPAF	blood_vessel	hotspots	Hotspots
94	1e-07	7.27583	1e-06	27	39900	54	580611	HPAF-DS13411.twopass.merge150.wgt10.zgt2.wig	HPAF	blood_vessel	hotspots	Hotspots
94	1e-08	7.27583	0.000119088	19	39900	38	580611	HPAF-DS13411.twopass.merge150.wgt10.zgt2.wig	HPAF	blood_vessel	hotspots	Hotspots
95	0.01	1.77709	-1	1793	37777	15507	580611	HPdLF-DS13573.twopass.merge150.wgt10.zgt2.wig	HPdLF	epithelium	hotspots	Hotspots
95	0.0001	3.58023	0	140	37777	601	580611	HPdLF-DS13573.twopass.merge150.wgt10.zgt2.wig	HPdLF	epithelium	hotspots	Hotspots
95	1e-05	5.84292	0	46	37777	121	580611	HPdLF-DS13573.twopass.merge150.wgt10.zgt2.wig	HPdLF	epithelium	hotspots	Hotspots
95	1e-06	5.99783	1.4e-05	32	37777	82	580611	HPdLF-DS13573.twopass.merge150.wgt10.zgt2.wig	HPdLF	epithelium	hotspots	Hotspots
95	1e-07	7.11548	8e-06	25	37777	54	580611	HPdLF-DS13573.twopass.merge150.wgt10.zgt2.wig	HPdLF	epithelium	hotspots	Hotspots
95	1e-08	7.28026	0.000381109	18	37777	38	580611	HPdLF-DS13573.twopass.merge150.wgt10.zgt2.wig	HPdLF	epithelium	hotspots	Hotspots
96	0.01	1.7887	-1	1629	34099	15507	580611	HPF-DS13390.twopass.merge150.wgt10.zgt2.wig	HPF	lung	hotspots	Hotspots
96	0.0001	3.54143	0	125	34099	601	580611	HPF-DS13390.twopass.merge150.wgt10.zgt2.wig	HPF	lung	hotspots	Hotspots
96	1e-05	6.19171	0	44	34099	121	580611	HPF-DS13390.twopass.merge150.wgt10.zgt2.wig	HPF	lung	hotspots	Hotspots
96	1e-06	6.85242	1e-06	33	34099	82	580611	HPF-DS13390.twopass.merge150.wgt10.zgt2.wig	HPF	lung	hotspots	Hotspots
96	1e-07	7.56765	5e-06	24	34099	54	580611	HPF-DS13390.twopass.merge150.wgt10.zgt2.wig	HPF	lung	hotspots	Hotspots
96	1e-08	8.06552	7.2e-05	18	34099	38	580611	HPF-DS13390.twopass.merge150.wgt10.zgt2.wig	HPF	lung	hotspots	Hotspots
97	0.01	1.71187	-1	1718	37576	15507	580611	HRCE-DS10666.twopass.merge150.wgt10.zgt2.wig	HRCEpiC	epithelium	hotspots	Hotspots
97	0.0001	3.18803	7.8e-05	124	37576	601	580611	HRCE-DS10666.twopass.merge150.wgt10.zgt2.wig	HRCEpiC	epithelium	hotspots	Hotspots
97	1e-05	5.23568	7.3e-05	41	37576	121	580611	HRCE-DS10666.twopass.merge150.wgt10.zgt2.wig	HRCEpiC	epithelium	hotspots	Hotspots
97	1e-06	5.46461	0.000752496	29	37576	82	580611	HRCE-DS10666.twopass.merge150.wgt10.zgt2.wig	HRCEpiC	epithelium	hotspots	Hotspots
97	1e-07	6.00897	0.00202721	21	37576	54	580611	HRCE-DS10666.twopass.merge150.wgt10.zgt2.wig	HRCEpiC	epithelium	hotspots	Hotspots
97	1e-08	6.09933	0.0156937	15	37576	38	580611	HRCE-DS10666.twopass.merge150.wgt10.zgt2.wig	HRCEpiC	epithelium	hotspots	Hotspots
98	0.01	1.75187	-1	1804	38556	15507	580611	HRE-DS10641.twopass.merge150.wgt10.zgt2.wig	HRE	epithelium	hotspots	Hotspots
98	0.0001	3.10699	0.000390762	124	38556	601	580611	HRE-DS10641.twopass.merge150.wgt10.zgt2.wig	HRE	epithelium	hotspots	Hotspots
98	1e-05	5.1026	0.000255423	41	38556	121	580611	HRE-DS10641.twopass.merge150.wgt10.zgt2.wig	HRE	epithelium	hotspots	Hotspots
98	1e-06	4.95842	0.00901713	27	38556	82	580611	HRE-DS10641.twopass.merge150.wgt10.zgt2.wig	HRE	epithelium	hotspots	Hotspots
98	1e-07	5.57737	0.0103455	20	38556	54	580611	HRE-DS10641.twopass.merge150.wgt10.zgt2.wig	HRE	epithelium	hotspots	Hotspots
98	1e-08	6.34059	0.0111284	16	38556	38	580611	HRE-DS10641.twopass.merge150.wgt10.zgt2.wig	HRE	epithelium	hotspots	Hotspots
99	0.01	1.67123	-1	1726	38669	15507	580611	HRGEC-DS13716.twopass.merge150.wgt10.zgt2.wig	HRGEC	kidney	hotspots	Hotspots
99	0.0001	3.4227	0	137	38669	601	580611	HRGEC-DS13716.twopass.merge150.wgt10.zgt2.wig	HRGEC	kidney	hotspots	Hotspots
99	1e-05	5.08769	3.6e-05	41	38669	121	580611	HRGEC-DS13716.twopass.merge150.wgt10.zgt2.wig	HRGEC	kidney	hotspots	Hotspots
99	1e-06	5.49325	0.000156221	30	38669	82	580611	HRGEC-DS13716.twopass.merge150.wgt10.zgt2.wig	HRGEC	kidney	hotspots	Hotspots
99	1e-07	6.95134	1.1e-05	25	38669	54	580611	HRGEC-DS13716.twopass.merge150.wgt10.zgt2.wig	HRGEC	kidney	hotspots	Hotspots
99	1e-08	6.71719	0.0016562	17	38669	38	580611	HRGEC-DS13716.twopass.merge150.wgt10.zgt2.wig	HRGEC	kidney	hotspots	Hotspots
100	0.01	1.69391	-1	2013	44495	15507	580611	HRPEpiC-DS12583.twopass.merge150.wgt10.zgt2.wig	HRPEpiC	epithelium	hotspots	Hotspots
100	0.0001	3.03968	4.3e-05	140	44495	601	580611	HRPEpiC-DS12583.twopass.merge150.wgt10.zgt2.wig	HRPEpiC	epithelium	hotspots	Hotspots
100	1e-05	4.96074	4.1e-05	46	44495	121	580611	HRPEpiC-DS12583.twopass.merge150.wgt10.zgt2.wig	HRPEpiC	epithelium	hotspots	Hotspots
100	1e-06	5.41052	0.000111085	34	44495	82	580611	HRPEpiC-DS12583.twopass.merge150.wgt10.zgt2.wig	HRPEpiC	epithelium	hotspots	Hotspots
100	1e-07	5.55787	0.00230049	23	44495	54	580611	HRPEpiC-DS12583.twopass.merge150.wgt10.zgt2.wig	HRPEpiC	epithelium	hotspots	Hotspots
100	1e-08	5.83767	0.0121051	17	44495	38	580611	HRPEpiC-DS12583.twopass.merge150.wgt10.zgt2.wig	HRPEpiC	epithelium	hotspots	Hotspots
101	0.01	1.54166	-1	3066	74463	15507	580611	HSMM-all.twopass.merge150.wgt10.zgt2.wig	HSMM	muscle	hotspots	Hotspots
101	0.0001	2.46504	0.000401305	190	74463	601	580611	HSMM-all.twopass.merge150.wgt10.zgt2.wig	HSMM	muscle	hotspots	Hotspots
101	1e-05	4.1242	0	64	74463	121	580611	HSMM-all.twopass.merge150.wgt10.zgt2.wig	HSMM	muscle	hotspots	Hotspots
101	1e-06	4.27901	1.2e-05	45	74463	82	580611	HSMM-all.twopass.merge150.wgt10.zgt2.wig	HSMM	muscle	hotspots	Hotspots
101	1e-07	4.90942	1e-05	34	74463	54	580611	HSMM-all.twopass.merge150.wgt10.zgt2.wig	HSMM	muscle	hotspots	Hotspots
101	1e-08	4.71942	0.00233918	23	74463	38	580611	HSMM-all.twopass.merge150.wgt10.zgt2.wig	HSMM	muscle	hotspots	Hotspots
102	0.01	1.52554	-1	3026	74268	15507	580611	HSMM_D-all.twopass.merge150.wgt10.zgt2.wig	HSMM	muscle	hotspots	Hotspots
102	0.0001	2.49753	9.4e-05	192	74268	601	580611	HSMM_D-all.twopass.merge150.wgt10.zgt2.wig	HSMM	muscle	hotspots	Hotspots
102	1e-05	3.9412	2e-06	61	74268	121	580611	HSMM_D-all.twopass.merge150.wgt10.zgt2.wig	HSMM	muscle	hotspots	Hotspots
102	1e-06	4.00423	0.000124822	42	74268	82	580611	HSMM_D-all.twopass.merge150.wgt10.zgt2.wig	HSMM	muscle	hotspots	Hotspots
102	1e-07	4.34321	0.000641552	30	74268	54	580611	HSMM_D-all.twopass.merge150.wgt10.zgt2.wig	HSMM	muscle	hotspots	Hotspots
102	1e-08	4.32035	0.0111819	21	74268	38	580611	HSMM_D-all.twopass.merge150.wgt10.zgt2.wig	HSMM	muscle	hotspots	Hotspots
103	0.01	1.52814	-1	2205	54026	15507	580611	hTH1-all.twopass.merge150.wgt10.zgt2.wig	Th1	blood	hotspots	Hotspots
103	0.0001	2.61072	0.000831421	146	54026	601	580611	hTH1-all.twopass.merge150.wgt10.zgt2.wig	Th1	blood	hotspots	Hotspots
103	1e-05	3.64151	0.00475263	41	54026	121	580611	hTH1-all.twopass.merge150.wgt10.zgt2.wig	Th1	blood	hotspots	Hotspots
103	1e-06	3.93179	0.00716589	30	54026	82	580611	hTH1-all.twopass.merge150.wgt10.zgt2.wig	Th1	blood	hotspots	Hotspots
103	1e-07	4.57738	0.00432994	23	54026	54	580611	hTH1-all.twopass.merge150.wgt10.zgt2.wig	Th1	blood	hotspots	Hotspots
103	1e-08	3.95938	0.142857	14	54026	38	580611	hTH1-all.twopass.merge150.wgt10.zgt2.wig	Th1	blood	hotspots	Hotspots
104	0.01	1.64016	-1	1310	29905	15507	580611	hTH2-DS7842.twopass.merge150.wgt10.zgt2.wig	Th2	blood	hotspots	Hotspots
104	0.0001	3.13357	9.6e-05	97	29905	601	580611	hTH2-DS7842.twopass.merge150.wgt10.zgt2.wig	Th2	blood	hotspots	Hotspots
104	1e-05	4.0114	0.0272257	25	29905	121	580611	hTH2-DS7842.twopass.merge150.wgt10.zgt2.wig	Th2	blood	hotspots	Hotspots
104	1e-06	4.0251	0.0702247	17	29905	82	580611	hTH2-DS7842.twopass.merge150.wgt10.zgt2.wig	Th2	blood	hotspots	Hotspots
104	1e-07	4.67403	0.0544662	13	29905	54	580611	hTH2-DS7842.twopass.merge150.wgt10.zgt2.wig	Th2	blood	hotspots	Hotspots
104	1e-08	2.55463	0.819672	5	29905	38	580611	hTH2-DS7842.twopass.merge150.wgt10.zgt2.wig	Th2	blood	hotspots	Hotspots
105	0.01	1.53913	-1	2642	64271	15507	580611	HUVEC-all.twopass.merge150.wgt10.zgt2.wig	HUVEC	blood_vessel	hotspots	Hotspots
105	0.0001	2.6455	6.1e-05	176	64271	601	580611	HUVEC-all.twopass.merge150.wgt10.zgt2.wig	HUVEC	blood_vessel	hotspots	Hotspots
105	1e-05	4.25559	1e-06	57	64271	121	580611	HUVEC-all.twopass.merge150.wgt10.zgt2.wig	HUVEC	blood_vessel	hotspots	Hotspots
105	1e-06	4.73723	4e-06	43	64271	82	580611	HUVEC-all.twopass.merge150.wgt10.zgt2.wig	HUVEC	blood_vessel	hotspots	Hotspots
105	1e-07	5.35336	7e-06	32	64271	54	580611	HUVEC-all.twopass.merge150.wgt10.zgt2.wig	HUVEC	blood_vessel	hotspots	Hotspots
105	1e-08	5.23009	0.00121739	22	64271	38	580611	HUVEC-all.twopass.merge150.wgt10.zgt2.wig	HUVEC	blood_vessel	hotspots	Hotspots
106	0.01	1.76311	-1	1786	37928	15507	580611	HVMF-DS13981.twopass.merge150.wgt10.zgt2.wig	HVMF	connective	hotspots	Hotspots
106	0.0001	3.46409	0	136	37928	601	580611	HVMF-DS13981.twopass.merge150.wgt10.zgt2.wig	HVMF	connective	hotspots	Hotspots
106	1e-05	5.69315	1e-06	45	37928	121	580611	HVMF-DS13981.twopass.merge150.wgt10.zgt2.wig	HVMF	connective	hotspots	Hotspots
106	1e-06	6.34732	1e-06	34	37928	82	580611	HVMF-DS13981.twopass.merge150.wgt10.zgt2.wig	HVMF	connective	hotspots	Hotspots
106	1e-07	7.65412	1e-06	27	37928	54	580611	HVMF-DS13981.twopass.merge150.wgt10.zgt2.wig	HVMF	connective	hotspots	Hotspots
106	1e-08	8.05697	6e-06	20	37928	38	580611	HVMF-DS13981.twopass.merge150.wgt10.zgt2.wig	HVMF	connective	hotspots	Hotspots
107	0.01	1.707	-1	1734	38034	15507	580611	Ishikawa_E_AllReps.30000000.twopass.merge150.wgt10.zgt2.wig	Ishikawa	uterus	hotspots	Hotspots
107	0.0001	3.20044	8.6e-05	126	38034	601	580611	Ishikawa_E_AllReps.30000000.twopass.merge150.wgt10.zgt2.wig	Ishikawa	uterus	hotspots	Hotspots
107	1e-05	4.66799	0.00187769	37	38034	121	580611	Ishikawa_E_AllReps.30000000.twopass.merge150.wgt10.zgt2.wig	Ishikawa	uterus	hotspots	Hotspots
107	1e-06	4.65414	0.0159464	25	38034	82	580611	Ishikawa_E_AllReps.30000000.twopass.merge150.wgt10.zgt2.wig	Ishikawa	uterus	hotspots	Hotspots
107	1e-07	5.08853	0.0294118	18	38034	54	580611	Ishikawa_E_AllReps.30000000.twopass.merge150.wgt10.zgt2.wig	Ishikawa	uterus	hotspots	Hotspots
107	1e-08	5.22243	0.0754717	13	38034	38	580611	Ishikawa_E_AllReps.30000000.twopass.merge150.wgt10.zgt2.wig	Ishikawa	uterus	hotspots	Hotspots
108	0.01	1.70505	-1	1820	39966	15507	580611	Ishikawa_T_AllReps.30000000.twopass.merge150.wgt10.zgt2.wig	Ishikawa	uterus	hotspots	Hotspots
108	0.0001	3.19076	2.5e-05	132	39966	601	580611	Ishikawa_T_AllReps.30000000.twopass.merge150.wgt10.zgt2.wig	Ishikawa	uterus	hotspots	Hotspots
108	1e-05	4.68246	0.00096623	39	39966	121	580611	Ishikawa_T_AllReps.30000000.twopass.merge150.wgt10.zgt2.wig	Ishikawa	uterus	hotspots	Hotspots
108	1e-06	4.60632	0.0136166	26	39966	82	580611	Ishikawa_T_AllReps.30000000.twopass.merge150.wgt10.zgt2.wig	Ishikawa	uterus	hotspots	Hotspots
108	1e-07	5.11157	0.018379	19	39966	54	580611	Ishikawa_T_AllReps.30000000.twopass.merge150.wgt10.zgt2.wig	Ishikawa	uterus	hotspots	Hotspots
108	1e-08	4.58767	0.17762	12	39966	38	580611	Ishikawa_T_AllReps.30000000.twopass.merge150.wgt10.zgt2.wig	Ishikawa	uterus	hotspots	Hotspots
109	0.01	1.62116	-1	1744	40279	15507	580611	Jurkat-DS12659.twopass.merge150.wgt10.zgt2.wig	Jurkat	blood	hotspots	Hotspots
109	0.0001	3.09401	4e-06	129	40279	601	580611	Jurkat-DS12659.twopass.merge150.wgt10.zgt2.wig	Jurkat	blood	hotspots	Hotspots
109	1e-05	4.16955	0.00356913	35	40279	121	580611	Jurkat-DS12659.twopass.merge150.wgt10.zgt2.wig	Jurkat	blood	hotspots	Hotspots
109	1e-06	4.39474	0.0115354	25	40279	82	580611	Jurkat-DS12659.twopass.merge150.wgt10.zgt2.wig	Jurkat	blood	hotspots	Hotspots
109	1e-07	5.60573	0.00121145	21	40279	54	580611	Jurkat-DS12659.twopass.merge150.wgt10.zgt2.wig	Jurkat	blood	hotspots	Hotspots
109	1e-08	5.69003	0.00985125	15	40279	38	580611	Jurkat-DS12659.twopass.merge150.wgt10.zgt2.wig	Jurkat	blood	hotspots	Hotspots
110	0.01	1.48643	-1	2602	65542	15507	580611	K562-all.twopass.merge150.wgt10.zgt2.wig	K562	blood	hotspots	Hotspots
110	0.0001	2.63842	6e-06	179	65542	601	580611	K562-all.twopass.merge150.wgt10.zgt2.wig	K562	blood	hotspots	Hotspots
110	1e-05	3.80701	0.000101599	52	65542	121	580611	K562-all.twopass.merge150.wgt10.zgt2.wig	K562	blood	hotspots	Hotspots
110	1e-06	3.78111	0.00314288	35	65542	82	580611	K562-all.twopass.merge150.wgt10.zgt2.wig	K562	blood	hotspots	Hotspots
110	1e-07	4.26526	0.00327129	26	65542	54	580611	K562-all.twopass.merge150.wgt10.zgt2.wig	K562	blood	hotspots	Hotspots
110	1e-08	3.72994	0.124533	16	65542	38	580611	K562-all.twopass.merge150.wgt10.zgt2.wig	K562	blood	hotspots	Hotspots
111	0.01	1.53628	-1	2749	66998	15507	580611	LNCap-all.twopass.merge150.wgt10.zgt2.wig	LNCaP	prostate	hotspots	Hotspots
111	0.0001	2.36479	0.049975	164	66998	601	580611	LNCap-all.twopass.merge150.wgt10.zgt2.wig	LNCaP	prostate	hotspots	Hotspots
111	1e-05	3.65265	0.00403291	51	66998	121	580611	LNCap-all.twopass.merge150.wgt10.zgt2.wig	LNCaP	prostate	hotspots	Hotspots
111	1e-06	3.69894	0.0278474	35	66998	82	580611	LNCap-all.twopass.merge150.wgt10.zgt2.wig	LNCaP	prostate	hotspots	Hotspots
111	1e-07	4.33305	0.0106667	27	66998	54	580611	LNCap-all.twopass.merge150.wgt10.zgt2.wig	LNCaP	prostate	hotspots	Hotspots
111	1e-08	4.10499	0.144718	18	66998	38	580611	LNCap-all.twopass.merge150.wgt10.zgt2.wig	LNCaP	prostate	hotspots	Hotspots
112	0.01	1.53952	-1	2599	63209	15507	580611	MCF7-all.twopass.merge150.wgt10.zgt2.wig	MCF-7	breast	hotspots	Hotspots
112	0.0001	2.47598	0.0114416	162	63209	601	580611	MCF7-all.twopass.merge150.wgt10.zgt2.wig	MCF-7	breast	hotspots	Hotspots
112	1e-05	3.71978	0.00377601	49	63209	121	580611	MCF7-all.twopass.merge150.wgt10.zgt2.wig	MCF-7	breast	hotspots	Hotspots
112	1e-06	3.92067	0.00730194	35	63209	82	580611	MCF7-all.twopass.merge150.wgt10.zgt2.wig	MCF-7	breast	hotspots	Hotspots
112	1e-07	4.42268	0.00732118	26	63209	54	580611	MCF7-all.twopass.merge150.wgt10.zgt2.wig	MCF-7	breast	hotspots	Hotspots
112	1e-08	4.10934	0.124688	17	63209	38	580611	MCF7-all.twopass.merge150.wgt10.zgt2.wig	MCF-7	breast	hotspots	Hotspots
113	0.01	1.65372	-1	1646	37267	15507	580611	NB4-DS12543.twopass.merge150.wgt10.zgt2.wig	NB4	blood	hotspots	Hotspots
113	0.0001	3.08484	2.9e-05	119	37267	601	580611	NB4-DS12543.twopass.merge150.wgt10.zgt2.wig	NB4	blood	hotspots	Hotspots
113	1e-05	5.15033	5e-06	40	37267	121	580611	NB4-DS12543.twopass.merge150.wgt10.zgt2.wig	NB4	blood	hotspots	Hotspots
113	1e-06	4.93992	0.0013987	26	37267	82	580611	NB4-DS12543.twopass.merge150.wgt10.zgt2.wig	NB4	blood	hotspots	Hotspots
113	1e-07	6.34731	0.000147328	22	37267	54	580611	NB4-DS12543.twopass.merge150.wgt10.zgt2.wig	NB4	blood	hotspots	Hotspots
113	1e-08	5.32992	0.0349528	13	37267	38	580611	NB4-DS12543.twopass.merge150.wgt10.zgt2.wig	NB4	blood	hotspots	Hotspots
114	0.01	1.71799	-1	1937	42215	15507	580611	NHA-DS12800.twopass.merge150.wgt10.zgt2.wig	NH-A	nervous	hotspots	Hotspots
114	0.0001	3.34116	0	146	42215	601	580611	NHA-DS12800.twopass.merge150.wgt10.zgt2.wig	NH-A	nervous	hotspots	Hotspots
114	1e-05	6.02433	0	53	42215	121	580611	NHA-DS12800.twopass.merge150.wgt10.zgt2.wig	NH-A	nervous	hotspots	Hotspots
114	1e-06	6.03819	4e-06	36	42215	82	580611	NHA-DS12800.twopass.merge150.wgt10.zgt2.wig	NH-A	nervous	hotspots	Hotspots
114	1e-07	6.36744	8.7e-05	25	42215	54	580611	NHA-DS12800.twopass.merge150.wgt10.zgt2.wig	NH-A	nervous	hotspots	Hotspots
114	1e-08	5.79102	0.0159388	16	42215	38	580611	NHA-DS12800.twopass.merge150.wgt10.zgt2.wig	NH-A	nervous	hotspots	Hotspots
115	0.01	1.69151	-1	1983	43894	15507	580611	NHDF_Ad-DS12863.twopass.merge150.wgt10.zgt2.wig	NHDF-Ad	skin	hotspots	Hotspots
115	0.0001	3.69756	0	168	43894	601	580611	NHDF_Ad-DS12863.twopass.merge150.wgt10.zgt2.wig	NHDF-Ad	skin	hotspots	Hotspots
115	1e-05	5.90321	0	54	43894	121	580611	NHDF_Ad-DS12863.twopass.merge150.wgt10.zgt2.wig	NHDF-Ad	skin	hotspots	Hotspots
115	1e-06	6.29116	0	39	43894	82	580611	NHDF_Ad-DS12863.twopass.merge150.wgt10.zgt2.wig	NHDF-Ad	skin	hotspots	Hotspots
115	1e-07	6.85874	1e-06	28	43894	54	580611	NHDF_Ad-DS12863.twopass.merge150.wgt10.zgt2.wig	NHDF-Ad	skin	hotspots	Hotspots
115	1e-08	6.96188	0.000176718	20	43894	38	580611	NHDF_Ad-DS12863.twopass.merge150.wgt10.zgt2.wig	NHDF-Ad	skin	hotspots	Hotspots
116	0.01	1.72676	-1	1797	38965	15507	580611	NHDF_Neo-DS11923.twopass.merge150.wgt10.zgt2.wig	NHDF-neo	skin	hotspots	Hotspots
116	0.0001	3.61984	0	146	38965	601	580611	NHDF_Neo-DS11923.twopass.merge150.wgt10.zgt2.wig	NHDF-neo	skin	hotspots	Hotspots
116	1e-05	6.03422	0	49	38965	121	580611	NHDF_Neo-DS11923.twopass.merge150.wgt10.zgt2.wig	NHDF-neo	skin	hotspots	Hotspots
116	1e-06	6.54183	0	36	38965	82	580611	NHDF_Neo-DS11923.twopass.merge150.wgt10.zgt2.wig	NHDF-neo	skin	hotspots	Hotspots
116	1e-07	7.72636	0	28	38965	54	580611	NHDF_Neo-DS11923.twopass.merge150.wgt10.zgt2.wig	NHDF-neo	skin	hotspots	Hotspots
116	1e-08	7.05829	0.000613809	18	38965	38	580611	NHDF_Neo-DS11923.twopass.merge150.wgt10.zgt2.wig	NHDF-neo	skin	hotspots	Hotspots
117	0.01	1.53769	-1	2650	64526	15507	580611	NHEK-all.twopass.merge150.wgt10.zgt2.wig	NHEK	skin	hotspots	Hotspots
117	0.0001	2.63505	5.5e-05	176	64526	601	580611	NHEK-all.twopass.merge150.wgt10.zgt2.wig	NHEK	skin	hotspots	Hotspots
117	1e-05	3.94131	9.1e-05	53	64526	121	580611	NHEK-all.twopass.merge150.wgt10.zgt2.wig	NHEK	skin	hotspots	Hotspots
117	1e-06	4.06012	0.00122275	37	64526	82	580611	NHEK-all.twopass.merge150.wgt10.zgt2.wig	NHEK	skin	hotspots	Hotspots
117	1e-07	4.99894	8.1e-05	30	64526	54	580611	NHEK-all.twopass.merge150.wgt10.zgt2.wig	NHEK	skin	hotspots	Hotspots
117	1e-08	4.73584	0.00822098	20	64526	38	580611	NHEK-all.twopass.merge150.wgt10.zgt2.wig	NHEK	skin	hotspots	Hotspots
118	0.01	1.68202	-1	1926	42873	15507	580611	NHLF-DS12829.twopass.merge150.wgt10.zgt2.wig	NHLF	lung	hotspots	Hotspots
118	0.0001	3.10961	5e-06	138	42873	601	580611	NHLF-DS12829.twopass.merge150.wgt10.zgt2.wig	NHLF	lung	hotspots	Hotspots
118	1e-05	5.48418	0	49	42873	121	580611	NHLF-DS12829.twopass.merge150.wgt10.zgt2.wig	NHLF	lung	hotspots	Hotspots
118	1e-06	5.61522	1.9e-05	34	42873	82	580611	NHLF-DS12829.twopass.merge150.wgt10.zgt2.wig	NHLF	lung	hotspots	Hotspots
118	1e-07	5.76814	0.000803936	23	42873	54	580611	NHLF-DS12829.twopass.merge150.wgt10.zgt2.wig	NHLF	lung	hotspots	Hotspots
118	1e-08	5.34575	0.029753	15	42873	38	580611	NHLF-DS12829.twopass.merge150.wgt10.zgt2.wig	NHLF	lung	hotspots	Hotspots
119	0.01	1.65432	-1	2274	51467	15507	580611	NT2_D1-DS14575.hg19.twopass.merge150.wgt10.zgt2.wig	NT2-D1	testis	hotspots	Hotspots
119	0.0001	2.85316	0.000246962	152	51467	601	580611	NT2_D1-DS14575.hg19.twopass.merge150.wgt10.zgt2.wig	NT2-D1	testis	hotspots	Hotspots
119	1e-05	4.28873	0.000724333	46	51467	121	580611	NT2_D1-DS14575.hg19.twopass.merge150.wgt10.zgt2.wig	NT2-D1	testis	hotspots	Hotspots
119	1e-06	4.95273	0.000164278	36	51467	82	580611	NT2_D1-DS14575.hg19.twopass.merge150.wgt10.zgt2.wig	NT2-D1	testis	hotspots	Hotspots
119	1e-07	5.01388	0.00521132	24	51467	54	580611	NT2_D1-DS14575.hg19.twopass.merge150.wgt10.zgt2.wig	NT2-D1	testis	hotspots	Hotspots
119	1e-08	4.74999	0.0725689	16	51467	38	580611	NT2_D1-DS14575.hg19.twopass.merge150.wgt10.zgt2.wig	NT2-D1	testis	hotspots	Hotspots
120	0.01	1.6663	-1	1640	36851	15507	580611	PANC1-DS9955.twopass.merge150.wgt10.zgt2.wig	PANC-1	pancreas	hotspots	Hotspots
120	0.0001	3.27696	5e-06	125	36851	601	580611	PANC1-DS9955.twopass.merge150.wgt10.zgt2.wig	PANC-1	pancreas	hotspots	Hotspots
120	1e-05	5.20848	5.2e-05	40	36851	121	580611	PANC1-DS9955.twopass.merge150.wgt10.zgt2.wig	PANC-1	pancreas	hotspots	Hotspots
120	1e-06	5.37997	0.000755487	28	36851	82	580611	PANC1-DS9955.twopass.merge150.wgt10.zgt2.wig	PANC-1	pancreas	hotspots	Hotspots
120	1e-07	6.12719	0.00114538	21	36851	54	580611	PANC1-DS9955.twopass.merge150.wgt10.zgt2.wig	PANC-1	pancreas	hotspots	Hotspots
120	1e-08	5.80471	0.0282008	14	36851	38	580611	PANC1-DS9955.twopass.merge150.wgt10.zgt2.wig	PANC-1	pancreas	hotspots	Hotspots
121	0.01	1.64902	-1	1708	38781	15507	580611	PrEC-DS12098.hg19.twopass.merge150.wgt10.zgt2.wig	PrEC	prostate	hotspots	Hotspots
121	0.0001	2.81495	0.0415973	113	38781	601	580611	PrEC-DS12098.hg19.twopass.merge150.wgt10.zgt2.wig	PrEC	prostate	hotspots	Hotspots
121	1e-05	4.20688	0.0504541	34	38781	121	580611	PrEC-DS12098.hg19.twopass.merge150.wgt10.zgt2.wig	PrEC	prostate	hotspots	Hotspots
121	1e-06	4.01675	0.200401	22	38781	82	580611	PrEC-DS12098.hg19.twopass.merge150.wgt10.zgt2.wig	PrEC	prostate	hotspots	Hotspots
121	1e-07	4.99051	0.0656168	18	38781	54	580611	PrEC-DS12098.hg19.twopass.merge150.wgt10.zgt2.wig	PrEC	prostate	hotspots	Hotspots
121	1e-08	5.90982	0.0532765	15	38781	38	580611	PrEC-DS12098.hg19.twopass.merge150.wgt10.zgt2.wig	PrEC	prostate	hotspots	Hotspots
122	0.01	1.69327	-1	1801	39824	15507	580611	RPTEC-DS14061.twopass.merge150.wgt10.zgt2.wig	RPTEC	epithelium	hotspots	Hotspots
122	0.0001	2.95955	0.00110655	122	39824	601	580611	RPTEC-DS14061.twopass.merge150.wgt10.zgt2.wig	RPTEC	epithelium	hotspots	Hotspots
122	1e-05	4.57866	0.00231038	38	39824	121	580611	RPTEC-DS14061.twopass.merge150.wgt10.zgt2.wig	RPTEC	epithelium	hotspots	Hotspots
122	1e-06	4.62274	0.0262536	26	39824	82	580611	RPTEC-DS14061.twopass.merge150.wgt10.zgt2.wig	RPTEC	epithelium	hotspots	Hotspots
122	1e-07	4.85981	0.0607165	18	39824	54	580611	RPTEC-DS14061.twopass.merge150.wgt10.zgt2.wig	RPTEC	epithelium	hotspots	Hotspots
122	1e-08	4.60403	0.253807	12	39824	38	580611	RPTEC-DS14061.twopass.merge150.wgt10.zgt2.wig	RPTEC	epithelium	hotspots	Hotspots
123	0.01	1.66193	-1	1784	40192	15507	580611	RWPE_AllReps.30000000.twopass.merge150.wgt10.zgt2.wig	RWPE1	prostate	hotspots	Hotspots
123	0.0001	3.10071	7.8e-05	129	40192	601	580611	RWPE_AllReps.30000000.twopass.merge150.wgt10.zgt2.wig	RWPE1	prostate	hotspots	Hotspots
123	1e-05	4.41735	0.00322601	37	40192	121	580611	RWPE_AllReps.30000000.twopass.merge150.wgt10.zgt2.wig	RWPE1	prostate	hotspots	Hotspots
123	1e-06	4.58042	0.00983284	26	40192	82	580611	RWPE_AllReps.30000000.twopass.merge150.wgt10.zgt2.wig	RWPE1	prostate	hotspots	Hotspots
123	1e-07	5.35035	0.00602119	20	40192	54	580611	RWPE_AllReps.30000000.twopass.merge150.wgt10.zgt2.wig	RWPE1	prostate	hotspots	Hotspots
123	1e-08	6.0825	0.00619963	16	40192	38	580611	RWPE_AllReps.30000000.twopass.merge150.wgt10.zgt2.wig	RWPE1	prostate	hotspots	Hotspots
124	0.01	1.68786	-1	1721	38177	15507	580611	SAEC-DS10518.twopass.merge150.wgt10.zgt2.wig	SAEC	epithelium	hotspots	Hotspots
124	0.0001	3.06192	0.000653497	121	38177	601	580611	SAEC-DS10518.twopass.merge150.wgt10.zgt2.wig	SAEC	epithelium	hotspots	Hotspots
124	1e-05	4.39912	0.0129685	35	38177	121	580611	SAEC-DS10518.twopass.merge150.wgt10.zgt2.wig	SAEC	epithelium	hotspots	Hotspots
124	1e-06	4.45124	0.0573394	24	38177	82	580611	SAEC-DS10518.twopass.merge150.wgt10.zgt2.wig	SAEC	epithelium	hotspots	Hotspots
124	1e-07	5.63274	0.00724953	20	38177	54	580611	SAEC-DS10518.twopass.merge150.wgt10.zgt2.wig	SAEC	epithelium	hotspots	Hotspots
124	1e-08	6.40354	0.00960707	16	38177	38	580611	SAEC-DS10518.twopass.merge150.wgt10.zgt2.wig	SAEC	epithelium	hotspots	Hotspots
125	0.01	1.76974	-1	1812	38336	15507	580611	SkMC-DS11949.twopass.merge150.wgt10.zgt2.wig	SKMC	muscle	hotspots	Hotspots
125	0.0001	3.42723	0	136	38336	601	580611	SkMC-DS11949.twopass.merge150.wgt10.zgt2.wig	SKMC	muscle	hotspots	Hotspots
125	1e-05	5.63256	1e-06	45	38336	121	580611	SkMC-DS11949.twopass.merge150.wgt10.zgt2.wig	SKMC	muscle	hotspots	Hotspots
125	1e-06	6.09507	9e-06	33	38336	82	580611	SkMC-DS11949.twopass.merge150.wgt10.zgt2.wig	SKMC	muscle	hotspots	Hotspots
125	1e-07	7.29219	9e-06	26	38336	54	580611	SkMC-DS11949.twopass.merge150.wgt10.zgt2.wig	SKMC	muscle	hotspots	Hotspots
125	1e-08	7.1741	0.000816867	18	38336	38	580611	SkMC-DS11949.twopass.merge150.wgt10.zgt2.wig	SKMC	muscle	hotspots	Hotspots
126	0.01	1.67085	-1	1663	37266	15507	580611	SK_N_MC-DS14408.twopass.merge150.wgt10.zgt2.wig	SK-N-MC	brain	hotspots	Hotspots
126	0.0001	2.90346	0.00571233	112	37266	601	580611	SK_N_MC-DS14408.twopass.merge150.wgt10.zgt2.wig	SK-N-MC	brain	hotspots	Hotspots
126	1e-05	3.73409	0.172414	29	37266	121	580611	SK_N_MC-DS14408.twopass.merge150.wgt10.zgt2.wig	SK-N-MC	brain	hotspots	Hotspots
126	1e-06	3.23004	0.657895	17	37266	82	580611	SK_N_MC-DS14408.twopass.merge150.wgt10.zgt2.wig	SK-N-MC	brain	hotspots	Hotspots
126	1e-07	3.46226	0.549451	12	37266	54	580611	SK_N_MC-DS14408.twopass.merge150.wgt10.zgt2.wig	SK-N-MC	brain	hotspots	Hotspots
126	1e-08	2.46003	0.961538	6	37266	38	580611	SK_N_MC-DS14408.twopass.merge150.wgt10.zgt2.wig	SK-N-MC	brain	hotspots	Hotspots
127	0.01	1.7458	-1	1139	24428	15507	580611	SKNSH-DS8482.twopass.merge150.wgt10.zgt2.wig	SK-N-SH	brain	hotspots	Hotspots
127	0.0001	3.12428	0.00385535	79	24428	601	580611	SKNSH-DS8482.twopass.merge150.wgt10.zgt2.wig	SK-N-SH	brain	hotspots	Hotspots
127	1e-05	4.3215	0.0394789	22	24428	121	580611	SKNSH-DS8482.twopass.merge150.wgt10.zgt2.wig	SK-N-SH	brain	hotspots	Hotspots
127	1e-06	4.34785	0.095511	15	24428	82	580611	SKNSH-DS8482.twopass.merge150.wgt10.zgt2.wig	SK-N-SH	brain	hotspots	Hotspots
127	1e-07	4.40153	0.199203	10	24428	54	580611	SKNSH-DS8482.twopass.merge150.wgt10.zgt2.wig	SK-N-SH	brain	hotspots	Hotspots
127	1e-08	3.1274	0.649351	5	24428	38	580611	SKNSH-DS8482.twopass.merge150.wgt10.zgt2.wig	SK-N-SH	brain	hotspots	Hotspots
128	0.01	1.55085	-1	2009	48503	15507	580611	WERI_Rb1-DS13681.twopass.merge150.wgt10.zgt2.wig	WERI-Rb-1	eye	hotspots	Hotspots
128	0.0001	2.68891	0.00325669	135	48503	601	580611	WERI_Rb1-DS13681.twopass.merge150.wgt10.zgt2.wig	WERI-Rb-1	eye	hotspots	Hotspots
128	1e-05	2.96792	0.462963	30	48503	121	580611	WERI_Rb1-DS13681.twopass.merge150.wgt10.zgt2.wig	WERI-Rb-1	eye	hotspots	Hotspots
128	1e-06	2.77368	0.684932	19	48503	82	580611	WERI_Rb1-DS13681.twopass.merge150.wgt10.zgt2.wig	WERI-Rb-1	eye	hotspots	Hotspots
128	1e-07	3.32517	0.483092	15	48503	54	580611	WERI_Rb1-DS13681.twopass.merge150.wgt10.zgt2.wig	WERI-Rb-1	eye	hotspots	Hotspots
128	1e-08	3.15016	0.662252	10	48503	38	580611	WERI_Rb1-DS13681.twopass.merge150.wgt10.zgt2.wig	WERI-Rb-1	eye	hotspots	Hotspots
129	0.01	1.42193	-1	2421	63749	15507	580611	wgEncodeOpenChromDnase8988tAlnAllReps.30000000.twopass.merge150.wgt10.zgt2.wig	8988T	liver	hotspots	Hotspots
129	0.0001	2.36408	0.00129766	156	63749	601	580611	wgEncodeOpenChromDnase8988tAlnAllReps.30000000.twopass.merge150.wgt10.zgt2.wig	8988T	liver	hotspots	Hotspots
129	1e-05	3.76354	3e-05	50	63749	121	580611	wgEncodeOpenChromDnase8988tAlnAllReps.30000000.twopass.merge150.wgt10.zgt2.wig	8988T	liver	hotspots	Hotspots
129	1e-06	3.66532	0.00219795	33	63749	82	580611	wgEncodeOpenChromDnase8988tAlnAllReps.30000000.twopass.merge150.wgt10.zgt2.wig	8988T	liver	hotspots	Hotspots
129	1e-07	4.0479	0.00431034	24	63749	54	580611	wgEncodeOpenChromDnase8988tAlnAllReps.30000000.twopass.merge150.wgt10.zgt2.wig	8988T	liver	hotspots	Hotspots
129	1e-08	3.59517	0.121359	15	63749	38	580611	wgEncodeOpenChromDnase8988tAlnAllReps.30000000.twopass.merge150.wgt10.zgt2.wig	8988T	liver	hotspots	Hotspots
130	0.01	1.77619	-1	1854	39082	15507	580611	wgEncodeOpenChromDnaseAosmcSerumfreeAlnAllReps.30000000.twopass.merge150.wgt10.zgt2.wig	AoSMC	blood_vessel	hotspots	Hotspots
130	0.0001	3.41125	0	138	39082	601	580611	wgEncodeOpenChromDnaseAosmcSerumfreeAlnAllReps.30000000.twopass.merge150.wgt10.zgt2.wig	AoSMC	blood_vessel	hotspots	Hotspots
130	1e-05	5.52504	1e-06	45	39082	121	580611	wgEncodeOpenChromDnaseAosmcSerumfreeAlnAllReps.30000000.twopass.merge150.wgt10.zgt2.wig	AoSMC	blood_vessel	hotspots	Hotspots
130	1e-06	5.79755	0.000102696	32	39082	82	580611	wgEncodeOpenChromDnaseAosmcSerumfreeAlnAllReps.30000000.twopass.merge150.wgt10.zgt2.wig	AoSMC	blood_vessel	hotspots	Hotspots
130	1e-07	6.05254	0.00176816	22	39082	54	580611	wgEncodeOpenChromDnaseAosmcSerumfreeAlnAllReps.30000000.twopass.merge150.wgt10.zgt2.wig	AoSMC	blood_vessel	hotspots	Hotspots
130	1e-08	6.25525	0.0132961	16	39082	38	580611	wgEncodeOpenChromDnaseAosmcSerumfreeAlnAllReps.30000000.twopass.merge150.wgt10.zgt2.wig	AoSMC	blood_vessel	hotspots	Hotspots
131	0.01	1.43821	-1	2381	61986	15507	580611	wgEncodeOpenChromDnaseChorionAlnAllReps.30000000.twopass.merge150.wgt10.zgt2.wig	Chorion	fetal_membrane	hotspots	Hotspots
131	0.0001	2.52483	2.1e-05	162	61986	601	580611	wgEncodeOpenChromDnaseChorionAlnAllReps.30000000.twopass.merge150.wgt10.zgt2.wig	Chorion	fetal_membrane	hotspots	Hotspots
131	1e-05	3.63835	0.000132068	47	61986	121	580611	wgEncodeOpenChromDnaseChorionAlnAllReps.30000000.twopass.merge150.wgt10.zgt2.wig	Chorion	fetal_membrane	hotspots	Hotspots
131	1e-06	3.76957	0.000852929	33	61986	82	580611	wgEncodeOpenChromDnaseChorionAlnAllReps.30000000.twopass.merge150.wgt10.zgt2.wig	Chorion	fetal_membrane	hotspots	Hotspots
131	1e-07	3.81611	0.0130787	22	61986	54	580611	wgEncodeOpenChromDnaseChorionAlnAllReps.30000000.twopass.merge150.wgt10.zgt2.wig	Chorion	fetal_membrane	hotspots	Hotspots
131	1e-08	3.20443	0.215517	13	61986	38	580611	wgEncodeOpenChromDnaseChorionAlnAllReps.30000000.twopass.merge150.wgt10.zgt2.wig	Chorion	fetal_membrane	hotspots	Hotspots
132	0.01	1.5171	-1	1824	45016	15507	580611	wgEncodeOpenChromDnaseCllAlnAllReps.30000000.twopass.merge150.wgt10.zgt2.wig	CLL	blood	hotspots	Hotspots
132	0.0001	2.72551	0.00167794	127	45016	601	580611	wgEncodeOpenChromDnaseCllAlnAllReps.30000000.twopass.merge150.wgt10.zgt2.wig	CLL	blood	hotspots	Hotspots
132	1e-05	3.30442	0.162866	31	45016	121	580611	wgEncodeOpenChromDnaseCllAlnAllReps.30000000.twopass.merge150.wgt10.zgt2.wig	CLL	blood	hotspots	Hotspots
132	1e-06	3.6177	0.135135	23	45016	82	580611	wgEncodeOpenChromDnaseCllAlnAllReps.30000000.twopass.merge150.wgt10.zgt2.wig	CLL	blood	hotspots	Hotspots
132	1e-07	3.82159	0.169779	16	45016	54	580611	wgEncodeOpenChromDnaseCllAlnAllReps.30000000.twopass.merge150.wgt10.zgt2.wig	CLL	blood	hotspots	Hotspots
132	1e-08	3.39418	0.497512	10	45016	38	580611	wgEncodeOpenChromDnaseCllAlnAllReps.30000000.twopass.merge150.wgt10.zgt2.wig	CLL	blood	hotspots	Hotspots
133	0.01	1.475	-1	2665	67649	15507	580611	wgEncodeOpenChromDnaseFibroblAlnAllReps.30000000.twopass.merge150.wgt10.zgt2.wig	Fibrobl	skin	hotspots	Hotspots
133	0.0001	2.22779	0.0392003	156	67649	601	580611	wgEncodeOpenChromDnaseFibroblAlnAllReps.30000000.twopass.merge150.wgt10.zgt2.wig	Fibrobl	skin	hotspots	Hotspots
133	1e-05	3.33378	0.00614477	47	67649	121	580611	wgEncodeOpenChromDnaseFibroblAlnAllReps.30000000.twopass.merge150.wgt10.zgt2.wig	Fibrobl	skin	hotspots	Hotspots
133	1e-06	3.34935	0.036324	32	67649	82	580611	wgEncodeOpenChromDnaseFibroblAlnAllReps.30000000.twopass.merge150.wgt10.zgt2.wig	Fibrobl	skin	hotspots	Hotspots
133	1e-07	3.97347	0.0100482	25	67649	54	580611	wgEncodeOpenChromDnaseFibroblAlnAllReps.30000000.twopass.merge150.wgt10.zgt2.wig	Fibrobl	skin	hotspots	Hotspots
133	1e-08	3.61377	0.135318	16	67649	38	580611	wgEncodeOpenChromDnaseFibroblAlnAllReps.30000000.twopass.merge150.wgt10.zgt2.wig	Fibrobl	skin	hotspots	Hotspots
134	0.01	1.57729	-1	2776	65897	15507	580611	wgEncodeOpenChromDnaseFibropAlnAllReps.30000000.twopass.merge150.wgt10.zgt2.wig	FibroP	skin	hotspots	Hotspots
134	0.0001	2.59489	0.000564356	177	65897	601	580611	wgEncodeOpenChromDnaseFibropAlnAllReps.30000000.twopass.merge150.wgt10.zgt2.wig	FibroP	skin	hotspots	Hotspots
134	1e-05	3.85931	0.00058989	53	65897	121	580611	wgEncodeOpenChromDnaseFibropAlnAllReps.30000000.twopass.merge150.wgt10.zgt2.wig	FibroP	skin	hotspots	Hotspots
134	1e-06	3.86819	0.010202	36	65897	82	580611	wgEncodeOpenChromDnaseFibropAlnAllReps.30000000.twopass.merge150.wgt10.zgt2.wig	FibroP	skin	hotspots	Hotspots
134	1e-07	4.40544	0.00722648	27	65897	54	580611	wgEncodeOpenChromDnaseFibropAlnAllReps.30000000.twopass.merge150.wgt10.zgt2.wig	FibroP	skin	hotspots	Hotspots
134	1e-08	5.10104	0.00305157	22	65897	38	580611	wgEncodeOpenChromDnaseFibropAlnAllReps.30000000.twopass.merge150.wgt10.zgt2.wig	FibroP	skin	hotspots	Hotspots
135	0.01	1.57652	-1	2201	52273	15507	580611	wgEncodeOpenChromDnaseGlioblaAlnAllReps.30000000.twopass.merge150.wgt10.zgt2.wig	Gliobla	brain	hotspots	Hotspots
135	0.0001	2.64283	0.000758495	143	52273	601	580611	wgEncodeOpenChromDnaseGlioblaAlnAllReps.30000000.twopass.merge150.wgt10.zgt2.wig	Gliobla	brain	hotspots	Hotspots
135	1e-05	4.49799	5e-06	49	52273	121	580611	wgEncodeOpenChromDnaseGlioblaAlnAllReps.30000000.twopass.merge150.wgt10.zgt2.wig	Gliobla	brain	hotspots	Hotspots
135	1e-06	4.74091	6.4e-05	35	52273	82	580611	wgEncodeOpenChromDnaseGlioblaAlnAllReps.30000000.twopass.merge150.wgt10.zgt2.wig	Gliobla	brain	hotspots	Hotspots
135	1e-07	5.14226	0.000440346	25	52273	54	580611	wgEncodeOpenChromDnaseGlioblaAlnAllReps.30000000.twopass.merge150.wgt10.zgt2.wig	Gliobla	brain	hotspots	Hotspots
135	1e-08	4.96905	0.0103114	17	52273	38	580611	wgEncodeOpenChromDnaseGlioblaAlnAllReps.30000000.twopass.merge150.wgt10.zgt2.wig	Gliobla	brain	hotspots	Hotspots
136	0.01	1.47342	-1	2199	55880	15507	580611	wgEncodeOpenChromDnaseGm12891AlnAllReps.30000000.twopass.merge150.wgt10.zgt2.wig	GM12891	blood	hotspots	Hotspots
136	0.0001	2.33393	0.0111284	135	55880	601	580611	wgEncodeOpenChromDnaseGm12891AlnAllReps.30000000.twopass.merge150.wgt10.zgt2.wig	GM12891	blood	hotspots	Hotspots
136	1e-05	3.52069	0.00202396	41	55880	121	580611	wgEncodeOpenChromDnaseGm12891AlnAllReps.30000000.twopass.merge150.wgt10.zgt2.wig	GM12891	blood	hotspots	Hotspots
136	1e-06	3.92805	0.00157186	31	55880	82	580611	wgEncodeOpenChromDnaseGm12891AlnAllReps.30000000.twopass.merge150.wgt10.zgt2.wig	GM12891	blood	hotspots	Hotspots
136	1e-07	4.23309	0.00565835	22	55880	54	580611	wgEncodeOpenChromDnaseGm12891AlnAllReps.30000000.twopass.merge150.wgt10.zgt2.wig	GM12891	blood	hotspots	Hotspots
136	1e-08	3.82801	0.08285	14	55880	38	580611	wgEncodeOpenChromDnaseGm12891AlnAllReps.30000000.twopass.merge150.wgt10.zgt2.wig	GM12891	blood	hotspots	Hotspots
137	0.01	1.39683	-1	2244	60150	15507	580611	wgEncodeOpenChromDnaseGm12892AlnAllReps.30000000.twopass.merge150.wgt10.zgt2.wig	GM12892	blood	hotspots	Hotspots
137	0.0001	2.23249	0.0155328	139	60150	601	580611	wgEncodeOpenChromDnaseGm12892AlnAllReps.30000000.twopass.merge150.wgt10.zgt2.wig	GM12892	blood	hotspots	Hotspots
137	1e-05	3.19098	0.00782534	40	60150	121	580611	wgEncodeOpenChromDnaseGm12892AlnAllReps.30000000.twopass.merge150.wgt10.zgt2.wig	GM12892	blood	hotspots	Hotspots
137	1e-06	3.17833	0.0326691	27	60150	82	580611	wgEncodeOpenChromDnaseGm12892AlnAllReps.30000000.twopass.merge150.wgt10.zgt2.wig	GM12892	blood	hotspots	Hotspots
137	1e-07	3.21757	0.136612	18	60150	54	580611	wgEncodeOpenChromDnaseGm12892AlnAllReps.30000000.twopass.merge150.wgt10.zgt2.wig	GM12892	blood	hotspots	Hotspots
137	1e-08	2.54019	0.609756	10	60150	38	580611	wgEncodeOpenChromDnaseGm12892AlnAllReps.30000000.twopass.merge150.wgt10.zgt2.wig	GM12892	blood	hotspots	Hotspots
138	0.01	1.60649	-1	1771	41276	15507	580611	wgEncodeOpenChromDnaseGm18507AlnAllReps.30000000.twopass.merge150.wgt10.zgt2.wig	GM18507	blood	hotspots	Hotspots
138	0.0001	2.83203	0.00250985	121	41276	601	580611	wgEncodeOpenChromDnaseGm18507AlnAllReps.30000000.twopass.merge150.wgt10.zgt2.wig	GM18507	blood	hotspots	Hotspots
138	1e-05	3.72008	0.0510465	32	41276	121	580611	wgEncodeOpenChromDnaseGm18507AlnAllReps.30000000.twopass.merge150.wgt10.zgt2.wig	GM18507	blood	hotspots	Hotspots
138	1e-06	4.28858	0.0263922	25	41276	82	580611	wgEncodeOpenChromDnaseGm18507AlnAllReps.30000000.twopass.merge150.wgt10.zgt2.wig	GM18507	blood	hotspots	Hotspots
138	1e-07	5.20983	0.00896861	20	41276	54	580611	wgEncodeOpenChromDnaseGm18507AlnAllReps.30000000.twopass.merge150.wgt10.zgt2.wig	GM18507	blood	hotspots	Hotspots
138	1e-08	4.44207	0.198413	12	41276	38	580611	wgEncodeOpenChromDnaseGm18507AlnAllReps.30000000.twopass.merge150.wgt10.zgt2.wig	GM18507	blood	hotspots	Hotspots
139	0.01	1.50903	-1	2212	54884	15507	580611	wgEncodeOpenChromDnaseGm19238AlnAllReps.30000000.twopass.merge150.wgt10.zgt2.wig	GM19238	blood	hotspots	Hotspots
139	0.0001	2.53471	0.00172067	144	54884	601	580611	wgEncodeOpenChromDnaseGm19238AlnAllReps.30000000.twopass.merge150.wgt10.zgt2.wig	GM19238	blood	hotspots	Hotspots
139	1e-05	3.93429	0.000330536	45	54884	121	580611	wgEncodeOpenChromDnaseGm19238AlnAllReps.30000000.twopass.merge150.wgt10.zgt2.wig	GM19238	blood	hotspots	Hotspots
139	1e-06	3.74131	0.0124922	29	54884	82	580611	wgEncodeOpenChromDnaseGm19238AlnAllReps.30000000.twopass.merge150.wgt10.zgt2.wig	GM19238	blood	hotspots	Hotspots
139	1e-07	3.7222	0.0880282	19	54884	54	580611	wgEncodeOpenChromDnaseGm19238AlnAllReps.30000000.twopass.merge150.wgt10.zgt2.wig	GM19238	blood	hotspots	Hotspots
139	1e-08	3.06231	0.512821	11	54884	38	580611	wgEncodeOpenChromDnaseGm19238AlnAllReps.30000000.twopass.merge150.wgt10.zgt2.wig	GM19238	blood	hotspots	Hotspots
140	0.01	1.54086	-1	1994	48453	15507	580611	wgEncodeOpenChromDnaseGm19239AlnAllReps.30000000.twopass.merge150.wgt10.zgt2.wig	GM19239	blood	hotspots	Hotspots
140	0.0001	2.67174	0.000891266	134	48453	601	580611	wgEncodeOpenChromDnaseGm19239AlnAllReps.30000000.twopass.merge150.wgt10.zgt2.wig	GM19239	blood	hotspots	Hotspots
140	1e-05	3.86228	0.00308918	39	48453	121	580611	wgEncodeOpenChromDnaseGm19239AlnAllReps.30000000.twopass.merge150.wgt10.zgt2.wig	GM19239	blood	hotspots	Hotspots
140	1e-06	4.09175	0.00800448	28	48453	82	580611	wgEncodeOpenChromDnaseGm19239AlnAllReps.30000000.twopass.merge150.wgt10.zgt2.wig	GM19239	blood	hotspots	Hotspots
140	1e-07	4.43814	0.016	20	48453	54	580611	wgEncodeOpenChromDnaseGm19239AlnAllReps.30000000.twopass.merge150.wgt10.zgt2.wig	GM19239	blood	hotspots	Hotspots
140	1e-08	3.7841	0.26455	12	48453	38	580611	wgEncodeOpenChromDnaseGm19239AlnAllReps.30000000.twopass.merge150.wgt10.zgt2.wig	GM19239	blood	hotspots	Hotspots
141	0.01	1.47373	-1	2339	59425	15507	580611	wgEncodeOpenChromDnaseGm19240AlnAllReps.30000000.twopass.merge150.wgt10.zgt2.wig	GM19240	blood	hotspots	Hotspots
141	0.0001	2.32476	0.0589275	143	59425	601	580611	wgEncodeOpenChromDnaseGm19240AlnAllReps.30000000.twopass.merge150.wgt10.zgt2.wig	GM19240	blood	hotspots	Hotspots
141	1e-05	2.90692	0.18797	36	59425	121	580611	wgEncodeOpenChromDnaseGm19240AlnAllReps.30000000.twopass.merge150.wgt10.zgt2.wig	GM19240	blood	hotspots	Hotspots
141	1e-06	2.97881	0.289855	25	59425	82	580611	wgEncodeOpenChromDnaseGm19240AlnAllReps.30000000.twopass.merge150.wgt10.zgt2.wig	GM19240	blood	hotspots	Hotspots
141	1e-07	3.43776	0.219298	19	59425	54	580611	wgEncodeOpenChromDnaseGm19240AlnAllReps.30000000.twopass.merge150.wgt10.zgt2.wig	GM19240	blood	hotspots	Hotspots
141	1e-08	2.8283	0.671141	11	59425	38	580611	wgEncodeOpenChromDnaseGm19240AlnAllReps.30000000.twopass.merge150.wgt10.zgt2.wig	GM19240	blood	hotspots	Hotspots
142	0.01	1.62866	-1	2071	47611	15507	580611	wgEncodeOpenChromDnaseH9esAlnAllReps.30000000.twopass.merge150.wgt10.zgt2.wig	H9ES	es_cell	hotspots	Hotspots
142	0.0001	2.9422	3.6e-05	145	47611	601	580611	wgEncodeOpenChromDnaseH9esAlnAllReps.30000000.twopass.merge150.wgt10.zgt2.wig	H9ES	es_cell	hotspots	Hotspots
142	1e-05	4.33372	0.000343875	43	47611	121	580611	wgEncodeOpenChromDnaseH9esAlnAllReps.30000000.twopass.merge150.wgt10.zgt2.wig	H9ES	es_cell	hotspots	Hotspots
142	1e-06	4.46155	0.00334292	30	47611	82	580611	wgEncodeOpenChromDnaseH9esAlnAllReps.30000000.twopass.merge150.wgt10.zgt2.wig	H9ES	es_cell	hotspots	Hotspots
142	1e-07	4.51663	0.0264061	20	47611	54	580611	wgEncodeOpenChromDnaseH9esAlnAllReps.30000000.twopass.merge150.wgt10.zgt2.wig	H9ES	es_cell	hotspots	Hotspots
142	1e-08	4.17194	0.20202	13	47611	38	580611	wgEncodeOpenChromDnaseH9esAlnAllReps.30000000.twopass.merge150.wgt10.zgt2.wig	H9ES	es_cell	hotspots	Hotspots
143	0.01	1.6466	-1	1792	40748	15507	580611	wgEncodeOpenChromDnaseHelas3Ifna4hAlnAllReps.30000000.twopass.merge150.wgt10.zgt2.wig	HeLa-S3	cervix	hotspots	Hotspots
143	0.0001	3.0584	0.000212952	129	40748	601	580611	wgEncodeOpenChromDnaseHelas3Ifna4hAlnAllReps.30000000.twopass.merge150.wgt10.zgt2.wig	HeLa-S3	cervix	hotspots	Hotspots
143	1e-05	4.71035	0.000851042	40	40748	121	580611	wgEncodeOpenChromDnaseHelas3Ifna4hAlnAllReps.30000000.twopass.merge150.wgt10.zgt2.wig	HeLa-S3	cervix	hotspots	Hotspots
143	1e-06	5.21298	0.00103971	30	40748	82	580611	wgEncodeOpenChromDnaseHelas3Ifna4hAlnAllReps.30000000.twopass.merge150.wgt10.zgt2.wig	HeLa-S3	cervix	hotspots	Hotspots
143	1e-07	5.80508	0.0022076	22	40748	54	580611	wgEncodeOpenChromDnaseHelas3Ifna4hAlnAllReps.30000000.twopass.merge150.wgt10.zgt2.wig	HeLa-S3	cervix	hotspots	Hotspots
143	1e-08	5.24957	0.0793651	14	40748	38	580611	wgEncodeOpenChromDnaseHelas3Ifna4hAlnAllReps.30000000.twopass.merge150.wgt10.zgt2.wig	HeLa-S3	cervix	hotspots	Hotspots
144	0.01	1.47103	-1	2206	56149	15507	580611	wgEncodeOpenChromDnaseHepatocytesAlnAllReps.30000000.twopass.merge150.wgt10.zgt2.wig	Hepatocytes	liver	hotspots	Hotspots
144	0.0001	2.39157	0.00483489	139	56149	601	580611	wgEncodeOpenChromDnaseHepatocytesAlnAllReps.30000000.twopass.merge150.wgt10.zgt2.wig	Hepatocytes	liver	hotspots	Hotspots
144	1e-05	3.58928	0.00143589	42	56149	121	580611	wgEncodeOpenChromDnaseHepatocytesAlnAllReps.30000000.twopass.merge150.wgt10.zgt2.wig	Hepatocytes	liver	hotspots	Hotspots
144	1e-06	3.78312	0.00501454	30	56149	82	580611	wgEncodeOpenChromDnaseHepatocytesAlnAllReps.30000000.twopass.merge150.wgt10.zgt2.wig	Hepatocytes	liver	hotspots	Hotspots
144	1e-07	4.21281	0.00737844	22	56149	54	580611	wgEncodeOpenChromDnaseHepatocytesAlnAllReps.30000000.twopass.merge150.wgt10.zgt2.wig	Hepatocytes	liver	hotspots	Hotspots
144	1e-08	4.35391	0.0224316	16	56149	38	580611	wgEncodeOpenChromDnaseHepatocytesAlnAllReps.30000000.twopass.merge150.wgt10.zgt2.wig	Hepatocytes	liver	hotspots	Hotspots
145	0.01	1.64279	-1	1761	40136	15507	580611	wgEncodeOpenChromDnaseHpde6e6e7AlnAllReps.30000000.twopass.merge150.wgt10.zgt2.wig	HPDE6-E6E7	pancreatic_duct	hotspots	Hotspots
145	0.0001	3.15317	2e-05	131	40136	601	580611	wgEncodeOpenChromDnaseHpde6e6e7AlnAllReps.30000000.twopass.merge150.wgt10.zgt2.wig	HPDE6-E6E7	pancreatic_duct	hotspots	Hotspots
145	1e-05	4.42352	0.00302288	37	40136	121	580611	wgEncodeOpenChromDnaseHpde6e6e7AlnAllReps.30000000.twopass.merge150.wgt10.zgt2.wig	HPDE6-E6E7	pancreatic_duct	hotspots	Hotspots
145	1e-06	4.76322	0.00495565	27	40136	82	580611	wgEncodeOpenChromDnaseHpde6e6e7AlnAllReps.30000000.twopass.merge150.wgt10.zgt2.wig	HPDE6-E6E7	pancreatic_duct	hotspots	Hotspots
145	1e-07	5.35781	0.00761441	20	40136	54	580611	wgEncodeOpenChromDnaseHpde6e6e7AlnAllReps.30000000.twopass.merge150.wgt10.zgt2.wig	HPDE6-E6E7	pancreatic_duct	hotspots	Hotspots
145	1e-08	5.32961	0.0473261	14	40136	38	580611	wgEncodeOpenChromDnaseHpde6e6e7AlnAllReps.30000000.twopass.merge150.wgt10.zgt2.wig	HPDE6-E6E7	pancreatic_duct	hotspots	Hotspots
146	0.01	1.64711	-1	1779	40440	15507	580611	wgEncodeOpenChromDnaseHtr8AlnAllReps.30000000.twopass.merge150.wgt10.zgt2.wig	HTR8svn	blastula	hotspots	Hotspots
146	0.0001	3.01003	0.000234898	126	40440	601	580611	wgEncodeOpenChromDnaseHtr8AlnAllReps.30000000.twopass.merge150.wgt10.zgt2.wig	HTR8svn	blastula	hotspots	Hotspots
146	1e-05	4.50892	0.0010041	38	40440	121	580611	wgEncodeOpenChromDnaseHtr8AlnAllReps.30000000.twopass.merge150.wgt10.zgt2.wig	HTR8svn	blastula	hotspots	Hotspots
146	1e-06	3.85197	0.107759	22	40440	82	580611	wgEncodeOpenChromDnaseHtr8AlnAllReps.30000000.twopass.merge150.wgt10.zgt2.wig	HTR8svn	blastula	hotspots	Hotspots
146	1e-07	4.25403	0.132275	16	40440	54	580611	wgEncodeOpenChromDnaseHtr8AlnAllReps.30000000.twopass.merge150.wgt10.zgt2.wig	HTR8svn	blastula	hotspots	Hotspots
146	1e-08	3.77825	0.44843	10	40440	38	580611	wgEncodeOpenChromDnaseHtr8AlnAllReps.30000000.twopass.merge150.wgt10.zgt2.wig	HTR8svn	blastula	hotspots	Hotspots
147	0.01	1.47854	-1	2269	57459	15507	580611	wgEncodeOpenChromDnaseHuh75AlnAllReps.30000000.twopass.merge150.wgt10.zgt2.wig	Huh-7.5	liver	hotspots	Hotspots
147	0.0001	2.67331	3.7e-05	159	57459	601	580611	wgEncodeOpenChromDnaseHuh75AlnAllReps.30000000.twopass.merge150.wgt10.zgt2.wig	Huh-7.5	liver	hotspots	Hotspots
147	1e-05	4.25904	5e-06	51	57459	121	580611	wgEncodeOpenChromDnaseHuh75AlnAllReps.30000000.twopass.merge150.wgt10.zgt2.wig	Huh-7.5	liver	hotspots	Hotspots
147	1e-06	4.68271	5e-06	38	57459	82	580611	wgEncodeOpenChromDnaseHuh75AlnAllReps.30000000.twopass.merge150.wgt10.zgt2.wig	Huh-7.5	liver	hotspots	Hotspots
147	1e-07	5.05239	0.00010483	27	57459	54	580611	wgEncodeOpenChromDnaseHuh75AlnAllReps.30000000.twopass.merge150.wgt10.zgt2.wig	Huh-7.5	liver	hotspots	Hotspots
147	1e-08	4.52056	0.0153586	17	57459	38	580611	wgEncodeOpenChromDnaseHuh75AlnAllReps.30000000.twopass.merge150.wgt10.zgt2.wig	Huh-7.5	liver	hotspots	Hotspots
148	0.01	1.52654	-1	2018	49496	15507	580611	wgEncodeOpenChromDnaseHuh7AlnAllReps.30000000.twopass.merge150.wgt10.zgt2.wig	Huh-7	liver	hotspots	Hotspots
148	0.0001	2.59593	0.00357207	133	49496	601	580611	wgEncodeOpenChromDnaseHuh7AlnAllReps.30000000.twopass.merge150.wgt10.zgt2.wig	Huh-7	liver	hotspots	Hotspots
148	1e-05	3.97479	0.00175423	41	49496	121	580611	wgEncodeOpenChromDnaseHuh7AlnAllReps.30000000.twopass.merge150.wgt10.zgt2.wig	Huh-7	liver	hotspots	Hotspots
148	1e-06	4.43469	0.0012241	31	49496	82	580611	wgEncodeOpenChromDnaseHuh7AlnAllReps.30000000.twopass.merge150.wgt10.zgt2.wig	Huh-7	liver	hotspots	Hotspots
148	1e-07	4.77908	0.00420858	22	49496	54	580611	wgEncodeOpenChromDnaseHuh7AlnAllReps.30000000.twopass.merge150.wgt10.zgt2.wig	Huh-7	liver	hotspots	Hotspots
148	1e-08	4.32175	0.0851789	14	49496	38	580611	wgEncodeOpenChromDnaseHuh7AlnAllReps.30000000.twopass.merge150.wgt10.zgt2.wig	Huh-7	liver	hotspots	Hotspots
149	0.01	1.45158	-1	2527	65181	15507	580611	wgEncodeOpenChromDnaseIpsAlnAllReps.30000000.twopass.merge150.wgt10.zgt2.wig	iPS	ips_cell	hotspots	Hotspots
149	0.0001	2.34178	0.00145501	158	65181	601	580611	wgEncodeOpenChromDnaseIpsAlnAllReps.30000000.twopass.merge150.wgt10.zgt2.wig	iPS	ips_cell	hotspots	Hotspots
149	1e-05	3.38639	0.00114609	46	65181	121	580611	wgEncodeOpenChromDnaseIpsAlnAllReps.30000000.twopass.merge150.wgt10.zgt2.wig	iPS	ips_cell	hotspots	Hotspots
149	1e-06	3.36753	0.011609	31	65181	82	580611	wgEncodeOpenChromDnaseIpsAlnAllReps.30000000.twopass.merge150.wgt10.zgt2.wig	iPS	ips_cell	hotspots	Hotspots
149	1e-07	3.29914	0.0960615	20	65181	54	580611	wgEncodeOpenChromDnaseIpsAlnAllReps.30000000.twopass.merge150.wgt10.zgt2.wig	iPS	ips_cell	hotspots	Hotspots
149	1e-08	2.81295	0.460829	12	65181	38	580611	wgEncodeOpenChromDnaseIpsAlnAllReps.30000000.twopass.merge150.wgt10.zgt2.wig	iPS	ips_cell	hotspots	Hotspots
150	0.01	1.5218	-1	2034	50044	15507	580611	wgEncodeOpenChromDnaseLncapAndroAlnAllReps.30000000.twopass.merge150.wgt10.zgt2.wig	LNCaP	prostate	hotspots	Hotspots
150	0.0001	2.5482	0.00271297	132	50044	601	580611	wgEncodeOpenChromDnaseLncapAndroAlnAllReps.30000000.twopass.merge150.wgt10.zgt2.wig	LNCaP	prostate	hotspots	Hotspots
150	1e-05	3.64361	0.00413001	38	50044	121	580611	wgEncodeOpenChromDnaseLncapAndroAlnAllReps.30000000.twopass.merge150.wgt10.zgt2.wig	LNCaP	prostate	hotspots	Hotspots
150	1e-06	3.96166	0.00601251	28	50044	82	580611	wgEncodeOpenChromDnaseLncapAndroAlnAllReps.30000000.twopass.merge150.wgt10.zgt2.wig	LNCaP	prostate	hotspots	Hotspots
150	1e-07	4.08219	0.0302024	19	50044	54	580611	wgEncodeOpenChromDnaseLncapAndroAlnAllReps.30000000.twopass.merge150.wgt10.zgt2.wig	LNCaP	prostate	hotspots	Hotspots
150	1e-08	3.66379	0.238663	12	50044	38	580611	wgEncodeOpenChromDnaseLncapAndroAlnAllReps.30000000.twopass.merge150.wgt10.zgt2.wig	LNCaP	prostate	hotspots	Hotspots
151	0.01	1.53491	-1	1972	48104	15507	580611	wgEncodeOpenChromDnaseMcf7HypoxlacAlnAllReps.30000000.twopass.merge150.wgt10.zgt2.wig	MCF-7	breast	hotspots	Hotspots
151	0.0001	2.67105	0.000991749	133	48104	601	580611	wgEncodeOpenChromDnaseMcf7HypoxlacAlnAllReps.30000000.twopass.merge150.wgt10.zgt2.wig	MCF-7	breast	hotspots	Hotspots
151	1e-05	3.8903	0.00320225	39	48104	121	580611	wgEncodeOpenChromDnaseMcf7HypoxlacAlnAllReps.30000000.twopass.merge150.wgt10.zgt2.wig	MCF-7	breast	hotspots	Hotspots
151	1e-06	4.41582	0.00189692	30	48104	82	580611	wgEncodeOpenChromDnaseMcf7HypoxlacAlnAllReps.30000000.twopass.merge150.wgt10.zgt2.wig	MCF-7	breast	hotspots	Hotspots
151	1e-07	4.47034	0.0196386	20	48104	54	580611	wgEncodeOpenChromDnaseMcf7HypoxlacAlnAllReps.30000000.twopass.merge150.wgt10.zgt2.wig	MCF-7	breast	hotspots	Hotspots
151	1e-08	4.12918	0.136799	13	48104	38	580611	wgEncodeOpenChromDnaseMcf7HypoxlacAlnAllReps.30000000.twopass.merge150.wgt10.zgt2.wig	MCF-7	breast	hotspots	Hotspots
152	0.01	1.45222	-1	2666	68736	15507	580611	wgEncodeOpenChromDnaseMedulloAlnAllReps.30000000.twopass.merge150.wgt10.zgt2.wig	Medullo	brain	hotspots	Hotspots
152	0.0001	2.24878	0.00980681	160	68736	601	580611	wgEncodeOpenChromDnaseMedulloAlnAllReps.30000000.twopass.merge150.wgt10.zgt2.wig	Medullo	brain	hotspots	Hotspots
152	1e-05	3.07163	0.0191939	44	68736	121	580611	wgEncodeOpenChromDnaseMedulloAlnAllReps.30000000.twopass.merge150.wgt10.zgt2.wig	Medullo	brain	hotspots	Hotspots
152	1e-06	3.19337	0.042735	31	68736	82	580611	wgEncodeOpenChromDnaseMedulloAlnAllReps.30000000.twopass.merge150.wgt10.zgt2.wig	Medullo	brain	hotspots	Hotspots
152	1e-07	3.44136	0.0668003	22	68736	54	580611	wgEncodeOpenChromDnaseMedulloAlnAllReps.30000000.twopass.merge150.wgt10.zgt2.wig	Medullo	brain	hotspots	Hotspots
152	1e-08	3.11204	0.411523	14	68736	38	580611	wgEncodeOpenChromDnaseMedulloAlnAllReps.30000000.twopass.merge150.wgt10.zgt2.wig	Medullo	brain	hotspots	Hotspots
153	0.01	1.56001	-1	2946	70707	15507	580611	wgEncodeOpenChromDnaseMelanoAlnAllReps.30000000.twopass.merge150.wgt10.zgt2.wig	Melano	skin	hotspots	Hotspots
153	0.0001	2.44569	0.0146156	179	70707	601	580611	wgEncodeOpenChromDnaseMelanoAlnAllReps.30000000.twopass.merge150.wgt10.zgt2.wig	Melano	skin	hotspots	Hotspots
153	1e-05	3.80037	0.000985698	56	70707	121	580611	wgEncodeOpenChromDnaseMelanoAlnAllReps.30000000.twopass.merge150.wgt10.zgt2.wig	Melano	skin	hotspots	Hotspots
153	1e-06	4.10575	0.00142592	41	70707	82	580611	wgEncodeOpenChromDnaseMelanoAlnAllReps.30000000.twopass.merge150.wgt10.zgt2.wig	Melano	skin	hotspots	Hotspots
153	1e-07	4.86608	0.000233263	32	70707	54	580611	wgEncodeOpenChromDnaseMelanoAlnAllReps.30000000.twopass.merge150.wgt10.zgt2.wig	Melano	skin	hotspots	Hotspots
153	1e-08	4.97012	0.00417258	23	70707	38	580611	wgEncodeOpenChromDnaseMelanoAlnAllReps.30000000.twopass.merge150.wgt10.zgt2.wig	Melano	skin	hotspots	Hotspots
154	0.01	1.59994	-1	2114	49472	15507	580611	wgEncodeOpenChromDnaseMyometrAlnAllReps.30000000.twopass.merge150.wgt10.zgt2.wig	Myometr	myometrium	hotspots	Hotspots
154	0.0001	2.90963	1e-05	149	49472	601	580611	wgEncodeOpenChromDnaseMyometrAlnAllReps.30000000.twopass.merge150.wgt10.zgt2.wig	Myometr	myometrium	hotspots	Hotspots
154	1e-05	4.65566	5e-06	48	49472	121	580611	wgEncodeOpenChromDnaseMyometrAlnAllReps.30000000.twopass.merge150.wgt10.zgt2.wig	Myometr	myometrium	hotspots	Hotspots
154	1e-06	4.72309	0.000229546	33	49472	82	580611	wgEncodeOpenChromDnaseMyometrAlnAllReps.30000000.twopass.merge150.wgt10.zgt2.wig	Myometr	myometrium	hotspots	Hotspots
154	1e-07	5.65074	6.8e-05	26	49472	54	580611	wgEncodeOpenChromDnaseMyometrAlnAllReps.30000000.twopass.merge150.wgt10.zgt2.wig	Myometr	myometrium	hotspots	Hotspots
154	1e-08	5.55923	0.00274055	18	49472	38	580611	wgEncodeOpenChromDnaseMyometrAlnAllReps.30000000.twopass.merge150.wgt10.zgt2.wig	Myometr	myometrium	hotspots	Hotspots
155	0.01	1.42836	-1	2889	75730	15507	580611	wgEncodeOpenChromDnaseOsteoblAlnAllReps.30000000.twopass.merge150.wgt10.zgt2.wig	Osteobl	bone	hotspots	Hotspots
155	0.0001	2.2452	0.00425351	176	75730	601	580611	wgEncodeOpenChromDnaseOsteoblAlnAllReps.30000000.twopass.merge150.wgt10.zgt2.wig	Osteobl	bone	hotspots	Hotspots
155	1e-05	3.16812	0.00295168	50	75730	121	580611	wgEncodeOpenChromDnaseOsteoblAlnAllReps.30000000.twopass.merge150.wgt10.zgt2.wig	Osteobl	bone	hotspots	Hotspots
155	1e-06	3.36594	0.00741565	36	75730	82	580611	wgEncodeOpenChromDnaseOsteoblAlnAllReps.30000000.twopass.merge150.wgt10.zgt2.wig	Osteobl	bone	hotspots	Hotspots
155	1e-07	3.12353	0.147275	22	75730	54	580611	wgEncodeOpenChromDnaseOsteoblAlnAllReps.30000000.twopass.merge150.wgt10.zgt2.wig	Osteobl	bone	hotspots	Hotspots
155	1e-08	2.62287	0.617284	13	75730	38	580611	wgEncodeOpenChromDnaseOsteoblAlnAllReps.30000000.twopass.merge150.wgt10.zgt2.wig	Osteobl	bone	hotspots	Hotspots
156	0.01	1.58945	-1	2498	58844	15507	580611	wgEncodeOpenChromDnasePanisdAlnAllReps.30000000.twopass.merge150.wgt10.zgt2.wig	PanIsletD	pancreas	hotspots	Hotspots
156	0.0001	2.59397	0.00253807	158	58844	601	580611	wgEncodeOpenChromDnasePanisdAlnAllReps.30000000.twopass.merge150.wgt10.zgt2.wig	PanIsletD	pancreas	hotspots	Hotspots
156	1e-05	4.64807	1e-06	57	58844	121	580611	wgEncodeOpenChromDnasePanisdAlnAllReps.30000000.twopass.merge150.wgt10.zgt2.wig	PanIsletD	pancreas	hotspots	Hotspots
156	1e-06	4.69282	5.5e-05	39	58844	82	580611	wgEncodeOpenChromDnasePanisdAlnAllReps.30000000.twopass.merge150.wgt10.zgt2.wig	PanIsletD	pancreas	hotspots	Hotspots
156	1e-07	5.1162	0.000374334	28	58844	54	580611	wgEncodeOpenChromDnasePanisdAlnAllReps.30000000.twopass.merge150.wgt10.zgt2.wig	PanIsletD	pancreas	hotspots	Hotspots
156	1e-08	5.19313	0.00462642	20	58844	38	580611	wgEncodeOpenChromDnasePanisdAlnAllReps.30000000.twopass.merge150.wgt10.zgt2.wig	PanIsletD	pancreas	hotspots	Hotspots
157	0.01	1.43912	-1	2315	60230	15507	580611	wgEncodeOpenChromDnasePanisletsAlnAllReps.30000000.twopass.merge150.wgt10.zgt2.wig	PanIslets	pancreas	hotspots	Hotspots
157	0.0001	2.35785	0.0157282	147	60230	601	580611	wgEncodeOpenChromDnasePanisletsAlnAllReps.30000000.twopass.merge150.wgt10.zgt2.wig	PanIslets	pancreas	hotspots	Hotspots
157	1e-05	3.98343	7.4e-05	50	60230	121	580611	wgEncodeOpenChromDnasePanisletsAlnAllReps.30000000.twopass.merge150.wgt10.zgt2.wig	PanIslets	pancreas	hotspots	Hotspots
157	1e-06	3.87947	0.00543154	33	60230	82	580611	wgEncodeOpenChromDnasePanisletsAlnAllReps.30000000.twopass.merge150.wgt10.zgt2.wig	PanIslets	pancreas	hotspots	Hotspots
157	1e-07	4.10588	0.0205592	23	60230	54	580611	wgEncodeOpenChromDnasePanisletsAlnAllReps.30000000.twopass.merge150.wgt10.zgt2.wig	PanIslets	pancreas	hotspots	Hotspots
157	1e-08	3.80522	0.157233	15	60230	38	580611	wgEncodeOpenChromDnasePanisletsAlnAllReps.30000000.twopass.merge150.wgt10.zgt2.wig	PanIslets	pancreas	hotspots	Hotspots
158	0.01	1.50282	-1	2617	65201	15507	580611	wgEncodeOpenChromDnasePhteAlnAllReps.30000000.twopass.merge150.wgt10.zgt2.wig	pHTE	epithelium	hotspots	Hotspots
158	0.0001	2.5485	0.000195495	172	65201	601	580611	wgEncodeOpenChromDnasePhteAlnAllReps.30000000.twopass.merge150.wgt10.zgt2.wig	pHTE	epithelium	hotspots	Hotspots
158	1e-05	3.67973	0.000418855	50	65201	121	580611	wgEncodeOpenChromDnasePhteAlnAllReps.30000000.twopass.merge150.wgt10.zgt2.wig	pHTE	epithelium	hotspots	Hotspots
158	1e-06	4.12668	0.000229208	38	65201	82	580611	wgEncodeOpenChromDnasePhteAlnAllReps.30000000.twopass.merge150.wgt10.zgt2.wig	pHTE	epithelium	hotspots	Hotspots
158	1e-07	4.78228	7.9e-05	29	65201	54	580611	wgEncodeOpenChromDnasePhteAlnAllReps.30000000.twopass.merge150.wgt10.zgt2.wig	pHTE	epithelium	hotspots	Hotspots
158	1e-08	4.45247	0.0107643	19	65201	38	580611	wgEncodeOpenChromDnasePhteAlnAllReps.30000000.twopass.merge150.wgt10.zgt2.wig	pHTE	epithelium	hotspots	Hotspots
159	0.01	1.52412	-1	2448	60138	15507	580611	wgEncodeOpenChromDnaseProgfibAlnAllReps.30000000.twopass.merge150.wgt10.zgt2.wig	ProgFib	skin	hotspots	Hotspots
159	0.0001	2.63455	7e-05	164	60138	601	580611	wgEncodeOpenChromDnaseProgfibAlnAllReps.30000000.twopass.merge150.wgt10.zgt2.wig	ProgFib	skin	hotspots	Hotspots
159	1e-05	4.06931	3.6e-05	51	60138	121	580611	wgEncodeOpenChromDnaseProgfibAlnAllReps.30000000.twopass.merge150.wgt10.zgt2.wig	ProgFib	skin	hotspots	Hotspots
159	1e-06	3.88541	0.00441696	33	60138	82	580611	wgEncodeOpenChromDnaseProgfibAlnAllReps.30000000.twopass.merge150.wgt10.zgt2.wig	ProgFib	skin	hotspots	Hotspots
159	1e-07	4.29095	0.00697788	24	60138	54	580611	wgEncodeOpenChromDnaseProgfibAlnAllReps.30000000.twopass.merge150.wgt10.zgt2.wig	ProgFib	skin	hotspots	Hotspots
159	1e-08	3.81104	0.137931	15	60138	38	580611	wgEncodeOpenChromDnaseProgfibAlnAllReps.30000000.twopass.merge150.wgt10.zgt2.wig	ProgFib	skin	hotspots	Hotspots
160	0.01	1.56008	-1	2145	51480	15507	580611	wgEncodeOpenChromDnaseStellateAlnAllReps.30000000.twopass.merge150.wgt10.zgt2.wig	Stellate	liver	hotspots	Hotspots
160	0.0001	2.8149	1.8e-05	150	51480	601	580611	wgEncodeOpenChromDnaseStellateAlnAllReps.30000000.twopass.merge150.wgt10.zgt2.wig	Stellate	liver	hotspots	Hotspots
160	1e-05	4.38086	2.1e-05	47	51480	121	580611	wgEncodeOpenChromDnaseStellateAlnAllReps.30000000.twopass.merge150.wgt10.zgt2.wig	Stellate	liver	hotspots	Hotspots
160	1e-06	4.53886	0.000216642	33	51480	82	580611	wgEncodeOpenChromDnaseStellateAlnAllReps.30000000.twopass.merge150.wgt10.zgt2.wig	Stellate	liver	hotspots	Hotspots
160	1e-07	5.01261	0.000917515	24	51480	54	580611	wgEncodeOpenChromDnaseStellateAlnAllReps.30000000.twopass.merge150.wgt10.zgt2.wig	Stellate	liver	hotspots	Hotspots
160	1e-08	4.45199	0.0473934	15	51480	38	580611	wgEncodeOpenChromDnaseStellateAlnAllReps.30000000.twopass.merge150.wgt10.zgt2.wig	Stellate	liver	hotspots	Hotspots
161	0.01	1.5207	-1	1947	47938	15507	580611	wgEncodeOpenChromDnaseT47dAlnAllReps.30000000.twopass.merge150.wgt10.zgt2.wig	T-47D	breast	hotspots	Hotspots
161	0.0001	2.41831	0.0978474	120	47938	601	580611	wgEncodeOpenChromDnaseT47dAlnAllReps.30000000.twopass.merge150.wgt10.zgt2.wig	T-47D	breast	hotspots	Hotspots
161	1e-05	3.70358	0.0254194	37	47938	121	580611	wgEncodeOpenChromDnaseT47dAlnAllReps.30000000.twopass.merge150.wgt10.zgt2.wig	T-47D	breast	hotspots	Hotspots
161	1e-06	4.1357	0.0132873	28	47938	82	580611	wgEncodeOpenChromDnaseT47dAlnAllReps.30000000.twopass.merge150.wgt10.zgt2.wig	T-47D	breast	hotspots	Hotspots
161	1e-07	4.26153	0.0686342	19	47938	54	580611	wgEncodeOpenChromDnaseT47dAlnAllReps.30000000.twopass.merge150.wgt10.zgt2.wig	T-47D	breast	hotspots	Hotspots
161	1e-08	4.14348	0.209644	13	47938	38	580611	wgEncodeOpenChromDnaseT47dAlnAllReps.30000000.twopass.merge150.wgt10.zgt2.wig	T-47D	breast	hotspots	Hotspots
162	0.01	1.55386	-1	2030	48915	15507	580611	wgEncodeOpenChromDnaseUrotsaAlnAllReps.30000000.twopass.merge150.wgt10.zgt2.wig	Urothelia	urothelium	hotspots	Hotspots
162	0.0001	2.68601	0.00249694	136	48915	601	580611	wgEncodeOpenChromDnaseUrotsaAlnAllReps.30000000.twopass.merge150.wgt10.zgt2.wig	Urothelia	urothelium	hotspots	Hotspots
162	1e-05	4.41439	0.000146392	45	48915	121	580611	wgEncodeOpenChromDnaseUrotsaAlnAllReps.30000000.twopass.merge150.wgt10.zgt2.wig	Urothelia	urothelium	hotspots	Hotspots
162	1e-06	4.19785	0.00804117	29	48915	82	580611	wgEncodeOpenChromDnaseUrotsaAlnAllReps.30000000.twopass.merge150.wgt10.zgt2.wig	Urothelia	urothelium	hotspots	Hotspots
162	1e-07	4.39622	0.0342349	20	48915	54	580611	wgEncodeOpenChromDnaseUrotsaAlnAllReps.30000000.twopass.merge150.wgt10.zgt2.wig	Urothelia	urothelium	hotspots	Hotspots
162	1e-08	4.06072	0.205339	13	48915	38	580611	wgEncodeOpenChromDnaseUrotsaAlnAllReps.30000000.twopass.merge150.wgt10.zgt2.wig	Urothelia	urothelium	hotspots	Hotspots
163	0.01	1.54236	-1	2187	53091	15507	580611	wgEncodeOpenChromDnaseUrotsaUt189AlnAllReps.30000000.twopass.merge150.wgt10.zgt2.wig	Urothelia	urothelium	hotspots	Hotspots
163	0.0001	2.83867	1.5e-05	156	53091	601	580611	wgEncodeOpenChromDnaseUrotsaUt189AlnAllReps.30000000.twopass.merge150.wgt10.zgt2.wig	Urothelia	urothelium	hotspots	Hotspots
163	1e-05	4.79021	0	53	53091	121	580611	wgEncodeOpenChromDnaseUrotsaUt189AlnAllReps.30000000.twopass.merge150.wgt10.zgt2.wig	Urothelia	urothelium	hotspots	Hotspots
163	1e-06	4.9346	2.4e-05	37	53091	82	580611	wgEncodeOpenChromDnaseUrotsaUt189AlnAllReps.30000000.twopass.merge150.wgt10.zgt2.wig	Urothelia	urothelium	hotspots	Hotspots
163	1e-07	5.06303	0.000850651	25	53091	54	580611	wgEncodeOpenChromDnaseUrotsaUt189AlnAllReps.30000000.twopass.merge150.wgt10.zgt2.wig	Urothelia	urothelium	hotspots	Hotspots
163	1e-08	5.18028	0.00965531	18	53091	38	580611	wgEncodeOpenChromDnaseUrotsaUt189AlnAllReps.30000000.twopass.merge150.wgt10.zgt2.wig	Urothelia	urothelium	hotspots	Hotspots
164	0.01	1.76095	-1	1601	34041	15507	580611	WI_38-DS14315.twopass.merge150.wgt10.zgt2.wig	WI-38	embryonic_lung	hotspots	Hotspots
164	0.0001	3.57585	0	126	34041	601	580611	WI_38-DS14315.twopass.merge150.wgt10.zgt2.wig	WI-38	embryonic_lung	hotspots	Hotspots
164	1e-05	5.63842	7e-06	40	34041	121	580611	WI_38-DS14315.twopass.merge150.wgt10.zgt2.wig	WI-38	embryonic_lung	hotspots	Hotspots
164	1e-06	6.03208	4.9e-05	29	34041	82	580611	WI_38-DS14315.twopass.merge150.wgt10.zgt2.wig	WI-38	embryonic_lung	hotspots	Hotspots
164	1e-07	6.63298	0.00022186	21	34041	54	580611	WI_38-DS14315.twopass.merge150.wgt10.zgt2.wig	WI-38	embryonic_lung	hotspots	Hotspots
164	1e-08	6.28387	0.0128156	14	34041	38	580611	WI_38-DS14315.twopass.merge150.wgt10.zgt2.wig	WI-38	embryonic_lung	hotspots	Hotspots
165	0.01	1.61866	-1	2054	47512	15507	580611	WI_38_TAM-DS14323.twopass.merge150.wgt10.zgt2.wig	WI-38	embryonic_lung	hotspots	Hotspots
165	0.0001	3.02966	1e-06	149	47512	601	580611	WI_38_TAM-DS14323.twopass.merge150.wgt10.zgt2.wig	WI-38	embryonic_lung	hotspots	Hotspots
165	1e-05	4.94872	0	49	47512	121	580611	WI_38_TAM-DS14323.twopass.merge150.wgt10.zgt2.wig	WI-38	embryonic_lung	hotspots	Hotspots
165	1e-06	5.21598	1.2e-05	35	47512	82	580611	WI_38_TAM-DS14323.twopass.merge150.wgt10.zgt2.wig	WI-38	embryonic_lung	hotspots	Hotspots
165	1e-07	5.20494	0.00105587	23	47512	54	580611	WI_38_TAM-DS14323.twopass.merge150.wgt10.zgt2.wig	WI-38	embryonic_lung	hotspots	Hotspots
165	1e-08	4.18063	0.165289	13	47512	38	580611	WI_38_TAM-DS14323.twopass.merge150.wgt10.zgt2.wig	WI-38	embryonic_lung	hotspots	Hotspots
291	0.01	1.69688	-1	1766	38967	15507	580611	UW.Breast_vHMEC.ChromatinAccessibility.RM035.DS18406.twopass.merge150.wgt10.zgt2.wig	Breast_vHMEC	breast	hotspots	Hotspots
291	0.0001	3.12381	5.7e-05	126	38967	601	580611	UW.Breast_vHMEC.ChromatinAccessibility.RM035.DS18406.twopass.merge150.wgt10.zgt2.wig	Breast_vHMEC	breast	hotspots	Hotspots
291	1e-05	4.67936	0.000916271	38	38967	121	580611	UW.Breast_vHMEC.ChromatinAccessibility.RM035.DS18406.twopass.merge150.wgt10.zgt2.wig	Breast_vHMEC	breast	hotspots	Hotspots
291	1e-06	4.72441	0.00935541	26	38967	82	580611	UW.Breast_vHMEC.ChromatinAccessibility.RM035.DS18406.twopass.merge150.wgt10.zgt2.wig	Breast_vHMEC	breast	hotspots	Hotspots
291	1e-07	6.0704	0.000754797	22	38967	54	580611	UW.Breast_vHMEC.ChromatinAccessibility.RM035.DS18406.twopass.merge150.wgt10.zgt2.wig	Breast_vHMEC	breast	hotspots	Hotspots
291	1e-08	6.66582	0.0021245	17	38967	38	580611	UW.Breast_vHMEC.ChromatinAccessibility.RM035.DS18406.twopass.merge150.wgt10.zgt2.wig	Breast_vHMEC	breast	hotspots	Hotspots
292	0.01	1.68452	-1	1753	38964	15507	580611	UW.Breast_vHMEC.ChromatinAccessibility.RM035.DS18438.twopass.merge150.wgt10.zgt2.wig	Breast_vHMEC	breast	hotspots	Hotspots
292	0.0001	3.00008	0.000431777	121	38964	601	580611	UW.Breast_vHMEC.ChromatinAccessibility.RM035.DS18438.twopass.merge150.wgt10.zgt2.wig	Breast_vHMEC	breast	hotspots	Hotspots
292	1e-05	4.55657	0.0019789	37	38964	121	580611	UW.Breast_vHMEC.ChromatinAccessibility.RM035.DS18438.twopass.merge150.wgt10.zgt2.wig	Breast_vHMEC	breast	hotspots	Hotspots
292	1e-06	4.36133	0.04158	24	38964	82	580611	UW.Breast_vHMEC.ChromatinAccessibility.RM035.DS18438.twopass.merge150.wgt10.zgt2.wig	Breast_vHMEC	breast	hotspots	Hotspots
292	1e-07	5.51897	0.00545584	20	38964	54	580611	UW.Breast_vHMEC.ChromatinAccessibility.RM035.DS18438.twopass.merge150.wgt10.zgt2.wig	Breast_vHMEC	breast	hotspots	Hotspots
292	1e-08	6.2742	0.00549269	16	38964	38	580611	UW.Breast_vHMEC.ChromatinAccessibility.RM035.DS18438.twopass.merge150.wgt10.zgt2.wig	Breast_vHMEC	breast	hotspots	Hotspots
293	0.01	1.6964	-1	1331	29377	15507	580611	UW.CD14_Primary_Cells.ChromatinAccessibility.RO_01689.DS17391.twopass.merge150.wgt10.zgt2.wig	CD14_Primary_Cells	blood	hotspots	Hotspots
293	0.0001	3.48585	6e-06	106	29377	601	580611	UW.CD14_Primary_Cells.ChromatinAccessibility.RO_01689.DS17391.twopass.merge150.wgt10.zgt2.wig	CD14_Primary_Cells	blood	hotspots	Hotspots
293	1e-05	5.22688	0.000338634	32	29377	121	580611	UW.CD14_Primary_Cells.ChromatinAccessibility.RO_01689.DS17391.twopass.merge150.wgt10.zgt2.wig	CD14_Primary_Cells	blood	hotspots	Hotspots
293	1e-06	5.5436	0.00102566	23	29377	82	580611	UW.CD14_Primary_Cells.ChromatinAccessibility.RO_01689.DS17391.twopass.merge150.wgt10.zgt2.wig	CD14_Primary_Cells	blood	hotspots	Hotspots
293	1e-07	6.58805	0.000943699	18	29377	54	580611	UW.CD14_Primary_Cells.ChromatinAccessibility.RO_01689.DS17391.twopass.merge150.wgt10.zgt2.wig	CD14_Primary_Cells	blood	hotspots	Hotspots
293	1e-08	6.76141	0.00543272	13	29377	38	580611	UW.CD14_Primary_Cells.ChromatinAccessibility.RO_01689.DS17391.twopass.merge150.wgt10.zgt2.wig	CD14_Primary_Cells	blood	hotspots	Hotspots
294	0.01	1.72859	-1	1266	27422	15507	580611	UW.CD14_Primary_Cells.ChromatinAccessibility.RO_01701.DS17889.twopass.merge150.wgt10.zgt2.wig	CD14_Primary_Cells	blood	hotspots	Hotspots
294	0.0001	3.38207	7e-05	96	27422	601	580611	UW.CD14_Primary_Cells.ChromatinAccessibility.RO_01701.DS17889.twopass.merge150.wgt10.zgt2.wig	CD14_Primary_Cells	blood	hotspots	Hotspots
294	1e-05	4.89958	0.0046966	28	27422	121	580611	UW.CD14_Primary_Cells.ChromatinAccessibility.RO_01701.DS17889.twopass.merge150.wgt10.zgt2.wig	CD14_Primary_Cells	blood	hotspots	Hotspots
294	1e-06	4.90598	0.0216123	19	27422	82	580611	UW.CD14_Primary_Cells.ChromatinAccessibility.RO_01701.DS17889.twopass.merge150.wgt10.zgt2.wig	CD14_Primary_Cells	blood	hotspots	Hotspots
294	1e-07	5.88144	0.0142146	15	27422	54	580611	UW.CD14_Primary_Cells.ChromatinAccessibility.RO_01701.DS17889.twopass.merge150.wgt10.zgt2.wig	CD14_Primary_Cells	blood	hotspots	Hotspots
294	1e-08	5.57189	0.0967118	10	27422	38	580611	UW.CD14_Primary_Cells.ChromatinAccessibility.RO_01701.DS17889.twopass.merge150.wgt10.zgt2.wig	CD14_Primary_Cells	blood	hotspots	Hotspots
295	0.01	1.59786	-1	1496	35055	15507	580611	UW.CD19_Primary_Cells.ChromatinAccessibility.RO_01679.DS17186.twopass.merge150.wgt10.zgt2.wig	CD19_Primary_Cells	blood	hotspots	Hotspots
295	0.0001	3.2795	0	119	35055	601	580611	UW.CD19_Primary_Cells.ChromatinAccessibility.RO_01679.DS17186.twopass.merge150.wgt10.zgt2.wig	CD19_Primary_Cells	blood	hotspots	Hotspots
295	1e-05	4.10649	0.00420045	30	35055	121	580611	UW.CD19_Primary_Cells.ChromatinAccessibility.RO_01679.DS17186.twopass.merge150.wgt10.zgt2.wig	CD19_Primary_Cells	blood	hotspots	Hotspots
295	1e-06	4.24171	0.0109733	21	35055	82	580611	UW.CD19_Primary_Cells.ChromatinAccessibility.RO_01679.DS17186.twopass.merge150.wgt10.zgt2.wig	CD19_Primary_Cells	blood	hotspots	Hotspots
295	1e-07	4.29407	0.0648508	14	35055	54	580611	UW.CD19_Primary_Cells.ChromatinAccessibility.RO_01679.DS17186.twopass.merge150.wgt10.zgt2.wig	CD19_Primary_Cells	blood	hotspots	Hotspots
295	1e-08	3.48692	0.408163	8	35055	38	580611	UW.CD19_Primary_Cells.ChromatinAccessibility.RO_01679.DS17186.twopass.merge150.wgt10.zgt2.wig	CD19_Primary_Cells	blood	hotspots	Hotspots
296	0.01	1.6877	-1	1453	32235	15507	580611	UW.CD19_Primary_Cells.ChromatinAccessibility.RO_01689.DS17281.twopass.merge150.wgt10.zgt2.wig	CD19_Primary_Cells	blood	hotspots	Hotspots
296	0.0001	3.47649	0	116	32235	601	580611	UW.CD19_Primary_Cells.ChromatinAccessibility.RO_01689.DS17281.twopass.merge150.wgt10.zgt2.wig	CD19_Primary_Cells	blood	hotspots	Hotspots
296	1e-05	4.6146	0.000937172	31	32235	121	580611	UW.CD19_Primary_Cells.ChromatinAccessibility.RO_01689.DS17281.twopass.merge150.wgt10.zgt2.wig	CD19_Primary_Cells	blood	hotspots	Hotspots
296	1e-06	4.17347	0.0269614	19	32235	82	580611	UW.CD19_Primary_Cells.ChromatinAccessibility.RO_01689.DS17281.twopass.merge150.wgt10.zgt2.wig	CD19_Primary_Cells	blood	hotspots	Hotspots
296	1e-07	4.66973	0.0411523	14	32235	54	580611	UW.CD19_Primary_Cells.ChromatinAccessibility.RO_01689.DS17281.twopass.merge150.wgt10.zgt2.wig	CD19_Primary_Cells	blood	hotspots	Hotspots
296	1e-08	3.31797	0.568182	7	32235	38	580611	UW.CD19_Primary_Cells.ChromatinAccessibility.RO_01689.DS17281.twopass.merge150.wgt10.zgt2.wig	CD19_Primary_Cells	blood	hotspots	Hotspots
297	0.01	1.61895	-1	1525	35269	15507	580611	UW.CD19_Primary_Cells.ChromatinAccessibility.RO_01701.DS17440.twopass.merge150.wgt10.zgt2.wig	CD19_Primary_Cells	blood	hotspots	Hotspots
297	0.0001	3.31439	0	121	35269	601	580611	UW.CD19_Primary_Cells.ChromatinAccessibility.RO_01701.DS17440.twopass.merge150.wgt10.zgt2.wig	CD19_Primary_Cells	blood	hotspots	Hotspots
297	1e-05	3.67342	0.0452489	27	35269	121	580611	UW.CD19_Primary_Cells.ChromatinAccessibility.RO_01701.DS17440.twopass.merge150.wgt10.zgt2.wig	CD19_Primary_Cells	blood	hotspots	Hotspots
297	1e-06	3.61369	0.121507	18	35269	82	580611	UW.CD19_Primary_Cells.ChromatinAccessibility.RO_01701.DS17440.twopass.merge150.wgt10.zgt2.wig	CD19_Primary_Cells	blood	hotspots	Hotspots
297	1e-07	4.26802	0.0853242	14	35269	54	580611	UW.CD19_Primary_Cells.ChromatinAccessibility.RO_01701.DS17440.twopass.merge150.wgt10.zgt2.wig	CD19_Primary_Cells	blood	hotspots	Hotspots
297	1e-08	3.89898	0.251889	9	35269	38	580611	UW.CD19_Primary_Cells.ChromatinAccessibility.RO_01701.DS17440.twopass.merge150.wgt10.zgt2.wig	CD19_Primary_Cells	blood	hotspots	Hotspots
298	0.01	1.59127	-1	2034	47859	15507	580611	UW.CD20_Primary_Cells.ChromatinAccessibility.RO_01778.DS17371.twopass.merge150.wgt10.zgt2.wig	CD20_Primary_Cells	blood	hotspots	Hotspots
298	0.0001	2.92695	3e-05	145	47859	601	580611	UW.CD20_Primary_Cells.ChromatinAccessibility.RO_01778.DS17371.twopass.merge150.wgt10.zgt2.wig	CD20_Primary_Cells	blood	hotspots	Hotspots
298	1e-05	4.81257	3e-06	48	47859	121	580611	UW.CD20_Primary_Cells.ChromatinAccessibility.RO_01778.DS17371.twopass.merge150.wgt10.zgt2.wig	CD20_Primary_Cells	blood	hotspots	Hotspots
298	1e-06	4.58637	0.00140262	31	47859	82	580611	UW.CD20_Primary_Cells.ChromatinAccessibility.RO_01778.DS17371.twopass.merge150.wgt10.zgt2.wig	CD20_Primary_Cells	blood	hotspots	Hotspots
298	1e-07	5.61653	0.000232279	25	47859	54	580611	UW.CD20_Primary_Cells.ChromatinAccessibility.RO_01778.DS17371.twopass.merge150.wgt10.zgt2.wig	CD20_Primary_Cells	blood	hotspots	Hotspots
298	1e-08	5.10808	0.0218962	16	47859	38	580611	UW.CD20_Primary_Cells.ChromatinAccessibility.RO_01778.DS17371.twopass.merge150.wgt10.zgt2.wig	CD20_Primary_Cells	blood	hotspots	Hotspots
299	0.01	1.67459	-1	1151	25735	15507	580611	UW.CD3_Primary_Cells.ChromatinAccessibility.CB1_1-3-2011.DS17702.twopass.merge150.wgt10.zgt2.wig	CD3_Primary_Cells	blood	hotspots	Hotspots
299	0.0001	3.64132	0	97	25735	601	580611	UW.CD3_Primary_Cells.ChromatinAccessibility.CB1_1-3-2011.DS17702.twopass.merge150.wgt10.zgt2.wig	CD3_Primary_Cells	blood	hotspots	Hotspots
299	1e-05	3.54266	0.215054	19	25735	121	580611	UW.CD3_Primary_Cells.ChromatinAccessibility.CB1_1-3-2011.DS17702.twopass.merge150.wgt10.zgt2.wig	CD3_Primary_Cells	blood	hotspots	Hotspots
299	1e-06	3.57677	0.257732	13	25735	82	580611	UW.CD3_Primary_Cells.ChromatinAccessibility.CB1_1-3-2011.DS17702.twopass.merge150.wgt10.zgt2.wig	CD3_Primary_Cells	blood	hotspots	Hotspots
299	1e-07	4.17799	0.225734	10	25735	54	580611	UW.CD3_Primary_Cells.ChromatinAccessibility.CB1_1-3-2011.DS17702.twopass.merge150.wgt10.zgt2.wig	CD3_Primary_Cells	blood	hotspots	Hotspots
299	1e-08	2.96857	0.75188	5	25735	38	580611	UW.CD3_Primary_Cells.ChromatinAccessibility.CB1_1-3-2011.DS17702.twopass.merge150.wgt10.zgt2.wig	CD3_Primary_Cells	blood	hotspots	Hotspots
300	0.01	1.71575	-1	1262	27540	15507	580611	UW.CD3_Primary_Cells.ChromatinAccessibility.CB6_1-4-2011.DS17706.twopass.merge150.wgt10.zgt2.wig	CD3_Primary_Cells	blood	hotspots	Hotspots
300	0.0001	3.61313	0	103	27540	601	580611	UW.CD3_Primary_Cells.ChromatinAccessibility.CB6_1-4-2011.DS17706.twopass.merge150.wgt10.zgt2.wig	CD3_Primary_Cells	blood	hotspots	Hotspots
300	1e-05	3.83317	0.0886525	22	27540	121	580611	UW.CD3_Primary_Cells.ChromatinAccessibility.CB6_1-4-2011.DS17706.twopass.merge150.wgt10.zgt2.wig	CD3_Primary_Cells	blood	hotspots	Hotspots
300	1e-06	4.11365	0.0847458	16	27540	82	580611	UW.CD3_Primary_Cells.ChromatinAccessibility.CB6_1-4-2011.DS17706.twopass.merge150.wgt10.zgt2.wig	CD3_Primary_Cells	blood	hotspots	Hotspots
300	1e-07	4.29458	0.162602	11	27540	54	580611	UW.CD3_Primary_Cells.ChromatinAccessibility.CB6_1-4-2011.DS17706.twopass.merge150.wgt10.zgt2.wig	CD3_Primary_Cells	blood	hotspots	Hotspots
300	1e-08	4.43841	0.255102	8	27540	38	580611	UW.CD3_Primary_Cells.ChromatinAccessibility.CB6_1-4-2011.DS17706.twopass.merge150.wgt10.zgt2.wig	CD3_Primary_Cells	blood	hotspots	Hotspots
301	0.01	1.71186	-1	1266	27690	15507	580611	UW.CD3_Primary_Cells.ChromatinAccessibility.RO_01679.DS17198.twopass.merge150.wgt10.zgt2.wig	CD3_Primary_Cells	blood	hotspots	Hotspots
301	0.0001	3.38423	7e-06	97	27690	601	580611	UW.CD3_Primary_Cells.ChromatinAccessibility.RO_01679.DS17198.twopass.merge150.wgt10.zgt2.wig	CD3_Primary_Cells	blood	hotspots	Hotspots
301	1e-05	3.81241	0.0710227	22	27690	121	580611	UW.CD3_Primary_Cells.ChromatinAccessibility.RO_01679.DS17198.twopass.merge150.wgt10.zgt2.wig	CD3_Primary_Cells	blood	hotspots	Hotspots
301	1e-06	3.57995	0.18018	14	27690	82	580611	UW.CD3_Primary_Cells.ChromatinAccessibility.RO_01679.DS17198.twopass.merge150.wgt10.zgt2.wig	CD3_Primary_Cells	blood	hotspots	Hotspots
301	1e-07	3.10641	0.52356	8	27690	54	580611	UW.CD3_Primary_Cells.ChromatinAccessibility.RO_01679.DS17198.twopass.merge150.wgt10.zgt2.wig	CD3_Primary_Cells	blood	hotspots	Hotspots
301	1e-08	2.75898	0.729927	5	27690	38	580611	UW.CD3_Primary_Cells.ChromatinAccessibility.RO_01679.DS17198.twopass.merge150.wgt10.zgt2.wig	CD3_Primary_Cells	blood	hotspots	Hotspots
302	0.01	1.5359	-1	1609	39224	15507	580611	UW.CD3_Primary_Cells.ChromatinAccessibility.RO_01701.DS17534.twopass.merge150.wgt10.zgt2.wig	CD3_Primary_Cells	blood	hotspots	Hotspots
302	0.0001	2.85704	4.2e-05	116	39224	601	580611	UW.CD3_Primary_Cells.ChromatinAccessibility.RO_01701.DS17534.twopass.merge150.wgt10.zgt2.wig	CD3_Primary_Cells	blood	hotspots	Hotspots
302	1e-05	3.79236	0.00453206	31	39224	121	580611	UW.CD3_Primary_Cells.ChromatinAccessibility.RO_01701.DS17534.twopass.merge150.wgt10.zgt2.wig	CD3_Primary_Cells	blood	hotspots	Hotspots
302	1e-06	3.61035	0.0413907	20	39224	82	580611	UW.CD3_Primary_Cells.ChromatinAccessibility.RO_01701.DS17534.twopass.merge150.wgt10.zgt2.wig	CD3_Primary_Cells	blood	hotspots	Hotspots
302	1e-07	4.11179	0.0376932	15	39224	54	580611	UW.CD3_Primary_Cells.ChromatinAccessibility.RO_01701.DS17534.twopass.merge150.wgt10.zgt2.wig	CD3_Primary_Cells	blood	hotspots	Hotspots
302	1e-08	3.1163	0.42735	8	39224	38	580611	UW.CD3_Primary_Cells.ChromatinAccessibility.RO_01701.DS17534.twopass.merge150.wgt10.zgt2.wig	CD3_Primary_Cells	blood	hotspots	Hotspots
303	0.01	1.65881	-1	1671	37717	15507	580611	UW.CD4_Primary_Cells.ChromatinAccessibility.RO_01549.DS15947.twopass.merge150.wgt10.zgt2.wig	CD4_Primary_Cells	blood	hotspots	Hotspots
303	0.0001	3.12488	5.7e-05	122	37717	601	580611	UW.CD4_Primary_Cells.ChromatinAccessibility.RO_01549.DS15947.twopass.merge150.wgt10.zgt2.wig	CD4_Primary_Cells	blood	hotspots	Hotspots
303	1e-05	3.81666	0.0661376	30	37717	121	580611	UW.CD4_Primary_Cells.ChromatinAccessibility.RO_01549.DS15947.twopass.merge150.wgt10.zgt2.wig	CD4_Primary_Cells	blood	hotspots	Hotspots
303	1e-06	3.56687	0.253807	19	37717	82	580611	UW.CD4_Primary_Cells.ChromatinAccessibility.RO_01549.DS15947.twopass.merge150.wgt10.zgt2.wig	CD4_Primary_Cells	blood	hotspots	Hotspots
303	1e-07	3.99101	0.242718	14	37717	54	580611	UW.CD4_Primary_Cells.ChromatinAccessibility.RO_01549.DS15947.twopass.merge150.wgt10.zgt2.wig	CD4_Primary_Cells	blood	hotspots	Hotspots
303	1e-08	3.24082	0.714286	8	37717	38	580611	UW.CD4_Primary_Cells.ChromatinAccessibility.RO_01549.DS15947.twopass.merge150.wgt10.zgt2.wig	CD4_Primary_Cells	blood	hotspots	Hotspots
304	0.01	1.65648	-1	1336	30198	15507	580611	UW.CD4_Primary_Cells.ChromatinAccessibility.RO_01679.DS17212.twopass.merge150.wgt10.zgt2.wig	CD4_Primary_Cells	blood	hotspots	Hotspots
304	0.0001	3.48706	0	109	30198	601	580611	UW.CD4_Primary_Cells.ChromatinAccessibility.RO_01679.DS17212.twopass.merge150.wgt10.zgt2.wig	CD4_Primary_Cells	blood	hotspots	Hotspots
304	1e-05	3.97248	0.0223115	25	30198	121	580611	UW.CD4_Primary_Cells.ChromatinAccessibility.RO_01679.DS17212.twopass.merge150.wgt10.zgt2.wig	CD4_Primary_Cells	blood	hotspots	Hotspots
304	1e-06	4.22052	0.0297089	18	30198	82	580611	UW.CD4_Primary_Cells.ChromatinAccessibility.RO_01679.DS17212.twopass.merge150.wgt10.zgt2.wig	CD4_Primary_Cells	blood	hotspots	Hotspots
304	1e-07	4.27262	0.0984252	12	30198	54	580611	UW.CD4_Primary_Cells.ChromatinAccessibility.RO_01679.DS17212.twopass.merge150.wgt10.zgt2.wig	CD4_Primary_Cells	blood	hotspots	Hotspots
304	1e-08	3.54178	0.438596	7	30198	38	580611	UW.CD4_Primary_Cells.ChromatinAccessibility.RO_01679.DS17212.twopass.merge150.wgt10.zgt2.wig	CD4_Primary_Cells	blood	hotspots	Hotspots
305	0.01	1.58659	-1	1663	39245	15507	580611	UW.CD4_Primary_Cells.ChromatinAccessibility.RO_01689.DS17329.twopass.merge150.wgt10.zgt2.wig	CD4_Primary_Cells	blood	hotspots	Hotspots
305	0.0001	2.92936	1.6e-05	119	39245	601	580611	UW.CD4_Primary_Cells.ChromatinAccessibility.RO_01689.DS17329.twopass.merge150.wgt10.zgt2.wig	CD4_Primary_Cells	blood	hotspots	Hotspots
305	1e-05	3.17899	0.11236	26	39245	121	580611	UW.CD4_Primary_Cells.ChromatinAccessibility.RO_01689.DS17329.twopass.merge150.wgt10.zgt2.wig	CD4_Primary_Cells	blood	hotspots	Hotspots
305	1e-06	3.24758	0.14556	18	39245	82	580611	UW.CD4_Primary_Cells.ChromatinAccessibility.RO_01689.DS17329.twopass.merge150.wgt10.zgt2.wig	CD4_Primary_Cells	blood	hotspots	Hotspots
305	1e-07	3.28767	0.262467	12	39245	54	580611	UW.CD4_Primary_Cells.ChromatinAccessibility.RO_01689.DS17329.twopass.merge150.wgt10.zgt2.wig	CD4_Primary_Cells	blood	hotspots	Hotspots
305	1e-08	2.33598	0.806452	6	39245	38	580611	UW.CD4_Primary_Cells.ChromatinAccessibility.RO_01689.DS17329.twopass.merge150.wgt10.zgt2.wig	CD4_Primary_Cells	blood	hotspots	Hotspots
306	0.01	1.68808	-1	1321	29300	15507	580611	UW.CD4_Primary_Cells.ChromatinAccessibility.RO_01701.DS17881.twopass.merge150.wgt10.zgt2.wig	CD4_Primary_Cells	blood	hotspots	Hotspots
306	0.0001	2.86855	0.00437082	87	29300	601	580611	UW.CD4_Primary_Cells.ChromatinAccessibility.RO_01701.DS17881.twopass.merge150.wgt10.zgt2.wig	CD4_Primary_Cells	blood	hotspots	Hotspots
306	1e-05	4.09423	0.0173913	25	29300	121	580611	UW.CD4_Primary_Cells.ChromatinAccessibility.RO_01701.DS17881.twopass.merge150.wgt10.zgt2.wig	CD4_Primary_Cells	blood	hotspots	Hotspots
306	1e-06	3.62489	0.163934	15	29300	82	580611	UW.CD4_Primary_Cells.ChromatinAccessibility.RO_01701.DS17881.twopass.merge150.wgt10.zgt2.wig	CD4_Primary_Cells	blood	hotspots	Hotspots
306	1e-07	4.03661	0.191205	11	29300	54	580611	UW.CD4_Primary_Cells.ChromatinAccessibility.RO_01701.DS17881.twopass.merge150.wgt10.zgt2.wig	CD4_Primary_Cells	blood	hotspots	Hotspots
306	1e-08	3.12885	0.552486	6	29300	38	580611	UW.CD4_Primary_Cells.ChromatinAccessibility.RO_01701.DS17881.twopass.merge150.wgt10.zgt2.wig	CD4_Primary_Cells	blood	hotspots	Hotspots
307	0.01	1.70644	-1	1076	23609	15507	580611	UW.CD56_Primary_Cells.ChromatinAccessibility.RO_01679.DS17189.twopass.merge150.wgt10.zgt2.wig	CD56_Primary_Cells	blood	hotspots	Hotspots
307	0.0001	3.3145	0.000315921	81	23609	601	580611	UW.CD56_Primary_Cells.ChromatinAccessibility.RO_01679.DS17189.twopass.merge150.wgt10.zgt2.wig	CD56_Primary_Cells	blood	hotspots	Hotspots
307	1e-05	3.86168	0.10395	19	23609	121	580611	UW.CD56_Primary_Cells.ChromatinAccessibility.RO_01679.DS17189.twopass.merge150.wgt10.zgt2.wig	CD56_Primary_Cells	blood	hotspots	Hotspots
307	1e-06	3.59894	0.294985	12	23609	82	580611	UW.CD56_Primary_Cells.ChromatinAccessibility.RO_01679.DS17189.twopass.merge150.wgt10.zgt2.wig	CD56_Primary_Cells	blood	hotspots	Hotspots
307	1e-07	4.0988	0.294985	9	23609	54	580611	UW.CD56_Primary_Cells.ChromatinAccessibility.RO_01679.DS17189.twopass.merge150.wgt10.zgt2.wig	CD56_Primary_Cells	blood	hotspots	Hotspots
307	1e-08	3.23589	0.649351	5	23609	38	580611	UW.CD56_Primary_Cells.ChromatinAccessibility.RO_01679.DS17189.twopass.merge150.wgt10.zgt2.wig	CD56_Primary_Cells	blood	hotspots	Hotspots
308	0.01	1.63489	-1	1506	34490	15507	580611	UW.CD56_Primary_Cells.ChromatinAccessibility.RO_01701.DS17443.twopass.merge150.wgt10.zgt2.wig	CD56_Primary_Cells	blood	hotspots	Hotspots
308	0.0001	2.9971	0.000605481	107	34490	601	580611	UW.CD56_Primary_Cells.ChromatinAccessibility.RO_01701.DS17443.twopass.merge150.wgt10.zgt2.wig	CD56_Primary_Cells	blood	hotspots	Hotspots
308	1e-05	3.47814	0.173913	25	34490	121	580611	UW.CD56_Primary_Cells.ChromatinAccessibility.RO_01701.DS17443.twopass.merge150.wgt10.zgt2.wig	CD56_Primary_Cells	blood	hotspots	Hotspots
308	1e-06	3.07942	0.49505	15	34490	82	580611	UW.CD56_Primary_Cells.ChromatinAccessibility.RO_01701.DS17443.twopass.merge150.wgt10.zgt2.wig	CD56_Primary_Cells	blood	hotspots	Hotspots
308	1e-07	3.11744	0.581395	10	34490	54	580611	UW.CD56_Primary_Cells.ChromatinAccessibility.RO_01701.DS17443.twopass.merge150.wgt10.zgt2.wig	CD56_Primary_Cells	blood	hotspots	Hotspots
308	1e-08	2.65803	0.862069	6	34490	38	580611	UW.CD56_Primary_Cells.ChromatinAccessibility.RO_01701.DS17443.twopass.merge150.wgt10.zgt2.wig	CD56_Primary_Cells	blood	hotspots	Hotspots
309	0.01	1.55978	-1	1767	42416	15507	580611	UW.CD8_Primary_Cells.ChromatinAccessibility.RO_01549.DS16012.twopass.merge150.wgt10.zgt2.wig	CD8_Primary_Cells	blood	hotspots	Hotspots
309	0.0001	2.64204	0.00207194	116	42416	601	580611	UW.CD8_Primary_Cells.ChromatinAccessibility.RO_01549.DS16012.twopass.merge150.wgt10.zgt2.wig	CD8_Primary_Cells	blood	hotspots	Hotspots
309	1e-05	2.94133	0.241546	26	42416	121	580611	UW.CD8_Primary_Cells.ChromatinAccessibility.RO_01549.DS16012.twopass.merge150.wgt10.zgt2.wig	CD8_Primary_Cells	blood	hotspots	Hotspots
309	1e-06	3.00479	0.268817	18	42416	82	580611	UW.CD8_Primary_Cells.ChromatinAccessibility.RO_01549.DS16012.twopass.merge150.wgt10.zgt2.wig	CD8_Primary_Cells	blood	hotspots	Hotspots
309	1e-07	3.29538	0.294985	13	42416	54	580611	UW.CD8_Primary_Cells.ChromatinAccessibility.RO_01549.DS16012.twopass.merge150.wgt10.zgt2.wig	CD8_Primary_Cells	blood	hotspots	Hotspots
309	1e-08	2.52156	0.793651	7	42416	38	580611	UW.CD8_Primary_Cells.ChromatinAccessibility.RO_01549.DS16012.twopass.merge150.wgt10.zgt2.wig	CD8_Primary_Cells	blood	hotspots	Hotspots
310	0.01	1.69193	-1	1111	24586	15507	580611	UW.CD8_Primary_Cells.ChromatinAccessibility.RO_01679.DS17203.twopass.merge150.wgt10.zgt2.wig	CD8_Primary_Cells	blood	hotspots	Hotspots
310	0.0001	3.33996	2.7e-05	85	24586	601	580611	UW.CD8_Primary_Cells.ChromatinAccessibility.RO_01679.DS17203.twopass.merge150.wgt10.zgt2.wig	CD8_Primary_Cells	blood	hotspots	Hotspots
310	1e-05	3.12271	0.280899	16	24586	121	580611	UW.CD8_Primary_Cells.ChromatinAccessibility.RO_01679.DS17203.twopass.merge150.wgt10.zgt2.wig	CD8_Primary_Cells	blood	hotspots	Hotspots
310	1e-06	3.45593	0.234742	12	24586	82	580611	UW.CD8_Primary_Cells.ChromatinAccessibility.RO_01679.DS17203.twopass.merge150.wgt10.zgt2.wig	CD8_Primary_Cells	blood	hotspots	Hotspots
310	1e-07	3.49859	0.378788	8	24586	54	580611	UW.CD8_Primary_Cells.ChromatinAccessibility.RO_01679.DS17203.twopass.merge150.wgt10.zgt2.wig	CD8_Primary_Cells	blood	hotspots	Hotspots
310	1e-08	2.48584	0.793651	4	24586	38	580611	UW.CD8_Primary_Cells.ChromatinAccessibility.RO_01679.DS17203.twopass.merge150.wgt10.zgt2.wig	CD8_Primary_Cells	blood	hotspots	Hotspots
311	0.01	1.65116	-1	1544	35012	15507	580611	UW.CD8_Primary_Cells.ChromatinAccessibility.RO_01689.DS17332.twopass.merge150.wgt10.zgt2.wig	CD8_Primary_Cells	blood	hotspots	Hotspots
311	0.0001	3.11797	9e-06	113	35012	601	580611	UW.CD8_Primary_Cells.ChromatinAccessibility.RO_01689.DS17332.twopass.merge150.wgt10.zgt2.wig	CD8_Primary_Cells	blood	hotspots	Hotspots
311	1e-05	3.28923	0.181488	24	35012	121	580611	UW.CD8_Primary_Cells.ChromatinAccessibility.RO_01689.DS17332.twopass.merge150.wgt10.zgt2.wig	CD8_Primary_Cells	blood	hotspots	Hotspots
311	1e-06	3.23575	0.2849	16	35012	82	580611	UW.CD8_Primary_Cells.ChromatinAccessibility.RO_01689.DS17332.twopass.merge150.wgt10.zgt2.wig	CD8_Primary_Cells	blood	hotspots	Hotspots
311	1e-07	3.37806	0.34965	11	35012	54	580611	UW.CD8_Primary_Cells.ChromatinAccessibility.RO_01689.DS17332.twopass.merge150.wgt10.zgt2.wig	CD8_Primary_Cells	blood	hotspots	Hotspots
311	1e-08	2.6184	0.746269	6	35012	38	580611	UW.CD8_Primary_Cells.ChromatinAccessibility.RO_01689.DS17332.twopass.merge150.wgt10.zgt2.wig	CD8_Primary_Cells	blood	hotspots	Hotspots
312	0.01	1.67699	-1	1077	24046	15507	580611	UW.CD8_Primary_Cells.ChromatinAccessibility.RO_01701.DS17885.twopass.merge150.wgt10.zgt2.wig	CD8_Primary_Cells	blood	hotspots	Hotspots
312	0.0001	3.41497	3.2e-05	85	24046	601	580611	UW.CD8_Primary_Cells.ChromatinAccessibility.RO_01701.DS17885.twopass.merge150.wgt10.zgt2.wig	CD8_Primary_Cells	blood	hotspots	Hotspots
312	1e-05	3.7915	0.0908265	19	24046	121	580611	UW.CD8_Primary_Cells.ChromatinAccessibility.RO_01701.DS17885.twopass.merge150.wgt10.zgt2.wig	CD8_Primary_Cells	blood	hotspots	Hotspots
312	1e-06	3.828	0.130548	13	24046	82	580611	UW.CD8_Primary_Cells.ChromatinAccessibility.RO_01701.DS17885.twopass.merge150.wgt10.zgt2.wig	CD8_Primary_Cells	blood	hotspots	Hotspots
312	1e-07	3.13002	0.526316	7	24046	54	580611	UW.CD8_Primary_Cells.ChromatinAccessibility.RO_01701.DS17885.twopass.merge150.wgt10.zgt2.wig	CD8_Primary_Cells	blood	hotspots	Hotspots
312	1e-08	1.90625	0.892857	3	24046	38	580611	UW.CD8_Primary_Cells.ChromatinAccessibility.RO_01701.DS17885.twopass.merge150.wgt10.zgt2.wig	CD8_Primary_Cells	blood	hotspots	Hotspots
313	0.01	1.57133	-1	2136	50897	15507	580611	UW.Fetal_Adrenal_Gland.ChromatinAccessibility.H-22662.DS12528.twopass.merge150.wgt10.zgt2.wig	Fetal_Adrenal_Gland	fetal_adrenal_gland	hotspots	Hotspots
313	0.0001	2.77122	0.000343875	146	50897	601	580611	UW.Fetal_Adrenal_Gland.ChromatinAccessibility.H-22662.DS12528.twopass.merge150.wgt10.zgt2.wig	Fetal_Adrenal_Gland	fetal_adrenal_gland	hotspots	Hotspots
313	1e-05	4.05393	0.001666	43	50897	121	580611	UW.Fetal_Adrenal_Gland.ChromatinAccessibility.H-22662.DS12528.twopass.merge150.wgt10.zgt2.wig	Fetal_Adrenal_Gland	fetal_adrenal_gland	hotspots	Hotspots
313	1e-06	4.45173	0.00174417	32	50897	82	580611	UW.Fetal_Adrenal_Gland.ChromatinAccessibility.H-22662.DS12528.twopass.merge150.wgt10.zgt2.wig	Fetal_Adrenal_Gland	fetal_adrenal_gland	hotspots	Hotspots
313	1e-07	4.64753	0.0137287	22	50897	54	580611	UW.Fetal_Adrenal_Gland.ChromatinAccessibility.H-22662.DS12528.twopass.merge150.wgt10.zgt2.wig	Fetal_Adrenal_Gland	fetal_adrenal_gland	hotspots	Hotspots
313	1e-08	4.50299	0.107181	15	50897	38	580611	UW.Fetal_Adrenal_Gland.ChromatinAccessibility.H-22662.DS12528.twopass.merge150.wgt10.zgt2.wig	Fetal_Adrenal_Gland	fetal_adrenal_gland	hotspots	Hotspots
314	0.01	1.63081	-1	1810	41556	15507	580611	UW.Fetal_Adrenal_Gland.ChromatinAccessibility.H-23769.DS17319.twopass.merge150.wgt10.zgt2.wig	Fetal_Adrenal_Gland	fetal_adrenal_gland	hotspots	Hotspots
314	0.0001	2.95244	0.000584157	127	41556	601	580611	UW.Fetal_Adrenal_Gland.ChromatinAccessibility.H-23769.DS17319.twopass.merge150.wgt10.zgt2.wig	Fetal_Adrenal_Gland	fetal_adrenal_gland	hotspots	Hotspots
314	1e-05	4.38783	0.0025535	38	41556	121	580611	UW.Fetal_Adrenal_Gland.ChromatinAccessibility.H-23769.DS17319.twopass.merge150.wgt10.zgt2.wig	Fetal_Adrenal_Gland	fetal_adrenal_gland	hotspots	Hotspots
314	1e-06	4.77085	0.00425188	28	41556	82	580611	UW.Fetal_Adrenal_Gland.ChromatinAccessibility.H-23769.DS17319.twopass.merge150.wgt10.zgt2.wig	Fetal_Adrenal_Gland	fetal_adrenal_gland	hotspots	Hotspots
314	1e-07	4.65726	0.0641849	18	41556	54	580611	UW.Fetal_Adrenal_Gland.ChromatinAccessibility.H-23769.DS17319.twopass.merge150.wgt10.zgt2.wig	Fetal_Adrenal_Gland	fetal_adrenal_gland	hotspots	Hotspots
314	1e-08	3.67678	0.446429	10	41556	38	580611	UW.Fetal_Adrenal_Gland.ChromatinAccessibility.H-23769.DS17319.twopass.merge150.wgt10.zgt2.wig	Fetal_Adrenal_Gland	fetal_adrenal_gland	hotspots	Hotspots
315	0.01	1.57705	-1	2094	49715	15507	580611	UW.Fetal_Adrenal_Gland.ChromatinAccessibility.H-24409.DS20343.twopass.merge150.wgt10.zgt2.wig	Fetal_Adrenal_Gland	fetal_adrenal_gland	hotspots	Hotspots
315	0.0001	2.81768	0.000292087	145	49715	601	580611	UW.Fetal_Adrenal_Gland.ChromatinAccessibility.H-24409.DS20343.twopass.merge150.wgt10.zgt2.wig	Fetal_Adrenal_Gland	fetal_adrenal_gland	hotspots	Hotspots
315	1e-05	4.15031	0.00254304	43	49715	121	580611	UW.Fetal_Adrenal_Gland.ChromatinAccessibility.H-24409.DS20343.twopass.merge150.wgt10.zgt2.wig	Fetal_Adrenal_Gland	fetal_adrenal_gland	hotspots	Hotspots
315	1e-06	3.98788	0.0468604	28	49715	82	580611	UW.Fetal_Adrenal_Gland.ChromatinAccessibility.H-24409.DS20343.twopass.merge150.wgt10.zgt2.wig	Fetal_Adrenal_Gland	fetal_adrenal_gland	hotspots	Hotspots
315	1e-07	4.54175	0.0391236	21	49715	54	580611	UW.Fetal_Adrenal_Gland.ChromatinAccessibility.H-24409.DS20343.twopass.merge150.wgt10.zgt2.wig	Fetal_Adrenal_Gland	fetal_adrenal_gland	hotspots	Hotspots
315	1e-08	4.91738	0.0504032	16	49715	38	580611	UW.Fetal_Adrenal_Gland.ChromatinAccessibility.H-24409.DS20343.twopass.merge150.wgt10.zgt2.wig	Fetal_Adrenal_Gland	fetal_adrenal_gland	hotspots	Hotspots
316	0.01	1.63188	-1	1714	39326	15507	580611	UW.Fetal_Brain.ChromatinAccessibility.H-22510.DS11872.twopass.merge150.wgt10.zgt2.wig	Fetal_Brain	fetal_brain	hotspots	Hotspots
316	0.0001	2.92333	0.00210926	119	39326	601	580611	UW.Fetal_Brain.ChromatinAccessibility.H-22510.DS11872.twopass.merge150.wgt10.zgt2.wig	Fetal_Brain	fetal_brain	hotspots	Hotspots
316	1e-05	3.78253	0.0992063	31	39326	121	580611	UW.Fetal_Brain.ChromatinAccessibility.H-22510.DS11872.twopass.merge150.wgt10.zgt2.wig	Fetal_Brain	fetal_brain	hotspots	Hotspots
316	1e-06	3.60099	0.322581	20	39326	82	580611	UW.Fetal_Brain.ChromatinAccessibility.H-22510.DS11872.twopass.merge150.wgt10.zgt2.wig	Fetal_Brain	fetal_brain	hotspots	Hotspots
316	1e-07	3.2809	0.666667	12	39326	54	580611	UW.Fetal_Brain.ChromatinAccessibility.H-22510.DS11872.twopass.merge150.wgt10.zgt2.wig	Fetal_Brain	fetal_brain	hotspots	Hotspots
316	1e-08	3.10822	0.840336	8	39326	38	580611	UW.Fetal_Brain.ChromatinAccessibility.H-22510.DS11872.twopass.merge150.wgt10.zgt2.wig	Fetal_Brain	fetal_brain	hotspots	Hotspots
317	0.01	1.64574	-1	1846	41998	15507	580611	UW.Fetal_Brain.ChromatinAccessibility.H-22510.DS11877.twopass.merge150.wgt10.zgt2.wig	Fetal_Brain	fetal_brain	hotspots	Hotspots
317	0.0001	2.53032	0.14245	110	41998	601	580611	UW.Fetal_Brain.ChromatinAccessibility.H-22510.DS11877.twopass.merge150.wgt10.zgt2.wig	Fetal_Brain	fetal_brain	hotspots	Hotspots
317	1e-05	3.31336	0.30303	29	41998	121	580611	UW.Fetal_Brain.ChromatinAccessibility.H-22510.DS11877.twopass.merge150.wgt10.zgt2.wig	Fetal_Brain	fetal_brain	hotspots	Hotspots
317	1e-06	3.0347	0.653595	18	41998	82	580611	UW.Fetal_Brain.ChromatinAccessibility.H-22510.DS11877.twopass.merge150.wgt10.zgt2.wig	Fetal_Brain	fetal_brain	hotspots	Hotspots
317	1e-07	3.07216	0.78125	12	41998	54	580611	UW.Fetal_Brain.ChromatinAccessibility.H-22510.DS11877.twopass.merge150.wgt10.zgt2.wig	Fetal_Brain	fetal_brain	hotspots	Hotspots
317	1e-08	3.27428	0.75188	9	41998	38	580611	UW.Fetal_Brain.ChromatinAccessibility.H-22510.DS11877.twopass.merge150.wgt10.zgt2.wig	Fetal_Brain	fetal_brain	hotspots	Hotspots
318	0.01	1.60124	-1	1932	45176	15507	580611	UW.Fetal_Brain.ChromatinAccessibility.H-22911.DS14464.twopass.merge150.wgt10.zgt2.wig	Fetal_Brain	fetal_brain	hotspots	Hotspots
318	0.0001	2.67309	0.019976	125	45176	601	580611	UW.Fetal_Brain.ChromatinAccessibility.H-22911.DS14464.twopass.merge150.wgt10.zgt2.wig	Fetal_Brain	fetal_brain	hotspots	Hotspots
318	1e-05	3.39893	0.21978	32	45176	121	580611	UW.Fetal_Brain.ChromatinAccessibility.H-22911.DS14464.twopass.merge150.wgt10.zgt2.wig	Fetal_Brain	fetal_brain	hotspots	Hotspots
318	1e-06	3.44815	0.344828	22	45176	82	580611	UW.Fetal_Brain.ChromatinAccessibility.H-22911.DS14464.twopass.merge150.wgt10.zgt2.wig	Fetal_Brain	fetal_brain	hotspots	Hotspots
318	1e-07	3.80806	0.303951	16	45176	54	580611	UW.Fetal_Brain.ChromatinAccessibility.H-22911.DS14464.twopass.merge150.wgt10.zgt2.wig	Fetal_Brain	fetal_brain	hotspots	Hotspots
318	1e-08	3.72037	0.568182	11	45176	38	580611	UW.Fetal_Brain.ChromatinAccessibility.H-22911.DS14464.twopass.merge150.wgt10.zgt2.wig	Fetal_Brain	fetal_brain	hotspots	Hotspots
319	0.01	1.55109	-1	2444	58996	15507	580611	UW.Fetal_Brain.ChromatinAccessibility.H-23266.DS14717.twopass.merge150.wgt10.zgt2.wig	Fetal_Brain	fetal_brain	hotspots	Hotspots
319	0.0001	2.60367	0.00173085	159	58996	601	580611	UW.Fetal_Brain.ChromatinAccessibility.H-23266.DS14717.twopass.merge150.wgt10.zgt2.wig	Fetal_Brain	fetal_brain	hotspots	Hotspots
319	1e-05	3.2534	0.170358	40	58996	121	580611	UW.Fetal_Brain.ChromatinAccessibility.H-23266.DS14717.twopass.merge150.wgt10.zgt2.wig	Fetal_Brain	fetal_brain	hotspots	Hotspots
319	1e-06	2.88045	0.763359	24	58996	82	580611	UW.Fetal_Brain.ChromatinAccessibility.H-23266.DS14717.twopass.merge150.wgt10.zgt2.wig	Fetal_Brain	fetal_brain	hotspots	Hotspots
319	1e-07	3.09826	0.578035	17	58996	54	580611	UW.Fetal_Brain.ChromatinAccessibility.H-23266.DS14717.twopass.merge150.wgt10.zgt2.wig	Fetal_Brain	fetal_brain	hotspots	Hotspots
319	1e-08	2.58988	0.952381	10	58996	38	580611	UW.Fetal_Brain.ChromatinAccessibility.H-23266.DS14717.twopass.merge150.wgt10.zgt2.wig	Fetal_Brain	fetal_brain	hotspots	Hotspots
320	0.01	1.5665	-1	2227	53229	15507	580611	UW.Fetal_Brain.ChromatinAccessibility.H-23266.DS14718.twopass.merge150.wgt10.zgt2.wig	Fetal_Brain	fetal_brain	hotspots	Hotspots
320	0.0001	2.48647	0.0348554	137	53229	601	580611	UW.Fetal_Brain.ChromatinAccessibility.H-23266.DS14718.twopass.merge150.wgt10.zgt2.wig	Fetal_Brain	fetal_brain	hotspots	Hotspots
320	1e-05	3.51574	0.0519211	39	53229	121	580611	UW.Fetal_Brain.ChromatinAccessibility.H-23266.DS14718.twopass.merge150.wgt10.zgt2.wig	Fetal_Brain	fetal_brain	hotspots	Hotspots
320	1e-06	3.85763	0.0555247	29	53229	82	580611	UW.Fetal_Brain.ChromatinAccessibility.H-23266.DS14718.twopass.merge150.wgt10.zgt2.wig	Fetal_Brain	fetal_brain	hotspots	Hotspots
320	1e-07	4.03992	0.104603	20	53229	54	580611	UW.Fetal_Brain.ChromatinAccessibility.H-23266.DS14718.twopass.merge150.wgt10.zgt2.wig	Fetal_Brain	fetal_brain	hotspots	Hotspots
320	1e-08	3.44457	0.558659	12	53229	38	580611	UW.Fetal_Brain.ChromatinAccessibility.H-23266.DS14718.twopass.merge150.wgt10.zgt2.wig	Fetal_Brain	fetal_brain	hotspots	Hotspots
321	0.01	1.59466	-1	1854	43531	15507	580611	UW.Fetal_Brain.ChromatinAccessibility.H-23284.DS14803.twopass.merge150.wgt10.zgt2.wig	Fetal_Brain	fetal_brain	hotspots	Hotspots
321	0.0001	2.72971	0.0106598	123	43531	601	580611	UW.Fetal_Brain.ChromatinAccessibility.H-23284.DS14803.twopass.merge150.wgt10.zgt2.wig	Fetal_Brain	fetal_brain	hotspots	Hotspots
321	1e-05	3.96829	0.0274273	36	43531	121	580611	UW.Fetal_Brain.ChromatinAccessibility.H-23284.DS14803.twopass.merge150.wgt10.zgt2.wig	Fetal_Brain	fetal_brain	hotspots	Hotspots
321	1e-06	3.90377	0.137741	24	43531	82	580611	UW.Fetal_Brain.ChromatinAccessibility.H-23284.DS14803.twopass.merge150.wgt10.zgt2.wig	Fetal_Brain	fetal_brain	hotspots	Hotspots
321	1e-07	4.19896	0.170068	17	43531	54	580611	UW.Fetal_Brain.ChromatinAccessibility.H-23284.DS14803.twopass.merge150.wgt10.zgt2.wig	Fetal_Brain	fetal_brain	hotspots	Hotspots
321	1e-08	4.21196	0.314465	12	43531	38	580611	UW.Fetal_Brain.ChromatinAccessibility.H-23284.DS14803.twopass.merge150.wgt10.zgt2.wig	Fetal_Brain	fetal_brain	hotspots	Hotspots
322	0.01	1.60438	-1	1915	44691	15507	580611	UW.Fetal_Brain.ChromatinAccessibility.H-23284.DS14815.twopass.merge150.wgt10.zgt2.wig	Fetal_Brain	fetal_brain	hotspots	Hotspots
322	0.0001	2.8318	0.00146443	131	44691	601	580611	UW.Fetal_Brain.ChromatinAccessibility.H-23284.DS14815.twopass.merge150.wgt10.zgt2.wig	Fetal_Brain	fetal_brain	hotspots	Hotspots
322	1e-05	3.75792	0.0478927	35	44691	121	580611	UW.Fetal_Brain.ChromatinAccessibility.H-23284.DS14815.twopass.merge150.wgt10.zgt2.wig	Fetal_Brain	fetal_brain	hotspots	Hotspots
322	1e-06	3.80244	0.130208	24	44691	82	580611	UW.Fetal_Brain.ChromatinAccessibility.H-23284.DS14815.twopass.merge150.wgt10.zgt2.wig	Fetal_Brain	fetal_brain	hotspots	Hotspots
322	1e-07	4.08997	0.156495	17	44691	54	580611	UW.Fetal_Brain.ChromatinAccessibility.H-23284.DS14815.twopass.merge150.wgt10.zgt2.wig	Fetal_Brain	fetal_brain	hotspots	Hotspots
322	1e-08	4.10263	0.37594	12	44691	38	580611	UW.Fetal_Brain.ChromatinAccessibility.H-23284.DS14815.twopass.merge150.wgt10.zgt2.wig	Fetal_Brain	fetal_brain	hotspots	Hotspots
323	0.01	1.53705	-1	2592	63140	15507	580611	UW.Fetal_Brain.ChromatinAccessibility.H-23399.DS15453.twopass.merge150.wgt10.zgt2.wig	Fetal_Brain	fetal_brain	hotspots	Hotspots
323	0.0001	2.49398	0.00326264	163	63140	601	580611	UW.Fetal_Brain.ChromatinAccessibility.H-23399.DS15453.twopass.merge150.wgt10.zgt2.wig	Fetal_Brain	fetal_brain	hotspots	Hotspots
323	1e-05	3.64785	0.00651254	48	63140	121	580611	UW.Fetal_Brain.ChromatinAccessibility.H-23399.DS15453.twopass.merge150.wgt10.zgt2.wig	Fetal_Brain	fetal_brain	hotspots	Hotspots
323	1e-06	3.81282	0.0158378	34	63140	82	580611	UW.Fetal_Brain.ChromatinAccessibility.H-23399.DS15453.twopass.merge150.wgt10.zgt2.wig	Fetal_Brain	fetal_brain	hotspots	Hotspots
323	1e-07	3.57607	0.212766	21	63140	54	580611	UW.Fetal_Brain.ChromatinAccessibility.H-23399.DS15453.twopass.merge150.wgt10.zgt2.wig	Fetal_Brain	fetal_brain	hotspots	Hotspots
323	1e-08	3.87184	0.227273	16	63140	38	580611	UW.Fetal_Brain.ChromatinAccessibility.H-23399.DS15453.twopass.merge150.wgt10.zgt2.wig	Fetal_Brain	fetal_brain	hotspots	Hotspots
324	0.01	1.53761	-1	2410	58685	15507	580611	UW.Fetal_Brain.ChromatinAccessibility.H-23548.DS16302.twopass.merge150.wgt10.zgt2.wig	Fetal_Brain	fetal_brain	hotspots	Hotspots
324	0.0001	2.33761	0.0764526	142	58685	601	580611	UW.Fetal_Brain.ChromatinAccessibility.H-23548.DS16302.twopass.merge150.wgt10.zgt2.wig	Fetal_Brain	fetal_brain	hotspots	Hotspots
324	1e-05	3.51594	0.0251572	43	58685	121	580611	UW.Fetal_Brain.ChromatinAccessibility.H-23548.DS16302.twopass.merge150.wgt10.zgt2.wig	Fetal_Brain	fetal_brain	hotspots	Hotspots
324	1e-06	3.7403	0.0364431	31	58685	82	580611	UW.Fetal_Brain.ChromatinAccessibility.H-23548.DS16302.twopass.merge150.wgt10.zgt2.wig	Fetal_Brain	fetal_brain	hotspots	Hotspots
324	1e-07	3.66433	0.19802	20	58685	54	580611	UW.Fetal_Brain.ChromatinAccessibility.H-23548.DS16302.twopass.merge150.wgt10.zgt2.wig	Fetal_Brain	fetal_brain	hotspots	Hotspots
324	1e-08	3.12432	0.694444	12	58685	38	580611	UW.Fetal_Brain.ChromatinAccessibility.H-23548.DS16302.twopass.merge150.wgt10.zgt2.wig	Fetal_Brain	fetal_brain	hotspots	Hotspots
325	0.01	1.53211	-1	2394	58505	15507	580611	UW.Fetal_Brain.ChromatinAccessibility.H-24279.DS20221.twopass.merge150.wgt10.zgt2.wig	Fetal_Brain	fetal_brain	hotspots	Hotspots
325	0.0001	2.44388	0.0356252	148	58505	601	580611	UW.Fetal_Brain.ChromatinAccessibility.H-24279.DS20221.twopass.merge150.wgt10.zgt2.wig	Fetal_Brain	fetal_brain	hotspots	Hotspots
325	1e-05	3.85483	0.0034427	47	58505	121	580611	UW.Fetal_Brain.ChromatinAccessibility.H-24279.DS20221.twopass.merge150.wgt10.zgt2.wig	Fetal_Brain	fetal_brain	hotspots	Hotspots
325	1e-06	4.11488	0.00937734	34	58505	82	580611	UW.Fetal_Brain.ChromatinAccessibility.H-24279.DS20221.twopass.merge150.wgt10.zgt2.wig	Fetal_Brain	fetal_brain	hotspots	Hotspots
325	1e-07	4.22694	0.0453104	23	58505	54	580611	UW.Fetal_Brain.ChromatinAccessibility.H-24279.DS20221.twopass.merge150.wgt10.zgt2.wig	Fetal_Brain	fetal_brain	hotspots	Hotspots
325	1e-08	4.43974	0.096432	17	58505	38	580611	UW.Fetal_Brain.ChromatinAccessibility.H-24279.DS20221.twopass.merge150.wgt10.zgt2.wig	Fetal_Brain	fetal_brain	hotspots	Hotspots
326	0.01	1.59092	-1	2057	48411	15507	580611	UW.Fetal_Brain.ChromatinAccessibility.H-24297.DS20226.twopass.merge150.wgt10.zgt2.wig	Fetal_Brain	fetal_brain	hotspots	Hotspots
326	0.0001	2.7938	0.000486734	140	48411	601	580611	UW.Fetal_Brain.ChromatinAccessibility.H-24297.DS20226.twopass.merge150.wgt10.zgt2.wig	Fetal_Brain	fetal_brain	hotspots	Hotspots
326	1e-05	4.16299	0.00267208	42	48411	121	580611	UW.Fetal_Brain.ChromatinAccessibility.H-24297.DS20226.twopass.merge150.wgt10.zgt2.wig	Fetal_Brain	fetal_brain	hotspots	Hotspots
326	1e-06	3.94904	0.0427899	27	48411	82	580611	UW.Fetal_Brain.ChromatinAccessibility.H-24297.DS20226.twopass.merge150.wgt10.zgt2.wig	Fetal_Brain	fetal_brain	hotspots	Hotspots
326	1e-07	3.55359	0.286533	16	48411	54	580611	UW.Fetal_Brain.ChromatinAccessibility.H-24297.DS20226.twopass.merge150.wgt10.zgt2.wig	Fetal_Brain	fetal_brain	hotspots	Hotspots
326	1e-08	3.47176	0.526316	11	48411	38	580611	UW.Fetal_Brain.ChromatinAccessibility.H-24297.DS20226.twopass.merge150.wgt10.zgt2.wig	Fetal_Brain	fetal_brain	hotspots	Hotspots
327	0.01	1.61981	-1	2070	47848	15507	580611	UW.Fetal_Brain.ChromatinAccessibility.H-24381.DS20231.twopass.merge150.wgt10.zgt2.wig	Fetal_Brain	fetal_brain	hotspots	Hotspots
327	0.0001	2.50362	0.0723589	124	47848	601	580611	UW.Fetal_Brain.ChromatinAccessibility.H-24381.DS20231.twopass.merge150.wgt10.zgt2.wig	Fetal_Brain	fetal_brain	hotspots	Hotspots
327	1e-05	3.71055	0.0424628	37	47848	121	580611	UW.Fetal_Brain.ChromatinAccessibility.H-24381.DS20231.twopass.merge150.wgt10.zgt2.wig	Fetal_Brain	fetal_brain	hotspots	Hotspots
327	1e-06	3.55156	0.214592	24	47848	82	580611	UW.Fetal_Brain.ChromatinAccessibility.H-24381.DS20231.twopass.merge150.wgt10.zgt2.wig	Fetal_Brain	fetal_brain	hotspots	Hotspots
327	1e-07	2.69655	0.813008	12	47848	54	580611	UW.Fetal_Brain.ChromatinAccessibility.H-24381.DS20231.twopass.merge150.wgt10.zgt2.wig	Fetal_Brain	fetal_brain	hotspots	Hotspots
327	1e-08	2.55463	0.900901	8	47848	38	580611	UW.Fetal_Brain.ChromatinAccessibility.H-24381.DS20231.twopass.merge150.wgt10.zgt2.wig	Fetal_Brain	fetal_brain	hotspots	Hotspots
328	0.01	1.71253	-1	1949	42612	15507	580611	UW.Fetal_Heart.ChromatinAccessibility.H-22662.DS12531.twopass.merge150.wgt10.zgt2.wig	Fetal_Heart	fetal_heart	hotspots	Hotspots
328	0.0001	3.3327	0	147	42612	601	580611	UW.Fetal_Heart.ChromatinAccessibility.H-22662.DS12531.twopass.merge150.wgt10.zgt2.wig	Fetal_Heart	fetal_heart	hotspots	Hotspots
328	1e-05	4.72952	3.1e-05	42	42612	121	580611	UW.Fetal_Heart.ChromatinAccessibility.H-22662.DS12531.twopass.merge150.wgt10.zgt2.wig	Fetal_Heart	fetal_heart	hotspots	Hotspots
328	1e-06	5.15111	8e-05	31	42612	82	580611	UW.Fetal_Heart.ChromatinAccessibility.H-22662.DS12531.twopass.merge150.wgt10.zgt2.wig	Fetal_Heart	fetal_heart	hotspots	Hotspots
328	1e-07	5.80347	0.000188212	23	42612	54	580611	UW.Fetal_Heart.ChromatinAccessibility.H-22662.DS12531.twopass.merge150.wgt10.zgt2.wig	Fetal_Heart	fetal_heart	hotspots	Hotspots
328	1e-08	5.73706	0.00464102	16	42612	38	580611	UW.Fetal_Heart.ChromatinAccessibility.H-22662.DS12531.twopass.merge150.wgt10.zgt2.wig	Fetal_Heart	fetal_heart	hotspots	Hotspots
329	0.01	1.6377	-1	2377	54344	15507	580611	UW.Fetal_Heart.ChromatinAccessibility.H-22727.DS12810.twopass.merge150.wgt10.zgt2.wig	Fetal_Heart	fetal_heart	hotspots	Hotspots
329	0.0001	2.95099	0	166	54344	601	580611	UW.Fetal_Heart.ChromatinAccessibility.H-22727.DS12810.twopass.merge150.wgt10.zgt2.wig	Fetal_Heart	fetal_heart	hotspots	Hotspots
329	1e-05	4.50317	4e-06	51	54344	121	580611	UW.Fetal_Heart.ChromatinAccessibility.H-22727.DS12810.twopass.merge150.wgt10.zgt2.wig	Fetal_Heart	fetal_heart	hotspots	Hotspots
329	1e-06	4.82083	2.6e-05	37	54344	82	580611	UW.Fetal_Heart.ChromatinAccessibility.H-22727.DS12810.twopass.merge150.wgt10.zgt2.wig	Fetal_Heart	fetal_heart	hotspots	Hotspots
329	1e-07	5.342	0.000104392	27	54344	54	580611	UW.Fetal_Heart.ChromatinAccessibility.H-22727.DS12810.twopass.merge150.wgt10.zgt2.wig	Fetal_Heart	fetal_heart	hotspots	Hotspots
329	1e-08	5.342	0.00310347	19	54344	38	580611	UW.Fetal_Heart.ChromatinAccessibility.H-22727.DS12810.twopass.merge150.wgt10.zgt2.wig	Fetal_Heart	fetal_heart	hotspots	Hotspots
330	0.01	1.5928	-1	2671	62787	15507	580611	UW.Fetal_Heart.ChromatinAccessibility.H-23468.DS15839.twopass.merge150.wgt10.zgt2.wig	Fetal_Heart	fetal_heart	hotspots	Hotspots
330	0.0001	2.64649	1.8e-05	172	62787	601	580611	UW.Fetal_Heart.ChromatinAccessibility.H-23468.DS15839.twopass.merge150.wgt10.zgt2.wig	Fetal_Heart	fetal_heart	hotspots	Hotspots
330	1e-05	3.89763	9.8e-05	51	62787	121	580611	UW.Fetal_Heart.ChromatinAccessibility.H-23468.DS15839.twopass.merge150.wgt10.zgt2.wig	Fetal_Heart	fetal_heart	hotspots	Hotspots
330	1e-06	4.0598	0.000884306	36	62787	82	580611	UW.Fetal_Heart.ChromatinAccessibility.H-23468.DS15839.twopass.merge150.wgt10.zgt2.wig	Fetal_Heart	fetal_heart	hotspots	Hotspots
330	1e-07	4.62366	0.000667022	27	62787	54	580611	UW.Fetal_Heart.ChromatinAccessibility.H-23468.DS15839.twopass.merge150.wgt10.zgt2.wig	Fetal_Heart	fetal_heart	hotspots	Hotspots
330	1e-08	4.86701	0.00403372	20	62787	38	580611	UW.Fetal_Heart.ChromatinAccessibility.H-23468.DS15839.twopass.merge150.wgt10.zgt2.wig	Fetal_Heart	fetal_heart	hotspots	Hotspots
331	0.01	1.61092	-1	2392	55596	15507	580611	UW.Fetal_Heart.ChromatinAccessibility.H-23500.DS16018.twopass.merge150.wgt10.zgt2.wig	Fetal_Heart	fetal_heart	hotspots	Hotspots
331	0.0001	3.04092	0	175	55596	601	580611	UW.Fetal_Heart.ChromatinAccessibility.H-23500.DS16018.twopass.merge150.wgt10.zgt2.wig	Fetal_Heart	fetal_heart	hotspots	Hotspots
331	1e-05	4.14283	1.2e-05	48	55596	121	580611	UW.Fetal_Heart.ChromatinAccessibility.H-23500.DS16018.twopass.merge150.wgt10.zgt2.wig	Fetal_Heart	fetal_heart	hotspots	Hotspots
331	1e-06	4.71226	8e-06	37	55596	82	580611	UW.Fetal_Heart.ChromatinAccessibility.H-23500.DS16018.twopass.merge150.wgt10.zgt2.wig	Fetal_Heart	fetal_heart	hotspots	Hotspots
331	1e-07	5.2217	3.4e-05	27	55596	54	580611	UW.Fetal_Heart.ChromatinAccessibility.H-23500.DS16018.twopass.merge150.wgt10.zgt2.wig	Fetal_Heart	fetal_heart	hotspots	Hotspots
331	1e-08	4.94687	0.00627943	18	55596	38	580611	UW.Fetal_Heart.ChromatinAccessibility.H-23500.DS16018.twopass.merge150.wgt10.zgt2.wig	Fetal_Heart	fetal_heart	hotspots	Hotspots
332	0.01	1.60751	-1	2454	57158	15507	580611	UW.Fetal_Heart.ChromatinAccessibility.H-23524.DS16146.twopass.merge150.wgt10.zgt2.wig	Fetal_Heart	fetal_heart	hotspots	Hotspots
332	0.0001	2.90711	0	172	57158	601	580611	UW.Fetal_Heart.ChromatinAccessibility.H-23524.DS16146.twopass.merge150.wgt10.zgt2.wig	Fetal_Heart	fetal_heart	hotspots	Hotspots
332	1e-05	4.19752	1.1e-05	50	57158	121	580611	UW.Fetal_Heart.ChromatinAccessibility.H-23524.DS16146.twopass.merge150.wgt10.zgt2.wig	Fetal_Heart	fetal_heart	hotspots	Hotspots
332	1e-06	4.70737	1.7e-05	38	57158	82	580611	UW.Fetal_Heart.ChromatinAccessibility.H-23524.DS16146.twopass.merge150.wgt10.zgt2.wig	Fetal_Heart	fetal_heart	hotspots	Hotspots
332	1e-07	5.079	0.000169259	27	57158	54	580611	UW.Fetal_Heart.ChromatinAccessibility.H-23524.DS16146.twopass.merge150.wgt10.zgt2.wig	Fetal_Heart	fetal_heart	hotspots	Hotspots
332	1e-08	5.34632	0.00125189	20	57158	38	580611	UW.Fetal_Heart.ChromatinAccessibility.H-23524.DS16146.twopass.merge150.wgt10.zgt2.wig	Fetal_Heart	fetal_heart	hotspots	Hotspots
333	0.01	1.5351	-1	2707	66025	15507	580611	UW.Fetal_Heart.ChromatinAccessibility.H-23589.DS16500.twopass.merge150.wgt10.zgt2.wig	Fetal_Heart	fetal_heart	hotspots	Hotspots
333	0.0001	2.70691	0	185	66025	601	580611	UW.Fetal_Heart.ChromatinAccessibility.H-23589.DS16500.twopass.merge150.wgt10.zgt2.wig	Fetal_Heart	fetal_heart	hotspots	Hotspots
333	1e-05	3.70648	0.000111401	51	66025	121	580611	UW.Fetal_Heart.ChromatinAccessibility.H-23589.DS16500.twopass.merge150.wgt10.zgt2.wig	Fetal_Heart	fetal_heart	hotspots	Hotspots
333	1e-06	4.18242	5e-05	39	66025	82	580611	UW.Fetal_Heart.ChromatinAccessibility.H-23589.DS16500.twopass.merge150.wgt10.zgt2.wig	Fetal_Heart	fetal_heart	hotspots	Hotspots
333	1e-07	4.3969	0.000768805	27	66025	54	580611	UW.Fetal_Heart.ChromatinAccessibility.H-23589.DS16500.twopass.merge150.wgt10.zgt2.wig	Fetal_Heart	fetal_heart	hotspots	Hotspots
333	1e-08	4.3969	0.00936856	19	66025	38	580611	UW.Fetal_Heart.ChromatinAccessibility.H-23589.DS16500.twopass.merge150.wgt10.zgt2.wig	Fetal_Heart	fetal_heart	hotspots	Hotspots
334	0.01	1.63168	-1	2406	55210	15507	580611	UW.Fetal_Heart.ChromatinAccessibility.H-23604.DS16582.twopass.merge150.wgt10.zgt2.wig	Fetal_Heart	fetal_heart	hotspots	Hotspots
334	0.0001	3.00969	0	172	55210	601	580611	UW.Fetal_Heart.ChromatinAccessibility.H-23604.DS16582.twopass.merge150.wgt10.zgt2.wig	Fetal_Heart	fetal_heart	hotspots	Hotspots
334	1e-05	4.34562	4e-06	50	55210	121	580611	UW.Fetal_Heart.ChromatinAccessibility.H-23604.DS16582.twopass.merge150.wgt10.zgt2.wig	Fetal_Heart	fetal_heart	hotspots	Hotspots
334	1e-06	4.87346	3e-06	38	55210	82	580611	UW.Fetal_Heart.ChromatinAccessibility.H-23604.DS16582.twopass.merge150.wgt10.zgt2.wig	Fetal_Heart	fetal_heart	hotspots	Hotspots
334	1e-07	5.45295	1.7e-05	28	55210	54	580611	UW.Fetal_Heart.ChromatinAccessibility.H-23604.DS16582.twopass.merge150.wgt10.zgt2.wig	Fetal_Heart	fetal_heart	hotspots	Hotspots
334	1e-08	5.53495	0.000617558	20	55210	38	580611	UW.Fetal_Heart.ChromatinAccessibility.H-23604.DS16582.twopass.merge150.wgt10.zgt2.wig	Fetal_Heart	fetal_heart	hotspots	Hotspots
335	0.01	1.59061	-1	2533	59625	15507	580611	UW.Fetal_Heart.ChromatinAccessibility.H-23617.DS16621.twopass.merge150.wgt10.zgt2.wig	Fetal_Heart	fetal_heart	hotspots	Hotspots
335	0.0001	2.81924	0	174	59625	601	580611	UW.Fetal_Heart.ChromatinAccessibility.H-23617.DS16621.twopass.merge150.wgt10.zgt2.wig	Fetal_Heart	fetal_heart	hotspots	Hotspots
335	1e-05	4.10432	4e-06	51	59625	121	580611	UW.Fetal_Heart.ChromatinAccessibility.H-23617.DS16621.twopass.merge150.wgt10.zgt2.wig	Fetal_Heart	fetal_heart	hotspots	Hotspots
335	1e-06	4.63135	3e-06	39	59625	82	580611	UW.Fetal_Heart.ChromatinAccessibility.H-23617.DS16621.twopass.merge150.wgt10.zgt2.wig	Fetal_Heart	fetal_heart	hotspots	Hotspots
335	1e-07	5.04918	5.2e-05	28	59625	54	580611	UW.Fetal_Heart.ChromatinAccessibility.H-23617.DS16621.twopass.merge150.wgt10.zgt2.wig	Fetal_Heart	fetal_heart	hotspots	Hotspots
335	1e-08	5.12511	0.000978713	20	59625	38	580611	UW.Fetal_Heart.ChromatinAccessibility.H-23617.DS16621.twopass.merge150.wgt10.zgt2.wig	Fetal_Heart	fetal_heart	hotspots	Hotspots
336	0.01	1.62575	-1	2551	58751	15507	580611	UW.Fetal_Heart.ChromatinAccessibility.H-23663.DS16819.twopass.merge150.wgt10.zgt2.wig	Fetal_Heart	fetal_heart	hotspots	Hotspots
336	0.0001	2.87762	0	175	58751	601	580611	UW.Fetal_Heart.ChromatinAccessibility.H-23663.DS16819.twopass.merge150.wgt10.zgt2.wig	Fetal_Heart	fetal_heart	hotspots	Hotspots
336	1e-05	4.57375	0	56	58751	121	580611	UW.Fetal_Heart.ChromatinAccessibility.H-23663.DS16819.twopass.merge150.wgt10.zgt2.wig	Fetal_Heart	fetal_heart	hotspots	Hotspots
336	1e-06	4.82077	0	40	58751	82	580611	UW.Fetal_Heart.ChromatinAccessibility.H-23663.DS16819.twopass.merge150.wgt10.zgt2.wig	Fetal_Heart	fetal_heart	hotspots	Hotspots
336	1e-07	5.1243	4e-05	28	58751	54	580611	UW.Fetal_Heart.ChromatinAccessibility.H-23663.DS16819.twopass.merge150.wgt10.zgt2.wig	Fetal_Heart	fetal_heart	hotspots	Hotspots
336	1e-08	4.68122	0.0100908	18	58751	38	580611	UW.Fetal_Heart.ChromatinAccessibility.H-23663.DS16819.twopass.merge150.wgt10.zgt2.wig	Fetal_Heart	fetal_heart	hotspots	Hotspots
337	0.01	1.60231	-1	2433	56853	15507	580611	UW.Fetal_Heart.ChromatinAccessibility.H-23744.DS19431.twopass.merge150.wgt10.zgt2.wig	Fetal_Heart	fetal_heart	hotspots	Hotspots
337	0.0001	2.88873	0	170	56853	601	580611	UW.Fetal_Heart.ChromatinAccessibility.H-23744.DS19431.twopass.merge150.wgt10.zgt2.wig	Fetal_Heart	fetal_heart	hotspots	Hotspots
337	1e-05	4.13564	1.4e-05	49	56853	121	580611	UW.Fetal_Heart.ChromatinAccessibility.H-23744.DS19431.twopass.merge150.wgt10.zgt2.wig	Fetal_Heart	fetal_heart	hotspots	Hotspots
337	1e-06	4.23445	0.000355196	34	56853	82	580611	UW.Fetal_Heart.ChromatinAccessibility.H-23744.DS19431.twopass.merge150.wgt10.zgt2.wig	Fetal_Heart	fetal_heart	hotspots	Hotspots
337	1e-07	4.34977	0.00591086	23	56853	54	580611	UW.Fetal_Heart.ChromatinAccessibility.H-23744.DS19431.twopass.merge150.wgt10.zgt2.wig	Fetal_Heart	fetal_heart	hotspots	Hotspots
337	1e-08	4.3	0.0416146	16	56853	38	580611	UW.Fetal_Heart.ChromatinAccessibility.H-23744.DS19431.twopass.merge150.wgt10.zgt2.wig	Fetal_Heart	fetal_heart	hotspots	Hotspots
338	0.01	1.63816	-1	2438	55723	15507	580611	UW.Fetal_Heart.ChromatinAccessibility.H-24042.DS19427.twopass.merge150.wgt10.zgt2.wig	Fetal_Heart	fetal_heart	hotspots	Hotspots
338	0.0001	3.03399	0	175	55723	601	580611	UW.Fetal_Heart.ChromatinAccessibility.H-24042.DS19427.twopass.merge150.wgt10.zgt2.wig	Fetal_Heart	fetal_heart	hotspots	Hotspots
338	1e-05	4.39173	3e-06	51	55723	121	580611	UW.Fetal_Heart.ChromatinAccessibility.H-24042.DS19427.twopass.merge150.wgt10.zgt2.wig	Fetal_Heart	fetal_heart	hotspots	Hotspots
338	1e-06	4.57446	6.9e-05	36	55723	82	580611	UW.Fetal_Heart.ChromatinAccessibility.H-24042.DS19427.twopass.merge150.wgt10.zgt2.wig	Fetal_Heart	fetal_heart	hotspots	Hotspots
338	1e-07	5.01684	0.00036515	26	55723	54	580611	UW.Fetal_Heart.ChromatinAccessibility.H-24042.DS19427.twopass.merge150.wgt10.zgt2.wig	Fetal_Heart	fetal_heart	hotspots	Hotspots
338	1e-08	5.2098	0.00329272	19	55723	38	580611	UW.Fetal_Heart.ChromatinAccessibility.H-24042.DS19427.twopass.merge150.wgt10.zgt2.wig	Fetal_Heart	fetal_heart	hotspots	Hotspots
339	0.01	1.63715	-1	2126	48622	15507	580611	UW.Fetal_Intestine_Large.ChromatinAccessibility.H-23500.DS16027.twopass.merge150.wgt10.zgt2.wig	Fetal_Intestine_Large	fetal_intestine,_large	hotspots	Hotspots
339	0.0001	2.96049	8e-06	149	48622	601	580611	UW.Fetal_Intestine_Large.ChromatinAccessibility.H-23500.DS16027.twopass.merge150.wgt10.zgt2.wig	Fetal_Intestine_Large	fetal_intestine,_large	hotspots	Hotspots
339	1e-05	4.44099	0.000111609	45	48622	121	580611	UW.Fetal_Intestine_Large.ChromatinAccessibility.H-23500.DS16027.twopass.merge150.wgt10.zgt2.wig	Fetal_Intestine_Large	fetal_intestine,_large	hotspots	Hotspots
339	1e-06	4.36878	0.00349993	30	48622	82	580611	UW.Fetal_Intestine_Large.ChromatinAccessibility.H-23500.DS16027.twopass.merge150.wgt10.zgt2.wig	Fetal_Intestine_Large	fetal_intestine,_large	hotspots	Hotspots
339	1e-07	4.42271	0.0277316	20	48622	54	580611	UW.Fetal_Intestine_Large.ChromatinAccessibility.H-23500.DS16027.twopass.merge150.wgt10.zgt2.wig	Fetal_Intestine_Large	fetal_intestine,_large	hotspots	Hotspots
339	1e-08	3.77094	0.291545	12	48622	38	580611	UW.Fetal_Intestine_Large.ChromatinAccessibility.H-23500.DS16027.twopass.merge150.wgt10.zgt2.wig	Fetal_Intestine_Large	fetal_intestine,_large	hotspots	Hotspots
340	0.01	1.56744	-1	2066	49351	15507	580611	UW.Fetal_Intestine_Large.ChromatinAccessibility.H-23524.DS16164.twopass.merge150.wgt10.zgt2.wig	Fetal_Intestine_Large	fetal_intestine,_large	hotspots	Hotspots
340	0.0001	2.60355	0.00302087	133	49351	601	580611	UW.Fetal_Intestine_Large.ChromatinAccessibility.H-23524.DS16164.twopass.merge150.wgt10.zgt2.wig	Fetal_Intestine_Large	fetal_intestine,_large	hotspots	Hotspots
340	1e-05	3.69477	0.00912242	38	49351	121	580611	UW.Fetal_Intestine_Large.ChromatinAccessibility.H-23524.DS16164.twopass.merge150.wgt10.zgt2.wig	Fetal_Intestine_Large	fetal_intestine,_large	hotspots	Hotspots
340	1e-06	3.58687	0.0632511	25	49351	82	580611	UW.Fetal_Intestine_Large.ChromatinAccessibility.H-23524.DS16164.twopass.merge150.wgt10.zgt2.wig	Fetal_Intestine_Large	fetal_intestine,_large	hotspots	Hotspots
340	1e-07	4.35738	0.0176803	20	49351	54	580611	UW.Fetal_Intestine_Large.ChromatinAccessibility.H-23524.DS16164.twopass.merge150.wgt10.zgt2.wig	Fetal_Intestine_Large	fetal_intestine,_large	hotspots	Hotspots
340	1e-08	3.09603	0.591716	10	49351	38	580611	UW.Fetal_Intestine_Large.ChromatinAccessibility.H-23524.DS16164.twopass.merge150.wgt10.zgt2.wig	Fetal_Intestine_Large	fetal_intestine,_large	hotspots	Hotspots
341	0.01	1.59935	-1	2216	51878	15507	580611	UW.Fetal_Intestine_Large.ChromatinAccessibility.H-23604.DS16563.twopass.merge150.wgt10.zgt2.wig	Fetal_Intestine_Large	fetal_intestine,_large	hotspots	Hotspots
341	0.0001	2.71882	0.000433587	146	51878	601	580611	UW.Fetal_Intestine_Large.ChromatinAccessibility.H-23604.DS16563.twopass.merge150.wgt10.zgt2.wig	Fetal_Intestine_Large	fetal_intestine,_large	hotspots	Hotspots
341	1e-05	3.97727	0.00177139	43	51878	121	580611	UW.Fetal_Intestine_Large.ChromatinAccessibility.H-23604.DS16563.twopass.merge150.wgt10.zgt2.wig	Fetal_Intestine_Large	fetal_intestine,_large	hotspots	Hotspots
341	1e-06	3.95809	0.0166223	29	51878	82	580611	UW.Fetal_Intestine_Large.ChromatinAccessibility.H-23604.DS16563.twopass.merge150.wgt10.zgt2.wig	Fetal_Intestine_Large	fetal_intestine,_large	hotspots	Hotspots
341	1e-07	4.35239	0.020674	21	51878	54	580611	UW.Fetal_Intestine_Large.ChromatinAccessibility.H-23604.DS16563.twopass.merge150.wgt10.zgt2.wig	Fetal_Intestine_Large	fetal_intestine,_large	hotspots	Hotspots
341	1e-08	3.53427	0.387597	12	51878	38	580611	UW.Fetal_Intestine_Large.ChromatinAccessibility.H-23604.DS16563.twopass.merge150.wgt10.zgt2.wig	Fetal_Intestine_Large	fetal_intestine,_large	hotspots	Hotspots
342	0.01	1.55713	-1	2245	53982	15507	580611	UW.Fetal_Intestine_Large.ChromatinAccessibility.H-23744.DS17094.twopass.merge150.wgt10.zgt2.wig	Fetal_Intestine_Large	fetal_intestine,_large	hotspots	Hotspots
342	0.0001	2.77392	7.2e-05	155	53982	601	580611	UW.Fetal_Intestine_Large.ChromatinAccessibility.H-23744.DS17094.twopass.merge150.wgt10.zgt2.wig	Fetal_Intestine_Large	fetal_intestine,_large	hotspots	Hotspots
342	1e-05	4.62226	0	52	53982	121	580611	UW.Fetal_Intestine_Large.ChromatinAccessibility.H-23744.DS17094.twopass.merge150.wgt10.zgt2.wig	Fetal_Intestine_Large	fetal_intestine,_large	hotspots	Hotspots
342	1e-06	4.45966	0.000625555	34	53982	82	580611	UW.Fetal_Intestine_Large.ChromatinAccessibility.H-23744.DS17094.twopass.merge150.wgt10.zgt2.wig	Fetal_Intestine_Large	fetal_intestine,_large	hotspots	Hotspots
342	1e-07	4.38193	0.0162127	22	53982	54	580611	UW.Fetal_Intestine_Large.ChromatinAccessibility.H-23744.DS17094.twopass.merge150.wgt10.zgt2.wig	Fetal_Intestine_Large	fetal_intestine,_large	hotspots	Hotspots
342	1e-08	3.39652	0.444444	12	53982	38	580611	UW.Fetal_Intestine_Large.ChromatinAccessibility.H-23744.DS17094.twopass.merge150.wgt10.zgt2.wig	Fetal_Intestine_Large	fetal_intestine,_large	hotspots	Hotspots
343	0.01	1.67819	-1	1776	39624	15507	580611	UW.Fetal_Intestine_Large.ChromatinAccessibility.H-23758.DS17157.twopass.merge150.wgt10.zgt2.wig	Fetal_Intestine_Large	fetal_intestine,_large	hotspots	Hotspots
343	0.0001	3.02325	0.000504406	124	39624	601	580611	UW.Fetal_Intestine_Large.ChromatinAccessibility.H-23758.DS17157.twopass.merge150.wgt10.zgt2.wig	Fetal_Intestine_Large	fetal_intestine,_large	hotspots	Hotspots
343	1e-05	4.72287	0.000651165	39	39624	121	580611	UW.Fetal_Intestine_Large.ChromatinAccessibility.H-23758.DS17157.twopass.merge150.wgt10.zgt2.wig	Fetal_Intestine_Large	fetal_intestine,_large	hotspots	Hotspots
343	1e-06	4.46738	0.0211909	25	39624	82	580611	UW.Fetal_Intestine_Large.ChromatinAccessibility.H-23758.DS17157.twopass.merge150.wgt10.zgt2.wig	Fetal_Intestine_Large	fetal_intestine,_large	hotspots	Hotspots
343	1e-07	4.88434	0.0419111	18	39624	54	580611	UW.Fetal_Intestine_Large.ChromatinAccessibility.H-23758.DS17157.twopass.merge150.wgt10.zgt2.wig	Fetal_Intestine_Large	fetal_intestine,_large	hotspots	Hotspots
343	1e-08	3.85606	0.458716	10	39624	38	580611	UW.Fetal_Intestine_Large.ChromatinAccessibility.H-23758.DS17157.twopass.merge150.wgt10.zgt2.wig	Fetal_Intestine_Large	fetal_intestine,_large	hotspots	Hotspots
344	0.01	1.5858	-1	2047	48331	15507	580611	UW.Fetal_Intestine_Large.ChromatinAccessibility.H-23769.DS17313.twopass.merge150.wgt10.zgt2.wig	Fetal_Intestine_Large	fetal_intestine,_large	hotspots	Hotspots
344	0.0001	2.61852	0.0068653	131	48331	601	580611	UW.Fetal_Intestine_Large.ChromatinAccessibility.H-23769.DS17313.twopass.merge150.wgt10.zgt2.wig	Fetal_Intestine_Large	fetal_intestine,_large	hotspots	Hotspots
344	1e-05	4.16988	0.000845294	42	48331	121	580611	UW.Fetal_Intestine_Large.ChromatinAccessibility.H-23769.DS17313.twopass.merge150.wgt10.zgt2.wig	Fetal_Intestine_Large	fetal_intestine,_large	hotspots	Hotspots
344	1e-06	3.95557	0.0217297	27	48331	82	580611	UW.Fetal_Intestine_Large.ChromatinAccessibility.H-23769.DS17313.twopass.merge150.wgt10.zgt2.wig	Fetal_Intestine_Large	fetal_intestine,_large	hotspots	Hotspots
344	1e-07	4.44934	0.0273299	20	48331	54	580611	UW.Fetal_Intestine_Large.ChromatinAccessibility.H-23769.DS17313.twopass.merge150.wgt10.zgt2.wig	Fetal_Intestine_Large	fetal_intestine,_large	hotspots	Hotspots
344	1e-08	3.47751	0.465116	11	48331	38	580611	UW.Fetal_Intestine_Large.ChromatinAccessibility.H-23769.DS17313.twopass.merge150.wgt10.zgt2.wig	Fetal_Intestine_Large	fetal_intestine,_large	hotspots	Hotspots
345	0.01	1.63895	-1	2006	45827	15507	580611	UW.Fetal_Intestine_Large.ChromatinAccessibility.H-23808.DS17422.twopass.merge150.wgt10.zgt2.wig	Fetal_Intestine_Large	fetal_intestine,_large	hotspots	Hotspots
345	0.0001	2.99349	2.1e-05	142	45827	601	580611	UW.Fetal_Intestine_Large.ChromatinAccessibility.H-23808.DS17422.twopass.merge150.wgt10.zgt2.wig	Fetal_Intestine_Large	fetal_intestine,_large	hotspots	Hotspots
345	1e-05	4.81655	9e-06	46	45827	121	580611	UW.Fetal_Intestine_Large.ChromatinAccessibility.H-23808.DS17422.twopass.merge150.wgt10.zgt2.wig	Fetal_Intestine_Large	fetal_intestine,_large	hotspots	Hotspots
345	1e-06	4.78974	0.000469903	31	45827	82	580611	UW.Fetal_Intestine_Large.ChromatinAccessibility.H-23808.DS17422.twopass.merge150.wgt10.zgt2.wig	Fetal_Intestine_Large	fetal_intestine,_large	hotspots	Hotspots
345	1e-07	4.69245	0.0155063	20	45827	54	580611	UW.Fetal_Intestine_Large.ChromatinAccessibility.H-23808.DS17422.twopass.merge150.wgt10.zgt2.wig	Fetal_Intestine_Large	fetal_intestine,_large	hotspots	Hotspots
345	1e-08	4.00093	0.240385	12	45827	38	580611	UW.Fetal_Intestine_Large.ChromatinAccessibility.H-23808.DS17422.twopass.merge150.wgt10.zgt2.wig	Fetal_Intestine_Large	fetal_intestine,_large	hotspots	Hotspots
346	0.01	1.54027	-1	2184	53090	15507	580611	UW.Fetal_Intestine_Large.ChromatinAccessibility.H-23833.DS17462.twopass.merge150.wgt10.zgt2.wig	Fetal_Intestine_Large	fetal_intestine,_large	hotspots	Hotspots
346	0.0001	2.63855	0.00136728	145	53090	601	580611	UW.Fetal_Intestine_Large.ChromatinAccessibility.H-23833.DS17462.twopass.merge150.wgt10.zgt2.wig	Fetal_Intestine_Large	fetal_intestine,_large	hotspots	Hotspots
346	1e-05	3.97686	0.0016613	44	53090	121	580611	UW.Fetal_Intestine_Large.ChromatinAccessibility.H-23833.DS17462.twopass.merge150.wgt10.zgt2.wig	Fetal_Intestine_Large	fetal_intestine,_large	hotspots	Hotspots
346	1e-06	4.26785	0.00321636	32	53090	82	580611	UW.Fetal_Intestine_Large.ChromatinAccessibility.H-23833.DS17462.twopass.merge150.wgt10.zgt2.wig	Fetal_Intestine_Large	fetal_intestine,_large	hotspots	Hotspots
346	1e-07	4.8606	0.00281128	24	53090	54	580611	UW.Fetal_Intestine_Large.ChromatinAccessibility.H-23833.DS17462.twopass.merge150.wgt10.zgt2.wig	Fetal_Intestine_Large	fetal_intestine,_large	hotspots	Hotspots
346	1e-08	4.02918	0.165837	14	53090	38	580611	UW.Fetal_Intestine_Large.ChromatinAccessibility.H-23833.DS17462.twopass.merge150.wgt10.zgt2.wig	Fetal_Intestine_Large	fetal_intestine,_large	hotspots	Hotspots
347	0.01	1.72963	-1	1290	27925	15507	580611	UW.Fetal_Intestine_Large.ChromatinAccessibility.H-23855.DS17502.twopass.merge150.wgt10.zgt2.wig	Fetal_Intestine_Large	fetal_intestine,_large	hotspots	Hotspots
347	0.0001	3.21737	0.000309186	93	27925	601	580611	UW.Fetal_Intestine_Large.ChromatinAccessibility.H-23855.DS17502.twopass.merge150.wgt10.zgt2.wig	Fetal_Intestine_Large	fetal_intestine,_large	hotspots	Hotspots
347	1e-05	3.43666	0.269542	20	27925	121	580611	UW.Fetal_Intestine_Large.ChromatinAccessibility.H-23855.DS17502.twopass.merge150.wgt10.zgt2.wig	Fetal_Intestine_Large	fetal_intestine,_large	hotspots	Hotspots
347	1e-06	3.29626	0.414938	13	27925	82	580611	UW.Fetal_Intestine_Large.ChromatinAccessibility.H-23855.DS17502.twopass.merge150.wgt10.zgt2.wig	Fetal_Intestine_Large	fetal_intestine,_large	hotspots	Hotspots
347	1e-07	3.85033	0.37594	10	27925	54	580611	UW.Fetal_Intestine_Large.ChromatinAccessibility.H-23855.DS17502.twopass.merge150.wgt10.zgt2.wig	Fetal_Intestine_Large	fetal_intestine,_large	hotspots	Hotspots
347	1e-08	2.73576	0.757576	5	27925	38	580611	UW.Fetal_Intestine_Large.ChromatinAccessibility.H-23855.DS17502.twopass.merge150.wgt10.zgt2.wig	Fetal_Intestine_Large	fetal_intestine,_large	hotspots	Hotspots
348	0.01	1.53153	-1	2425	59285	15507	580611	UW.Fetal_Intestine_Large.ChromatinAccessibility.H-23887.DS17647.twopass.merge150.wgt10.zgt2.wig	Fetal_Intestine_Large	fetal_intestine,_large	hotspots	Hotspots
348	0.0001	2.59097	0.000447549	159	59285	601	580611	UW.Fetal_Intestine_Large.ChromatinAccessibility.H-23887.DS17647.twopass.merge150.wgt10.zgt2.wig	Fetal_Intestine_Large	fetal_intestine,_large	hotspots	Hotspots
348	1e-05	3.80411	0.000990658	47	59285	121	580611	UW.Fetal_Intestine_Large.ChromatinAccessibility.H-23887.DS17647.twopass.merge150.wgt10.zgt2.wig	Fetal_Intestine_Large	fetal_intestine,_large	hotspots	Hotspots
348	1e-06	3.46357	0.0654879	29	59285	82	580611	UW.Fetal_Intestine_Large.ChromatinAccessibility.H-23887.DS17647.twopass.merge150.wgt10.zgt2.wig	Fetal_Intestine_Large	fetal_intestine,_large	hotspots	Hotspots
348	1e-07	4.17133	0.016	23	59285	54	580611	UW.Fetal_Intestine_Large.ChromatinAccessibility.H-23887.DS17647.twopass.merge150.wgt10.zgt2.wig	Fetal_Intestine_Large	fetal_intestine,_large	hotspots	Hotspots
348	1e-08	3.0927	0.60241	12	59285	38	580611	UW.Fetal_Intestine_Large.ChromatinAccessibility.H-23887.DS17647.twopass.merge150.wgt10.zgt2.wig	Fetal_Intestine_Large	fetal_intestine,_large	hotspots	Hotspots
349	0.01	1.60935	-1	1998	46484	15507	580611	UW.Fetal_Intestine_Large.ChromatinAccessibility.H-23914.DS17748.twopass.merge150.wgt10.zgt2.wig	Fetal_Intestine_Large	fetal_intestine,_large	hotspots	Hotspots
349	0.0001	2.8057	0.000192312	135	46484	601	580611	UW.Fetal_Intestine_Large.ChromatinAccessibility.H-23914.DS17748.twopass.merge150.wgt10.zgt2.wig	Fetal_Intestine_Large	fetal_intestine,_large	hotspots	Hotspots
349	1e-05	4.23234	0.000438568	41	46484	121	580611	UW.Fetal_Intestine_Large.ChromatinAccessibility.H-23914.DS17748.twopass.merge150.wgt10.zgt2.wig	Fetal_Intestine_Large	fetal_intestine,_large	hotspots	Hotspots
349	1e-06	4.11274	0.0118821	27	46484	82	580611	UW.Fetal_Intestine_Large.ChromatinAccessibility.H-23914.DS17748.twopass.merge150.wgt10.zgt2.wig	Fetal_Intestine_Large	fetal_intestine,_large	hotspots	Hotspots
349	1e-07	4.85744	0.00459263	21	46484	54	580611	UW.Fetal_Intestine_Large.ChromatinAccessibility.H-23914.DS17748.twopass.merge150.wgt10.zgt2.wig	Fetal_Intestine_Large	fetal_intestine,_large	hotspots	Hotspots
349	1e-08	3.61569	0.383142	11	46484	38	580611	UW.Fetal_Intestine_Large.ChromatinAccessibility.H-23914.DS17748.twopass.merge150.wgt10.zgt2.wig	Fetal_Intestine_Large	fetal_intestine,_large	hotspots	Hotspots
350	0.01	1.63138	-1	1820	41771	15507	580611	UW.Fetal_Intestine_Large.ChromatinAccessibility.H-23941.DS17785.twopass.merge150.wgt10.zgt2.wig	Fetal_Intestine_Large	fetal_intestine,_large	hotspots	Hotspots
350	0.0001	3.14539	1e-05	136	41771	601	580611	UW.Fetal_Intestine_Large.ChromatinAccessibility.H-23941.DS17785.twopass.merge150.wgt10.zgt2.wig	Fetal_Intestine_Large	fetal_intestine,_large	hotspots	Hotspots
350	1e-05	5.05449	1.8e-05	44	41771	121	580611	UW.Fetal_Intestine_Large.ChromatinAccessibility.H-23941.DS17785.twopass.merge150.wgt10.zgt2.wig	Fetal_Intestine_Large	fetal_intestine,_large	hotspots	Hotspots
350	1e-06	5.08531	0.000707074	30	41771	82	580611	UW.Fetal_Intestine_Large.ChromatinAccessibility.H-23941.DS17785.twopass.merge150.wgt10.zgt2.wig	Fetal_Intestine_Large	fetal_intestine,_large	hotspots	Hotspots
350	1e-07	5.66291	0.00158175	22	41771	54	580611	UW.Fetal_Intestine_Large.ChromatinAccessibility.H-23941.DS17785.twopass.merge150.wgt10.zgt2.wig	Fetal_Intestine_Large	fetal_intestine,_large	hotspots	Hotspots
350	1e-08	5.121	0.0635728	14	41771	38	580611	UW.Fetal_Intestine_Large.ChromatinAccessibility.H-23941.DS17785.twopass.merge150.wgt10.zgt2.wig	Fetal_Intestine_Large	fetal_intestine,_large	hotspots	Hotspots
351	0.01	1.50883	-1	2884	71567	15507	580611	UW.Fetal_Intestine_Large.ChromatinAccessibility.H-23964.DS17841.twopass.merge150.wgt10.zgt2.wig	Fetal_Intestine_Large	fetal_intestine,_large	hotspots	Hotspots
351	0.0001	2.26781	0.0325309	168	71567	601	580611	UW.Fetal_Intestine_Large.ChromatinAccessibility.H-23964.DS17841.twopass.merge150.wgt10.zgt2.wig	Fetal_Intestine_Large	fetal_intestine,_large	hotspots	Hotspots
351	1e-05	3.6206	0.000416823	54	71567	121	580611	UW.Fetal_Intestine_Large.ChromatinAccessibility.H-23964.DS17841.twopass.merge150.wgt10.zgt2.wig	Fetal_Intestine_Large	fetal_intestine,_large	hotspots	Hotspots
351	1e-06	3.56173	0.011073	36	71567	82	580611	UW.Fetal_Intestine_Large.ChromatinAccessibility.H-23964.DS17841.twopass.merge150.wgt10.zgt2.wig	Fetal_Intestine_Large	fetal_intestine,_large	hotspots	Hotspots
351	1e-07	3.75594	0.0302024	25	71567	54	580611	UW.Fetal_Intestine_Large.ChromatinAccessibility.H-23964.DS17841.twopass.merge150.wgt10.zgt2.wig	Fetal_Intestine_Large	fetal_intestine,_large	hotspots	Hotspots
351	1e-08	3.20243	0.409836	15	71567	38	580611	UW.Fetal_Intestine_Large.ChromatinAccessibility.H-23964.DS17841.twopass.merge150.wgt10.zgt2.wig	Fetal_Intestine_Large	fetal_intestine,_large	hotspots	Hotspots
352	0.01	1.63125	-1	2163	49647	15507	580611	UW.Fetal_Intestine_Large.ChromatinAccessibility.H-24005.DS17990.twopass.merge150.wgt10.zgt2.wig	Fetal_Intestine_Large	fetal_intestine,_large	hotspots	Hotspots
352	0.0001	2.97721	3e-06	153	49647	601	580611	UW.Fetal_Intestine_Large.ChromatinAccessibility.H-24005.DS17990.twopass.merge150.wgt10.zgt2.wig	Fetal_Intestine_Large	fetal_intestine,_large	hotspots	Hotspots
352	1e-05	4.63925	5e-06	48	49647	121	580611	UW.Fetal_Intestine_Large.ChromatinAccessibility.H-24005.DS17990.twopass.merge150.wgt10.zgt2.wig	Fetal_Intestine_Large	fetal_intestine,_large	hotspots	Hotspots
352	1e-06	4.70644	0.000403356	33	49647	82	580611	UW.Fetal_Intestine_Large.ChromatinAccessibility.H-24005.DS17990.twopass.merge150.wgt10.zgt2.wig	Fetal_Intestine_Large	fetal_intestine,_large	hotspots	Hotspots
352	1e-07	5.19768	0.00121073	24	49647	54	580611	UW.Fetal_Intestine_Large.ChromatinAccessibility.H-24005.DS17990.twopass.merge150.wgt10.zgt2.wig	Fetal_Intestine_Large	fetal_intestine,_large	hotspots	Hotspots
352	1e-08	4.30861	0.127389	14	49647	38	580611	UW.Fetal_Intestine_Large.ChromatinAccessibility.H-24005.DS17990.twopass.merge150.wgt10.zgt2.wig	Fetal_Intestine_Large	fetal_intestine,_large	hotspots	Hotspots
353	0.01	1.56687	-1	2241	53551	15507	580611	UW.Fetal_Intestine_Large.ChromatinAccessibility.H-24111.DS18499.twopass.merge150.wgt10.zgt2.wig	Fetal_Intestine_Large	fetal_intestine,_large	hotspots	Hotspots
353	0.0001	2.85036	5e-06	158	53551	601	580611	UW.Fetal_Intestine_Large.ChromatinAccessibility.H-24111.DS18499.twopass.merge150.wgt10.zgt2.wig	Fetal_Intestine_Large	fetal_intestine,_large	hotspots	Hotspots
353	1e-05	3.94262	0.00184189	44	53551	121	580611	UW.Fetal_Intestine_Large.ChromatinAccessibility.H-24111.DS18499.twopass.merge150.wgt10.zgt2.wig	Fetal_Intestine_Large	fetal_intestine,_large	hotspots	Hotspots
353	1e-06	3.56999	0.0802568	27	53551	82	580611	UW.Fetal_Intestine_Large.ChromatinAccessibility.H-24111.DS18499.twopass.merge150.wgt10.zgt2.wig	Fetal_Intestine_Large	fetal_intestine,_large	hotspots	Hotspots
353	1e-07	4.21641	0.0347947	21	53551	54	580611	UW.Fetal_Intestine_Large.ChromatinAccessibility.H-24111.DS18499.twopass.merge150.wgt10.zgt2.wig	Fetal_Intestine_Large	fetal_intestine,_large	hotspots	Hotspots
353	1e-08	3.42385	0.47619	12	53551	38	580611	UW.Fetal_Intestine_Large.ChromatinAccessibility.H-24111.DS18499.twopass.merge150.wgt10.zgt2.wig	Fetal_Intestine_Large	fetal_intestine,_large	hotspots	Hotspots
354	0.01	1.55077	-1	2361	57004	15507	580611	UW.Fetal_Intestine_Small.ChromatinAccessibility.H-23604.DS16559.twopass.merge150.wgt10.zgt2.wig	Fetal_Intestine_Small	fetal_intestine,_small	hotspots	Hotspots
354	0.0001	2.64381	0.000173744	156	57004	601	580611	UW.Fetal_Intestine_Small.ChromatinAccessibility.H-23604.DS16559.twopass.merge150.wgt10.zgt2.wig	Fetal_Intestine_Small	fetal_intestine,_small	hotspots	Hotspots
354	1e-05	3.95633	0.00039446	47	57004	121	580611	UW.Fetal_Intestine_Small.ChromatinAccessibility.H-23604.DS16559.twopass.merge150.wgt10.zgt2.wig	Fetal_Intestine_Small	fetal_intestine,_small	hotspots	Hotspots
354	1e-06	3.85059	0.00835841	31	57004	82	580611	UW.Fetal_Intestine_Small.ChromatinAccessibility.H-23604.DS16559.twopass.merge150.wgt10.zgt2.wig	Fetal_Intestine_Small	fetal_intestine,_small	hotspots	Hotspots
354	1e-07	4.52686	0.00350373	24	57004	54	580611	UW.Fetal_Intestine_Small.ChromatinAccessibility.H-23604.DS16559.twopass.merge150.wgt10.zgt2.wig	Fetal_Intestine_Small	fetal_intestine,_small	hotspots	Hotspots
354	1e-08	4.02057	0.121951	15	57004	38	580611	UW.Fetal_Intestine_Small.ChromatinAccessibility.H-23604.DS16559.twopass.merge150.wgt10.zgt2.wig	Fetal_Intestine_Small	fetal_intestine,_small	hotspots	Hotspots
355	0.01	1.65261	-1	1719	38946	15507	580611	UW.Fetal_Intestine_Small.ChromatinAccessibility.H-23640.DS16712.twopass.merge150.wgt10.zgt2.wig	Fetal_Intestine_Small	fetal_intestine,_small	hotspots	Hotspots
355	0.0001	3.02627	0.000263319	122	38946	601	580611	UW.Fetal_Intestine_Small.ChromatinAccessibility.H-23640.DS16712.twopass.merge150.wgt10.zgt2.wig	Fetal_Intestine_Small	fetal_intestine,_small	hotspots	Hotspots
355	1e-05	4.31226	0.00492247	35	38946	121	580611	UW.Fetal_Intestine_Small.ChromatinAccessibility.H-23640.DS16712.twopass.merge150.wgt10.zgt2.wig	Fetal_Intestine_Small	fetal_intestine,_small	hotspots	Hotspots
355	1e-06	3.99974	0.0747384	22	38946	82	580611	UW.Fetal_Intestine_Small.ChromatinAccessibility.H-23640.DS16712.twopass.merge150.wgt10.zgt2.wig	Fetal_Intestine_Small	fetal_intestine,_small	hotspots	Hotspots
355	1e-07	4.41722	0.0843882	16	38946	54	580611	UW.Fetal_Intestine_Small.ChromatinAccessibility.H-23640.DS16712.twopass.merge150.wgt10.zgt2.wig	Fetal_Intestine_Small	fetal_intestine,_small	hotspots	Hotspots
355	1e-08	3.53087	0.478469	9	38946	38	580611	UW.Fetal_Intestine_Small.ChromatinAccessibility.H-23640.DS16712.twopass.merge150.wgt10.zgt2.wig	Fetal_Intestine_Small	fetal_intestine,_small	hotspots	Hotspots
356	0.01	1.59221	-1	2180	51264	15507	580611	UW.Fetal_Intestine_Small.ChromatinAccessibility.H-23663.DS16822.twopass.merge150.wgt10.zgt2.wig	Fetal_Intestine_Small	fetal_intestine,_small	hotspots	Hotspots
356	0.0001	2.80792	0.000155323	149	51264	601	580611	UW.Fetal_Intestine_Small.ChromatinAccessibility.H-23663.DS16822.twopass.merge150.wgt10.zgt2.wig	Fetal_Intestine_Small	fetal_intestine,_small	hotspots	Hotspots
356	1e-05	4.11851	0.000966156	44	51264	121	580611	UW.Fetal_Intestine_Small.ChromatinAccessibility.H-23663.DS16822.twopass.merge150.wgt10.zgt2.wig	Fetal_Intestine_Small	fetal_intestine,_small	hotspots	Hotspots
356	1e-06	4.28174	0.00584385	31	51264	82	580611	UW.Fetal_Intestine_Small.ChromatinAccessibility.H-23663.DS16822.twopass.merge150.wgt10.zgt2.wig	Fetal_Intestine_Small	fetal_intestine,_small	hotspots	Hotspots
356	1e-07	4.61426	0.0128916	22	51264	54	580611	UW.Fetal_Intestine_Small.ChromatinAccessibility.H-23663.DS16822.twopass.merge150.wgt10.zgt2.wig	Fetal_Intestine_Small	fetal_intestine,_small	hotspots	Hotspots
356	1e-08	3.87465	0.323625	13	51264	38	580611	UW.Fetal_Intestine_Small.ChromatinAccessibility.H-23663.DS16822.twopass.merge150.wgt10.zgt2.wig	Fetal_Intestine_Small	fetal_intestine,_small	hotspots	Hotspots
357	0.01	1.57716	-1	2112	50139	15507	580611	UW.Fetal_Intestine_Small.ChromatinAccessibility.H-23724.DS16975.twopass.merge150.wgt10.zgt2.wig	Fetal_Intestine_Small	fetal_intestine,_small	hotspots	Hotspots
357	0.0001	2.62044	0.00374125	136	50139	601	580611	UW.Fetal_Intestine_Small.ChromatinAccessibility.H-23724.DS16975.twopass.merge150.wgt10.zgt2.wig	Fetal_Intestine_Small	fetal_intestine,_small	hotspots	Hotspots
357	1e-05	4.30662	0.000112666	45	50139	121	580611	UW.Fetal_Intestine_Small.ChromatinAccessibility.H-23724.DS16975.twopass.merge150.wgt10.zgt2.wig	Fetal_Intestine_Small	fetal_intestine,_small	hotspots	Hotspots
357	1e-06	4.37782	0.00207185	31	50139	82	580611	UW.Fetal_Intestine_Small.ChromatinAccessibility.H-23724.DS16975.twopass.merge150.wgt10.zgt2.wig	Fetal_Intestine_Small	fetal_intestine,_small	hotspots	Hotspots
357	1e-07	4.50334	0.0163399	21	50139	54	580611	UW.Fetal_Intestine_Small.ChromatinAccessibility.H-23724.DS16975.twopass.merge150.wgt10.zgt2.wig	Fetal_Intestine_Small	fetal_intestine,_small	hotspots	Hotspots
357	1e-08	3.35211	0.520833	11	50139	38	580611	UW.Fetal_Intestine_Small.ChromatinAccessibility.H-23724.DS16975.twopass.merge150.wgt10.zgt2.wig	Fetal_Intestine_Small	fetal_intestine,_small	hotspots	Hotspots
358	0.01	1.61764	-1	2089	48352	15507	580611	UW.Fetal_Intestine_Small.ChromatinAccessibility.H-23744.DS17092.twopass.merge150.wgt10.zgt2.wig	Fetal_Intestine_Small	fetal_intestine,_small	hotspots	Hotspots
358	0.0001	2.97703	2e-06	149	48352	601	580611	UW.Fetal_Intestine_Small.ChromatinAccessibility.H-23744.DS17092.twopass.merge150.wgt10.zgt2.wig	Fetal_Intestine_Small	fetal_intestine,_small	hotspots	Hotspots
358	1e-05	4.56503	1.1e-05	46	48352	121	580611	UW.Fetal_Intestine_Small.ChromatinAccessibility.H-23744.DS17092.twopass.merge150.wgt10.zgt2.wig	Fetal_Intestine_Small	fetal_intestine,_small	hotspots	Hotspots
358	1e-06	4.53961	0.000725932	31	48352	82	580611	UW.Fetal_Intestine_Small.ChromatinAccessibility.H-23744.DS17092.twopass.merge150.wgt10.zgt2.wig	Fetal_Intestine_Small	fetal_intestine,_small	hotspots	Hotspots
358	1e-07	4.66978	0.0070492	21	48352	54	580611	UW.Fetal_Intestine_Small.ChromatinAccessibility.H-23744.DS17092.twopass.merge150.wgt10.zgt2.wig	Fetal_Intestine_Small	fetal_intestine,_small	hotspots	Hotspots
358	1e-08	3.16	0.571429	10	48352	38	580611	UW.Fetal_Intestine_Small.ChromatinAccessibility.H-23744.DS17092.twopass.merge150.wgt10.zgt2.wig	Fetal_Intestine_Small	fetal_intestine,_small	hotspots	Hotspots
359	0.01	1.57379	-1	2047	48700	15507	580611	UW.Fetal_Intestine_Small.ChromatinAccessibility.H-23758.DS17150.twopass.merge150.wgt10.zgt2.wig	Fetal_Intestine_Small	fetal_intestine,_small	hotspots	Hotspots
359	0.0001	2.83673	0.000139	143	48700	601	580611	UW.Fetal_Intestine_Small.ChromatinAccessibility.H-23758.DS17150.twopass.merge150.wgt10.zgt2.wig	Fetal_Intestine_Small	fetal_intestine,_small	hotspots	Hotspots
359	1e-05	4.23681	0.000440187	43	48700	121	580611	UW.Fetal_Intestine_Small.ChromatinAccessibility.H-23758.DS17150.twopass.merge150.wgt10.zgt2.wig	Fetal_Intestine_Small	fetal_intestine,_small	hotspots	Hotspots
359	1e-06	4.21639	0.006259	29	48700	82	580611	UW.Fetal_Intestine_Small.ChromatinAccessibility.H-23758.DS17150.twopass.merge150.wgt10.zgt2.wig	Fetal_Intestine_Small	fetal_intestine,_small	hotspots	Hotspots
359	1e-07	5.07797	0.00157627	23	48700	54	580611	UW.Fetal_Intestine_Small.ChromatinAccessibility.H-23758.DS17150.twopass.merge150.wgt10.zgt2.wig	Fetal_Intestine_Small	fetal_intestine,_small	hotspots	Hotspots
359	1e-08	4.39239	0.0914077	14	48700	38	580611	UW.Fetal_Intestine_Small.ChromatinAccessibility.H-23758.DS17150.twopass.merge150.wgt10.zgt2.wig	Fetal_Intestine_Small	fetal_intestine,_small	hotspots	Hotspots
360	0.01	1.59973	-1	1935	45289	15507	580611	UW.Fetal_Intestine_Small.ChromatinAccessibility.H-23769.DS17317.twopass.merge150.wgt10.zgt2.wig	Fetal_Intestine_Small	fetal_intestine,_small	hotspots	Hotspots
360	0.0001	3.00772	1e-05	141	45289	601	580611	UW.Fetal_Intestine_Small.ChromatinAccessibility.H-23769.DS17317.twopass.merge150.wgt10.zgt2.wig	Fetal_Intestine_Small	fetal_intestine,_small	hotspots	Hotspots
360	1e-05	4.02616	0.00563349	38	45289	121	580611	UW.Fetal_Intestine_Small.ChromatinAccessibility.H-23769.DS17317.twopass.merge150.wgt10.zgt2.wig	Fetal_Intestine_Small	fetal_intestine,_small	hotspots	Hotspots
360	1e-06	3.90858	0.0475964	25	45289	82	580611	UW.Fetal_Intestine_Small.ChromatinAccessibility.H-23769.DS17317.twopass.merge150.wgt10.zgt2.wig	Fetal_Intestine_Small	fetal_intestine,_small	hotspots	Hotspots
360	1e-07	4.27338	0.0671592	18	45289	54	580611	UW.Fetal_Intestine_Small.ChromatinAccessibility.H-23769.DS17317.twopass.merge150.wgt10.zgt2.wig	Fetal_Intestine_Small	fetal_intestine,_small	hotspots	Hotspots
360	1e-08	3.37372	0.558659	10	45289	38	580611	UW.Fetal_Intestine_Small.ChromatinAccessibility.H-23769.DS17317.twopass.merge150.wgt10.zgt2.wig	Fetal_Intestine_Small	fetal_intestine,_small	hotspots	Hotspots
361	0.01	1.65876	-1	1573	35506	15507	580611	UW.Fetal_Intestine_Small.ChromatinAccessibility.H-23808.DS17425.twopass.merge150.wgt10.zgt2.wig	Fetal_Intestine_Small	fetal_intestine,_small	hotspots	Hotspots
361	0.0001	3.15622	5e-06	116	35506	601	580611	UW.Fetal_Intestine_Small.ChromatinAccessibility.H-23808.DS17425.twopass.merge150.wgt10.zgt2.wig	Fetal_Intestine_Small	fetal_intestine,_small	hotspots	Hotspots
361	1e-05	4.32462	0.00161632	32	35506	121	580611	UW.Fetal_Intestine_Small.ChromatinAccessibility.H-23808.DS17425.twopass.merge150.wgt10.zgt2.wig	Fetal_Intestine_Small	fetal_intestine,_small	hotspots	Hotspots
361	1e-06	4.18783	0.0174216	21	35506	82	580611	UW.Fetal_Intestine_Small.ChromatinAccessibility.H-23808.DS17425.twopass.merge150.wgt10.zgt2.wig	Fetal_Intestine_Small	fetal_intestine,_small	hotspots	Hotspots
361	1e-07	4.23953	0.0632511	14	35506	54	580611	UW.Fetal_Intestine_Small.ChromatinAccessibility.H-23808.DS17425.twopass.merge150.wgt10.zgt2.wig	Fetal_Intestine_Small	fetal_intestine,_small	hotspots	Hotspots
361	1e-08	3.44263	0.465116	8	35506	38	580611	UW.Fetal_Intestine_Small.ChromatinAccessibility.H-23808.DS17425.twopass.merge150.wgt10.zgt2.wig	Fetal_Intestine_Small	fetal_intestine,_small	hotspots	Hotspots
362	0.01	1.57592	-1	2275	54051	15507	580611	UW.Fetal_Intestine_Small.ChromatinAccessibility.H-23864.DS17844.twopass.merge150.wgt10.zgt2.wig	Fetal_Intestine_Small	fetal_intestine,_small	hotspots	Hotspots
362	0.0001	2.57377	0.00560099	144	54051	601	580611	UW.Fetal_Intestine_Small.ChromatinAccessibility.H-23864.DS17844.twopass.merge150.wgt10.zgt2.wig	Fetal_Intestine_Small	fetal_intestine,_small	hotspots	Hotspots
362	1e-05	4.43881	6e-06	50	54051	121	580611	UW.Fetal_Intestine_Small.ChromatinAccessibility.H-23864.DS17844.twopass.merge150.wgt10.zgt2.wig	Fetal_Intestine_Small	fetal_intestine,_small	hotspots	Hotspots
362	1e-06	4.45396	0.000546556	34	54051	82	580611	UW.Fetal_Intestine_Small.ChromatinAccessibility.H-23864.DS17844.twopass.merge150.wgt10.zgt2.wig	Fetal_Intestine_Small	fetal_intestine,_small	hotspots	Hotspots
362	1e-07	4.77418	0.00248207	24	54051	54	580611	UW.Fetal_Intestine_Small.ChromatinAccessibility.H-23864.DS17844.twopass.merge150.wgt10.zgt2.wig	Fetal_Intestine_Small	fetal_intestine,_small	hotspots	Hotspots
362	1e-08	3.67486	0.297619	13	54051	38	580611	UW.Fetal_Intestine_Small.ChromatinAccessibility.H-23864.DS17844.twopass.merge150.wgt10.zgt2.wig	Fetal_Intestine_Small	fetal_intestine,_small	hotspots	Hotspots
363	0.01	1.58667	-1	2280	53803	15507	580611	UW.Fetal_Intestine_Small.ChromatinAccessibility.H-23887.DS17643.twopass.merge150.wgt10.zgt2.wig	Fetal_Intestine_Small	fetal_intestine,_small	hotspots	Hotspots
363	0.0001	2.69337	0.000894198	150	53803	601	580611	UW.Fetal_Intestine_Small.ChromatinAccessibility.H-23887.DS17643.twopass.merge150.wgt10.zgt2.wig	Fetal_Intestine_Small	fetal_intestine,_small	hotspots	Hotspots
363	1e-05	4.2809	0.000121885	48	53803	121	580611	UW.Fetal_Intestine_Small.ChromatinAccessibility.H-23887.DS17643.twopass.merge150.wgt10.zgt2.wig	Fetal_Intestine_Small	fetal_intestine,_small	hotspots	Hotspots
363	1e-06	4.07968	0.00933097	31	53803	82	580611	UW.Fetal_Intestine_Small.ChromatinAccessibility.H-23887.DS17643.twopass.merge150.wgt10.zgt2.wig	Fetal_Intestine_Small	fetal_intestine,_small	hotspots	Hotspots
363	1e-07	4.59635	0.010142	23	53803	54	580611	UW.Fetal_Intestine_Small.ChromatinAccessibility.H-23887.DS17643.twopass.merge150.wgt10.zgt2.wig	Fetal_Intestine_Small	fetal_intestine,_small	hotspots	Hotspots
363	1e-08	3.6918	0.393701	13	53803	38	580611	UW.Fetal_Intestine_Small.ChromatinAccessibility.H-23887.DS17643.twopass.merge150.wgt10.zgt2.wig	Fetal_Intestine_Small	fetal_intestine,_small	hotspots	Hotspots
364	0.01	1.6141	-1	1906	44213	15507	580611	UW.Fetal_Intestine_Small.ChromatinAccessibility.H-23914.DS17763.twopass.merge150.wgt10.zgt2.wig	Fetal_Intestine_Small	fetal_intestine,_small	hotspots	Hotspots
364	0.0001	2.92796	0.000124563	134	44213	601	580611	UW.Fetal_Intestine_Small.ChromatinAccessibility.H-23914.DS17763.twopass.merge150.wgt10.zgt2.wig	Fetal_Intestine_Small	fetal_intestine,_small	hotspots	Hotspots
364	1e-05	4.55826	0.000199845	42	44213	121	580611	UW.Fetal_Intestine_Small.ChromatinAccessibility.H-23914.DS17763.twopass.merge150.wgt10.zgt2.wig	Fetal_Intestine_Small	fetal_intestine,_small	hotspots	Hotspots
364	1e-06	4.48414	0.00428614	28	44213	82	580611	UW.Fetal_Intestine_Small.ChromatinAccessibility.H-23914.DS17763.twopass.merge150.wgt10.zgt2.wig	Fetal_Intestine_Small	fetal_intestine,_small	hotspots	Hotspots
364	1e-07	4.86375	0.0100452	20	44213	54	580611	UW.Fetal_Intestine_Small.ChromatinAccessibility.H-23914.DS17763.twopass.merge150.wgt10.zgt2.wig	Fetal_Intestine_Small	fetal_intestine,_small	hotspots	Hotspots
364	1e-08	3.11024	0.680272	9	44213	38	580611	UW.Fetal_Intestine_Small.ChromatinAccessibility.H-23914.DS17763.twopass.merge150.wgt10.zgt2.wig	Fetal_Intestine_Small	fetal_intestine,_small	hotspots	Hotspots
365	0.01	1.55248	-1	2334	56290	15507	580611	UW.Fetal_Intestine_Small.ChromatinAccessibility.H-23941.DS17808.twopass.merge150.wgt10.zgt2.wig	Fetal_Intestine_Small	fetal_intestine,_small	hotspots	Hotspots
365	0.0001	2.81464	4e-06	164	56290	601	580611	UW.Fetal_Intestine_Small.ChromatinAccessibility.H-23941.DS17808.twopass.merge150.wgt10.zgt2.wig	Fetal_Intestine_Small	fetal_intestine,_small	hotspots	Hotspots
365	1e-05	4.34749	2e-06	51	56290	121	580611	UW.Fetal_Intestine_Small.ChromatinAccessibility.H-23941.DS17808.twopass.merge150.wgt10.zgt2.wig	Fetal_Intestine_Small	fetal_intestine,_small	hotspots	Hotspots
365	1e-06	4.2768	0.000596374	34	56290	82	580611	UW.Fetal_Intestine_Small.ChromatinAccessibility.H-23941.DS17808.twopass.merge150.wgt10.zgt2.wig	Fetal_Intestine_Small	fetal_intestine,_small	hotspots	Hotspots
365	1e-07	4.7753	0.000929273	25	56290	54	580611	UW.Fetal_Intestine_Small.ChromatinAccessibility.H-23941.DS17808.twopass.merge150.wgt10.zgt2.wig	Fetal_Intestine_Small	fetal_intestine,_small	hotspots	Hotspots
365	1e-08	3.80013	0.176056	14	56290	38	580611	UW.Fetal_Intestine_Small.ChromatinAccessibility.H-23941.DS17808.twopass.merge150.wgt10.zgt2.wig	Fetal_Intestine_Small	fetal_intestine,_small	hotspots	Hotspots
366	0.01	1.63415	-1	2027	46443	15507	580611	UW.Fetal_Intestine_Small.ChromatinAccessibility.H-24111.DS18495.twopass.merge150.wgt10.zgt2.wig	Fetal_Intestine_Small	fetal_intestine,_small	hotspots	Hotspots
366	0.0001	2.93298	5.2e-05	141	46443	601	580611	UW.Fetal_Intestine_Small.ChromatinAccessibility.H-24111.DS18495.twopass.merge150.wgt10.zgt2.wig	Fetal_Intestine_Small	fetal_intestine,_small	hotspots	Hotspots
366	1e-05	4.33939	0.000797162	42	46443	121	580611	UW.Fetal_Intestine_Small.ChromatinAccessibility.H-24111.DS18495.twopass.merge150.wgt10.zgt2.wig	Fetal_Intestine_Small	fetal_intestine,_small	hotspots	Hotspots
366	1e-06	4.26883	0.0115168	28	46443	82	580611	UW.Fetal_Intestine_Small.ChromatinAccessibility.H-24111.DS18495.twopass.merge150.wgt10.zgt2.wig	Fetal_Intestine_Small	fetal_intestine,_small	hotspots	Hotspots
366	1e-07	4.86173	0.0113559	21	46443	54	580611	UW.Fetal_Intestine_Small.ChromatinAccessibility.H-24111.DS18495.twopass.merge150.wgt10.zgt2.wig	Fetal_Intestine_Small	fetal_intestine,_small	hotspots	Hotspots
366	1e-08	4.27686	0.203252	13	46443	38	580611	UW.Fetal_Intestine_Small.ChromatinAccessibility.H-24111.DS18495.twopass.merge150.wgt10.zgt2.wig	Fetal_Intestine_Small	fetal_intestine,_small	hotspots	Hotspots
367	0.01	1.68998	-1	2274	50381	15507	580611	UW.Fetal_Kidney.ChromatinAccessibility.H-22337.DS10986.twopass.merge150.wgt10.zgt2.wig	Fetal_Kidney	fetal_kidney	hotspots	Hotspots
367	0.0001	3.14476	0	164	50381	601	580611	UW.Fetal_Kidney.ChromatinAccessibility.H-22337.DS10986.twopass.merge150.wgt10.zgt2.wig	Fetal_Kidney	fetal_kidney	hotspots	Hotspots
367	1e-05	5.42885	0	57	50381	121	580611	UW.Fetal_Kidney.ChromatinAccessibility.H-22337.DS10986.twopass.merge150.wgt10.zgt2.wig	Fetal_Kidney	fetal_kidney	hotspots	Hotspots
367	1e-06	5.62166	4e-06	40	50381	82	580611	UW.Fetal_Kidney.ChromatinAccessibility.H-22337.DS10986.twopass.merge150.wgt10.zgt2.wig	Fetal_Kidney	fetal_kidney	hotspots	Hotspots
367	1e-07	5.97562	2.2e-05	28	50381	54	580611	UW.Fetal_Kidney.ChromatinAccessibility.H-22337.DS10986.twopass.merge150.wgt10.zgt2.wig	Fetal_Kidney	fetal_kidney	hotspots	Hotspots
367	1e-08	5.7622	0.00300752	19	50381	38	580611	UW.Fetal_Kidney.ChromatinAccessibility.H-22337.DS10986.twopass.merge150.wgt10.zgt2.wig	Fetal_Kidney	fetal_kidney	hotspots	Hotspots
368	0.01	1.66375	-1	2089	47012	15507	580611	UW.Fetal_Kidney.ChromatinAccessibility.H-22676.DS12635.twopass.merge150.wgt10.zgt2.wig	Fetal_Kidney	fetal_kidney	hotspots	Hotspots
368	0.0001	3.02078	2e-06	147	47012	601	580611	UW.Fetal_Kidney.ChromatinAccessibility.H-22676.DS12635.twopass.merge150.wgt10.zgt2.wig	Fetal_Kidney	fetal_kidney	hotspots	Hotspots
368	1e-05	4.79721	4e-06	47	47012	121	580611	UW.Fetal_Kidney.ChromatinAccessibility.H-22676.DS12635.twopass.merge150.wgt10.zgt2.wig	Fetal_Kidney	fetal_kidney	hotspots	Hotspots
368	1e-06	5.27146	1.5e-05	35	47012	82	580611	UW.Fetal_Kidney.ChromatinAccessibility.H-22676.DS12635.twopass.merge150.wgt10.zgt2.wig	Fetal_Kidney	fetal_kidney	hotspots	Hotspots
368	1e-07	5.71772	0.000158491	25	47012	54	580611	UW.Fetal_Kidney.ChromatinAccessibility.H-22676.DS12635.twopass.merge150.wgt10.zgt2.wig	Fetal_Kidney	fetal_kidney	hotspots	Hotspots
368	1e-08	5.20011	0.0217628	16	47012	38	580611	UW.Fetal_Kidney.ChromatinAccessibility.H-22676.DS12635.twopass.merge150.wgt10.zgt2.wig	Fetal_Kidney	fetal_kidney	hotspots	Hotspots
369	0.01	1.61041	-1	2745	63821	15507	580611	UW.Fetal_Kidney.ChromatinAccessibility.H-23524.DS16139.twopass.merge150.wgt10.zgt2.wig	Fetal_Kidney	fetal_kidney	hotspots	Hotspots
369	0.0001	2.64902	0.000631245	175	63821	601	580611	UW.Fetal_Kidney.ChromatinAccessibility.H-23524.DS16139.twopass.merge150.wgt10.zgt2.wig	Fetal_Kidney	fetal_kidney	hotspots	Hotspots
369	1e-05	4.13522	0.000104563	55	63821	121	580611	UW.Fetal_Kidney.ChromatinAccessibility.H-23524.DS16139.twopass.merge150.wgt10.zgt2.wig	Fetal_Kidney	fetal_kidney	hotspots	Hotspots
369	1e-06	4.21591	0.00259235	38	63821	82	580611	UW.Fetal_Kidney.ChromatinAccessibility.H-23524.DS16139.twopass.merge150.wgt10.zgt2.wig	Fetal_Kidney	fetal_kidney	hotspots	Hotspots
369	1e-07	4.54875	0.00756315	27	63821	54	580611	UW.Fetal_Kidney.ChromatinAccessibility.H-23524.DS16139.twopass.merge150.wgt10.zgt2.wig	Fetal_Kidney	fetal_kidney	hotspots	Hotspots
369	1e-08	4.30934	0.0909918	18	63821	38	580611	UW.Fetal_Kidney.ChromatinAccessibility.H-23524.DS16139.twopass.merge150.wgt10.zgt2.wig	Fetal_Kidney	fetal_kidney	hotspots	Hotspots
370	0.01	1.61414	-1	2482	57573	15507	580611	UW.Fetal_Kidney.ChromatinAccessibility.H-23663.DS16837.twopass.merge150.wgt10.zgt2.wig	Fetal_Kidney	fetal_kidney	hotspots	Hotspots
370	0.0001	2.65124	0.000573125	158	57573	601	580611	UW.Fetal_Kidney.ChromatinAccessibility.H-23663.DS16837.twopass.merge150.wgt10.zgt2.wig	Fetal_Kidney	fetal_kidney	hotspots	Hotspots
370	1e-05	4.25061	4e-05	51	57573	121	580611	UW.Fetal_Kidney.ChromatinAccessibility.H-23663.DS16837.twopass.merge150.wgt10.zgt2.wig	Fetal_Kidney	fetal_kidney	hotspots	Hotspots
370	1e-06	4.18149	0.00332768	34	57573	82	580611	UW.Fetal_Kidney.ChromatinAccessibility.H-23663.DS16837.twopass.merge150.wgt10.zgt2.wig	Fetal_Kidney	fetal_kidney	hotspots	Hotspots
370	1e-07	4.66888	0.00391957	25	57573	54	580611	UW.Fetal_Kidney.ChromatinAccessibility.H-23663.DS16837.twopass.merge150.wgt10.zgt2.wig	Fetal_Kidney	fetal_kidney	hotspots	Hotspots
370	1e-08	4.51161	0.0549451	17	57573	38	580611	UW.Fetal_Kidney.ChromatinAccessibility.H-23663.DS16837.twopass.merge150.wgt10.zgt2.wig	Fetal_Kidney	fetal_kidney	hotspots	Hotspots
371	0.01	1.5644	-1	2865	68570	15507	580611	UW.Fetal_Kidney.ChromatinAccessibility.H-23855.DS17522.twopass.merge150.wgt10.zgt2.wig	Fetal_Kidney	fetal_kidney	hotspots	Hotspots
371	0.0001	2.81778	0	200	68570	601	580611	UW.Fetal_Kidney.ChromatinAccessibility.H-23855.DS17522.twopass.merge150.wgt10.zgt2.wig	Fetal_Kidney	fetal_kidney	hotspots	Hotspots
371	1e-05	3.84883	0.000231117	55	68570	121	580611	UW.Fetal_Kidney.ChromatinAccessibility.H-23855.DS17522.twopass.merge150.wgt10.zgt2.wig	Fetal_Kidney	fetal_kidney	hotspots	Hotspots
371	1e-06	3.51088	0.046729	34	68570	82	580611	UW.Fetal_Kidney.ChromatinAccessibility.H-23855.DS17522.twopass.merge150.wgt10.zgt2.wig	Fetal_Kidney	fetal_kidney	hotspots	Hotspots
371	1e-07	4.07691	0.0189466	26	68570	54	580611	UW.Fetal_Kidney.ChromatinAccessibility.H-23855.DS17522.twopass.merge150.wgt10.zgt2.wig	Fetal_Kidney	fetal_kidney	hotspots	Hotspots
371	1e-08	3.78806	0.197239	17	68570	38	580611	UW.Fetal_Kidney.ChromatinAccessibility.H-23855.DS17522.twopass.merge150.wgt10.zgt2.wig	Fetal_Kidney	fetal_kidney	hotspots	Hotspots
372	0.01	1.62772	-1	2239	51503	15507	580611	UW.Fetal_Kidney.ChromatinAccessibility.H-23914.DS17753.twopass.merge150.wgt10.zgt2.wig	Fetal_Kidney	fetal_kidney	hotspots	Hotspots
372	0.0001	2.73862	0.000216048	146	51503	601	580611	UW.Fetal_Kidney.ChromatinAccessibility.H-23914.DS17753.twopass.merge150.wgt10.zgt2.wig	Fetal_Kidney	fetal_kidney	hotspots	Hotspots
372	1e-05	4.56524	4e-06	49	51503	121	580611	UW.Fetal_Kidney.ChromatinAccessibility.H-23914.DS17753.twopass.merge150.wgt10.zgt2.wig	Fetal_Kidney	fetal_kidney	hotspots	Hotspots
372	1e-06	4.67431	0.000149152	34	51503	82	580611	UW.Fetal_Kidney.ChromatinAccessibility.H-23914.DS17753.twopass.merge150.wgt10.zgt2.wig	Fetal_Kidney	fetal_kidney	hotspots	Hotspots
372	1e-07	5.01037	0.00121008	24	51503	54	580611	UW.Fetal_Kidney.ChromatinAccessibility.H-23914.DS17753.twopass.merge150.wgt10.zgt2.wig	Fetal_Kidney	fetal_kidney	hotspots	Hotspots
372	1e-08	4.74667	0.0257533	16	51503	38	580611	UW.Fetal_Kidney.ChromatinAccessibility.H-23914.DS17753.twopass.merge150.wgt10.zgt2.wig	Fetal_Kidney	fetal_kidney	hotspots	Hotspots
373	0.01	1.6615	-1	2245	50591	15507	580611	UW.Fetal_Kidney.ChromatinAccessibility.H-24507.DS20564.twopass.merge150.wgt10.zgt2.wig	Fetal_Kidney	fetal_kidney	hotspots	Hotspots
373	0.0001	3.01713	1e-06	158	50591	601	580611	UW.Fetal_Kidney.ChromatinAccessibility.H-24507.DS20564.twopass.merge150.wgt10.zgt2.wig	Fetal_Kidney	fetal_kidney	hotspots	Hotspots
373	1e-05	4.83723	4e-06	51	50591	121	580611	UW.Fetal_Kidney.ChromatinAccessibility.H-24507.DS20564.twopass.merge150.wgt10.zgt2.wig	Fetal_Kidney	fetal_kidney	hotspots	Hotspots
373	1e-06	4.75858	0.000457145	34	50591	82	580611	UW.Fetal_Kidney.ChromatinAccessibility.H-24507.DS20564.twopass.merge150.wgt10.zgt2.wig	Fetal_Kidney	fetal_kidney	hotspots	Hotspots
373	1e-07	5.52575	0.000255014	26	50591	54	580611	UW.Fetal_Kidney.ChromatinAccessibility.H-24507.DS20564.twopass.merge150.wgt10.zgt2.wig	Fetal_Kidney	fetal_kidney	hotspots	Hotspots
373	1e-08	5.43627	0.00850268	18	50591	38	580611	UW.Fetal_Kidney.ChromatinAccessibility.H-24507.DS20564.twopass.merge150.wgt10.zgt2.wig	Fetal_Kidney	fetal_kidney	hotspots	Hotspots
374	0.01	1.67383	-1	2328	52075	15507	580611	UW.Fetal_Kidney_Left.ChromatinAccessibility.H-23589.DS16446.twopass.merge150.wgt10.zgt2.wig	Fetal_Kidney_Left	fetal_kidney	hotspots	Hotspots
374	0.0001	3.09812	0	167	52075	601	580611	UW.Fetal_Kidney_Left.ChromatinAccessibility.H-23589.DS16446.twopass.merge150.wgt10.zgt2.wig	Fetal_Kidney_Left	fetal_kidney	hotspots	Hotspots
374	1e-05	4.88367	1e-06	53	52075	121	580611	UW.Fetal_Kidney_Left.ChromatinAccessibility.H-23589.DS16446.twopass.merge150.wgt10.zgt2.wig	Fetal_Kidney_Left	fetal_kidney	hotspots	Hotspots
374	1e-06	5.16685	1.7e-05	38	52075	82	580611	UW.Fetal_Kidney_Left.ChromatinAccessibility.H-23589.DS16446.twopass.merge150.wgt10.zgt2.wig	Fetal_Kidney_Left	fetal_kidney	hotspots	Hotspots
374	1e-07	5.57476	0.00014813	27	52075	54	580611	UW.Fetal_Kidney_Left.ChromatinAccessibility.H-23589.DS16446.twopass.merge150.wgt10.zgt2.wig	Fetal_Kidney_Left	fetal_kidney	hotspots	Hotspots
374	1e-08	5.28135	0.0119775	18	52075	38	580611	UW.Fetal_Kidney_Left.ChromatinAccessibility.H-23589.DS16446.twopass.merge150.wgt10.zgt2.wig	Fetal_Kidney_Left	fetal_kidney	hotspots	Hotspots
375	0.01	1.56765	-1	2796	66780	15507	580611	UW.Fetal_Kidney_Left.ChromatinAccessibility.H-23604.DS16579.twopass.merge150.wgt10.zgt2.wig	Fetal_Kidney_Left	fetal_kidney	hotspots	Hotspots
375	0.0001	2.74864	0	190	66780	601	580611	UW.Fetal_Kidney_Left.ChromatinAccessibility.H-23604.DS16579.twopass.merge150.wgt10.zgt2.wig	Fetal_Kidney_Left	fetal_kidney	hotspots	Hotspots
375	1e-05	4.31127	0	60	66780	121	580611	UW.Fetal_Kidney_Left.ChromatinAccessibility.H-23604.DS16579.twopass.merge150.wgt10.zgt2.wig	Fetal_Kidney_Left	fetal_kidney	hotspots	Hotspots
375	1e-06	4.24116	0.000179471	40	66780	82	580611	UW.Fetal_Kidney_Left.ChromatinAccessibility.H-23604.DS16579.twopass.merge150.wgt10.zgt2.wig	Fetal_Kidney_Left	fetal_kidney	hotspots	Hotspots
375	1e-07	4.83021	0.000118457	30	66780	54	580611	UW.Fetal_Kidney_Left.ChromatinAccessibility.H-23604.DS16579.twopass.merge150.wgt10.zgt2.wig	Fetal_Kidney_Left	fetal_kidney	hotspots	Hotspots
375	1e-08	4.57599	0.014341	20	66780	38	580611	UW.Fetal_Kidney_Left.ChromatinAccessibility.H-23604.DS16579.twopass.merge150.wgt10.zgt2.wig	Fetal_Kidney_Left	fetal_kidney	hotspots	Hotspots
376	0.01	1.59776	-1	2272	53242	15507	580611	UW.Fetal_Kidney_Left.ChromatinAccessibility.H-23640.DS16805.twopass.merge150.wgt10.zgt2.wig	Fetal_Kidney_Left	fetal_kidney	hotspots	Hotspots
376	0.0001	2.92134	2e-06	161	53242	601	580611	UW.Fetal_Kidney_Left.ChromatinAccessibility.H-23640.DS16805.twopass.merge150.wgt10.zgt2.wig	Fetal_Kidney_Left	fetal_kidney	hotspots	Hotspots
376	1e-05	4.77663	0	53	53242	121	580611	UW.Fetal_Kidney_Left.ChromatinAccessibility.H-23640.DS16805.twopass.merge150.wgt10.zgt2.wig	Fetal_Kidney_Left	fetal_kidney	hotspots	Hotspots
376	1e-06	5.0536	8e-06	38	53242	82	580611	UW.Fetal_Kidney_Left.ChromatinAccessibility.H-23640.DS16805.twopass.merge150.wgt10.zgt2.wig	Fetal_Kidney_Left	fetal_kidney	hotspots	Hotspots
376	1e-07	5.65451	2.9e-05	28	53242	54	580611	UW.Fetal_Kidney_Left.ChromatinAccessibility.H-23640.DS16805.twopass.merge150.wgt10.zgt2.wig	Fetal_Kidney_Left	fetal_kidney	hotspots	Hotspots
376	1e-08	5.16559	0.0069979	18	53242	38	580611	UW.Fetal_Kidney_Left.ChromatinAccessibility.H-23640.DS16805.twopass.merge150.wgt10.zgt2.wig	Fetal_Kidney_Left	fetal_kidney	hotspots	Hotspots
377	0.01	1.62017	-1	2477	57243	15507	580611	UW.Fetal_Kidney_Left.ChromatinAccessibility.H-23758.DS17140.twopass.merge150.wgt10.zgt2.wig	Fetal_Kidney_Left	fetal_kidney	hotspots	Hotspots
377	0.0001	2.85217	1e-06	169	57243	601	580611	UW.Fetal_Kidney_Left.ChromatinAccessibility.H-23758.DS17140.twopass.merge150.wgt10.zgt2.wig	Fetal_Kidney_Left	fetal_kidney	hotspots	Hotspots
377	1e-05	4.61042	0	55	57243	121	580611	UW.Fetal_Kidney_Left.ChromatinAccessibility.H-23758.DS17140.twopass.merge150.wgt10.zgt2.wig	Fetal_Kidney_Left	fetal_kidney	hotspots	Hotspots
377	1e-06	4.82407	1.8e-05	39	57243	82	580611	UW.Fetal_Kidney_Left.ChromatinAccessibility.H-23758.DS17140.twopass.merge150.wgt10.zgt2.wig	Fetal_Kidney_Left	fetal_kidney	hotspots	Hotspots
377	1e-07	5.25929	0.000110862	28	57243	54	580611	UW.Fetal_Kidney_Left.ChromatinAccessibility.H-23758.DS17140.twopass.merge150.wgt10.zgt2.wig	Fetal_Kidney_Left	fetal_kidney	hotspots	Hotspots
377	1e-08	5.07146	0.00642055	19	57243	38	580611	UW.Fetal_Kidney_Left.ChromatinAccessibility.H-23758.DS17140.twopass.merge150.wgt10.zgt2.wig	Fetal_Kidney_Left	fetal_kidney	hotspots	Hotspots
378	0.01	1.6056	-1	2644	61657	15507	580611	UW.Fetal_Kidney_Left.ChromatinAccessibility.H-24089.DS18466.twopass.merge150.wgt10.zgt2.wig	Fetal_Kidney_Left	fetal_kidney	hotspots	Hotspots
378	0.0001	2.75766	2e-06	176	61657	601	580611	UW.Fetal_Kidney_Left.ChromatinAccessibility.H-24089.DS18466.twopass.merge150.wgt10.zgt2.wig	Fetal_Kidney_Left	fetal_kidney	hotspots	Hotspots
378	1e-05	4.51383	0	58	61657	121	580611	UW.Fetal_Kidney_Left.ChromatinAccessibility.H-24089.DS18466.twopass.merge150.wgt10.zgt2.wig	Fetal_Kidney_Left	fetal_kidney	hotspots	Hotspots
378	1e-06	4.36388	0.000192904	38	61657	82	580611	UW.Fetal_Kidney_Left.ChromatinAccessibility.H-24089.DS18466.twopass.merge150.wgt10.zgt2.wig	Fetal_Kidney_Left	fetal_kidney	hotspots	Hotspots
378	1e-07	4.70839	0.00113293	27	61657	54	580611	UW.Fetal_Kidney_Left.ChromatinAccessibility.H-24089.DS18466.twopass.merge150.wgt10.zgt2.wig	Fetal_Kidney_Left	fetal_kidney	hotspots	Hotspots
378	1e-08	4.46058	0.041632	18	61657	38	580611	UW.Fetal_Kidney_Left.ChromatinAccessibility.H-24089.DS18466.twopass.merge150.wgt10.zgt2.wig	Fetal_Kidney_Left	fetal_kidney	hotspots	Hotspots
379	0.01	1.59413	-1	2770	65060	15507	580611	UW.Fetal_Kidney_Right.ChromatinAccessibility.H-23435.DS15651.twopass.merge150.wgt10.zgt2.wig	Fetal_Kidney_Right	fetal_kidney	hotspots	Hotspots
379	0.0001	2.851	0	192	65060	601	580611	UW.Fetal_Kidney_Right.ChromatinAccessibility.H-23435.DS15651.twopass.merge150.wgt10.zgt2.wig	Fetal_Kidney_Right	fetal_kidney	hotspots	Hotspots
379	1e-05	4.57275	0	62	65060	121	580611	UW.Fetal_Kidney_Right.ChromatinAccessibility.H-23435.DS15651.twopass.merge150.wgt10.zgt2.wig	Fetal_Kidney_Right	fetal_kidney	hotspots	Hotspots
379	1e-06	4.78862	2e-06	44	65060	82	580611	UW.Fetal_Kidney_Right.ChromatinAccessibility.H-23435.DS15651.twopass.merge150.wgt10.zgt2.wig	Fetal_Kidney_Right	fetal_kidney	hotspots	Hotspots
379	1e-07	5.4537	0	33	65060	54	580611	UW.Fetal_Kidney_Right.ChromatinAccessibility.H-23435.DS15651.twopass.merge150.wgt10.zgt2.wig	Fetal_Kidney_Right	fetal_kidney	hotspots	Hotspots
379	1e-08	5.40151	0.000363912	23	65060	38	580611	UW.Fetal_Kidney_Right.ChromatinAccessibility.H-23435.DS15651.twopass.merge150.wgt10.zgt2.wig	Fetal_Kidney_Right	fetal_kidney	hotspots	Hotspots
380	0.01	1.61968	-1	2713	62716	15507	580611	UW.Fetal_Kidney_Right.ChromatinAccessibility.H-23589.DS16441.twopass.merge150.wgt10.zgt2.wig	Fetal_Kidney_Right	fetal_kidney	hotspots	Hotspots
380	0.0001	2.75731	8e-06	179	62716	601	580611	UW.Fetal_Kidney_Right.ChromatinAccessibility.H-23589.DS16441.twopass.merge150.wgt10.zgt2.wig	Fetal_Kidney_Right	fetal_kidney	hotspots	Hotspots
380	1e-05	4.43761	1e-06	58	62716	121	580611	UW.Fetal_Kidney_Right.ChromatinAccessibility.H-23589.DS16441.twopass.merge150.wgt10.zgt2.wig	Fetal_Kidney_Right	fetal_kidney	hotspots	Hotspots
380	1e-06	4.40309	0.000190677	39	62716	82	580611	UW.Fetal_Kidney_Right.ChromatinAccessibility.H-23589.DS16441.twopass.merge150.wgt10.zgt2.wig	Fetal_Kidney_Right	fetal_kidney	hotspots	Hotspots
380	1e-07	4.62889	0.0027717	27	62716	54	580611	UW.Fetal_Kidney_Right.ChromatinAccessibility.H-23589.DS16441.twopass.merge150.wgt10.zgt2.wig	Fetal_Kidney_Right	fetal_kidney	hotspots	Hotspots
380	1e-08	4.38526	0.0530223	18	62716	38	580611	UW.Fetal_Kidney_Right.ChromatinAccessibility.H-23589.DS16441.twopass.merge150.wgt10.zgt2.wig	Fetal_Kidney_Right	fetal_kidney	hotspots	Hotspots
381	0.01	1.5674	-1	2828	67555	15507	580611	UW.Fetal_Kidney_Right.ChromatinAccessibility.H-23640.DS16801.twopass.merge150.wgt10.zgt2.wig	Fetal_Kidney_Right	fetal_kidney	hotspots	Hotspots
381	0.0001	2.74571	0	192	67555	601	580611	UW.Fetal_Kidney_Right.ChromatinAccessibility.H-23640.DS16801.twopass.merge150.wgt10.zgt2.wig	Fetal_Kidney_Right	fetal_kidney	hotspots	Hotspots
381	1e-05	4.26181	0	60	67555	121	580611	UW.Fetal_Kidney_Right.ChromatinAccessibility.H-23640.DS16801.twopass.merge150.wgt10.zgt2.wig	Fetal_Kidney_Right	fetal_kidney	hotspots	Hotspots
381	1e-06	4.40213	2.2e-05	42	67555	82	580611	UW.Fetal_Kidney_Right.ChromatinAccessibility.H-23640.DS16801.twopass.merge150.wgt10.zgt2.wig	Fetal_Kidney_Right	fetal_kidney	hotspots	Hotspots
381	1e-07	4.7748	0.000184847	30	67555	54	580611	UW.Fetal_Kidney_Right.ChromatinAccessibility.H-23640.DS16801.twopass.merge150.wgt10.zgt2.wig	Fetal_Kidney_Right	fetal_kidney	hotspots	Hotspots
381	1e-08	4.5235	0.0114613	20	67555	38	580611	UW.Fetal_Kidney_Right.ChromatinAccessibility.H-23640.DS16801.twopass.merge150.wgt10.zgt2.wig	Fetal_Kidney_Right	fetal_kidney	hotspots	Hotspots
382	0.01	1.57603	-1	2351	55853	15507	580611	UW.Fetal_Kidney_Right.ChromatinAccessibility.H-23758.DS17144.twopass.merge150.wgt10.zgt2.wig	Fetal_Kidney_Right	fetal_kidney	hotspots	Hotspots
382	0.0001	2.87126	1e-06	166	55853	601	580611	UW.Fetal_Kidney_Right.ChromatinAccessibility.H-23758.DS17144.twopass.merge150.wgt10.zgt2.wig	Fetal_Kidney_Right	fetal_kidney	hotspots	Hotspots
382	1e-05	4.46742	5e-06	52	55853	121	580611	UW.Fetal_Kidney_Right.ChromatinAccessibility.H-23758.DS17144.twopass.merge150.wgt10.zgt2.wig	Fetal_Kidney_Right	fetal_kidney	hotspots	Hotspots
382	1e-06	4.43704	0.000424894	35	55853	82	580611	UW.Fetal_Kidney_Right.ChromatinAccessibility.H-23758.DS17144.twopass.merge150.wgt10.zgt2.wig	Fetal_Kidney_Right	fetal_kidney	hotspots	Hotspots
382	1e-07	5.00516	0.000663865	26	55853	54	580611	UW.Fetal_Kidney_Right.ChromatinAccessibility.H-23758.DS17144.twopass.merge150.wgt10.zgt2.wig	Fetal_Kidney_Right	fetal_kidney	hotspots	Hotspots
382	1e-08	4.37699	0.073046	16	55853	38	580611	UW.Fetal_Kidney_Right.ChromatinAccessibility.H-23758.DS17144.twopass.merge150.wgt10.zgt2.wig	Fetal_Kidney_Right	fetal_kidney	hotspots	Hotspots
383	0.01	1.59428	-1	2688	63128	15507	580611	UW.Fetal_Kidney_Right.ChromatinAccessibility.H-24089.DS18463.twopass.merge150.wgt10.zgt2.wig	Fetal_Kidney_Right	fetal_kidney	hotspots	Hotspots
383	0.0001	2.95356	0	193	63128	601	580611	UW.Fetal_Kidney_Right.ChromatinAccessibility.H-24089.DS18463.twopass.merge150.wgt10.zgt2.wig	Fetal_Kidney_Right	fetal_kidney	hotspots	Hotspots
383	1e-05	4.86472	0	64	63128	121	580611	UW.Fetal_Kidney_Right.ChromatinAccessibility.H-24089.DS18463.twopass.merge150.wgt10.zgt2.wig	Fetal_Kidney_Right	fetal_kidney	hotspots	Hotspots
383	1e-06	5.04733	0	45	63128	82	580611	UW.Fetal_Kidney_Right.ChromatinAccessibility.H-24089.DS18463.twopass.merge150.wgt10.zgt2.wig	Fetal_Kidney_Right	fetal_kidney	hotspots	Hotspots
383	1e-07	5.62061	2e-06	33	63128	54	580611	UW.Fetal_Kidney_Right.ChromatinAccessibility.H-24089.DS18463.twopass.merge150.wgt10.zgt2.wig	Fetal_Kidney_Right	fetal_kidney	hotspots	Hotspots
383	1e-08	5.32479	0.000854927	22	63128	38	580611	UW.Fetal_Kidney_Right.ChromatinAccessibility.H-24089.DS18463.twopass.merge150.wgt10.zgt2.wig	Fetal_Kidney_Right	fetal_kidney	hotspots	Hotspots
384	0.01	1.71347	-1	1811	39573	15507	580611	UW.Fetal_Lung.ChromatinAccessibility.H-22676.DS12646.twopass.merge150.wgt10.zgt2.wig	Fetal_Lung	fetal_lung	hotspots	Hotspots
384	0.0001	3.61305	0	148	39573	601	580611	UW.Fetal_Lung.ChromatinAccessibility.H-22676.DS12646.twopass.merge150.wgt10.zgt2.wig	Fetal_Lung	fetal_lung	hotspots	Hotspots
384	1e-05	5.699	1e-06	47	39573	121	580611	UW.Fetal_Lung.ChromatinAccessibility.H-22676.DS12646.twopass.merge150.wgt10.zgt2.wig	Fetal_Lung	fetal_lung	hotspots	Hotspots
384	1e-06	6.08347	5e-06	34	39573	82	580611	UW.Fetal_Lung.ChromatinAccessibility.H-22676.DS12646.twopass.merge150.wgt10.zgt2.wig	Fetal_Lung	fetal_lung	hotspots	Hotspots
384	1e-07	6.52084	6e-05	24	39573	54	580611	UW.Fetal_Lung.ChromatinAccessibility.H-22676.DS12646.twopass.merge150.wgt10.zgt2.wig	Fetal_Lung	fetal_lung	hotspots	Hotspots
384	1e-08	6.17764	0.00427862	16	39573	38	580611	UW.Fetal_Lung.ChromatinAccessibility.H-22676.DS12646.twopass.merge150.wgt10.zgt2.wig	Fetal_Lung	fetal_lung	hotspots	Hotspots
385	0.01	1.62067	-1	2347	54222	15507	580611	UW.Fetal_Lung.ChromatinAccessibility.H-22727.DS12817.twopass.merge150.wgt10.zgt2.wig	Fetal_Lung	fetal_lung	hotspots	Hotspots
385	0.0001	2.95763	0	166	54222	601	580611	UW.Fetal_Lung.ChromatinAccessibility.H-22727.DS12817.twopass.merge150.wgt10.zgt2.wig	Fetal_Lung	fetal_lung	hotspots	Hotspots
385	1e-05	4.77879	1e-06	54	54222	121	580611	UW.Fetal_Lung.ChromatinAccessibility.H-22727.DS12817.twopass.merge150.wgt10.zgt2.wig	Fetal_Lung	fetal_lung	hotspots	Hotspots
385	1e-06	5.09285	1.1e-05	39	54222	82	580611	UW.Fetal_Lung.ChromatinAccessibility.H-22727.DS12817.twopass.merge150.wgt10.zgt2.wig	Fetal_Lung	fetal_lung	hotspots	Hotspots
385	1e-07	5.35402	0.000280314	27	54222	54	580611	UW.Fetal_Lung.ChromatinAccessibility.H-22727.DS12817.twopass.merge150.wgt10.zgt2.wig	Fetal_Lung	fetal_lung	hotspots	Hotspots
385	1e-08	5.07223	0.0143041	18	54222	38	580611	UW.Fetal_Lung.ChromatinAccessibility.H-22727.DS12817.twopass.merge150.wgt10.zgt2.wig	Fetal_Lung	fetal_lung	hotspots	Hotspots
386	0.01	1.59508	-1	2529	59364	15507	580611	UW.Fetal_Lung.ChromatinAccessibility.H-22934B.DS13507.twopass.merge150.wgt10.zgt2.wig	Fetal_Lung	fetal_lung	hotspots	Hotspots
386	0.0001	2.92927	0	180	59364	601	580611	UW.Fetal_Lung.ChromatinAccessibility.H-22934B.DS13507.twopass.merge150.wgt10.zgt2.wig	Fetal_Lung	fetal_lung	hotspots	Hotspots
386	1e-05	4.52652	0	56	59364	121	580611	UW.Fetal_Lung.ChromatinAccessibility.H-22934B.DS13507.twopass.merge150.wgt10.zgt2.wig	Fetal_Lung	fetal_lung	hotspots	Hotspots
386	1e-06	4.77099	9e-06	40	59364	82	580611	UW.Fetal_Lung.ChromatinAccessibility.H-22934B.DS13507.twopass.merge150.wgt10.zgt2.wig	Fetal_Lung	fetal_lung	hotspots	Hotspots
386	1e-07	5.07138	0.00012095	28	59364	54	580611	UW.Fetal_Lung.ChromatinAccessibility.H-22934B.DS13507.twopass.merge150.wgt10.zgt2.wig	Fetal_Lung	fetal_lung	hotspots	Hotspots
386	1e-08	4.63288	0.0183993	18	59364	38	580611	UW.Fetal_Lung.ChromatinAccessibility.H-22934B.DS13507.twopass.merge150.wgt10.zgt2.wig	Fetal_Lung	fetal_lung	hotspots	Hotspots
387	0.01	1.57789	-1	2510	59560	15507	580611	UW.Fetal_Lung.ChromatinAccessibility.H-23090.DS13985.twopass.merge150.wgt10.zgt2.wig	Fetal_Lung	fetal_lung	hotspots	Hotspots
387	0.0001	2.87097	0	177	59560	601	580611	UW.Fetal_Lung.ChromatinAccessibility.H-23090.DS13985.twopass.merge150.wgt10.zgt2.wig	Fetal_Lung	fetal_lung	hotspots	Hotspots
387	1e-05	4.51163	2e-06	56	59560	121	580611	UW.Fetal_Lung.ChromatinAccessibility.H-23090.DS13985.twopass.merge150.wgt10.zgt2.wig	Fetal_Lung	fetal_lung	hotspots	Hotspots
387	1e-06	4.87417	4e-06	41	59560	82	580611	UW.Fetal_Lung.ChromatinAccessibility.H-23090.DS13985.twopass.merge150.wgt10.zgt2.wig	Fetal_Lung	fetal_lung	hotspots	Hotspots
387	1e-07	5.23522	6.7e-05	29	59560	54	580611	UW.Fetal_Lung.ChromatinAccessibility.H-23090.DS13985.twopass.merge150.wgt10.zgt2.wig	Fetal_Lung	fetal_lung	hotspots	Hotspots
387	1e-08	5.1307	0.00441112	20	59560	38	580611	UW.Fetal_Lung.ChromatinAccessibility.H-23090.DS13985.twopass.merge150.wgt10.zgt2.wig	Fetal_Lung	fetal_lung	hotspots	Hotspots
388	0.01	1.71126	-1	2194	48004	15507	580611	UW.Fetal_Lung.ChromatinAccessibility.H-23247.DS14666.twopass.merge150.wgt10.zgt2.wig	Fetal_Lung	fetal_lung	hotspots	Hotspots
388	0.0001	3.21998	0	160	48004	601	580611	UW.Fetal_Lung.ChromatinAccessibility.H-23247.DS14666.twopass.merge150.wgt10.zgt2.wig	Fetal_Lung	fetal_lung	hotspots	Hotspots
388	1e-05	4.69808	2e-05	47	48004	121	580611	UW.Fetal_Lung.ChromatinAccessibility.H-23247.DS14666.twopass.merge150.wgt10.zgt2.wig	Fetal_Lung	fetal_lung	hotspots	Hotspots
388	1e-06	5.01502	0.000179488	34	48004	82	580611	UW.Fetal_Lung.ChromatinAccessibility.H-23247.DS14666.twopass.merge150.wgt10.zgt2.wig	Fetal_Lung	fetal_lung	hotspots	Hotspots
388	1e-07	5.37558	0.00139022	24	48004	54	580611	UW.Fetal_Lung.ChromatinAccessibility.H-23247.DS14666.twopass.merge150.wgt10.zgt2.wig	Fetal_Lung	fetal_lung	hotspots	Hotspots
388	1e-08	5.09265	0.0367918	16	48004	38	580611	UW.Fetal_Lung.ChromatinAccessibility.H-23247.DS14666.twopass.merge150.wgt10.zgt2.wig	Fetal_Lung	fetal_lung	hotspots	Hotspots
389	0.01	1.66369	-1	2191	49309	15507	580611	UW.Fetal_Lung.ChromatinAccessibility.H-23266.DS14724.twopass.merge150.wgt10.zgt2.wig	Fetal_Lung	fetal_lung	hotspots	Hotspots
389	0.0001	2.97802	3e-06	152	49309	601	580611	UW.Fetal_Lung.ChromatinAccessibility.H-23266.DS14724.twopass.merge150.wgt10.zgt2.wig	Fetal_Lung	fetal_lung	hotspots	Hotspots
389	1e-05	4.57374	4.5e-05	47	49309	121	580611	UW.Fetal_Lung.ChromatinAccessibility.H-23266.DS14724.twopass.merge150.wgt10.zgt2.wig	Fetal_Lung	fetal_lung	hotspots	Hotspots
389	1e-06	4.7387	0.000477407	33	49309	82	580611	UW.Fetal_Lung.ChromatinAccessibility.H-23266.DS14724.twopass.merge150.wgt10.zgt2.wig	Fetal_Lung	fetal_lung	hotspots	Hotspots
389	1e-07	5.01526	0.00360907	23	49309	54	580611	UW.Fetal_Lung.ChromatinAccessibility.H-23266.DS14724.twopass.merge150.wgt10.zgt2.wig	Fetal_Lung	fetal_lung	hotspots	Hotspots
389	1e-08	4.64801	0.0841751	15	49309	38	580611	UW.Fetal_Lung.ChromatinAccessibility.H-23266.DS14724.twopass.merge150.wgt10.zgt2.wig	Fetal_Lung	fetal_lung	hotspots	Hotspots
390	0.01	1.63414	-1	2405	55104	15507	580611	UW.Fetal_Lung.ChromatinAccessibility.H-23266.DS14751.twopass.merge150.wgt10.zgt2.wig	Fetal_Lung	fetal_lung	hotspots	Hotspots
390	0.0001	3.15573	0	180	55104	601	580611	UW.Fetal_Lung.ChromatinAccessibility.H-23266.DS14751.twopass.merge150.wgt10.zgt2.wig	Fetal_Lung	fetal_lung	hotspots	Hotspots
390	1e-05	4.61522	4e-06	53	55104	121	580611	UW.Fetal_Lung.ChromatinAccessibility.H-23266.DS14751.twopass.merge150.wgt10.zgt2.wig	Fetal_Lung	fetal_lung	hotspots	Hotspots
390	1e-06	4.88283	4e-05	38	55104	82	580611	UW.Fetal_Lung.ChromatinAccessibility.H-23266.DS14751.twopass.merge150.wgt10.zgt2.wig	Fetal_Lung	fetal_lung	hotspots	Hotspots
390	1e-07	5.26832	0.000335267	27	55104	54	580611	UW.Fetal_Lung.ChromatinAccessibility.H-23266.DS14751.twopass.merge150.wgt10.zgt2.wig	Fetal_Lung	fetal_lung	hotspots	Hotspots
390	1e-08	4.99104	0.0160256	18	55104	38	580611	UW.Fetal_Lung.ChromatinAccessibility.H-23266.DS14751.twopass.merge150.wgt10.zgt2.wig	Fetal_Lung	fetal_lung	hotspots	Hotspots
391	0.01	1.69197	-1	1850	40939	15507	580611	UW.Fetal_Lung.ChromatinAccessibility.H-23284.DS14809.twopass.merge150.wgt10.zgt2.wig	Fetal_Lung	fetal_lung	hotspots	Hotspots
391	0.0001	3.13852	1.7e-05	133	40939	601	580611	UW.Fetal_Lung.ChromatinAccessibility.H-23284.DS14809.twopass.merge150.wgt10.zgt2.wig	Fetal_Lung	fetal_lung	hotspots	Hotspots
391	1e-05	4.9228	8.5e-05	42	40939	121	580611	UW.Fetal_Lung.ChromatinAccessibility.H-23284.DS14809.twopass.merge150.wgt10.zgt2.wig	Fetal_Lung	fetal_lung	hotspots	Hotspots
391	1e-06	5.01571	0.00141501	29	40939	82	580611	UW.Fetal_Lung.ChromatinAccessibility.H-23284.DS14809.twopass.merge150.wgt10.zgt2.wig	Fetal_Lung	fetal_lung	hotspots	Hotspots
391	1e-07	4.99008	0.0213904	19	40939	54	580611	UW.Fetal_Lung.ChromatinAccessibility.H-23284.DS14809.twopass.merge150.wgt10.zgt2.wig	Fetal_Lung	fetal_lung	hotspots	Hotspots
391	1e-08	4.85185	0.105263	13	40939	38	580611	UW.Fetal_Lung.ChromatinAccessibility.H-23284.DS14809.twopass.merge150.wgt10.zgt2.wig	Fetal_Lung	fetal_lung	hotspots	Hotspots
392	0.01	1.67133	-1	2127	47650	15507	580611	UW.Fetal_Lung.ChromatinAccessibility.H-23284.DS14820.twopass.merge150.wgt10.zgt2.wig	Fetal_Lung	fetal_lung	hotspots	Hotspots
392	0.0001	3.20335	0	158	47650	601	580611	UW.Fetal_Lung.ChromatinAccessibility.H-23284.DS14820.twopass.merge150.wgt10.zgt2.wig	Fetal_Lung	fetal_lung	hotspots	Hotspots
392	1e-05	5.03509	2e-06	50	47650	121	580611	UW.Fetal_Lung.ChromatinAccessibility.H-23284.DS14820.twopass.merge150.wgt10.zgt2.wig	Fetal_Lung	fetal_lung	hotspots	Hotspots
392	1e-06	5.05228	0.000254476	34	47650	82	580611	UW.Fetal_Lung.ChromatinAccessibility.H-23284.DS14820.twopass.merge150.wgt10.zgt2.wig	Fetal_Lung	fetal_lung	hotspots	Hotspots
392	1e-07	5.41552	0.00149544	24	47650	54	580611	UW.Fetal_Lung.ChromatinAccessibility.H-23284.DS14820.twopass.merge150.wgt10.zgt2.wig	Fetal_Lung	fetal_lung	hotspots	Hotspots
392	1e-08	5.45114	0.0137893	17	47650	38	580611	UW.Fetal_Lung.ChromatinAccessibility.H-23284.DS14820.twopass.merge150.wgt10.zgt2.wig	Fetal_Lung	fetal_lung	hotspots	Hotspots
393	0.01	1.61626	-1	2129	49320	15507	580611	UW.Fetal_Lung.ChromatinAccessibility.H-23365.DS15227.twopass.merge150.wgt10.zgt2.wig	Fetal_Lung	fetal_lung	hotspots	Hotspots
393	0.0001	3.29077	0	168	49320	601	580611	UW.Fetal_Lung.ChromatinAccessibility.H-23365.DS15227.twopass.merge150.wgt10.zgt2.wig	Fetal_Lung	fetal_lung	hotspots	Hotspots
393	1e-05	5.15647	0	53	49320	121	580611	UW.Fetal_Lung.ChromatinAccessibility.H-23365.DS15227.twopass.merge150.wgt10.zgt2.wig	Fetal_Lung	fetal_lung	hotspots	Hotspots
393	1e-06	5.16834	3e-05	36	49320	82	580611	UW.Fetal_Lung.ChromatinAccessibility.H-23365.DS15227.twopass.merge150.wgt10.zgt2.wig	Fetal_Lung	fetal_lung	hotspots	Hotspots
393	1e-07	5.66816	0.000221785	26	49320	54	580611	UW.Fetal_Lung.ChromatinAccessibility.H-23365.DS15227.twopass.merge150.wgt10.zgt2.wig	Fetal_Lung	fetal_lung	hotspots	Hotspots
393	1e-08	5.26657	0.0171733	17	49320	38	580611	UW.Fetal_Lung.ChromatinAccessibility.H-23365.DS15227.twopass.merge150.wgt10.zgt2.wig	Fetal_Lung	fetal_lung	hotspots	Hotspots
394	0.01	1.61569	-1	2559	59302	15507	580611	UW.Fetal_Lung.ChromatinAccessibility.H-23399.DS15461.twopass.merge150.wgt10.zgt2.wig	Fetal_Lung	fetal_lung	hotspots	Hotspots
394	0.0001	3.04637	0	187	59302	601	580611	UW.Fetal_Lung.ChromatinAccessibility.H-23399.DS15461.twopass.merge150.wgt10.zgt2.wig	Fetal_Lung	fetal_lung	hotspots	Hotspots
394	1e-05	4.36943	8e-06	54	59302	121	580611	UW.Fetal_Lung.ChromatinAccessibility.H-23399.DS15461.twopass.merge150.wgt10.zgt2.wig	Fetal_Lung	fetal_lung	hotspots	Hotspots
394	1e-06	4.65658	4.9e-05	39	59302	82	580611	UW.Fetal_Lung.ChromatinAccessibility.H-23399.DS15461.twopass.merge150.wgt10.zgt2.wig	Fetal_Lung	fetal_lung	hotspots	Hotspots
394	1e-07	4.89537	0.000960827	27	59302	54	580611	UW.Fetal_Lung.ChromatinAccessibility.H-23399.DS15461.twopass.merge150.wgt10.zgt2.wig	Fetal_Lung	fetal_lung	hotspots	Hotspots
394	1e-08	4.63772	0.0272628	18	59302	38	580611	UW.Fetal_Lung.ChromatinAccessibility.H-23399.DS15461.twopass.merge150.wgt10.zgt2.wig	Fetal_Lung	fetal_lung	hotspots	Hotspots
395	0.01	1.61631	-1	2533	58677	15507	580611	UW.Fetal_Lung.ChromatinAccessibility.H-23419.DS15573.twopass.merge150.wgt10.zgt2.wig	Fetal_Lung	fetal_lung	hotspots	Hotspots
395	0.0001	2.94711	0	179	58677	601	580611	UW.Fetal_Lung.ChromatinAccessibility.H-23419.DS15573.twopass.merge150.wgt10.zgt2.wig	Fetal_Lung	fetal_lung	hotspots	Hotspots
395	1e-05	4.41597	3e-06	54	58677	121	580611	UW.Fetal_Lung.ChromatinAccessibility.H-23419.DS15573.twopass.merge150.wgt10.zgt2.wig	Fetal_Lung	fetal_lung	hotspots	Hotspots
395	1e-06	4.70618	4.6e-05	39	58677	82	580611	UW.Fetal_Lung.ChromatinAccessibility.H-23419.DS15573.twopass.merge150.wgt10.zgt2.wig	Fetal_Lung	fetal_lung	hotspots	Hotspots
395	1e-07	4.94752	0.000748576	27	58677	54	580611	UW.Fetal_Lung.ChromatinAccessibility.H-23419.DS15573.twopass.merge150.wgt10.zgt2.wig	Fetal_Lung	fetal_lung	hotspots	Hotspots
395	1e-08	4.42673	0.0520833	17	58677	38	580611	UW.Fetal_Lung.ChromatinAccessibility.H-23419.DS15573.twopass.merge150.wgt10.zgt2.wig	Fetal_Lung	fetal_lung	hotspots	Hotspots
396	0.01	1.62539	-1	2500	57589	15507	580611	UW.Fetal_Lung_Left.ChromatinAccessibility.H-23435.DS15637.twopass.merge150.wgt10.zgt2.wig	Fetal_Lung_Left	fetal_lung	hotspots	Hotspots
396	0.0001	2.91891	0	174	57589	601	580611	UW.Fetal_Lung_Left.ChromatinAccessibility.H-23435.DS15637.twopass.merge150.wgt10.zgt2.wig	Fetal_Lung_Left	fetal_lung	hotspots	Hotspots
396	1e-05	4.33275	1.1e-05	52	57589	121	580611	UW.Fetal_Lung_Left.ChromatinAccessibility.H-23435.DS15637.twopass.merge150.wgt10.zgt2.wig	Fetal_Lung_Left	fetal_lung	hotspots	Hotspots
396	1e-06	4.54918	0.000155778	37	57589	82	580611	UW.Fetal_Lung_Left.ChromatinAccessibility.H-23435.DS15637.twopass.merge150.wgt10.zgt2.wig	Fetal_Lung_Left	fetal_lung	hotspots	Hotspots
396	1e-07	5.04099	0.000411721	27	57589	54	580611	UW.Fetal_Lung_Left.ChromatinAccessibility.H-23435.DS15637.twopass.merge150.wgt10.zgt2.wig	Fetal_Lung_Left	fetal_lung	hotspots	Hotspots
396	1e-08	4.24504	0.099108	16	57589	38	580611	UW.Fetal_Lung_Left.ChromatinAccessibility.H-23435.DS15637.twopass.merge150.wgt10.zgt2.wig	Fetal_Lung_Left	fetal_lung	hotspots	Hotspots
397	0.01	1.59844	-1	2535	59380	15507	580611	UW.Fetal_Lung_Left.ChromatinAccessibility.H-23604.DS16570.twopass.merge150.wgt10.zgt2.wig	Fetal_Lung_Left	fetal_lung	hotspots	Hotspots
397	0.0001	2.87968	1e-06	177	59380	601	580611	UW.Fetal_Lung_Left.ChromatinAccessibility.H-23604.DS16570.twopass.merge150.wgt10.zgt2.wig	Fetal_Lung_Left	fetal_lung	hotspots	Hotspots
397	1e-05	4.44449	2e-06	55	59380	121	580611	UW.Fetal_Lung_Left.ChromatinAccessibility.H-23604.DS16570.twopass.merge150.wgt10.zgt2.wig	Fetal_Lung_Left	fetal_lung	hotspots	Hotspots
397	1e-06	4.41197	0.000305938	37	59380	82	580611	UW.Fetal_Lung_Left.ChromatinAccessibility.H-23604.DS16570.twopass.merge150.wgt10.zgt2.wig	Fetal_Lung_Left	fetal_lung	hotspots	Hotspots
397	1e-07	4.5268	0.00560255	25	59380	54	580611	UW.Fetal_Lung_Left.ChromatinAccessibility.H-23604.DS16570.twopass.merge150.wgt10.zgt2.wig	Fetal_Lung_Left	fetal_lung	hotspots	Hotspots
397	1e-08	4.37432	0.0630915	17	59380	38	580611	UW.Fetal_Lung_Left.ChromatinAccessibility.H-23604.DS16570.twopass.merge150.wgt10.zgt2.wig	Fetal_Lung_Left	fetal_lung	hotspots	Hotspots
398	0.01	1.60532	-1	2623	61178	15507	580611	UW.Fetal_Lung_Left.ChromatinAccessibility.H-23640.DS18170.twopass.merge150.wgt10.zgt2.wig	Fetal_Lung_Left	fetal_lung	hotspots	Hotspots
398	0.0001	2.73188	4e-06	173	61178	601	580611	UW.Fetal_Lung_Left.ChromatinAccessibility.H-23640.DS18170.twopass.merge150.wgt10.zgt2.wig	Fetal_Lung_Left	fetal_lung	hotspots	Hotspots
398	1e-05	4.157	1.2e-05	53	61178	121	580611	UW.Fetal_Lung_Left.ChromatinAccessibility.H-23640.DS18170.twopass.merge150.wgt10.zgt2.wig	Fetal_Lung_Left	fetal_lung	hotspots	Hotspots
398	1e-06	4.39805	9e-05	38	61178	82	580611	UW.Fetal_Lung_Left.ChromatinAccessibility.H-23640.DS18170.twopass.merge150.wgt10.zgt2.wig	Fetal_Lung_Left	fetal_lung	hotspots	Hotspots
398	1e-07	4.56951	0.00118958	26	61178	54	580611	UW.Fetal_Lung_Left.ChromatinAccessibility.H-23640.DS18170.twopass.merge150.wgt10.zgt2.wig	Fetal_Lung_Left	fetal_lung	hotspots	Hotspots
398	1e-08	4.24576	0.0434028	17	61178	38	580611	UW.Fetal_Lung_Left.ChromatinAccessibility.H-23640.DS18170.twopass.merge150.wgt10.zgt2.wig	Fetal_Lung_Left	fetal_lung	hotspots	Hotspots
399	0.01	1.61008	-1	2580	59997	15507	580611	UW.Fetal_Lung_Left.ChromatinAccessibility.H-23744.DS17105.twopass.merge150.wgt10.zgt2.wig	Fetal_Lung_Left	fetal_lung	hotspots	Hotspots
399	0.0001	2.83396	0	176	59997	601	580611	UW.Fetal_Lung_Left.ChromatinAccessibility.H-23744.DS17105.twopass.merge150.wgt10.zgt2.wig	Fetal_Lung_Left	fetal_lung	hotspots	Hotspots
399	1e-05	4.23883	1e-05	53	59997	121	580611	UW.Fetal_Lung_Left.ChromatinAccessibility.H-23744.DS17105.twopass.merge150.wgt10.zgt2.wig	Fetal_Lung_Left	fetal_lung	hotspots	Hotspots
399	1e-06	4.60263	3.2e-05	39	59997	82	580611	UW.Fetal_Lung_Left.ChromatinAccessibility.H-23744.DS17105.twopass.merge150.wgt10.zgt2.wig	Fetal_Lung_Left	fetal_lung	hotspots	Hotspots
399	1e-07	5.01788	0.000205971	28	59997	54	580611	UW.Fetal_Lung_Left.ChromatinAccessibility.H-23744.DS17105.twopass.merge150.wgt10.zgt2.wig	Fetal_Lung_Left	fetal_lung	hotspots	Hotspots
399	1e-08	4.584	0.0234247	18	59997	38	580611	UW.Fetal_Lung_Left.ChromatinAccessibility.H-23744.DS17105.twopass.merge150.wgt10.zgt2.wig	Fetal_Lung_Left	fetal_lung	hotspots	Hotspots
400	0.01	1.55621	-1	2900	69773	15507	580611	UW.Fetal_Lung_Left.ChromatinAccessibility.H-23758.DS17154.twopass.merge150.wgt10.zgt2.wig	Fetal_Lung_Left	fetal_lung	hotspots	Hotspots
400	0.0001	2.64458	1e-06	191	69773	601	580611	UW.Fetal_Lung_Left.ChromatinAccessibility.H-23758.DS17154.twopass.merge150.wgt10.zgt2.wig	Fetal_Lung_Left	fetal_lung	hotspots	Hotspots
400	1e-05	4.05756	1e-06	59	69773	121	580611	UW.Fetal_Lung_Left.ChromatinAccessibility.H-23758.DS17154.twopass.merge150.wgt10.zgt2.wig	Fetal_Lung_Left	fetal_lung	hotspots	Hotspots
400	1e-06	4.26219	2.3e-05	42	69773	82	580611	UW.Fetal_Lung_Left.ChromatinAccessibility.H-23758.DS17154.twopass.merge150.wgt10.zgt2.wig	Fetal_Lung_Left	fetal_lung	hotspots	Hotspots
400	1e-07	4.46892	0.000470132	29	69773	54	580611	UW.Fetal_Lung_Left.ChromatinAccessibility.H-23758.DS17154.twopass.merge150.wgt10.zgt2.wig	Fetal_Lung_Left	fetal_lung	hotspots	Hotspots
400	1e-08	4.3797	0.0125707	20	69773	38	580611	UW.Fetal_Lung_Left.ChromatinAccessibility.H-23758.DS17154.twopass.merge150.wgt10.zgt2.wig	Fetal_Lung_Left	fetal_lung	hotspots	Hotspots
401	0.01	1.5813	-1	2577	61018	15507	580611	UW.Fetal_Lung_Left.ChromatinAccessibility.H-23833.DS17464.twopass.merge150.wgt10.zgt2.wig	Fetal_Lung_Left	fetal_lung	hotspots	Hotspots
401	0.0001	2.61238	0.000139554	165	61018	601	580611	UW.Fetal_Lung_Left.ChromatinAccessibility.H-23833.DS17464.twopass.merge150.wgt10.zgt2.wig	Fetal_Lung_Left	fetal_lung	hotspots	Hotspots
401	1e-05	4.01063	7.1e-05	51	61018	121	580611	UW.Fetal_Lung_Left.ChromatinAccessibility.H-23833.DS17464.twopass.merge150.wgt10.zgt2.wig	Fetal_Lung_Left	fetal_lung	hotspots	Hotspots
401	1e-06	4.29354	0.000194173	37	61018	82	580611	UW.Fetal_Lung_Left.ChromatinAccessibility.H-23833.DS17464.twopass.merge150.wgt10.zgt2.wig	Fetal_Lung_Left	fetal_lung	hotspots	Hotspots
401	1e-07	4.7577	0.000439049	27	61018	54	580611	UW.Fetal_Lung_Left.ChromatinAccessibility.H-23833.DS17464.twopass.merge150.wgt10.zgt2.wig	Fetal_Lung_Left	fetal_lung	hotspots	Hotspots
401	1e-08	4.7577	0.0090967	19	61018	38	580611	UW.Fetal_Lung_Left.ChromatinAccessibility.H-23833.DS17464.twopass.merge150.wgt10.zgt2.wig	Fetal_Lung_Left	fetal_lung	hotspots	Hotspots
402	0.01	1.68535	-1	1967	43699	15507	580611	UW.Fetal_Lung_Left.ChromatinAccessibility.H-23887.DS17674.twopass.merge150.wgt10.zgt2.wig	Fetal_Lung_Left	fetal_lung	hotspots	Hotspots
402	0.0001	3.13926	4e-06	142	43699	601	580611	UW.Fetal_Lung_Left.ChromatinAccessibility.H-23887.DS17674.twopass.merge150.wgt10.zgt2.wig	Fetal_Lung_Left	fetal_lung	hotspots	Hotspots
402	1e-05	5.27072	2e-06	48	43699	121	580611	UW.Fetal_Lung_Left.ChromatinAccessibility.H-23887.DS17674.twopass.merge150.wgt10.zgt2.wig	Fetal_Lung_Left	fetal_lung	hotspots	Hotspots
402	1e-06	5.83314	5e-06	36	43699	82	580611	UW.Fetal_Lung_Left.ChromatinAccessibility.H-23887.DS17674.twopass.merge150.wgt10.zgt2.wig	Fetal_Lung_Left	fetal_lung	hotspots	Hotspots
402	1e-07	6.1512	7.7e-05	25	43699	54	580611	UW.Fetal_Lung_Left.ChromatinAccessibility.H-23887.DS17674.twopass.merge150.wgt10.zgt2.wig	Fetal_Lung_Left	fetal_lung	hotspots	Hotspots
402	1e-08	6.6433	0.000699677	19	43699	38	580611	UW.Fetal_Lung_Left.ChromatinAccessibility.H-23887.DS17674.twopass.merge150.wgt10.zgt2.wig	Fetal_Lung_Left	fetal_lung	hotspots	Hotspots
403	0.01	1.70454	-1	1938	42570	15507	580611	UW.Fetal_Lung_Left.ChromatinAccessibility.H-23914.DS17739.twopass.merge150.wgt10.zgt2.wig	Fetal_Lung_Left	fetal_lung	hotspots	Hotspots
403	0.0001	3.13174	1.2e-05	138	42570	601	580611	UW.Fetal_Lung_Left.ChromatinAccessibility.H-23914.DS17739.twopass.merge150.wgt10.zgt2.wig	Fetal_Lung_Left	fetal_lung	hotspots	Hotspots
403	1e-05	4.50875	0.000843298	40	42570	121	580611	UW.Fetal_Lung_Left.ChromatinAccessibility.H-23914.DS17739.twopass.merge150.wgt10.zgt2.wig	Fetal_Lung_Left	fetal_lung	hotspots	Hotspots
403	1e-06	4.32455	0.0206782	26	42570	82	580611	UW.Fetal_Lung_Left.ChromatinAccessibility.H-23914.DS17739.twopass.merge150.wgt10.zgt2.wig	Fetal_Lung_Left	fetal_lung	hotspots	Hotspots
403	1e-07	5.05147	0.0112714	20	42570	54	580611	UW.Fetal_Lung_Left.ChromatinAccessibility.H-23914.DS17739.twopass.merge150.wgt10.zgt2.wig	Fetal_Lung_Left	fetal_lung	hotspots	Hotspots
403	1e-08	5.02488	0.0623441	14	42570	38	580611	UW.Fetal_Lung_Left.ChromatinAccessibility.H-23914.DS17739.twopass.merge150.wgt10.zgt2.wig	Fetal_Lung_Left	fetal_lung	hotspots	Hotspots
404	0.01	1.71908	-1	1569	34173	15507	580611	UW.Fetal_Lung_Left.ChromatinAccessibility.H-23964.DS17835.twopass.merge150.wgt10.zgt2.wig	Fetal_Lung_Left	fetal_lung	hotspots	Hotspots
404	0.0001	3.33587	1.4e-05	118	34173	601	580611	UW.Fetal_Lung_Left.ChromatinAccessibility.H-23964.DS17835.twopass.merge150.wgt10.zgt2.wig	Fetal_Lung_Left	fetal_lung	hotspots	Hotspots
404	1e-05	5.33581	0.000101609	38	34173	121	580611	UW.Fetal_Lung_Left.ChromatinAccessibility.H-23964.DS17835.twopass.merge150.wgt10.zgt2.wig	Fetal_Lung_Left	fetal_lung	hotspots	Hotspots
404	1e-06	6.00878	0.000111764	29	34173	82	580611	UW.Fetal_Lung_Left.ChromatinAccessibility.H-23964.DS17835.twopass.merge150.wgt10.zgt2.wig	Fetal_Lung_Left	fetal_lung	hotspots	Hotspots
404	1e-07	5.97808	0.00451712	19	34173	54	580611	UW.Fetal_Lung_Left.ChromatinAccessibility.H-23964.DS17835.twopass.merge150.wgt10.zgt2.wig	Fetal_Lung_Left	fetal_lung	hotspots	Hotspots
404	1e-08	5.81249	0.0503271	13	34173	38	580611	UW.Fetal_Lung_Left.ChromatinAccessibility.H-23964.DS17835.twopass.merge150.wgt10.zgt2.wig	Fetal_Lung_Left	fetal_lung	hotspots	Hotspots
405	0.01	1.62354	-1	2617	60353	15507	580611	UW.Fetal_Lung_Left.ChromatinAccessibility.H-24005.DS17959.twopass.merge150.wgt10.zgt2.wig	Fetal_Lung_Left	fetal_lung	hotspots	Hotspots
405	0.0001	2.88127	0	180	60353	601	580611	UW.Fetal_Lung_Left.ChromatinAccessibility.H-24005.DS17959.twopass.merge150.wgt10.zgt2.wig	Fetal_Lung_Left	fetal_lung	hotspots	Hotspots
405	1e-05	4.29334	8e-06	54	60353	121	580611	UW.Fetal_Lung_Left.ChromatinAccessibility.H-24005.DS17959.twopass.merge150.wgt10.zgt2.wig	Fetal_Lung_Left	fetal_lung	hotspots	Hotspots
405	1e-06	4.57549	4.3e-05	39	60353	82	580611	UW.Fetal_Lung_Left.ChromatinAccessibility.H-24005.DS17959.twopass.merge150.wgt10.zgt2.wig	Fetal_Lung_Left	fetal_lung	hotspots	Hotspots
405	1e-07	4.98828	0.000199915	28	60353	54	580611	UW.Fetal_Lung_Left.ChromatinAccessibility.H-24005.DS17959.twopass.merge150.wgt10.zgt2.wig	Fetal_Lung_Left	fetal_lung	hotspots	Hotspots
405	1e-08	4.81013	0.00963391	19	60353	38	580611	UW.Fetal_Lung_Left.ChromatinAccessibility.H-24005.DS17959.twopass.merge150.wgt10.zgt2.wig	Fetal_Lung_Left	fetal_lung	hotspots	Hotspots
406	0.01	1.60007	-1	2704	63274	15507	580611	UW.Fetal_Lung_Left.ChromatinAccessibility.H-24089.DS18421.twopass.merge150.wgt10.zgt2.wig	Fetal_Lung_Left	fetal_lung	hotspots	Hotspots
406	0.0001	2.91621	0	191	63274	601	580611	UW.Fetal_Lung_Left.ChromatinAccessibility.H-24089.DS18421.twopass.merge150.wgt10.zgt2.wig	Fetal_Lung_Left	fetal_lung	hotspots	Hotspots
406	1e-05	4.24681	3e-06	56	63274	121	580611	UW.Fetal_Lung_Left.ChromatinAccessibility.H-24089.DS18421.twopass.merge150.wgt10.zgt2.wig	Fetal_Lung_Left	fetal_lung	hotspots	Hotspots
406	1e-06	4.36426	0.000106512	39	63274	82	580611	UW.Fetal_Lung_Left.ChromatinAccessibility.H-24089.DS18421.twopass.merge150.wgt10.zgt2.wig	Fetal_Lung_Left	fetal_lung	hotspots	Hotspots
406	1e-07	4.41814	0.00447968	26	63274	54	580611	UW.Fetal_Lung_Left.ChromatinAccessibility.H-24089.DS18421.twopass.merge150.wgt10.zgt2.wig	Fetal_Lung_Left	fetal_lung	hotspots	Hotspots
406	1e-08	4.34659	0.0450248	18	63274	38	580611	UW.Fetal_Lung_Left.ChromatinAccessibility.H-24089.DS18421.twopass.merge150.wgt10.zgt2.wig	Fetal_Lung_Left	fetal_lung	hotspots	Hotspots
407	0.01	1.56401	-1	2900	69425	15507	580611	UW.Fetal_Lung_Left.ChromatinAccessibility.H-24111.DS18487.twopass.merge150.wgt10.zgt2.wig	Fetal_Lung_Left	fetal_lung	hotspots	Hotspots
407	0.0001	2.76916	0	199	69425	601	580611	UW.Fetal_Lung_Left.ChromatinAccessibility.H-24111.DS18487.twopass.merge150.wgt10.zgt2.wig	Fetal_Lung_Left	fetal_lung	hotspots	Hotspots
407	1e-05	4.42348	0	64	69425	121	580611	UW.Fetal_Lung_Left.ChromatinAccessibility.H-24111.DS18487.twopass.merge150.wgt10.zgt2.wig	Fetal_Lung_Left	fetal_lung	hotspots	Hotspots
407	1e-06	4.79351	0	47	69425	82	580611	UW.Fetal_Lung_Left.ChromatinAccessibility.H-24111.DS18487.twopass.merge150.wgt10.zgt2.wig	Fetal_Lung_Left	fetal_lung	hotspots	Hotspots
407	1e-07	5.26568	0	34	69425	54	580611	UW.Fetal_Lung_Left.ChromatinAccessibility.H-24111.DS18487.twopass.merge150.wgt10.zgt2.wig	Fetal_Lung_Left	fetal_lung	hotspots	Hotspots
407	1e-08	5.0619	0.000467253	23	69425	38	580611	UW.Fetal_Lung_Left.ChromatinAccessibility.H-24111.DS18487.twopass.merge150.wgt10.zgt2.wig	Fetal_Lung_Left	fetal_lung	hotspots	Hotspots
408	0.01	1.6037	-1	2445	57084	15507	580611	UW.Fetal_Lung_Right.ChromatinAccessibility.H-23435.DS15632.twopass.merge150.wgt10.zgt2.wig	Fetal_Lung_Right	fetal_lung	hotspots	Hotspots
408	0.0001	2.91088	0	172	57084	601	580611	UW.Fetal_Lung_Right.ChromatinAccessibility.H-23435.DS15632.twopass.merge150.wgt10.zgt2.wig	Fetal_Lung_Right	fetal_lung	hotspots	Hotspots
408	1e-05	4.45514	4e-06	53	57084	121	580611	UW.Fetal_Lung_Right.ChromatinAccessibility.H-23435.DS15632.twopass.merge150.wgt10.zgt2.wig	Fetal_Lung_Right	fetal_lung	hotspots	Hotspots
408	1e-06	4.83751	1e-05	39	57084	82	580611	UW.Fetal_Lung_Right.ChromatinAccessibility.H-23435.DS15632.twopass.merge150.wgt10.zgt2.wig	Fetal_Lung_Right	fetal_lung	hotspots	Hotspots
408	1e-07	5.08558	0.000382567	27	57084	54	580611	UW.Fetal_Lung_Right.ChromatinAccessibility.H-23435.DS15632.twopass.merge150.wgt10.zgt2.wig	Fetal_Lung_Right	fetal_lung	hotspots	Hotspots
408	1e-08	4.81792	0.0172028	18	57084	38	580611	UW.Fetal_Lung_Right.ChromatinAccessibility.H-23435.DS15632.twopass.merge150.wgt10.zgt2.wig	Fetal_Lung_Right	fetal_lung	hotspots	Hotspots
409	0.01	1.59194	-1	2544	59834	15507	580611	UW.Fetal_Lung_Right.ChromatinAccessibility.H-23604.DS16566.twopass.merge150.wgt10.zgt2.wig	Fetal_Lung_Right	fetal_lung	hotspots	Hotspots
409	0.0001	2.82554	3e-06	175	59834	601	580611	UW.Fetal_Lung_Right.ChromatinAccessibility.H-23604.DS16566.twopass.merge150.wgt10.zgt2.wig	Fetal_Lung_Right	fetal_lung	hotspots	Hotspots
409	1e-05	4.33058	3e-06	54	59834	121	580611	UW.Fetal_Lung_Right.ChromatinAccessibility.H-23604.DS16566.twopass.merge150.wgt10.zgt2.wig	Fetal_Lung_Right	fetal_lung	hotspots	Hotspots
409	1e-06	4.49684	0.000123226	38	59834	82	580611	UW.Fetal_Lung_Right.ChromatinAccessibility.H-23604.DS16566.twopass.merge150.wgt10.zgt2.wig	Fetal_Lung_Right	fetal_lung	hotspots	Hotspots
409	1e-07	5.21124	5.3e-05	29	59834	54	580611	UW.Fetal_Lung_Right.ChromatinAccessibility.H-23604.DS16566.twopass.merge150.wgt10.zgt2.wig	Fetal_Lung_Right	fetal_lung	hotspots	Hotspots
409	1e-08	4.85185	0.0101461	19	59834	38	580611	UW.Fetal_Lung_Right.ChromatinAccessibility.H-23604.DS16566.twopass.merge150.wgt10.zgt2.wig	Fetal_Lung_Right	fetal_lung	hotspots	Hotspots
410	0.01	1.59344	-1	2623	61634	15507	580611	UW.Fetal_Lung_Right.ChromatinAccessibility.H-23640.DS16790.twopass.merge150.wgt10.zgt2.wig	Fetal_Lung_Right	fetal_lung	hotspots	Hotspots
410	0.0001	2.75869	6e-06	176	61634	601	580611	UW.Fetal_Lung_Right.ChromatinAccessibility.H-23640.DS16790.twopass.merge150.wgt10.zgt2.wig	Fetal_Lung_Right	fetal_lung	hotspots	Hotspots
410	1e-05	4.2041	7e-06	54	61634	121	580611	UW.Fetal_Lung_Right.ChromatinAccessibility.H-23640.DS16790.twopass.merge150.wgt10.zgt2.wig	Fetal_Lung_Right	fetal_lung	hotspots	Hotspots
410	1e-06	4.36551	0.000282644	38	61634	82	580611	UW.Fetal_Lung_Right.ChromatinAccessibility.H-23640.DS16790.twopass.merge150.wgt10.zgt2.wig	Fetal_Lung_Right	fetal_lung	hotspots	Hotspots
410	1e-07	4.71015	0.00114772	27	61634	54	580611	UW.Fetal_Lung_Right.ChromatinAccessibility.H-23640.DS16790.twopass.merge150.wgt10.zgt2.wig	Fetal_Lung_Right	fetal_lung	hotspots	Hotspots
410	1e-08	4.46225	0.0400802	18	61634	38	580611	UW.Fetal_Lung_Right.ChromatinAccessibility.H-23640.DS16790.twopass.merge150.wgt10.zgt2.wig	Fetal_Lung_Right	fetal_lung	hotspots	Hotspots
411	0.01	1.60966	-1	2589	60222	15507	580611	UW.Fetal_Lung_Right.ChromatinAccessibility.H-23744.DS17101.twopass.merge150.wgt10.zgt2.wig	Fetal_Lung_Right	fetal_lung	hotspots	Hotspots
411	0.0001	2.8715	0	179	60222	601	580611	UW.Fetal_Lung_Right.ChromatinAccessibility.H-23744.DS17101.twopass.merge150.wgt10.zgt2.wig	Fetal_Lung_Right	fetal_lung	hotspots	Hotspots
411	1e-05	4.54171	0	57	60222	121	580611	UW.Fetal_Lung_Right.ChromatinAccessibility.H-23744.DS17101.twopass.merge150.wgt10.zgt2.wig	Fetal_Lung_Right	fetal_lung	hotspots	Hotspots
411	1e-06	4.70301	5e-06	40	60222	82	580611	UW.Fetal_Lung_Right.ChromatinAccessibility.H-23744.DS17101.twopass.merge150.wgt10.zgt2.wig	Fetal_Lung_Right	fetal_lung	hotspots	Hotspots
411	1e-07	4.64205	0.00136403	26	60222	54	580611	UW.Fetal_Lung_Right.ChromatinAccessibility.H-23744.DS17101.twopass.merge150.wgt10.zgt2.wig	Fetal_Lung_Right	fetal_lung	hotspots	Hotspots
411	1e-08	4.31316	0.0494315	17	60222	38	580611	UW.Fetal_Lung_Right.ChromatinAccessibility.H-23744.DS17101.twopass.merge150.wgt10.zgt2.wig	Fetal_Lung_Right	fetal_lung	hotspots	Hotspots
412	0.01	1.63681	-1	2415	55243	15507	580611	UW.Fetal_Lung_Right.ChromatinAccessibility.H-23758.DS17162.twopass.merge150.wgt10.zgt2.wig	Fetal_Lung_Right	fetal_lung	hotspots	Hotspots
412	0.0001	2.88548	1e-06	165	55243	601	580611	UW.Fetal_Lung_Right.ChromatinAccessibility.H-23758.DS17162.twopass.merge150.wgt10.zgt2.wig	Fetal_Lung_Right	fetal_lung	hotspots	Hotspots
412	1e-05	4.42989	9e-06	51	55243	121	580611	UW.Fetal_Lung_Right.ChromatinAccessibility.H-23758.DS17162.twopass.merge150.wgt10.zgt2.wig	Fetal_Lung_Right	fetal_lung	hotspots	Hotspots
412	1e-06	4.6142	8.5e-05	36	55243	82	580611	UW.Fetal_Lung_Right.ChromatinAccessibility.H-23758.DS17162.twopass.merge150.wgt10.zgt2.wig	Fetal_Lung_Right	fetal_lung	hotspots	Hotspots
412	1e-07	4.8658	0.00114995	25	55243	54	580611	UW.Fetal_Lung_Right.ChromatinAccessibility.H-23758.DS17162.twopass.merge150.wgt10.zgt2.wig	Fetal_Lung_Right	fetal_lung	hotspots	Hotspots
412	1e-08	4.42532	0.0515996	16	55243	38	580611	UW.Fetal_Lung_Right.ChromatinAccessibility.H-23758.DS17162.twopass.merge150.wgt10.zgt2.wig	Fetal_Lung_Right	fetal_lung	hotspots	Hotspots
413	0.01	1.62776	-1	2413	55504	15507	580611	UW.Fetal_Lung_Right.ChromatinAccessibility.H-23887.DS17670.twopass.merge150.wgt10.zgt2.wig	Fetal_Lung_Right	fetal_lung	hotspots	Hotspots
413	0.0001	2.88931	4e-06	166	55504	601	580611	UW.Fetal_Lung_Right.ChromatinAccessibility.H-23887.DS17670.twopass.merge150.wgt10.zgt2.wig	Fetal_Lung_Right	fetal_lung	hotspots	Hotspots
413	1e-05	4.66841	1e-06	54	55504	121	580611	UW.Fetal_Lung_Right.ChromatinAccessibility.H-23887.DS17670.twopass.merge150.wgt10.zgt2.wig	Fetal_Lung_Right	fetal_lung	hotspots	Hotspots
413	1e-06	4.84764	5.9e-05	38	55504	82	580611	UW.Fetal_Lung_Right.ChromatinAccessibility.H-23887.DS17670.twopass.merge150.wgt10.zgt2.wig	Fetal_Lung_Right	fetal_lung	hotspots	Hotspots
413	1e-07	5.03664	0.00126299	26	55504	54	580611	UW.Fetal_Lung_Right.ChromatinAccessibility.H-23887.DS17670.twopass.merge150.wgt10.zgt2.wig	Fetal_Lung_Right	fetal_lung	hotspots	Hotspots
413	1e-08	4.95507	0.0188679	18	55504	38	580611	UW.Fetal_Lung_Right.ChromatinAccessibility.H-23887.DS17670.twopass.merge150.wgt10.zgt2.wig	Fetal_Lung_Right	fetal_lung	hotspots	Hotspots
414	0.01	1.54104	-1	2826	68662	15507	580611	UW.Fetal_Lung_Right.ChromatinAccessibility.H-23964.DS17831.twopass.merge150.wgt10.zgt2.wig	Fetal_Lung_Right	fetal_lung	hotspots	Hotspots
414	0.0001	2.65923	2e-06	189	68662	601	580611	UW.Fetal_Lung_Right.ChromatinAccessibility.H-23964.DS17831.twopass.merge150.wgt10.zgt2.wig	Fetal_Lung_Right	fetal_lung	hotspots	Hotspots
414	1e-05	3.98344	8e-06	57	68662	121	580611	UW.Fetal_Lung_Right.ChromatinAccessibility.H-23964.DS17831.twopass.merge150.wgt10.zgt2.wig	Fetal_Lung_Right	fetal_lung	hotspots	Hotspots
414	1e-06	4.12491	0.000134285	40	68662	82	580611	UW.Fetal_Lung_Right.ChromatinAccessibility.H-23964.DS17831.twopass.merge150.wgt10.zgt2.wig	Fetal_Lung_Right	fetal_lung	hotspots	Hotspots
414	1e-07	4.38463	0.00113397	28	68662	54	580611	UW.Fetal_Lung_Right.ChromatinAccessibility.H-23964.DS17831.twopass.merge150.wgt10.zgt2.wig	Fetal_Lung_Right	fetal_lung	hotspots	Hotspots
414	1e-08	4.22804	0.02442	19	68662	38	580611	UW.Fetal_Lung_Right.ChromatinAccessibility.H-23964.DS17831.twopass.merge150.wgt10.zgt2.wig	Fetal_Lung_Right	fetal_lung	hotspots	Hotspots
415	0.01	1.61405	-1	2709	62842	15507	580611	UW.Fetal_Lung_Right.ChromatinAccessibility.H-24005.DS17954.twopass.merge150.wgt10.zgt2.wig	Fetal_Lung_Right	fetal_lung	hotspots	Hotspots
415	0.0001	2.69029	2e-06	175	62842	601	580611	UW.Fetal_Lung_Right.ChromatinAccessibility.H-24005.DS17954.twopass.merge150.wgt10.zgt2.wig	Fetal_Lung_Right	fetal_lung	hotspots	Hotspots
415	1e-05	4.12329	9e-06	54	62842	121	580611	UW.Fetal_Lung_Right.ChromatinAccessibility.H-24005.DS17954.twopass.merge150.wgt10.zgt2.wig	Fetal_Lung_Right	fetal_lung	hotspots	Hotspots
415	1e-06	4.39426	5.6e-05	39	62842	82	580611	UW.Fetal_Lung_Right.ChromatinAccessibility.H-24005.DS17954.twopass.merge150.wgt10.zgt2.wig	Fetal_Lung_Right	fetal_lung	hotspots	Hotspots
415	1e-07	4.61961	0.000918485	27	62842	54	580611	UW.Fetal_Lung_Right.ChromatinAccessibility.H-24005.DS17954.twopass.merge150.wgt10.zgt2.wig	Fetal_Lung_Right	fetal_lung	hotspots	Hotspots
415	1e-08	4.37647	0.0245098	18	62842	38	580611	UW.Fetal_Lung_Right.ChromatinAccessibility.H-24005.DS17954.twopass.merge150.wgt10.zgt2.wig	Fetal_Lung_Right	fetal_lung	hotspots	Hotspots
416	0.01	1.56356	-1	2731	65398	15507	580611	UW.Fetal_Lung_Right.ChromatinAccessibility.H-24089.DS18418.twopass.merge150.wgt10.zgt2.wig	Fetal_Lung_Right	fetal_lung	hotspots	Hotspots
416	0.0001	2.9249	0	198	65398	601	580611	UW.Fetal_Lung_Right.ChromatinAccessibility.H-24089.DS18418.twopass.merge150.wgt10.zgt2.wig	Fetal_Lung_Right	fetal_lung	hotspots	Hotspots
416	1e-05	4.69586	0	64	65398	121	580611	UW.Fetal_Lung_Right.ChromatinAccessibility.H-24089.DS18418.twopass.merge150.wgt10.zgt2.wig	Fetal_Lung_Right	fetal_lung	hotspots	Hotspots
416	1e-06	4.87214	0	45	65398	82	580611	UW.Fetal_Lung_Right.ChromatinAccessibility.H-24089.DS18418.twopass.merge150.wgt10.zgt2.wig	Fetal_Lung_Right	fetal_lung	hotspots	Hotspots
416	1e-07	5.26111	8e-06	32	65398	54	580611	UW.Fetal_Lung_Right.ChromatinAccessibility.H-24089.DS18418.twopass.merge150.wgt10.zgt2.wig	Fetal_Lung_Right	fetal_lung	hotspots	Hotspots
416	1e-08	4.90633	0.00288609	21	65398	38	580611	UW.Fetal_Lung_Right.ChromatinAccessibility.H-24089.DS18418.twopass.merge150.wgt10.zgt2.wig	Fetal_Lung_Right	fetal_lung	hotspots	Hotspots
417	0.01	1.56481	-1	2864	68528	15507	580611	UW.Fetal_Lung_Right.ChromatinAccessibility.H-24111.DS18492.twopass.merge150.wgt10.zgt2.wig	Fetal_Lung_Right	fetal_lung	hotspots	Hotspots
417	0.0001	2.80541	0	199	68528	601	580611	UW.Fetal_Lung_Right.ChromatinAccessibility.H-24111.DS18492.twopass.merge150.wgt10.zgt2.wig	Fetal_Lung_Right	fetal_lung	hotspots	Hotspots
417	1e-05	4.06125	2e-06	58	68528	121	580611	UW.Fetal_Lung_Right.ChromatinAccessibility.H-24111.DS18492.twopass.merge150.wgt10.zgt2.wig	Fetal_Lung_Right	fetal_lung	hotspots	Hotspots
417	1e-06	4.33963	2e-05	42	68528	82	580611	UW.Fetal_Lung_Right.ChromatinAccessibility.H-24111.DS18492.twopass.merge150.wgt10.zgt2.wig	Fetal_Lung_Right	fetal_lung	hotspots	Hotspots
417	1e-07	4.39321	0.00143238	28	68528	54	580611	UW.Fetal_Lung_Right.ChromatinAccessibility.H-24111.DS18492.twopass.merge150.wgt10.zgt2.wig	Fetal_Lung_Right	fetal_lung	hotspots	Hotspots
417	1e-08	4.2363	0.0322581	19	68528	38	580611	UW.Fetal_Lung_Right.ChromatinAccessibility.H-24111.DS18492.twopass.merge150.wgt10.zgt2.wig	Fetal_Lung_Right	fetal_lung	hotspots	Hotspots
418	0.01	1.67564	-1	2520	56309	15507	580611	UW.Fetal_Muscle_Arm.ChromatinAccessibility.H-23808.DS17432.twopass.merge150.wgt10.zgt2.wig	Fetal_Muscle_Arm	fetal_muscle	hotspots	Hotspots
418	0.0001	3.12251	0	182	56309	601	580611	UW.Fetal_Muscle_Arm.ChromatinAccessibility.H-23808.DS17432.twopass.merge150.wgt10.zgt2.wig	Fetal_Muscle_Arm	fetal_muscle	hotspots	Hotspots
418	1e-05	5.19819	0	61	56309	121	580611	UW.Fetal_Muscle_Arm.ChromatinAccessibility.H-23808.DS17432.twopass.merge150.wgt10.zgt2.wig	Fetal_Muscle_Arm	fetal_muscle	hotspots	Hotspots
418	1e-06	5.40707	1e-06	43	56309	82	580611	UW.Fetal_Muscle_Arm.ChromatinAccessibility.H-23808.DS17432.twopass.merge150.wgt10.zgt2.wig	Fetal_Muscle_Arm	fetal_muscle	hotspots	Hotspots
418	1e-07	5.91937	2e-06	31	56309	54	580611	UW.Fetal_Muscle_Arm.ChromatinAccessibility.H-23808.DS17432.twopass.merge150.wgt10.zgt2.wig	Fetal_Muscle_Arm	fetal_muscle	hotspots	Hotspots
418	1e-08	5.69827	0.000992802	21	56309	38	580611	UW.Fetal_Muscle_Arm.ChromatinAccessibility.H-23808.DS17432.twopass.merge150.wgt10.zgt2.wig	Fetal_Muscle_Arm	fetal_muscle	hotspots	Hotspots
419	0.01	1.52479	-1	3482	85502	15507	580611	UW.Fetal_Muscle_Arm.ChromatinAccessibility.H-23914.DS17765.twopass.merge150.wgt10.zgt2.wig	Fetal_Muscle_Arm	fetal_muscle	hotspots	Hotspots
419	0.0001	2.55354	0	226	85502	601	580611	UW.Fetal_Muscle_Arm.ChromatinAccessibility.H-23914.DS17765.twopass.merge150.wgt10.zgt2.wig	Fetal_Muscle_Arm	fetal_muscle	hotspots	Hotspots
419	1e-05	4.0407	0	72	85502	121	580611	UW.Fetal_Muscle_Arm.ChromatinAccessibility.H-23914.DS17765.twopass.merge150.wgt10.zgt2.wig	Fetal_Muscle_Arm	fetal_muscle	hotspots	Hotspots
419	1e-06	4.30624	0	52	85502	82	580611	UW.Fetal_Muscle_Arm.ChromatinAccessibility.H-23914.DS17765.twopass.merge150.wgt10.zgt2.wig	Fetal_Muscle_Arm	fetal_muscle	hotspots	Hotspots
419	1e-07	4.65283	3e-06	37	85502	54	580611	UW.Fetal_Muscle_Arm.ChromatinAccessibility.H-23914.DS17765.twopass.merge150.wgt10.zgt2.wig	Fetal_Muscle_Arm	fetal_muscle	hotspots	Hotspots
419	1e-08	4.46751	0.0012997	25	85502	38	580611	UW.Fetal_Muscle_Arm.ChromatinAccessibility.H-23914.DS17765.twopass.merge150.wgt10.zgt2.wig	Fetal_Muscle_Arm	fetal_muscle	hotspots	Hotspots
420	0.01	1.59182	-1	2524	59368	15507	580611	UW.Fetal_Muscle_Arm.ChromatinAccessibility.H-23941.DS17825.twopass.merge150.wgt10.zgt2.wig	Fetal_Muscle_Arm	fetal_muscle	hotspots	Hotspots
420	0.0001	2.94535	0	181	59368	601	580611	UW.Fetal_Muscle_Arm.ChromatinAccessibility.H-23941.DS17825.twopass.merge150.wgt10.zgt2.wig	Fetal_Muscle_Arm	fetal_muscle	hotspots	Hotspots
420	1e-05	5.25365	0	65	59368	121	580611	UW.Fetal_Muscle_Arm.ChromatinAccessibility.H-23941.DS17825.twopass.merge150.wgt10.zgt2.wig	Fetal_Muscle_Arm	fetal_muscle	hotspots	Hotspots
420	1e-06	5.60553	0	47	59368	82	580611	UW.Fetal_Muscle_Arm.ChromatinAccessibility.H-23941.DS17825.twopass.merge150.wgt10.zgt2.wig	Fetal_Muscle_Arm	fetal_muscle	hotspots	Hotspots
420	1e-07	5.79548	0	32	59368	54	580611	UW.Fetal_Muscle_Arm.ChromatinAccessibility.H-23941.DS17825.twopass.merge150.wgt10.zgt2.wig	Fetal_Muscle_Arm	fetal_muscle	hotspots	Hotspots
420	1e-08	5.40466	0.000856766	21	59368	38	580611	UW.Fetal_Muscle_Arm.ChromatinAccessibility.H-23941.DS17825.twopass.merge150.wgt10.zgt2.wig	Fetal_Muscle_Arm	fetal_muscle	hotspots	Hotspots
421	0.01	1.63397	-1	2355	53964	15507	580611	UW.Fetal_Muscle_Arm.ChromatinAccessibility.H-23964.DS17848.twopass.merge150.wgt10.zgt2.wig	Fetal_Muscle_Arm	fetal_muscle	hotspots	Hotspots
421	0.0001	3.09708	0	173	53964	601	580611	UW.Fetal_Muscle_Arm.ChromatinAccessibility.H-23964.DS17848.twopass.merge150.wgt10.zgt2.wig	Fetal_Muscle_Arm	fetal_muscle	hotspots	Hotspots
421	1e-05	5.24624	0	59	53964	121	580611	UW.Fetal_Muscle_Arm.ChromatinAccessibility.H-23964.DS17848.twopass.merge150.wgt10.zgt2.wig	Fetal_Muscle_Arm	fetal_muscle	hotspots	Hotspots
421	1e-06	5.90445	0	45	53964	82	580611	UW.Fetal_Muscle_Arm.ChromatinAccessibility.H-23964.DS17848.twopass.merge150.wgt10.zgt2.wig	Fetal_Muscle_Arm	fetal_muscle	hotspots	Hotspots
421	1e-07	6.17659	1e-06	31	53964	54	580611	UW.Fetal_Muscle_Arm.ChromatinAccessibility.H-23964.DS17848.twopass.merge150.wgt10.zgt2.wig	Fetal_Muscle_Arm	fetal_muscle	hotspots	Hotspots
421	1e-08	5.66275	0.00124497	20	53964	38	580611	UW.Fetal_Muscle_Arm.ChromatinAccessibility.H-23964.DS17848.twopass.merge150.wgt10.zgt2.wig	Fetal_Muscle_Arm	fetal_muscle	hotspots	Hotspots
422	0.01	1.51986	-1	3086	76024	15507	580611	UW.Fetal_Muscle_Arm.ChromatinAccessibility.H-24005.DS18080.twopass.merge150.wgt10.zgt2.wig	Fetal_Muscle_Arm	fetal_muscle	hotspots	Hotspots
422	0.0001	2.52879	1e-06	199	76024	601	580611	UW.Fetal_Muscle_Arm.ChromatinAccessibility.H-24005.DS18080.twopass.merge150.wgt10.zgt2.wig	Fetal_Muscle_Arm	fetal_muscle	hotspots	Hotspots
422	1e-05	4.29198	0	68	76024	121	580611	UW.Fetal_Muscle_Arm.ChromatinAccessibility.H-24005.DS18080.twopass.merge150.wgt10.zgt2.wig	Fetal_Muscle_Arm	fetal_muscle	hotspots	Hotspots
422	1e-06	4.47056	0	48	76024	82	580611	UW.Fetal_Muscle_Arm.ChromatinAccessibility.H-24005.DS18080.twopass.merge150.wgt10.zgt2.wig	Fetal_Muscle_Arm	fetal_muscle	hotspots	Hotspots
422	1e-07	4.38432	0.000111268	31	76024	54	580611	UW.Fetal_Muscle_Arm.ChromatinAccessibility.H-24005.DS18080.twopass.merge150.wgt10.zgt2.wig	Fetal_Muscle_Arm	fetal_muscle	hotspots	Hotspots
422	1e-08	4.01958	0.0216029	20	76024	38	580611	UW.Fetal_Muscle_Arm.ChromatinAccessibility.H-24005.DS18080.twopass.merge150.wgt10.zgt2.wig	Fetal_Muscle_Arm	fetal_muscle	hotspots	Hotspots
423	0.01	1.64627	-1	2405	54698	15507	580611	UW.Fetal_Muscle_Arm.ChromatinAccessibility.H-24042.DS18176.twopass.merge150.wgt10.zgt2.wig	Fetal_Muscle_Arm	fetal_muscle	hotspots	Hotspots
423	0.0001	2.93189	0	166	54698	601	580611	UW.Fetal_Muscle_Arm.ChromatinAccessibility.H-24042.DS18176.twopass.merge150.wgt10.zgt2.wig	Fetal_Muscle_Arm	fetal_muscle	hotspots	Hotspots
423	1e-05	4.91266	0	56	54698	121	580611	UW.Fetal_Muscle_Arm.ChromatinAccessibility.H-24042.DS18176.twopass.merge150.wgt10.zgt2.wig	Fetal_Muscle_Arm	fetal_muscle	hotspots	Hotspots
423	1e-06	5.17798	0	40	54698	82	580611	UW.Fetal_Muscle_Arm.ChromatinAccessibility.H-24042.DS18176.twopass.merge150.wgt10.zgt2.wig	Fetal_Muscle_Arm	fetal_muscle	hotspots	Hotspots
423	1e-07	4.91428	0.00111816	25	54698	54	580611	UW.Fetal_Muscle_Arm.ChromatinAccessibility.H-24042.DS18176.twopass.merge150.wgt10.zgt2.wig	Fetal_Muscle_Arm	fetal_muscle	hotspots	Hotspots
423	1e-08	4.46941	0.0591017	16	54698	38	580611	UW.Fetal_Muscle_Arm.ChromatinAccessibility.H-24042.DS18176.twopass.merge150.wgt10.zgt2.wig	Fetal_Muscle_Arm	fetal_muscle	hotspots	Hotspots
424	0.01	1.70816	-1	2148	47083	15507	580611	UW.Fetal_Muscle_Arm.ChromatinAccessibility.H-24078.DS18379.twopass.merge150.wgt10.zgt2.wig	Fetal_Muscle_Arm	fetal_muscle	hotspots	Hotspots
424	0.0001	3.24193	0	158	47083	601	580611	UW.Fetal_Muscle_Arm.ChromatinAccessibility.H-24078.DS18379.twopass.merge150.wgt10.zgt2.wig	Fetal_Muscle_Arm	fetal_muscle	hotspots	Hotspots
424	1e-05	5.60529	0	55	47083	121	580611	UW.Fetal_Muscle_Arm.ChromatinAccessibility.H-24078.DS18379.twopass.merge150.wgt10.zgt2.wig	Fetal_Muscle_Arm	fetal_muscle	hotspots	Hotspots
424	1e-06	6.16582	0	41	47083	82	580611	UW.Fetal_Muscle_Arm.ChromatinAccessibility.H-24078.DS18379.twopass.merge150.wgt10.zgt2.wig	Fetal_Muscle_Arm	fetal_muscle	hotspots	Hotspots
424	1e-07	6.39419	1e-06	28	47083	54	580611	UW.Fetal_Muscle_Arm.ChromatinAccessibility.H-24078.DS18379.twopass.merge150.wgt10.zgt2.wig	Fetal_Muscle_Arm	fetal_muscle	hotspots	Hotspots
424	1e-08	6.16582	0.00079022	19	47083	38	580611	UW.Fetal_Muscle_Arm.ChromatinAccessibility.H-24078.DS18379.twopass.merge150.wgt10.zgt2.wig	Fetal_Muscle_Arm	fetal_muscle	hotspots	Hotspots
425	0.01	1.62163	-1	2728	62987	15507	580611	UW.Fetal_Muscle_Arm.ChromatinAccessibility.H-24089.DS18452.twopass.merge150.wgt10.zgt2.wig	Fetal_Muscle_Arm	fetal_muscle	hotspots	Hotspots
425	0.0001	2.8068	1e-06	183	62987	601	580611	UW.Fetal_Muscle_Arm.ChromatinAccessibility.H-24089.DS18452.twopass.merge150.wgt10.zgt2.wig	Fetal_Muscle_Arm	fetal_muscle	hotspots	Hotspots
425	1e-05	4.64707	0	61	62987	121	580611	UW.Fetal_Muscle_Arm.ChromatinAccessibility.H-24089.DS18452.twopass.merge150.wgt10.zgt2.wig	Fetal_Muscle_Arm	fetal_muscle	hotspots	Hotspots
425	1e-06	4.8338	1e-06	43	62987	82	580611	UW.Fetal_Muscle_Arm.ChromatinAccessibility.H-24089.DS18452.twopass.merge150.wgt10.zgt2.wig	Fetal_Muscle_Arm	fetal_muscle	hotspots	Hotspots
425	1e-07	4.60897	0.00116363	27	62987	54	580611	UW.Fetal_Muscle_Arm.ChromatinAccessibility.H-24089.DS18452.twopass.merge150.wgt10.zgt2.wig	Fetal_Muscle_Arm	fetal_muscle	hotspots	Hotspots
425	1e-08	4.3664	0.0383142	18	62987	38	580611	UW.Fetal_Muscle_Arm.ChromatinAccessibility.H-24089.DS18452.twopass.merge150.wgt10.zgt2.wig	Fetal_Muscle_Arm	fetal_muscle	hotspots	Hotspots
426	0.01	1.59534	-1	2603	61091	15507	580611	UW.Fetal_Muscle_Arm.ChromatinAccessibility.H-24111.DS18473.twopass.merge150.wgt10.zgt2.wig	Fetal_Muscle_Arm	fetal_muscle	hotspots	Hotspots
426	0.0001	2.92553	0	185	61091	601	580611	UW.Fetal_Muscle_Arm.ChromatinAccessibility.H-24111.DS18473.twopass.merge150.wgt10.zgt2.wig	Fetal_Muscle_Arm	fetal_muscle	hotspots	Hotspots
426	1e-05	4.6342	0	59	61091	121	580611	UW.Fetal_Muscle_Arm.ChromatinAccessibility.H-24111.DS18473.twopass.merge150.wgt10.zgt2.wig	Fetal_Muscle_Arm	fetal_muscle	hotspots	Hotspots
426	1e-06	5.21563	0	45	61091	82	580611	UW.Fetal_Muscle_Arm.ChromatinAccessibility.H-24111.DS18473.twopass.merge150.wgt10.zgt2.wig	Fetal_Muscle_Arm	fetal_muscle	hotspots	Hotspots
426	1e-07	5.45602	3e-06	31	61091	54	580611	UW.Fetal_Muscle_Arm.ChromatinAccessibility.H-24111.DS18473.twopass.merge150.wgt10.zgt2.wig	Fetal_Muscle_Arm	fetal_muscle	hotspots	Hotspots
426	1e-08	5.00212	0.0036511	20	61091	38	580611	UW.Fetal_Muscle_Arm.ChromatinAccessibility.H-24111.DS18473.twopass.merge150.wgt10.zgt2.wig	Fetal_Muscle_Arm	fetal_muscle	hotspots	Hotspots
427	0.01	1.65785	-1	2407	54361	15507	580611	UW.Fetal_Muscle_Arm.ChromatinAccessibility.H-24125.DS18559.twopass.merge150.wgt10.zgt2.wig	Fetal_Muscle_Arm	fetal_muscle	hotspots	Hotspots
427	0.0001	2.82566	1.6e-05	159	54361	601	580611	UW.Fetal_Muscle_Arm.ChromatinAccessibility.H-24125.DS18559.twopass.merge150.wgt10.zgt2.wig	Fetal_Muscle_Arm	fetal_muscle	hotspots	Hotspots
427	1e-05	4.50176	1e-05	51	54361	121	580611	UW.Fetal_Muscle_Arm.ChromatinAccessibility.H-24125.DS18559.twopass.merge150.wgt10.zgt2.wig	Fetal_Muscle_Arm	fetal_muscle	hotspots	Hotspots
427	1e-06	4.81932	5.8e-05	37	54361	82	580611	UW.Fetal_Muscle_Arm.ChromatinAccessibility.H-24125.DS18559.twopass.merge150.wgt10.zgt2.wig	Fetal_Muscle_Arm	fetal_muscle	hotspots	Hotspots
427	1e-07	4.94475	0.00171394	25	54361	54	580611	UW.Fetal_Muscle_Arm.ChromatinAccessibility.H-24125.DS18559.twopass.merge150.wgt10.zgt2.wig	Fetal_Muscle_Arm	fetal_muscle	hotspots	Hotspots
427	1e-08	4.49712	0.0711238	16	54361	38	580611	UW.Fetal_Muscle_Arm.ChromatinAccessibility.H-24125.DS18559.twopass.merge150.wgt10.zgt2.wig	Fetal_Muscle_Arm	fetal_muscle	hotspots	Hotspots
428	0.01	1.71315	-1	2201	48104	15507	580611	UW.Fetal_Muscle_Arm.ChromatinAccessibility.H-24143.DS18992.twopass.merge150.wgt10.zgt2.wig	Fetal_Muscle_Arm	fetal_muscle	hotspots	Hotspots
428	0.0001	3.27354	0	163	48104	601	580611	UW.Fetal_Muscle_Arm.ChromatinAccessibility.H-24143.DS18992.twopass.merge150.wgt10.zgt2.wig	Fetal_Muscle_Arm	fetal_muscle	hotspots	Hotspots
428	1e-05	5.58607	0	56	48104	121	580611	UW.Fetal_Muscle_Arm.ChromatinAccessibility.H-24143.DS18992.twopass.merge150.wgt10.zgt2.wig	Fetal_Muscle_Arm	fetal_muscle	hotspots	Hotspots
428	1e-06	6.32934	0	43	48104	82	580611	UW.Fetal_Muscle_Arm.ChromatinAccessibility.H-24143.DS18992.twopass.merge150.wgt10.zgt2.wig	Fetal_Muscle_Arm	fetal_muscle	hotspots	Hotspots
428	1e-07	6.25847	5e-06	28	48104	54	580611	UW.Fetal_Muscle_Arm.ChromatinAccessibility.H-24143.DS18992.twopass.merge150.wgt10.zgt2.wig	Fetal_Muscle_Arm	fetal_muscle	hotspots	Hotspots
428	1e-08	6.03496	0.000908967	19	48104	38	580611	UW.Fetal_Muscle_Arm.ChromatinAccessibility.H-24143.DS18992.twopass.merge150.wgt10.zgt2.wig	Fetal_Muscle_Arm	fetal_muscle	hotspots	Hotspots
429	0.01	1.66111	-1	2247	50648	15507	580611	UW.Fetal_Muscle_Arm.ChromatinAccessibility.H-24198.DS19051.twopass.merge150.wgt10.zgt2.wig	Fetal_Muscle_Arm	fetal_muscle	hotspots	Hotspots
429	0.0001	2.99466	0	157	50648	601	580611	UW.Fetal_Muscle_Arm.ChromatinAccessibility.H-24198.DS19051.twopass.merge150.wgt10.zgt2.wig	Fetal_Muscle_Arm	fetal_muscle	hotspots	Hotspots
429	1e-05	5.40023	0	57	50648	121	580611	UW.Fetal_Muscle_Arm.ChromatinAccessibility.H-24198.DS19051.twopass.merge150.wgt10.zgt2.wig	Fetal_Muscle_Arm	fetal_muscle	hotspots	Hotspots
429	1e-06	5.73183	0	41	50648	82	580611	UW.Fetal_Muscle_Arm.ChromatinAccessibility.H-24198.DS19051.twopass.merge150.wgt10.zgt2.wig	Fetal_Muscle_Arm	fetal_muscle	hotspots	Hotspots
429	1e-07	5.51954	0.000203836	26	50648	54	580611	UW.Fetal_Muscle_Arm.ChromatinAccessibility.H-24198.DS19051.twopass.merge150.wgt10.zgt2.wig	Fetal_Muscle_Arm	fetal_muscle	hotspots	Hotspots
429	1e-08	4.8268	0.0324675	16	50648	38	580611	UW.Fetal_Muscle_Arm.ChromatinAccessibility.H-24198.DS19051.twopass.merge150.wgt10.zgt2.wig	Fetal_Muscle_Arm	fetal_muscle	hotspots	Hotspots
430	0.01	1.64337	-1	2653	60445	15507	580611	UW.Fetal_Muscle_Arm.ChromatinAccessibility.H-24218.DS19053.twopass.merge150.wgt10.zgt2.wig	Fetal_Muscle_Arm	fetal_muscle	hotspots	Hotspots
430	0.0001	2.97278	0	186	60445	601	580611	UW.Fetal_Muscle_Arm.ChromatinAccessibility.H-24218.DS19053.twopass.merge150.wgt10.zgt2.wig	Fetal_Muscle_Arm	fetal_muscle	hotspots	Hotspots
430	1e-05	4.92188	0	62	60445	121	580611	UW.Fetal_Muscle_Arm.ChromatinAccessibility.H-24218.DS19053.twopass.merge150.wgt10.zgt2.wig	Fetal_Muscle_Arm	fetal_muscle	hotspots	Hotspots
430	1e-06	5.50565	0	47	60445	82	580611	UW.Fetal_Muscle_Arm.ChromatinAccessibility.H-24218.DS19053.twopass.merge150.wgt10.zgt2.wig	Fetal_Muscle_Arm	fetal_muscle	hotspots	Hotspots
430	1e-07	5.87009	1e-06	33	60445	54	580611	UW.Fetal_Muscle_Arm.ChromatinAccessibility.H-24218.DS19053.twopass.merge150.wgt10.zgt2.wig	Fetal_Muscle_Arm	fetal_muscle	hotspots	Hotspots
430	1e-08	5.56114	0.000268453	22	60445	38	580611	UW.Fetal_Muscle_Arm.ChromatinAccessibility.H-24218.DS19053.twopass.merge150.wgt10.zgt2.wig	Fetal_Muscle_Arm	fetal_muscle	hotspots	Hotspots
431	0.01	1.65184	-1	2554	57891	15507	580611	UW.Fetal_Muscle_Arm.ChromatinAccessibility.H-24244.DS19270.twopass.merge150.wgt10.zgt2.wig	Fetal_Muscle_Arm	fetal_muscle	hotspots	Hotspots
431	0.0001	2.92037	0	175	57891	601	580611	UW.Fetal_Muscle_Arm.ChromatinAccessibility.H-24244.DS19270.twopass.merge150.wgt10.zgt2.wig	Fetal_Muscle_Arm	fetal_muscle	hotspots	Hotspots
431	1e-05	4.89036	0	59	57891	121	580611	UW.Fetal_Muscle_Arm.ChromatinAccessibility.H-24244.DS19270.twopass.merge150.wgt10.zgt2.wig	Fetal_Muscle_Arm	fetal_muscle	hotspots	Hotspots
431	1e-06	5.62624	0	46	57891	82	580611	UW.Fetal_Muscle_Arm.ChromatinAccessibility.H-24244.DS19270.twopass.merge150.wgt10.zgt2.wig	Fetal_Muscle_Arm	fetal_muscle	hotspots	Hotspots
431	1e-07	5.57188	7e-06	30	57891	54	580611	UW.Fetal_Muscle_Arm.ChromatinAccessibility.H-24244.DS19270.twopass.merge150.wgt10.zgt2.wig	Fetal_Muscle_Arm	fetal_muscle	hotspots	Hotspots
431	1e-08	5.54255	0.000636497	21	57891	38	580611	UW.Fetal_Muscle_Arm.ChromatinAccessibility.H-24244.DS19270.twopass.merge150.wgt10.zgt2.wig	Fetal_Muscle_Arm	fetal_muscle	hotspots	Hotspots
432	0.01	1.63449	-1	2494	57131	15507	580611	UW.Fetal_Muscle_Arm.ChromatinAccessibility.H-24259.DS19295.twopass.merge150.wgt10.zgt2.wig	Fetal_Muscle_Arm	fetal_muscle	hotspots	Hotspots
432	0.0001	2.82394	3e-06	167	57131	601	580611	UW.Fetal_Muscle_Arm.ChromatinAccessibility.H-24259.DS19295.twopass.merge150.wgt10.zgt2.wig	Fetal_Muscle_Arm	fetal_muscle	hotspots	Hotspots
432	1e-05	4.78744	0	57	57131	121	580611	UW.Fetal_Muscle_Arm.ChromatinAccessibility.H-24259.DS19295.twopass.merge150.wgt10.zgt2.wig	Fetal_Muscle_Arm	fetal_muscle	hotspots	Hotspots
432	1e-06	5.0814	0	41	57131	82	580611	UW.Fetal_Muscle_Arm.ChromatinAccessibility.H-24259.DS19295.twopass.merge150.wgt10.zgt2.wig	Fetal_Muscle_Arm	fetal_muscle	hotspots	Hotspots
432	1e-07	5.2696	0.000123408	28	57131	54	580611	UW.Fetal_Muscle_Arm.ChromatinAccessibility.H-24259.DS19295.twopass.merge150.wgt10.zgt2.wig	Fetal_Muscle_Arm	fetal_muscle	hotspots	Hotspots
432	1e-08	5.34884	0.00202947	20	57131	38	580611	UW.Fetal_Muscle_Arm.ChromatinAccessibility.H-24259.DS19295.twopass.merge150.wgt10.zgt2.wig	Fetal_Muscle_Arm	fetal_muscle	hotspots	Hotspots
433	0.01	1.65059	-1	2645	59999	15507	580611	UW.Fetal_Muscle_Arm.ChromatinAccessibility.H-24272.DS19380.twopass.merge150.wgt10.zgt2.wig	Fetal_Muscle_Arm	fetal_muscle	hotspots	Hotspots
433	0.0001	3.09149	0	192	59999	601	580611	UW.Fetal_Muscle_Arm.ChromatinAccessibility.H-24272.DS19380.twopass.merge150.wgt10.zgt2.wig	Fetal_Muscle_Arm	fetal_muscle	hotspots	Hotspots
433	1e-05	5.11842	0	64	59999	121	580611	UW.Fetal_Muscle_Arm.ChromatinAccessibility.H-24272.DS19380.twopass.merge150.wgt10.zgt2.wig	Fetal_Muscle_Arm	fetal_muscle	hotspots	Hotspots
433	1e-06	5.31055	0	45	59999	82	580611	UW.Fetal_Muscle_Arm.ChromatinAccessibility.H-24272.DS19380.twopass.merge150.wgt10.zgt2.wig	Fetal_Muscle_Arm	fetal_muscle	hotspots	Hotspots
433	1e-07	5.01771	0.000152351	28	59999	54	580611	UW.Fetal_Muscle_Arm.ChromatinAccessibility.H-24272.DS19380.twopass.merge150.wgt10.zgt2.wig	Fetal_Muscle_Arm	fetal_muscle	hotspots	Hotspots
433	1e-08	4.58385	0.0222965	18	59999	38	580611	UW.Fetal_Muscle_Arm.ChromatinAccessibility.H-24272.DS19380.twopass.merge150.wgt10.zgt2.wig	Fetal_Muscle_Arm	fetal_muscle	hotspots	Hotspots
434	0.01	1.65706	-1	2274	51382	15507	580611	UW.Fetal_Muscle_Arm.ChromatinAccessibility.H-24297.DS19646.twopass.merge150.wgt10.zgt2.wig	Fetal_Muscle_Arm	fetal_muscle	hotspots	Hotspots
434	0.0001	3.02709	1e-06	161	51382	601	580611	UW.Fetal_Muscle_Arm.ChromatinAccessibility.H-24297.DS19646.twopass.merge150.wgt10.zgt2.wig	Fetal_Muscle_Arm	fetal_muscle	hotspots	Hotspots
434	1e-05	4.85615	0	52	51382	121	580611	UW.Fetal_Muscle_Arm.ChromatinAccessibility.H-24297.DS19646.twopass.merge150.wgt10.zgt2.wig	Fetal_Muscle_Arm	fetal_muscle	hotspots	Hotspots
434	1e-06	5.23653	4e-06	38	51382	82	580611	UW.Fetal_Muscle_Arm.ChromatinAccessibility.H-24297.DS19646.twopass.merge150.wgt10.zgt2.wig	Fetal_Muscle_Arm	fetal_muscle	hotspots	Hotspots
434	1e-07	5.23143	0.000446939	25	51382	54	580611	UW.Fetal_Muscle_Arm.ChromatinAccessibility.H-24297.DS19646.twopass.merge150.wgt10.zgt2.wig	Fetal_Muscle_Arm	fetal_muscle	hotspots	Hotspots
434	1e-08	4.75785	0.0331785	16	51382	38	580611	UW.Fetal_Muscle_Arm.ChromatinAccessibility.H-24297.DS19646.twopass.merge150.wgt10.zgt2.wig	Fetal_Muscle_Arm	fetal_muscle	hotspots	Hotspots
435	0.01	1.54319	-1	3199	77616	15507	580611	UW.Fetal_Muscle_Back.ChromatinAccessibility.H-23914.DS17767.twopass.merge150.wgt10.zgt2.wig	Fetal_Muscle_Back	fetal_muscle	hotspots	Hotspots
435	0.0001	2.50182	3e-06	201	77616	601	580611	UW.Fetal_Muscle_Back.ChromatinAccessibility.H-23914.DS17767.twopass.merge150.wgt10.zgt2.wig	Fetal_Muscle_Back	fetal_muscle	hotspots	Hotspots
435	1e-05	4.38942	0	71	77616	121	580611	UW.Fetal_Muscle_Back.ChromatinAccessibility.H-23914.DS17767.twopass.merge150.wgt10.zgt2.wig	Fetal_Muscle_Back	fetal_muscle	hotspots	Hotspots
435	1e-06	4.65254	0	51	77616	82	580611	UW.Fetal_Muscle_Back.ChromatinAccessibility.H-23914.DS17767.twopass.merge150.wgt10.zgt2.wig	Fetal_Muscle_Back	fetal_muscle	hotspots	Hotspots
435	1e-07	4.70998	5e-06	34	77616	54	580611	UW.Fetal_Muscle_Back.ChromatinAccessibility.H-23914.DS17767.twopass.merge150.wgt10.zgt2.wig	Fetal_Muscle_Back	fetal_muscle	hotspots	Hotspots
435	1e-08	4.72456	0.000335469	24	77616	38	580611	UW.Fetal_Muscle_Back.ChromatinAccessibility.H-23914.DS17767.twopass.merge150.wgt10.zgt2.wig	Fetal_Muscle_Back	fetal_muscle	hotspots	Hotspots
436	0.01	1.67747	-1	2331	52029	15507	580611	UW.Fetal_Muscle_Back.ChromatinAccessibility.H-23964.DS17850.twopass.merge150.wgt10.zgt2.wig	Fetal_Muscle_Back	fetal_muscle	hotspots	Hotspots
436	0.0001	3.04515	0	164	52029	601	580611	UW.Fetal_Muscle_Back.ChromatinAccessibility.H-23964.DS17850.twopass.merge150.wgt10.zgt2.wig	Fetal_Muscle_Back	fetal_muscle	hotspots	Hotspots
436	1e-05	4.98022	0	54	52029	121	580611	UW.Fetal_Muscle_Back.ChromatinAccessibility.H-23964.DS17850.twopass.merge150.wgt10.zgt2.wig	Fetal_Muscle_Back	fetal_muscle	hotspots	Hotspots
436	1e-06	5.71578	0	42	52029	82	580611	UW.Fetal_Muscle_Back.ChromatinAccessibility.H-23964.DS17850.twopass.merge150.wgt10.zgt2.wig	Fetal_Muscle_Back	fetal_muscle	hotspots	Hotspots
436	1e-07	5.993	1e-05	29	52029	54	580611	UW.Fetal_Muscle_Back.ChromatinAccessibility.H-23964.DS17850.twopass.merge150.wgt10.zgt2.wig	Fetal_Muscle_Back	fetal_muscle	hotspots	Hotspots
436	1e-08	5.57969	0.00265724	19	52029	38	580611	UW.Fetal_Muscle_Back.ChromatinAccessibility.H-23964.DS17850.twopass.merge150.wgt10.zgt2.wig	Fetal_Muscle_Back	fetal_muscle	hotspots	Hotspots
437	0.01	1.56347	-1	3131	74981	15507	580611	UW.Fetal_Muscle_Back.ChromatinAccessibility.H-24005.DS18083.twopass.merge150.wgt10.zgt2.wig	Fetal_Muscle_Back	fetal_muscle	hotspots	Hotspots
437	0.0001	2.65416	0	206	74981	601	580611	UW.Fetal_Muscle_Back.ChromatinAccessibility.H-24005.DS18083.twopass.merge150.wgt10.zgt2.wig	Fetal_Muscle_Back	fetal_muscle	hotspots	Hotspots
437	1e-05	4.47968	0	70	74981	121	580611	UW.Fetal_Muscle_Back.ChromatinAccessibility.H-24005.DS18083.twopass.merge150.wgt10.zgt2.wig	Fetal_Muscle_Back	fetal_muscle	hotspots	Hotspots
437	1e-06	4.53275	0	48	74981	82	580611	UW.Fetal_Muscle_Back.ChromatinAccessibility.H-24005.DS18083.twopass.merge150.wgt10.zgt2.wig	Fetal_Muscle_Back	fetal_muscle	hotspots	Hotspots
437	1e-07	4.7321	9e-06	33	74981	54	580611	UW.Fetal_Muscle_Back.ChromatinAccessibility.H-24005.DS18083.twopass.merge150.wgt10.zgt2.wig	Fetal_Muscle_Back	fetal_muscle	hotspots	Hotspots
437	1e-08	4.27927	0.00726691	21	74981	38	580611	UW.Fetal_Muscle_Back.ChromatinAccessibility.H-24005.DS18083.twopass.merge150.wgt10.zgt2.wig	Fetal_Muscle_Back	fetal_muscle	hotspots	Hotspots
438	0.01	1.64408	-1	2391	54452	15507	580611	UW.Fetal_Muscle_Back.ChromatinAccessibility.H-24078.DS18377.twopass.merge150.wgt10.zgt2.wig	Fetal_Muscle_Back	fetal_muscle	hotspots	Hotspots
438	0.0001	3.21126	0	181	54452	601	580611	UW.Fetal_Muscle_Back.ChromatinAccessibility.H-24078.DS18377.twopass.merge150.wgt10.zgt2.wig	Fetal_Muscle_Back	fetal_muscle	hotspots	Hotspots
438	1e-05	5.37546	0	61	54452	121	580611	UW.Fetal_Muscle_Back.ChromatinAccessibility.H-24078.DS18377.twopass.merge150.wgt10.zgt2.wig	Fetal_Muscle_Back	fetal_muscle	hotspots	Hotspots
438	1e-06	5.59147	0	43	54452	82	580611	UW.Fetal_Muscle_Back.ChromatinAccessibility.H-24078.DS18377.twopass.merge150.wgt10.zgt2.wig	Fetal_Muscle_Back	fetal_muscle	hotspots	Hotspots
438	1e-07	5.72632	1.2e-05	29	54452	54	580611	UW.Fetal_Muscle_Back.ChromatinAccessibility.H-24078.DS18377.twopass.merge150.wgt10.zgt2.wig	Fetal_Muscle_Back	fetal_muscle	hotspots	Hotspots
438	1e-08	5.3314	0.00437943	19	54452	38	580611	UW.Fetal_Muscle_Back.ChromatinAccessibility.H-24078.DS18377.twopass.merge150.wgt10.zgt2.wig	Fetal_Muscle_Back	fetal_muscle	hotspots	Hotspots
439	0.01	1.66336	-1	2505	56387	15507	580611	UW.Fetal_Muscle_Back.ChromatinAccessibility.H-24089.DS18454.twopass.merge150.wgt10.zgt2.wig	Fetal_Muscle_Back	fetal_muscle	hotspots	Hotspots
439	0.0001	3.03253	0	177	56387	601	580611	UW.Fetal_Muscle_Back.ChromatinAccessibility.H-24089.DS18454.twopass.merge150.wgt10.zgt2.wig	Fetal_Muscle_Back	fetal_muscle	hotspots	Hotspots
439	1e-05	5.27609	0	62	56387	121	580611	UW.Fetal_Muscle_Back.ChromatinAccessibility.H-24089.DS18454.twopass.merge150.wgt10.zgt2.wig	Fetal_Muscle_Back	fetal_muscle	hotspots	Hotspots
439	1e-06	5.52516	0	44	56387	82	580611	UW.Fetal_Muscle_Back.ChromatinAccessibility.H-24089.DS18454.twopass.merge150.wgt10.zgt2.wig	Fetal_Muscle_Back	fetal_muscle	hotspots	Hotspots
439	1e-07	5.52981	1.4e-05	29	56387	54	580611	UW.Fetal_Muscle_Back.ChromatinAccessibility.H-24089.DS18454.twopass.merge150.wgt10.zgt2.wig	Fetal_Muscle_Back	fetal_muscle	hotspots	Hotspots
439	1e-08	5.14845	0.00545762	19	56387	38	580611	UW.Fetal_Muscle_Back.ChromatinAccessibility.H-24089.DS18454.twopass.merge150.wgt10.zgt2.wig	Fetal_Muscle_Back	fetal_muscle	hotspots	Hotspots
440	0.01	1.58958	-1	2730	64304	15507	580611	UW.Fetal_Muscle_Back.ChromatinAccessibility.H-24111.DS18468.twopass.merge150.wgt10.zgt2.wig	Fetal_Muscle_Back	fetal_muscle	hotspots	Hotspots
440	0.0001	2.82443	0	188	64304	601	580611	UW.Fetal_Muscle_Back.ChromatinAccessibility.H-24111.DS18468.twopass.merge150.wgt10.zgt2.wig	Fetal_Muscle_Back	fetal_muscle	hotspots	Hotspots
440	1e-05	4.85037	0	65	64304	121	580611	UW.Fetal_Muscle_Back.ChromatinAccessibility.H-24111.DS18468.twopass.merge150.wgt10.zgt2.wig	Fetal_Muscle_Back	fetal_muscle	hotspots	Hotspots
440	1e-06	5.17525	0	47	64304	82	580611	UW.Fetal_Muscle_Back.ChromatinAccessibility.H-24111.DS18468.twopass.merge150.wgt10.zgt2.wig	Fetal_Muscle_Back	fetal_muscle	hotspots	Hotspots
440	1e-07	5.35061	2e-06	32	64304	54	580611	UW.Fetal_Muscle_Back.ChromatinAccessibility.H-24111.DS18468.twopass.merge150.wgt10.zgt2.wig	Fetal_Muscle_Back	fetal_muscle	hotspots	Hotspots
440	1e-08	5.22741	0.000604062	22	64304	38	580611	UW.Fetal_Muscle_Back.ChromatinAccessibility.H-24111.DS18468.twopass.merge150.wgt10.zgt2.wig	Fetal_Muscle_Back	fetal_muscle	hotspots	Hotspots
441	0.01	1.66217	-1	2510	56540	15507	580611	UW.Fetal_Muscle_Back.ChromatinAccessibility.H-24143.DS18842.twopass.merge150.wgt10.zgt2.wig	Fetal_Muscle_Back	fetal_muscle	hotspots	Hotspots
441	0.0001	2.99015	0	175	56540	601	580611	UW.Fetal_Muscle_Back.ChromatinAccessibility.H-24143.DS18842.twopass.merge150.wgt10.zgt2.wig	Fetal_Muscle_Back	fetal_muscle	hotspots	Hotspots
441	1e-05	4.83748	0	57	56540	121	580611	UW.Fetal_Muscle_Back.ChromatinAccessibility.H-24143.DS18842.twopass.merge150.wgt10.zgt2.wig	Fetal_Muscle_Back	fetal_muscle	hotspots	Hotspots
441	1e-06	5.38498	0	43	56540	82	580611	UW.Fetal_Muscle_Back.ChromatinAccessibility.H-24143.DS18842.twopass.merge150.wgt10.zgt2.wig	Fetal_Muscle_Back	fetal_muscle	hotspots	Hotspots
441	1e-07	5.89518	3e-06	31	56540	54	580611	UW.Fetal_Muscle_Back.ChromatinAccessibility.H-24143.DS18842.twopass.merge150.wgt10.zgt2.wig	Fetal_Muscle_Back	fetal_muscle	hotspots	Hotspots
441	1e-08	5.67499	0.000800506	21	56540	38	580611	UW.Fetal_Muscle_Back.ChromatinAccessibility.H-24143.DS18842.twopass.merge150.wgt10.zgt2.wig	Fetal_Muscle_Back	fetal_muscle	hotspots	Hotspots
442	0.01	1.67877	-1	2385	53193	15507	580611	UW.Fetal_Muscle_Back.ChromatinAccessibility.H-24218.DS19117.twopass.merge150.wgt10.zgt2.wig	Fetal_Muscle_Back	fetal_muscle	hotspots	Hotspots
442	0.0001	3.14197	0	173	53193	601	580611	UW.Fetal_Muscle_Back.ChromatinAccessibility.H-24218.DS19117.twopass.merge150.wgt10.zgt2.wig	Fetal_Muscle_Back	fetal_muscle	hotspots	Hotspots
442	1e-05	5.05165	0	56	53193	121	580611	UW.Fetal_Muscle_Back.ChromatinAccessibility.H-24218.DS19117.twopass.merge150.wgt10.zgt2.wig	Fetal_Muscle_Back	fetal_muscle	hotspots	Hotspots
442	1e-06	5.32448	1e-06	40	53193	82	580611	UW.Fetal_Muscle_Back.ChromatinAccessibility.H-24218.DS19117.twopass.merge150.wgt10.zgt2.wig	Fetal_Muscle_Back	fetal_muscle	hotspots	Hotspots
442	1e-07	5.65972	3.4e-05	28	53193	54	580611	UW.Fetal_Muscle_Back.ChromatinAccessibility.H-24218.DS19117.twopass.merge150.wgt10.zgt2.wig	Fetal_Muscle_Back	fetal_muscle	hotspots	Hotspots
442	1e-08	5.45759	0.00335818	19	53193	38	580611	UW.Fetal_Muscle_Back.ChromatinAccessibility.H-24218.DS19117.twopass.merge150.wgt10.zgt2.wig	Fetal_Muscle_Back	fetal_muscle	hotspots	Hotspots
443	0.01	1.6909	-1	2382	52745	15507	580611	UW.Fetal_Muscle_Back.ChromatinAccessibility.H-24244.DS19283.twopass.merge150.wgt10.zgt2.wig	Fetal_Muscle_Back	fetal_muscle	hotspots	Hotspots
443	0.0001	2.96718	0	162	52745	601	580611	UW.Fetal_Muscle_Back.ChromatinAccessibility.H-24244.DS19283.twopass.merge150.wgt10.zgt2.wig	Fetal_Muscle_Back	fetal_muscle	hotspots	Hotspots
443	1e-05	5.09456	0	56	52745	121	580611	UW.Fetal_Muscle_Back.ChromatinAccessibility.H-24244.DS19283.twopass.merge150.wgt10.zgt2.wig	Fetal_Muscle_Back	fetal_muscle	hotspots	Hotspots
443	1e-06	5.50394	0	41	52745	82	580611	UW.Fetal_Muscle_Back.ChromatinAccessibility.H-24244.DS19283.twopass.merge150.wgt10.zgt2.wig	Fetal_Muscle_Back	fetal_muscle	hotspots	Hotspots
443	1e-07	5.50394	0.00011258	27	52745	54	580611	UW.Fetal_Muscle_Back.ChromatinAccessibility.H-24244.DS19283.twopass.merge150.wgt10.zgt2.wig	Fetal_Muscle_Back	fetal_muscle	hotspots	Hotspots
443	1e-08	4.92458	0.0251256	17	52745	38	580611	UW.Fetal_Muscle_Back.ChromatinAccessibility.H-24244.DS19283.twopass.merge150.wgt10.zgt2.wig	Fetal_Muscle_Back	fetal_muscle	hotspots	Hotspots
444	0.01	1.62034	-1	2643	61073	15507	580611	UW.Fetal_Muscle_Back.ChromatinAccessibility.H-24272.DS19384.twopass.merge150.wgt10.zgt2.wig	Fetal_Muscle_Back	fetal_muscle	hotspots	Hotspots
444	0.0001	2.94222	0	186	61073	601	580611	UW.Fetal_Muscle_Back.ChromatinAccessibility.H-24272.DS19384.twopass.merge150.wgt10.zgt2.wig	Fetal_Muscle_Back	fetal_muscle	hotspots	Hotspots
444	1e-05	4.87127	0	62	61073	121	580611	UW.Fetal_Muscle_Back.ChromatinAccessibility.H-24272.DS19384.twopass.merge150.wgt10.zgt2.wig	Fetal_Muscle_Back	fetal_muscle	hotspots	Hotspots
444	1e-06	5.21717	0	45	61073	82	580611	UW.Fetal_Muscle_Back.ChromatinAccessibility.H-24272.DS19384.twopass.merge150.wgt10.zgt2.wig	Fetal_Muscle_Back	fetal_muscle	hotspots	Hotspots
444	1e-07	5.10552	5.7e-05	29	61073	54	580611	UW.Fetal_Muscle_Back.ChromatinAccessibility.H-24272.DS19384.twopass.merge150.wgt10.zgt2.wig	Fetal_Muscle_Back	fetal_muscle	hotspots	Hotspots
444	1e-08	4.75342	0.00980681	19	61073	38	580611	UW.Fetal_Muscle_Back.ChromatinAccessibility.H-24272.DS19384.twopass.merge150.wgt10.zgt2.wig	Fetal_Muscle_Back	fetal_muscle	hotspots	Hotspots
445	0.01	1.63138	-1	2454	56322	15507	580611	UW.Fetal_Muscle_Back.ChromatinAccessibility.H-24279.DS19441.twopass.merge150.wgt10.zgt2.wig	Fetal_Muscle_Back	fetal_muscle	hotspots	Hotspots
445	0.0001	3.00172	0	175	56322	601	580611	UW.Fetal_Muscle_Back.ChromatinAccessibility.H-24279.DS19441.twopass.merge150.wgt10.zgt2.wig	Fetal_Muscle_Back	fetal_muscle	hotspots	Hotspots
445	1e-05	4.9414	0	58	56322	121	580611	UW.Fetal_Muscle_Back.ChromatinAccessibility.H-24279.DS19441.twopass.merge150.wgt10.zgt2.wig	Fetal_Muscle_Back	fetal_muscle	hotspots	Hotspots
445	1e-06	5.40582	0	43	56322	82	580611	UW.Fetal_Muscle_Back.ChromatinAccessibility.H-24279.DS19441.twopass.merge150.wgt10.zgt2.wig	Fetal_Muscle_Back	fetal_muscle	hotspots	Hotspots
445	1e-07	5.34529	6e-05	28	56322	54	580611	UW.Fetal_Muscle_Back.ChromatinAccessibility.H-24279.DS19441.twopass.merge150.wgt10.zgt2.wig	Fetal_Muscle_Back	fetal_muscle	hotspots	Hotspots
445	1e-08	4.88311	0.0115594	18	56322	38	580611	UW.Fetal_Muscle_Back.ChromatinAccessibility.H-24279.DS19441.twopass.merge150.wgt10.zgt2.wig	Fetal_Muscle_Back	fetal_muscle	hotspots	Hotspots
446	0.01	1.61312	-1	2756	63969	15507	580611	UW.Fetal_Muscle_Back.ChromatinAccessibility.H-24297.DS19648.twopass.merge150.wgt10.zgt2.wig	Fetal_Muscle_Back	fetal_muscle	hotspots	Hotspots
446	0.0001	2.96004	0	196	63969	601	580611	UW.Fetal_Muscle_Back.ChromatinAccessibility.H-24297.DS19648.twopass.merge150.wgt10.zgt2.wig	Fetal_Muscle_Back	fetal_muscle	hotspots	Hotspots
446	1e-05	5.25083	0	70	63969	121	580611	UW.Fetal_Muscle_Back.ChromatinAccessibility.H-24297.DS19648.twopass.merge150.wgt10.zgt2.wig	Fetal_Muscle_Back	fetal_muscle	hotspots	Hotspots
446	1e-06	5.42373	0	49	63969	82	580611	UW.Fetal_Muscle_Back.ChromatinAccessibility.H-24297.DS19648.twopass.merge150.wgt10.zgt2.wig	Fetal_Muscle_Back	fetal_muscle	hotspots	Hotspots
446	1e-07	5.7148	0	34	63969	54	580611	UW.Fetal_Muscle_Back.ChromatinAccessibility.H-24297.DS19648.twopass.merge150.wgt10.zgt2.wig	Fetal_Muscle_Back	fetal_muscle	hotspots	Hotspots
446	1e-08	5.49364	0.000204392	23	63969	38	580611	UW.Fetal_Muscle_Back.ChromatinAccessibility.H-24297.DS19648.twopass.merge150.wgt10.zgt2.wig	Fetal_Muscle_Back	fetal_muscle	hotspots	Hotspots
447	0.01	1.66769	-1	2433	54624	15507	580611	UW.Fetal_Muscle_Back.ChromatinAccessibility.H-24409.DS20244.twopass.merge150.wgt10.zgt2.wig	Fetal_Muscle_Back	fetal_muscle	hotspots	Hotspots
447	0.0001	3.14809	0	178	54624	601	580611	UW.Fetal_Muscle_Back.ChromatinAccessibility.H-24409.DS20244.twopass.merge150.wgt10.zgt2.wig	Fetal_Muscle_Back	fetal_muscle	hotspots	Hotspots
447	1e-05	5.18285	0	59	54624	121	580611	UW.Fetal_Muscle_Back.ChromatinAccessibility.H-24409.DS20244.twopass.merge150.wgt10.zgt2.wig	Fetal_Muscle_Back	fetal_muscle	hotspots	Hotspots
447	1e-06	5.83311	0	45	54624	82	580611	UW.Fetal_Muscle_Back.ChromatinAccessibility.H-24409.DS20244.twopass.merge150.wgt10.zgt2.wig	Fetal_Muscle_Back	fetal_muscle	hotspots	Hotspots
447	1e-07	5.90513	5e-06	30	54624	54	580611	UW.Fetal_Muscle_Back.ChromatinAccessibility.H-24409.DS20244.twopass.merge150.wgt10.zgt2.wig	Fetal_Muscle_Back	fetal_muscle	hotspots	Hotspots
447	1e-08	5.59433	0.00108545	20	54624	38	580611	UW.Fetal_Muscle_Back.ChromatinAccessibility.H-24409.DS20244.twopass.merge150.wgt10.zgt2.wig	Fetal_Muscle_Back	fetal_muscle	hotspots	Hotspots
448	0.01	1.66828	-1	2492	55929	15507	580611	UW.Fetal_Muscle_Leg.ChromatinAccessibility.H-23808.DS17429.twopass.merge150.wgt10.zgt2.wig	Fetal_Muscle_Leg	fetal_muscle	hotspots	Hotspots
448	0.0001	2.98827	0	173	55929	601	580611	UW.Fetal_Muscle_Leg.ChromatinAccessibility.H-23808.DS17429.twopass.merge150.wgt10.zgt2.wig	Fetal_Muscle_Leg	fetal_muscle	hotspots	Hotspots
448	1e-05	4.54714	5e-06	53	55929	121	580611	UW.Fetal_Muscle_Leg.ChromatinAccessibility.H-23808.DS17429.twopass.merge150.wgt10.zgt2.wig	Fetal_Muscle_Leg	fetal_muscle	hotspots	Hotspots
448	1e-06	5.06401	9e-06	40	55929	82	580611	UW.Fetal_Muscle_Leg.ChromatinAccessibility.H-23808.DS17429.twopass.merge150.wgt10.zgt2.wig	Fetal_Muscle_Leg	fetal_muscle	hotspots	Hotspots
448	1e-07	4.99836	0.00143497	26	55929	54	580611	UW.Fetal_Muscle_Leg.ChromatinAccessibility.H-23808.DS17429.twopass.merge150.wgt10.zgt2.wig	Fetal_Muscle_Leg	fetal_muscle	hotspots	Hotspots
448	1e-08	4.64423	0.06035	17	55929	38	580611	UW.Fetal_Muscle_Leg.ChromatinAccessibility.H-23808.DS17429.twopass.merge150.wgt10.zgt2.wig	Fetal_Muscle_Leg	fetal_muscle	hotspots	Hotspots
449	0.01	1.65306	-1	2226	50419	15507	580611	UW.Fetal_Muscle_Leg.ChromatinAccessibility.H-24078.DS18386.twopass.merge150.wgt10.zgt2.wig	Fetal_Muscle_Leg	fetal_muscle	hotspots	Hotspots
449	0.0001	3.06575	0	160	50419	601	580611	UW.Fetal_Muscle_Leg.ChromatinAccessibility.H-24078.DS18386.twopass.merge150.wgt10.zgt2.wig	Fetal_Muscle_Leg	fetal_muscle	hotspots	Hotspots
449	1e-05	5.42476	0	57	50419	121	580611	UW.Fetal_Muscle_Leg.ChromatinAccessibility.H-24078.DS18386.twopass.merge150.wgt10.zgt2.wig	Fetal_Muscle_Leg	fetal_muscle	hotspots	Hotspots
449	1e-06	6.17917	0	44	50419	82	580611	UW.Fetal_Muscle_Leg.ChromatinAccessibility.H-24078.DS18386.twopass.merge150.wgt10.zgt2.wig	Fetal_Muscle_Leg	fetal_muscle	hotspots	Hotspots
449	1e-07	6.39762	0	30	50419	54	580611	UW.Fetal_Muscle_Leg.ChromatinAccessibility.H-24078.DS18386.twopass.merge150.wgt10.zgt2.wig	Fetal_Muscle_Leg	fetal_muscle	hotspots	Hotspots
449	1e-08	6.0609	0.000322996	20	50419	38	580611	UW.Fetal_Muscle_Leg.ChromatinAccessibility.H-24078.DS18386.twopass.merge150.wgt10.zgt2.wig	Fetal_Muscle_Leg	fetal_muscle	hotspots	Hotspots
450	0.01	1.60812	-1	2633	61304	15507	580611	UW.Fetal_Muscle_Leg.ChromatinAccessibility.H-24089.DS18456.twopass.merge150.wgt10.zgt2.wig	Fetal_Muscle_Leg	fetal_muscle	hotspots	Hotspots
450	0.0001	3.02568	0	192	61304	601	580611	UW.Fetal_Muscle_Leg.ChromatinAccessibility.H-24089.DS18456.twopass.merge150.wgt10.zgt2.wig	Fetal_Muscle_Leg	fetal_muscle	hotspots	Hotspots
450	1e-05	4.93119	0	63	61304	121	580611	UW.Fetal_Muscle_Leg.ChromatinAccessibility.H-24089.DS18456.twopass.merge150.wgt10.zgt2.wig	Fetal_Muscle_Leg	fetal_muscle	hotspots	Hotspots
450	1e-06	5.31301	0	46	61304	82	580611	UW.Fetal_Muscle_Leg.ChromatinAccessibility.H-24089.DS18456.twopass.merge150.wgt10.zgt2.wig	Fetal_Muscle_Leg	fetal_muscle	hotspots	Hotspots
450	1e-07	5.43706	2e-06	31	61304	54	580611	UW.Fetal_Muscle_Leg.ChromatinAccessibility.H-24089.DS18456.twopass.merge150.wgt10.zgt2.wig	Fetal_Muscle_Leg	fetal_muscle	hotspots	Hotspots
450	1e-08	5.48322	0.000396167	22	61304	38	580611	UW.Fetal_Muscle_Leg.ChromatinAccessibility.H-24089.DS18456.twopass.merge150.wgt10.zgt2.wig	Fetal_Muscle_Leg	fetal_muscle	hotspots	Hotspots
451	0.01	1.60193	-1	2906	67922	15507	580611	UW.Fetal_Muscle_Leg.ChromatinAccessibility.H-24111.DS18471.twopass.merge150.wgt10.zgt2.wig	Fetal_Muscle_Leg	fetal_muscle	hotspots	Hotspots
451	0.0001	2.77354	0	195	67922	601	580611	UW.Fetal_Muscle_Leg.ChromatinAccessibility.H-24111.DS18471.twopass.merge150.wgt10.zgt2.wig	Fetal_Muscle_Leg	fetal_muscle	hotspots	Hotspots
451	1e-05	4.52136	0	64	67922	121	580611	UW.Fetal_Muscle_Leg.ChromatinAccessibility.H-24111.DS18471.twopass.merge150.wgt10.zgt2.wig	Fetal_Muscle_Leg	fetal_muscle	hotspots	Hotspots
451	1e-06	4.89958	0	47	67922	82	580611	UW.Fetal_Muscle_Leg.ChromatinAccessibility.H-24111.DS18471.twopass.merge150.wgt10.zgt2.wig	Fetal_Muscle_Leg	fetal_muscle	hotspots	Hotspots
451	1e-07	4.5907	0.000285325	29	67922	54	580611	UW.Fetal_Muscle_Leg.ChromatinAccessibility.H-24111.DS18471.twopass.merge150.wgt10.zgt2.wig	Fetal_Muscle_Leg	fetal_muscle	hotspots	Hotspots
451	1e-08	4.2741	0.0258065	19	67922	38	580611	UW.Fetal_Muscle_Leg.ChromatinAccessibility.H-24111.DS18471.twopass.merge150.wgt10.zgt2.wig	Fetal_Muscle_Leg	fetal_muscle	hotspots	Hotspots
452	0.01	1.77584	-1	1869	39406	15507	580611	UW.Fetal_Muscle_Leg.ChromatinAccessibility.H-24143.DS18844.twopass.merge150.wgt10.zgt2.wig	Fetal_Muscle_Leg	fetal_muscle	hotspots	Hotspots
452	0.0001	3.43223	0	140	39406	601	580611	UW.Fetal_Muscle_Leg.ChromatinAccessibility.H-24143.DS18844.twopass.merge150.wgt10.zgt2.wig	Fetal_Muscle_Leg	fetal_muscle	hotspots	Hotspots
452	1e-05	5.96669	0	49	39406	121	580611	UW.Fetal_Muscle_Leg.ChromatinAccessibility.H-24143.DS18844.twopass.merge150.wgt10.zgt2.wig	Fetal_Muscle_Leg	fetal_muscle	hotspots	Hotspots
452	1e-06	6.46862	0	36	39406	82	580611	UW.Fetal_Muscle_Leg.ChromatinAccessibility.H-24143.DS18844.twopass.merge150.wgt10.zgt2.wig	Fetal_Muscle_Leg	fetal_muscle	hotspots	Hotspots
452	1e-07	6.54848	7.6e-05	24	39406	54	580611	UW.Fetal_Muscle_Leg.ChromatinAccessibility.H-24143.DS18844.twopass.merge150.wgt10.zgt2.wig	Fetal_Muscle_Leg	fetal_muscle	hotspots	Hotspots
452	1e-08	5.81608	0.0190078	15	39406	38	580611	UW.Fetal_Muscle_Leg.ChromatinAccessibility.H-24143.DS18844.twopass.merge150.wgt10.zgt2.wig	Fetal_Muscle_Leg	fetal_muscle	hotspots	Hotspots
453	0.01	1.60819	-1	2865	66703	15507	580611	UW.Fetal_Muscle_Leg.ChromatinAccessibility.H-24198.DS19158.twopass.merge150.wgt10.zgt2.wig	Fetal_Muscle_Leg	fetal_muscle	hotspots	Hotspots
453	0.0001	2.86768	0	198	66703	601	580611	UW.Fetal_Muscle_Leg.ChromatinAccessibility.H-24198.DS19158.twopass.merge150.wgt10.zgt2.wig	Fetal_Muscle_Leg	fetal_muscle	hotspots	Hotspots
453	1e-05	4.53205	0	63	66703	121	580611	UW.Fetal_Muscle_Leg.ChromatinAccessibility.H-24198.DS19158.twopass.merge150.wgt10.zgt2.wig	Fetal_Muscle_Leg	fetal_muscle	hotspots	Hotspots
453	1e-06	4.56451	3e-06	43	66703	82	580611	UW.Fetal_Muscle_Leg.ChromatinAccessibility.H-24198.DS19158.twopass.merge150.wgt10.zgt2.wig	Fetal_Muscle_Leg	fetal_muscle	hotspots	Hotspots
453	1e-07	4.5134	0.000785885	28	66703	54	580611	UW.Fetal_Muscle_Leg.ChromatinAccessibility.H-24198.DS19158.twopass.merge150.wgt10.zgt2.wig	Fetal_Muscle_Leg	fetal_muscle	hotspots	Hotspots
453	1e-08	4.35221	0.0236351	19	66703	38	580611	UW.Fetal_Muscle_Leg.ChromatinAccessibility.H-24198.DS19158.twopass.merge150.wgt10.zgt2.wig	Fetal_Muscle_Leg	fetal_muscle	hotspots	Hotspots
454	0.01	1.67444	-1	2536	56707	15507	580611	UW.Fetal_Muscle_Leg.ChromatinAccessibility.H-24218.DS19115.twopass.merge150.wgt10.zgt2.wig	Fetal_Muscle_Leg	fetal_muscle	hotspots	Hotspots
454	0.0001	3.16874	0	186	56707	601	580611	UW.Fetal_Muscle_Leg.ChromatinAccessibility.H-24218.DS19115.twopass.merge150.wgt10.zgt2.wig	Fetal_Muscle_Leg	fetal_muscle	hotspots	Hotspots
454	1e-05	5.24632	0	62	56707	121	580611	UW.Fetal_Muscle_Leg.ChromatinAccessibility.H-24218.DS19115.twopass.merge150.wgt10.zgt2.wig	Fetal_Muscle_Leg	fetal_muscle	hotspots	Hotspots
454	1e-06	5.86857	0	47	56707	82	580611	UW.Fetal_Muscle_Leg.ChromatinAccessibility.H-24218.DS19115.twopass.merge150.wgt10.zgt2.wig	Fetal_Muscle_Leg	fetal_muscle	hotspots	Hotspots
454	1e-07	5.87782	1e-06	31	56707	54	580611	UW.Fetal_Muscle_Leg.ChromatinAccessibility.H-24218.DS19115.twopass.merge150.wgt10.zgt2.wig	Fetal_Muscle_Leg	fetal_muscle	hotspots	Hotspots
454	1e-08	5.65828	0.000631648	21	56707	38	580611	UW.Fetal_Muscle_Leg.ChromatinAccessibility.H-24218.DS19115.twopass.merge150.wgt10.zgt2.wig	Fetal_Muscle_Leg	fetal_muscle	hotspots	Hotspots
455	0.01	1.60125	-1	2737	63999	15507	580611	UW.Fetal_Muscle_Leg.ChromatinAccessibility.H-24244.DS19272.twopass.merge150.wgt10.zgt2.wig	Fetal_Muscle_Leg	fetal_muscle	hotspots	Hotspots
455	0.0001	2.8077	0	186	63999	601	580611	UW.Fetal_Muscle_Leg.ChromatinAccessibility.H-24244.DS19272.twopass.merge150.wgt10.zgt2.wig	Fetal_Muscle_Leg	fetal_muscle	hotspots	Hotspots
455	1e-05	4.64856	0	62	63999	121	580611	UW.Fetal_Muscle_Leg.ChromatinAccessibility.H-24244.DS19272.twopass.merge150.wgt10.zgt2.wig	Fetal_Muscle_Leg	fetal_muscle	hotspots	Hotspots
455	1e-06	5.08928	0	46	63999	82	580611	UW.Fetal_Muscle_Leg.ChromatinAccessibility.H-24244.DS19272.twopass.merge150.wgt10.zgt2.wig	Fetal_Muscle_Leg	fetal_muscle	hotspots	Hotspots
455	1e-07	5.20811	1.2e-05	31	63999	54	580611	UW.Fetal_Muscle_Leg.ChromatinAccessibility.H-24244.DS19272.twopass.merge150.wgt10.zgt2.wig	Fetal_Muscle_Leg	fetal_muscle	hotspots	Hotspots
455	1e-08	5.25232	0.000525646	22	63999	38	580611	UW.Fetal_Muscle_Leg.ChromatinAccessibility.H-24244.DS19272.twopass.merge150.wgt10.zgt2.wig	Fetal_Muscle_Leg	fetal_muscle	hotspots	Hotspots
456	0.01	1.69108	-1	2499	55330	15507	580611	UW.Fetal_Muscle_Leg.ChromatinAccessibility.H-24259.DS19291.twopass.merge150.wgt10.zgt2.wig	Fetal_Muscle_Leg	fetal_muscle	hotspots	Hotspots
456	0.0001	3.23014	0	185	55330	601	580611	UW.Fetal_Muscle_Leg.ChromatinAccessibility.H-24259.DS19291.twopass.merge150.wgt10.zgt2.wig	Fetal_Muscle_Leg	fetal_muscle	hotspots	Hotspots
456	1e-05	5.55033	0	64	55330	121	580611	UW.Fetal_Muscle_Leg.ChromatinAccessibility.H-24259.DS19291.twopass.merge150.wgt10.zgt2.wig	Fetal_Muscle_Leg	fetal_muscle	hotspots	Hotspots
456	1e-06	5.88665	0	46	55330	82	580611	UW.Fetal_Muscle_Leg.ChromatinAccessibility.H-24259.DS19291.twopass.merge150.wgt10.zgt2.wig	Fetal_Muscle_Leg	fetal_muscle	hotspots	Hotspots
456	1e-07	6.0241	1e-06	31	55330	54	580611	UW.Fetal_Muscle_Leg.ChromatinAccessibility.H-24259.DS19291.twopass.merge150.wgt10.zgt2.wig	Fetal_Muscle_Leg	fetal_muscle	hotspots	Hotspots
456	1e-08	5.52295	0.00209161	20	55330	38	580611	UW.Fetal_Muscle_Leg.ChromatinAccessibility.H-24259.DS19291.twopass.merge150.wgt10.zgt2.wig	Fetal_Muscle_Leg	fetal_muscle	hotspots	Hotspots
457	0.01	1.6444	-1	2528	57561	15507	580611	UW.Fetal_Muscle_Leg.ChromatinAccessibility.H-24279.DS19436.twopass.merge150.wgt10.zgt2.wig	Fetal_Muscle_Leg	fetal_muscle	hotspots	Hotspots
457	0.0001	3.08816	0	184	57561	601	580611	UW.Fetal_Muscle_Leg.ChromatinAccessibility.H-24279.DS19436.twopass.merge150.wgt10.zgt2.wig	Fetal_Muscle_Leg	fetal_muscle	hotspots	Hotspots
457	1e-05	5.08512	0	61	57561	121	580611	UW.Fetal_Muscle_Leg.ChromatinAccessibility.H-24279.DS19436.twopass.merge150.wgt10.zgt2.wig	Fetal_Muscle_Leg	fetal_muscle	hotspots	Hotspots
457	1e-06	5.41247	0	44	57561	82	580611	UW.Fetal_Muscle_Leg.ChromatinAccessibility.H-24279.DS19436.twopass.merge150.wgt10.zgt2.wig	Fetal_Muscle_Leg	fetal_muscle	hotspots	Hotspots
457	1e-07	5.60382	4e-06	30	57561	54	580611	UW.Fetal_Muscle_Leg.ChromatinAccessibility.H-24279.DS19436.twopass.merge150.wgt10.zgt2.wig	Fetal_Muscle_Leg	fetal_muscle	hotspots	Hotspots
457	1e-08	5.30889	0.00178193	20	57561	38	580611	UW.Fetal_Muscle_Leg.ChromatinAccessibility.H-24279.DS19436.twopass.merge150.wgt10.zgt2.wig	Fetal_Muscle_Leg	fetal_muscle	hotspots	Hotspots
458	0.01	1.62606	-1	2450	56414	15507	580611	UW.Fetal_Muscle_Leg.ChromatinAccessibility.H-24297.DS19643.twopass.merge150.wgt10.zgt2.wig	Fetal_Muscle_Leg	fetal_muscle	hotspots	Hotspots
458	0.0001	3.01395	0	176	56414	601	580611	UW.Fetal_Muscle_Leg.ChromatinAccessibility.H-24297.DS19643.twopass.merge150.wgt10.zgt2.wig	Fetal_Muscle_Leg	fetal_muscle	hotspots	Hotspots
458	1e-05	4.84828	0	57	56414	121	580611	UW.Fetal_Muscle_Leg.ChromatinAccessibility.H-24297.DS19643.twopass.merge150.wgt10.zgt2.wig	Fetal_Muscle_Leg	fetal_muscle	hotspots	Hotspots
458	1e-06	5.14598	1e-06	41	56414	82	580611	UW.Fetal_Muscle_Leg.ChromatinAccessibility.H-24297.DS19643.twopass.merge150.wgt10.zgt2.wig	Fetal_Muscle_Leg	fetal_muscle	hotspots	Hotspots
458	1e-07	5.14598	0.000262789	27	56414	54	580611	UW.Fetal_Muscle_Leg.ChromatinAccessibility.H-24297.DS19643.twopass.merge150.wgt10.zgt2.wig	Fetal_Muscle_Leg	fetal_muscle	hotspots	Hotspots
458	1e-08	4.87514	0.0161421	18	56414	38	580611	UW.Fetal_Muscle_Leg.ChromatinAccessibility.H-24297.DS19643.twopass.merge150.wgt10.zgt2.wig	Fetal_Muscle_Leg	fetal_muscle	hotspots	Hotspots
459	0.01	1.62267	-1	2545	58724	15507	580611	UW.Fetal_Muscle_Leg.ChromatinAccessibility.H-24409.DS20239.twopass.merge150.wgt10.zgt2.wig	Fetal_Muscle_Leg	fetal_muscle	hotspots	Hotspots
459	0.0001	3.01055	0	183	58724	601	580611	UW.Fetal_Muscle_Leg.ChromatinAccessibility.H-24409.DS20239.twopass.merge150.wgt10.zgt2.wig	Fetal_Muscle_Leg	fetal_muscle	hotspots	Hotspots
459	1e-05	5.06613	0	62	58724	121	580611	UW.Fetal_Muscle_Leg.ChromatinAccessibility.H-24409.DS20239.twopass.merge150.wgt10.zgt2.wig	Fetal_Muscle_Leg	fetal_muscle	hotspots	Hotspots
459	1e-06	5.42586	0	45	58724	82	580611	UW.Fetal_Muscle_Leg.ChromatinAccessibility.H-24409.DS20239.twopass.merge150.wgt10.zgt2.wig	Fetal_Muscle_Leg	fetal_muscle	hotspots	Hotspots
459	1e-07	5.67594	2e-06	31	58724	54	580611	UW.Fetal_Muscle_Leg.ChromatinAccessibility.H-24409.DS20239.twopass.merge150.wgt10.zgt2.wig	Fetal_Muscle_Leg	fetal_muscle	hotspots	Hotspots
459	1e-08	5.46393	0.000679726	21	58724	38	580611	UW.Fetal_Muscle_Leg.ChromatinAccessibility.H-24409.DS20239.twopass.merge150.wgt10.zgt2.wig	Fetal_Muscle_Leg	fetal_muscle	hotspots	Hotspots
460	0.01	1.53547	-1	3044	74227	15507	580611	UW.Fetal_Muscle_Lower_Limb_Skeletal.ChromatinAccessibility.H-24042.DS18174.twopass.merge150.wgt10.zgt2.wig	Fetal_Muscle_Lower_Limb_Skeletal	fetal_muscle,_lower_limb	hotspots	Hotspots
460	0.0001	2.60303	0	200	74227	601	580611	UW.Fetal_Muscle_Lower_Limb_Skeletal.ChromatinAccessibility.H-24042.DS18174.twopass.merge150.wgt10.zgt2.wig	Fetal_Muscle_Lower_Limb_Skeletal	fetal_muscle,_lower_limb	hotspots	Hotspots
460	1e-05	4.07266	0	63	74227	121	580611	UW.Fetal_Muscle_Lower_Limb_Skeletal.ChromatinAccessibility.H-24042.DS18174.twopass.merge150.wgt10.zgt2.wig	Fetal_Muscle_Lower_Limb_Skeletal	fetal_muscle,_lower_limb	hotspots	Hotspots
460	1e-06	4.4834	0	47	74227	82	580611	UW.Fetal_Muscle_Lower_Limb_Skeletal.ChromatinAccessibility.H-24042.DS18174.twopass.merge150.wgt10.zgt2.wig	Fetal_Muscle_Lower_Limb_Skeletal	fetal_muscle,_lower_limb	hotspots	Hotspots
460	1e-07	4.49046	4.6e-05	31	74227	54	580611	UW.Fetal_Muscle_Lower_Limb_Skeletal.ChromatinAccessibility.H-24042.DS18174.twopass.merge150.wgt10.zgt2.wig	Fetal_Muscle_Lower_Limb_Skeletal	fetal_muscle,_lower_limb	hotspots	Hotspots
460	1e-08	4.11689	0.0154967	20	74227	38	580611	UW.Fetal_Muscle_Lower_Limb_Skeletal.ChromatinAccessibility.H-24042.DS18174.twopass.merge150.wgt10.zgt2.wig	Fetal_Muscle_Lower_Limb_Skeletal	fetal_muscle,_lower_limb	hotspots	Hotspots
461	0.01	1.65064	-1	2305	52285	15507	580611	UW.Fetal_Muscle_Trunk.ChromatinAccessibility.H-23941.DS17827.twopass.merge150.wgt10.zgt2.wig	Fetal_Muscle_Trunk	fetal_muscle,_trunk	hotspots	Hotspots
461	0.0001	3.04872	0	165	52285	601	580611	UW.Fetal_Muscle_Trunk.ChromatinAccessibility.H-23941.DS17827.twopass.merge150.wgt10.zgt2.wig	Fetal_Muscle_Trunk	fetal_muscle,_trunk	hotspots	Hotspots
461	1e-05	5.04761	0	55	52285	121	580611	UW.Fetal_Muscle_Trunk.ChromatinAccessibility.H-23941.DS17827.twopass.merge150.wgt10.zgt2.wig	Fetal_Muscle_Trunk	fetal_muscle,_trunk	hotspots	Hotspots
461	1e-06	5.55237	0	41	52285	82	580611	UW.Fetal_Muscle_Trunk.ChromatinAccessibility.H-23941.DS17827.twopass.merge150.wgt10.zgt2.wig	Fetal_Muscle_Trunk	fetal_muscle,_trunk	hotspots	Hotspots
461	1e-07	5.34672	0.000157193	26	52285	54	580611	UW.Fetal_Muscle_Trunk.ChromatinAccessibility.H-23941.DS17827.twopass.merge150.wgt10.zgt2.wig	Fetal_Muscle_Trunk	fetal_muscle,_trunk	hotspots	Hotspots
461	1e-08	4.96791	0.011854	17	52285	38	580611	UW.Fetal_Muscle_Trunk.ChromatinAccessibility.H-23941.DS17827.twopass.merge150.wgt10.zgt2.wig	Fetal_Muscle_Trunk	fetal_muscle,_trunk	hotspots	Hotspots
462	0.01	1.64363	-1	2632	59957	15507	580611	UW.Fetal_Muscle_Trunk.ChromatinAccessibility.H-24409.DS20242.twopass.merge150.wgt10.zgt2.wig	Fetal_Muscle_Trunk	fetal_muscle,_trunk	hotspots	Hotspots
462	0.0001	2.98087	0	185	59957	601	580611	UW.Fetal_Muscle_Trunk.ChromatinAccessibility.H-24409.DS20242.twopass.merge150.wgt10.zgt2.wig	Fetal_Muscle_Trunk	fetal_muscle,_trunk	hotspots	Hotspots
462	1e-05	4.80188	0	60	59957	121	580611	UW.Fetal_Muscle_Trunk.ChromatinAccessibility.H-24409.DS20242.twopass.merge150.wgt10.zgt2.wig	Fetal_Muscle_Trunk	fetal_muscle,_trunk	hotspots	Hotspots
462	1e-06	5.19618	0	44	59957	82	580611	UW.Fetal_Muscle_Trunk.ChromatinAccessibility.H-24409.DS20242.twopass.merge150.wgt10.zgt2.wig	Fetal_Muscle_Trunk	fetal_muscle,_trunk	hotspots	Hotspots
462	1e-07	5.20055	4.4e-05	29	59957	54	580611	UW.Fetal_Muscle_Trunk.ChromatinAccessibility.H-24409.DS20242.twopass.merge150.wgt10.zgt2.wig	Fetal_Muscle_Trunk	fetal_muscle,_trunk	hotspots	Hotspots
462	1e-08	4.58706	0.0179888	18	59957	38	580611	UW.Fetal_Muscle_Trunk.ChromatinAccessibility.H-24409.DS20242.twopass.merge150.wgt10.zgt2.wig	Fetal_Muscle_Trunk	fetal_muscle,_trunk	hotspots	Hotspots
463	0.01	1.64785	-1	2421	55009	15507	580611	UW.Fetal_Muscle_Trunk.ChromatinAccessibility.H-24507.DS20544.twopass.merge150.wgt10.zgt2.wig	Fetal_Muscle_Trunk	fetal_muscle,_trunk	hotspots	Hotspots
463	0.0001	3.03825	0	173	55009	601	580611	UW.Fetal_Muscle_Trunk.ChromatinAccessibility.H-24507.DS20544.twopass.merge150.wgt10.zgt2.wig	Fetal_Muscle_Trunk	fetal_muscle,_trunk	hotspots	Hotspots
463	1e-05	5.32103	0	61	55009	121	580611	UW.Fetal_Muscle_Trunk.ChromatinAccessibility.H-24507.DS20544.twopass.merge150.wgt10.zgt2.wig	Fetal_Muscle_Trunk	fetal_muscle,_trunk	hotspots	Hotspots
463	1e-06	5.66357	0	44	55009	82	580611	UW.Fetal_Muscle_Trunk.ChromatinAccessibility.H-24507.DS20544.twopass.merge150.wgt10.zgt2.wig	Fetal_Muscle_Trunk	fetal_muscle,_trunk	hotspots	Hotspots
463	1e-07	5.47288	2.8e-05	28	55009	54	580611	UW.Fetal_Muscle_Trunk.ChromatinAccessibility.H-24507.DS20544.twopass.merge150.wgt10.zgt2.wig	Fetal_Muscle_Trunk	fetal_muscle,_trunk	hotspots	Hotspots
463	1e-08	4.99966	0.00854117	18	55009	38	580611	UW.Fetal_Muscle_Trunk.ChromatinAccessibility.H-24507.DS20544.twopass.merge150.wgt10.zgt2.wig	Fetal_Muscle_Trunk	fetal_muscle,_trunk	hotspots	Hotspots
464	0.01	1.71388	-1	2231	48739	15507	580611	UW.Fetal_Muscle_Upper_Limb_Skeletal.ChromatinAccessibility.H-23887.DS17661.twopass.merge150.wgt10.zgt2.wig	Fetal_Muscle_Upper_Limb_Skeletal	fetal_muscle	hotspots	Hotspots
464	0.0001	3.23089	0	163	48739	601	580611	UW.Fetal_Muscle_Upper_Limb_Skeletal.ChromatinAccessibility.H-23887.DS17661.twopass.merge150.wgt10.zgt2.wig	Fetal_Muscle_Upper_Limb_Skeletal	fetal_muscle	hotspots	Hotspots
464	1e-05	5.21794	0	53	48739	121	580611	UW.Fetal_Muscle_Upper_Limb_Skeletal.ChromatinAccessibility.H-23887.DS17661.twopass.merge150.wgt10.zgt2.wig	Fetal_Muscle_Upper_Limb_Skeletal	fetal_muscle	hotspots	Hotspots
464	1e-06	5.81105	1e-06	40	48739	82	580611	UW.Fetal_Muscle_Upper_Limb_Skeletal.ChromatinAccessibility.H-23887.DS17661.twopass.merge150.wgt10.zgt2.wig	Fetal_Muscle_Upper_Limb_Skeletal	fetal_muscle	hotspots	Hotspots
464	1e-07	5.95633	2.8e-05	27	48739	54	580611	UW.Fetal_Muscle_Upper_Limb_Skeletal.ChromatinAccessibility.H-23887.DS17661.twopass.merge150.wgt10.zgt2.wig	Fetal_Muscle_Upper_Limb_Skeletal	fetal_muscle	hotspots	Hotspots
464	1e-08	5.64284	0.00475602	18	48739	38	580611	UW.Fetal_Muscle_Upper_Limb_Skeletal.ChromatinAccessibility.H-23887.DS17661.twopass.merge150.wgt10.zgt2.wig	Fetal_Muscle_Upper_Limb_Skeletal	fetal_muscle	hotspots	Hotspots
465	0.01	1.59664	-1	2671	62636	15507	580611	UW.Fetal_Muscle_Upper_Trunk.ChromatinAccessibility.H-23887.DS17664.twopass.merge150.wgt10.zgt2.wig	Fetal_Muscle_Upper_Trunk	fetal_muscle,_upper_trunk	hotspots	Hotspots
465	0.0001	2.96134	0	192	62636	601	580611	UW.Fetal_Muscle_Upper_Trunk.ChromatinAccessibility.H-23887.DS17664.twopass.merge150.wgt10.zgt2.wig	Fetal_Muscle_Upper_Trunk	fetal_muscle,_upper_trunk	hotspots	Hotspots
465	1e-05	4.82632	0	63	62636	121	580611	UW.Fetal_Muscle_Upper_Trunk.ChromatinAccessibility.H-23887.DS17664.twopass.merge150.wgt10.zgt2.wig	Fetal_Muscle_Upper_Trunk	fetal_muscle,_upper_trunk	hotspots	Hotspots
465	1e-06	5.08698	0	45	62636	82	580611	UW.Fetal_Muscle_Upper_Trunk.ChromatinAccessibility.H-23887.DS17664.twopass.merge150.wgt10.zgt2.wig	Fetal_Muscle_Upper_Trunk	fetal_muscle,_upper_trunk	hotspots	Hotspots
465	1e-07	5.32144	1.1e-05	31	62636	54	580611	UW.Fetal_Muscle_Upper_Trunk.ChromatinAccessibility.H-23887.DS17664.twopass.merge150.wgt10.zgt2.wig	Fetal_Muscle_Upper_Trunk	fetal_muscle,_upper_trunk	hotspots	Hotspots
465	1e-08	4.87874	0.00513954	20	62636	38	580611	UW.Fetal_Muscle_Upper_Trunk.ChromatinAccessibility.H-23887.DS17664.twopass.merge150.wgt10.zgt2.wig	Fetal_Muscle_Upper_Trunk	fetal_muscle,_upper_trunk	hotspots	Hotspots
466	0.01	1.53177	-1	2683	65582	15507	580611	UW.Fetal_Placenta.ChromatinAccessibility.H-23887.DS17639.twopass.merge150.wgt10.zgt2.wig	Fetal_Placenta	fetal_placenta	hotspots	Hotspots
466	0.0001	2.50423	0.000706529	170	65582	601	580611	UW.Fetal_Placenta.ChromatinAccessibility.H-23887.DS17639.twopass.merge150.wgt10.zgt2.wig	Fetal_Placenta	fetal_placenta	hotspots	Hotspots
466	1e-05	3.87785	5.9e-05	53	65582	121	580611	UW.Fetal_Placenta.ChromatinAccessibility.H-23887.DS17639.twopass.merge150.wgt10.zgt2.wig	Fetal_Placenta	fetal_placenta	hotspots	Hotspots
466	1e-06	3.88677	0.00155294	36	65582	82	580611	UW.Fetal_Placenta.ChromatinAccessibility.H-23887.DS17639.twopass.merge150.wgt10.zgt2.wig	Fetal_Placenta	fetal_placenta	hotspots	Hotspots
466	1e-07	4.26266	0.00435692	26	65582	54	580611	UW.Fetal_Placenta.ChromatinAccessibility.H-23887.DS17639.twopass.merge150.wgt10.zgt2.wig	Fetal_Placenta	fetal_placenta	hotspots	Hotspots
466	1e-08	4.4266	0.015916	19	65582	38	580611	UW.Fetal_Placenta.ChromatinAccessibility.H-23887.DS17639.twopass.merge150.wgt10.zgt2.wig	Fetal_Placenta	fetal_placenta	hotspots	Hotspots
467	0.01	1.59327	-1	2158	50713	15507	580611	UW.Fetal_Placenta.ChromatinAccessibility.H-23914.DS17744.twopass.merge150.wgt10.zgt2.wig	Fetal_Placenta	fetal_placenta	hotspots	Hotspots
467	0.0001	2.76223	0.000213236	145	50713	601	580611	UW.Fetal_Placenta.ChromatinAccessibility.H-23914.DS17744.twopass.merge150.wgt10.zgt2.wig	Fetal_Placenta	fetal_placenta	hotspots	Hotspots
467	1e-05	4.16326	0.000371158	44	50713	121	580611	UW.Fetal_Placenta.ChromatinAccessibility.H-23914.DS17744.twopass.merge150.wgt10.zgt2.wig	Fetal_Placenta	fetal_placenta	hotspots	Hotspots
467	1e-06	4.18864	0.00420663	30	50713	82	580611	UW.Fetal_Placenta.ChromatinAccessibility.H-23914.DS17744.twopass.merge150.wgt10.zgt2.wig	Fetal_Placenta	fetal_placenta	hotspots	Hotspots
467	1e-07	5.08843	0.000896966	24	50713	54	580611	UW.Fetal_Placenta.ChromatinAccessibility.H-23914.DS17744.twopass.merge150.wgt10.zgt2.wig	Fetal_Placenta	fetal_placenta	hotspots	Hotspots
467	1e-08	5.1219	0.0101451	17	50713	38	580611	UW.Fetal_Placenta.ChromatinAccessibility.H-23914.DS17744.twopass.merge150.wgt10.zgt2.wig	Fetal_Placenta	fetal_placenta	hotspots	Hotspots
468	0.01	1.60688	-1	2116	49305	15507	580611	UW.Fetal_Placenta.ChromatinAccessibility.H-24272.DS19391.twopass.merge150.wgt10.zgt2.wig	Fetal_Placenta	fetal_placenta	hotspots	Hotspots
468	0.0001	2.60598	0.00496401	133	49305	601	580611	UW.Fetal_Placenta.ChromatinAccessibility.H-24272.DS19391.twopass.merge150.wgt10.zgt2.wig	Fetal_Placenta	fetal_placenta	hotspots	Hotspots
468	1e-05	3.30893	0.0995025	34	49305	121	580611	UW.Fetal_Placenta.ChromatinAccessibility.H-24272.DS19391.twopass.merge150.wgt10.zgt2.wig	Fetal_Placenta	fetal_placenta	hotspots	Hotspots
468	1e-06	3.44661	0.140252	24	49305	82	580611	UW.Fetal_Placenta.ChromatinAccessibility.H-24272.DS19391.twopass.merge150.wgt10.zgt2.wig	Fetal_Placenta	fetal_placenta	hotspots	Hotspots
468	1e-07	3.9253	0.1	18	49305	54	580611	UW.Fetal_Placenta.ChromatinAccessibility.H-24272.DS19391.twopass.merge150.wgt10.zgt2.wig	Fetal_Placenta	fetal_placenta	hotspots	Hotspots
468	1e-08	4.33849	0.103093	14	49305	38	580611	UW.Fetal_Placenta.ChromatinAccessibility.H-24272.DS19391.twopass.merge150.wgt10.zgt2.wig	Fetal_Placenta	fetal_placenta	hotspots	Hotspots
469	0.01	1.58679	-1	2136	50401	15507	580611	UW.Fetal_Placenta.ChromatinAccessibility.H-24409.DS20346.twopass.merge150.wgt10.zgt2.wig	Fetal_Placenta	fetal_placenta	hotspots	Hotspots
469	0.0001	2.72182	0.000382933	142	50401	601	580611	UW.Fetal_Placenta.ChromatinAccessibility.H-24409.DS20346.twopass.merge150.wgt10.zgt2.wig	Fetal_Placenta	fetal_placenta	hotspots	Hotspots
469	1e-05	4.18903	0.000369335	44	50401	121	580611	UW.Fetal_Placenta.ChromatinAccessibility.H-24409.DS20346.twopass.merge150.wgt10.zgt2.wig	Fetal_Placenta	fetal_placenta	hotspots	Hotspots
469	1e-06	3.9336	0.0196734	28	50401	82	580611	UW.Fetal_Placenta.ChromatinAccessibility.H-24409.DS20346.twopass.merge150.wgt10.zgt2.wig	Fetal_Placenta	fetal_placenta	hotspots	Hotspots
469	1e-07	4.47993	0.0157456	21	50401	54	580611	UW.Fetal_Placenta.ChromatinAccessibility.H-24409.DS20346.twopass.merge150.wgt10.zgt2.wig	Fetal_Placenta	fetal_placenta	hotspots	Hotspots
469	1e-08	4.5473	0.0541712	15	50401	38	580611	UW.Fetal_Placenta.ChromatinAccessibility.H-24409.DS20346.twopass.merge150.wgt10.zgt2.wig	Fetal_Placenta	fetal_placenta	hotspots	Hotspots
470	0.01	1.56394	-1	2787	66723	15507	580611	UW.Fetal_Renal_Cortex.ChromatinAccessibility.H-23769.DS17307.twopass.merge150.wgt10.zgt2.wig	Fetal_Renal_Cortex	fetal_renal_cortex	hotspots	Hotspots
470	0.0001	2.85234	0	197	66723	601	580611	UW.Fetal_Renal_Cortex.ChromatinAccessibility.H-23769.DS17307.twopass.merge150.wgt10.zgt2.wig	Fetal_Renal_Cortex	fetal_renal_cortex	hotspots	Hotspots
470	1e-05	4.0992	7e-06	57	66723	121	580611	UW.Fetal_Renal_Cortex.ChromatinAccessibility.H-23769.DS17307.twopass.merge150.wgt10.zgt2.wig	Fetal_Renal_Cortex	fetal_renal_cortex	hotspots	Hotspots
470	1e-06	4.13867	0.000514994	39	66723	82	580611	UW.Fetal_Renal_Cortex.ChromatinAccessibility.H-23769.DS17307.twopass.merge150.wgt10.zgt2.wig	Fetal_Renal_Cortex	fetal_renal_cortex	hotspots	Hotspots
470	1e-07	4.35091	0.00375347	27	66723	54	580611	UW.Fetal_Renal_Cortex.ChromatinAccessibility.H-23769.DS17307.twopass.merge150.wgt10.zgt2.wig	Fetal_Renal_Cortex	fetal_renal_cortex	hotspots	Hotspots
470	1e-08	4.12191	0.0653168	18	66723	38	580611	UW.Fetal_Renal_Cortex.ChromatinAccessibility.H-23769.DS17307.twopass.merge150.wgt10.zgt2.wig	Fetal_Renal_Cortex	fetal_renal_cortex	hotspots	Hotspots
471	0.01	1.65283	-1	2462	55772	15507	580611	UW.Fetal_Renal_Cortex.ChromatinAccessibility.H-23790.DS17387.twopass.merge150.wgt10.zgt2.wig	Fetal_Renal_Cortex	fetal_renal_cortex	hotspots	Hotspots
471	0.0001	2.82346	1.2e-05	163	55772	601	580611	UW.Fetal_Renal_Cortex.ChromatinAccessibility.H-23790.DS17387.twopass.merge150.wgt10.zgt2.wig	Fetal_Renal_Cortex	fetal_renal_cortex	hotspots	Hotspots
471	1e-05	4.73202	1e-06	55	55772	121	580611	UW.Fetal_Renal_Cortex.ChromatinAccessibility.H-23790.DS17387.twopass.merge150.wgt10.zgt2.wig	Fetal_Renal_Cortex	fetal_renal_cortex	hotspots	Hotspots
471	1e-06	4.82435	2.5e-05	38	55772	82	580611	UW.Fetal_Renal_Cortex.ChromatinAccessibility.H-23790.DS17387.twopass.merge150.wgt10.zgt2.wig	Fetal_Renal_Cortex	fetal_renal_cortex	hotspots	Hotspots
471	1e-07	5.20522	0.000210562	27	55772	54	580611	UW.Fetal_Renal_Cortex.ChromatinAccessibility.H-23790.DS17387.twopass.merge150.wgt10.zgt2.wig	Fetal_Renal_Cortex	fetal_renal_cortex	hotspots	Hotspots
471	1e-08	4.6573	0.0307031	17	55772	38	580611	UW.Fetal_Renal_Cortex.ChromatinAccessibility.H-23790.DS17387.twopass.merge150.wgt10.zgt2.wig	Fetal_Renal_Cortex	fetal_renal_cortex	hotspots	Hotspots
472	0.01	1.59733	-1	2546	59679	15507	580611	UW.Fetal_Renal_Cortex.ChromatinAccessibility.H-23833.DS17455.twopass.merge150.wgt10.zgt2.wig	Fetal_Renal_Cortex	fetal_renal_cortex	hotspots	Hotspots
472	0.0001	2.60624	0.000486178	161	59679	601	580611	UW.Fetal_Renal_Cortex.ChromatinAccessibility.H-23833.DS17455.twopass.merge150.wgt10.zgt2.wig	Fetal_Renal_Cortex	fetal_renal_cortex	hotspots	Hotspots
472	1e-05	4.18101	3.3e-05	52	59679	121	580611	UW.Fetal_Renal_Cortex.ChromatinAccessibility.H-23833.DS17455.twopass.merge150.wgt10.zgt2.wig	Fetal_Renal_Cortex	fetal_renal_cortex	hotspots	Hotspots
472	1e-06	4.27122	0.000705403	36	59679	82	580611	UW.Fetal_Renal_Cortex.ChromatinAccessibility.H-23833.DS17455.twopass.merge150.wgt10.zgt2.wig	Fetal_Renal_Cortex	fetal_renal_cortex	hotspots	Hotspots
472	1e-07	4.32396	0.0115727	24	59679	54	580611	UW.Fetal_Renal_Cortex.ChromatinAccessibility.H-23833.DS17455.twopass.merge150.wgt10.zgt2.wig	Fetal_Renal_Cortex	fetal_renal_cortex	hotspots	Hotspots
472	1e-08	3.58433	0.289855	14	59679	38	580611	UW.Fetal_Renal_Cortex.ChromatinAccessibility.H-23833.DS17455.twopass.merge150.wgt10.zgt2.wig	Fetal_Renal_Cortex	fetal_renal_cortex	hotspots	Hotspots
473	0.01	1.65729	-1	2065	46653	15507	580611	UW.Fetal_Renal_Cortex.ChromatinAccessibility.H-23914.DS17756.twopass.merge150.wgt10.zgt2.wig	Fetal_Renal_Cortex	fetal_renal_cortex	hotspots	Hotspots
473	0.0001	3.00261	4.7e-05	145	46653	601	580611	UW.Fetal_Renal_Cortex.ChromatinAccessibility.H-23914.DS17756.twopass.merge150.wgt10.zgt2.wig	Fetal_Renal_Cortex	fetal_renal_cortex	hotspots	Hotspots
473	1e-05	4.73127	7.9e-05	46	46653	121	580611	UW.Fetal_Renal_Cortex.ChromatinAccessibility.H-23914.DS17756.twopass.merge150.wgt10.zgt2.wig	Fetal_Renal_Cortex	fetal_renal_cortex	hotspots	Hotspots
473	1e-06	5.16025	0.000170782	34	46653	82	580611	UW.Fetal_Renal_Cortex.ChromatinAccessibility.H-23914.DS17756.twopass.merge150.wgt10.zgt2.wig	Fetal_Renal_Cortex	fetal_renal_cortex	hotspots	Hotspots
473	1e-07	5.30078	0.00376279	23	46653	54	580611	UW.Fetal_Renal_Cortex.ChromatinAccessibility.H-23914.DS17756.twopass.merge150.wgt10.zgt2.wig	Fetal_Renal_Cortex	fetal_renal_cortex	hotspots	Hotspots
473	1e-08	4.91262	0.070028	15	46653	38	580611	UW.Fetal_Renal_Cortex.ChromatinAccessibility.H-23914.DS17756.twopass.merge150.wgt10.zgt2.wig	Fetal_Renal_Cortex	fetal_renal_cortex	hotspots	Hotspots
474	0.01	1.62098	-1	2411	55690	15507	580611	UW.Fetal_Renal_Cortex.ChromatinAccessibility.H-23941.DS17804.twopass.merge150.wgt10.zgt2.wig	Fetal_Renal_Cortex	fetal_renal_cortex	hotspots	Hotspots
474	0.0001	2.84497	6e-06	164	55690	601	580611	UW.Fetal_Renal_Cortex.ChromatinAccessibility.H-23941.DS17804.twopass.merge150.wgt10.zgt2.wig	Fetal_Renal_Cortex	fetal_renal_cortex	hotspots	Hotspots
474	1e-05	4.56666	1e-06	53	55690	121	580611	UW.Fetal_Renal_Cortex.ChromatinAccessibility.H-23941.DS17804.twopass.merge150.wgt10.zgt2.wig	Fetal_Renal_Cortex	fetal_renal_cortex	hotspots	Hotspots
474	1e-06	4.57717	0.000298847	36	55690	82	580611	UW.Fetal_Renal_Cortex.ChromatinAccessibility.H-23941.DS17804.twopass.merge150.wgt10.zgt2.wig	Fetal_Renal_Cortex	fetal_renal_cortex	hotspots	Hotspots
474	1e-07	5.01981	0.0010511	26	55690	54	580611	UW.Fetal_Renal_Cortex.ChromatinAccessibility.H-23941.DS17804.twopass.merge150.wgt10.zgt2.wig	Fetal_Renal_Cortex	fetal_renal_cortex	hotspots	Hotspots
474	1e-08	4.93852	0.0201979	18	55690	38	580611	UW.Fetal_Renal_Cortex.ChromatinAccessibility.H-23941.DS17804.twopass.merge150.wgt10.zgt2.wig	Fetal_Renal_Cortex	fetal_renal_cortex	hotspots	Hotspots
475	0.01	1.61983	-1	2693	62248	15507	580611	UW.Fetal_Renal_Cortex.ChromatinAccessibility.H-24078.DS18428.twopass.merge150.wgt10.zgt2.wig	Fetal_Renal_Cortex	fetal_renal_cortex	hotspots	Hotspots
475	0.0001	2.84012	0	183	62248	601	580611	UW.Fetal_Renal_Cortex.ChromatinAccessibility.H-24078.DS18428.twopass.merge150.wgt10.zgt2.wig	Fetal_Renal_Cortex	fetal_renal_cortex	hotspots	Hotspots
475	1e-05	4.70223	0	61	62248	121	580611	UW.Fetal_Renal_Cortex.ChromatinAccessibility.H-24078.DS18428.twopass.merge150.wgt10.zgt2.wig	Fetal_Renal_Cortex	fetal_renal_cortex	hotspots	Hotspots
475	1e-06	4.54994	7.2e-05	40	62248	82	580611	UW.Fetal_Renal_Cortex.ChromatinAccessibility.H-24078.DS18428.twopass.merge150.wgt10.zgt2.wig	Fetal_Renal_Cortex	fetal_renal_cortex	hotspots	Hotspots
475	1e-07	4.83642	0.000788053	28	62248	54	580611	UW.Fetal_Renal_Cortex.ChromatinAccessibility.H-24078.DS18428.twopass.merge150.wgt10.zgt2.wig	Fetal_Renal_Cortex	fetal_renal_cortex	hotspots	Hotspots
475	1e-08	4.90915	0.00935804	20	62248	38	580611	UW.Fetal_Renal_Cortex.ChromatinAccessibility.H-24078.DS18428.twopass.merge150.wgt10.zgt2.wig	Fetal_Renal_Cortex	fetal_renal_cortex	hotspots	Hotspots
476	0.01	1.66472	-1	2322	52225	15507	580611	UW.Fetal_Renal_Cortex.ChromatinAccessibility.H-24259.DS19388.twopass.merge150.wgt10.zgt2.wig	Fetal_Renal_Cortex	fetal_renal_cortex	hotspots	Hotspots
476	0.0001	2.83024	2.8e-05	153	52225	601	580611	UW.Fetal_Renal_Cortex.ChromatinAccessibility.H-24259.DS19388.twopass.merge150.wgt10.zgt2.wig	Fetal_Renal_Cortex	fetal_renal_cortex	hotspots	Hotspots
476	1e-05	4.96153	0	54	52225	121	580611	UW.Fetal_Renal_Cortex.ChromatinAccessibility.H-24259.DS19388.twopass.merge150.wgt10.zgt2.wig	Fetal_Renal_Cortex	fetal_renal_cortex	hotspots	Hotspots
476	1e-06	5.28759	0	39	52225	82	580611	UW.Fetal_Renal_Cortex.ChromatinAccessibility.H-24259.DS19388.twopass.merge150.wgt10.zgt2.wig	Fetal_Renal_Cortex	fetal_renal_cortex	hotspots	Hotspots
476	1e-07	5.55875	4.6e-05	27	52225	54	580611	UW.Fetal_Renal_Cortex.ChromatinAccessibility.H-24259.DS19388.twopass.merge150.wgt10.zgt2.wig	Fetal_Renal_Cortex	fetal_renal_cortex	hotspots	Hotspots
476	1e-08	5.26618	0.00594672	18	52225	38	580611	UW.Fetal_Renal_Cortex.ChromatinAccessibility.H-24259.DS19388.twopass.merge150.wgt10.zgt2.wig	Fetal_Renal_Cortex	fetal_renal_cortex	hotspots	Hotspots
477	0.01	1.59678	-1	2605	61083	15507	580611	UW.Fetal_Renal_Cortex.ChromatinAccessibility.H-24493.DS20568.twopass.merge150.wgt10.zgt2.wig	Fetal_Renal_Cortex	fetal_renal_cortex	hotspots	Hotspots
477	0.0001	2.78358	1.3e-05	176	61083	601	580611	UW.Fetal_Renal_Cortex.ChromatinAccessibility.H-24493.DS20568.twopass.merge150.wgt10.zgt2.wig	Fetal_Renal_Cortex	fetal_renal_cortex	hotspots	Hotspots
477	1e-05	4.55625	0	58	61083	121	580611	UW.Fetal_Renal_Cortex.ChromatinAccessibility.H-24493.DS20568.twopass.merge150.wgt10.zgt2.wig	Fetal_Renal_Cortex	fetal_renal_cortex	hotspots	Hotspots
477	1e-06	4.5208	9e-05	39	61083	82	580611	UW.Fetal_Renal_Cortex.ChromatinAccessibility.H-24493.DS20568.twopass.merge150.wgt10.zgt2.wig	Fetal_Renal_Cortex	fetal_renal_cortex	hotspots	Hotspots
477	1e-07	4.75264	0.00129975	27	61083	54	580611	UW.Fetal_Renal_Cortex.ChromatinAccessibility.H-24493.DS20568.twopass.merge150.wgt10.zgt2.wig	Fetal_Renal_Cortex	fetal_renal_cortex	hotspots	Hotspots
477	1e-08	4.5025	0.0384615	18	61083	38	580611	UW.Fetal_Renal_Cortex.ChromatinAccessibility.H-24493.DS20568.twopass.merge150.wgt10.zgt2.wig	Fetal_Renal_Cortex	fetal_renal_cortex	hotspots	Hotspots
478	0.01	1.55225	-1	2726	65754	15507	580611	UW.Fetal_Renal_Cortex_Left.ChromatinAccessibility.H-23871.DS17550.twopass.merge150.wgt10.zgt2.wig	Fetal_Renal_Cortex_Left	fetal_renal_cortex	hotspots	Hotspots
478	0.0001	2.57115	0.000116775	175	65754	601	580611	UW.Fetal_Renal_Cortex_Left.ChromatinAccessibility.H-23871.DS17550.twopass.merge150.wgt10.zgt2.wig	Fetal_Renal_Cortex_Left	fetal_renal_cortex	hotspots	Hotspots
478	1e-05	4.01366	2.1e-05	55	65754	121	580611	UW.Fetal_Renal_Cortex_Left.ChromatinAccessibility.H-23871.DS17550.twopass.merge150.wgt10.zgt2.wig	Fetal_Renal_Cortex_Left	fetal_renal_cortex	hotspots	Hotspots
478	1e-06	4.09197	0.000649751	38	65754	82	580611	UW.Fetal_Renal_Cortex_Left.ChromatinAccessibility.H-23871.DS17550.twopass.merge150.wgt10.zgt2.wig	Fetal_Renal_Cortex_Left	fetal_renal_cortex	hotspots	Hotspots
478	1e-07	4.41502	0.00236798	27	65754	54	580611	UW.Fetal_Renal_Cortex_Left.ChromatinAccessibility.H-23871.DS17550.twopass.merge150.wgt10.zgt2.wig	Fetal_Renal_Cortex_Left	fetal_renal_cortex	hotspots	Hotspots
478	1e-08	4.18265	0.0445236	18	65754	38	580611	UW.Fetal_Renal_Cortex_Left.ChromatinAccessibility.H-23871.DS17550.twopass.merge150.wgt10.zgt2.wig	Fetal_Renal_Cortex_Left	fetal_renal_cortex	hotspots	Hotspots
479	0.01	1.57292	-1	2930	69746	15507	580611	UW.Fetal_Renal_Cortex_Left.ChromatinAccessibility.H-24111.DS18542.twopass.merge150.wgt10.zgt2.wig	Fetal_Renal_Cortex_Left	fetal_renal_cortex	hotspots	Hotspots
479	0.0001	2.67331	1e-06	193	69746	601	580611	UW.Fetal_Renal_Cortex_Left.ChromatinAccessibility.H-24111.DS18542.twopass.merge150.wgt10.zgt2.wig	Fetal_Renal_Cortex_Left	fetal_renal_cortex	hotspots	Hotspots
479	1e-05	4.40312	0	64	69746	121	580611	UW.Fetal_Renal_Cortex_Left.ChromatinAccessibility.H-24111.DS18542.twopass.merge150.wgt10.zgt2.wig	Fetal_Renal_Cortex_Left	fetal_renal_cortex	hotspots	Hotspots
479	1e-06	4.36536	3.4e-05	43	69746	82	580611	UW.Fetal_Renal_Cortex_Left.ChromatinAccessibility.H-24111.DS18542.twopass.merge150.wgt10.zgt2.wig	Fetal_Renal_Cortex_Left	fetal_renal_cortex	hotspots	Hotspots
479	1e-07	4.77897	0.00015868	31	69746	54	580611	UW.Fetal_Renal_Cortex_Left.ChromatinAccessibility.H-24111.DS18542.twopass.merge150.wgt10.zgt2.wig	Fetal_Renal_Cortex_Left	fetal_renal_cortex	hotspots	Hotspots
479	1e-08	4.81953	0.0039061	22	69746	38	580611	UW.Fetal_Renal_Cortex_Left.ChromatinAccessibility.H-24111.DS18542.twopass.merge150.wgt10.zgt2.wig	Fetal_Renal_Cortex_Left	fetal_renal_cortex	hotspots	Hotspots
480	0.01	1.64679	-1	2283	51907	15507	580611	UW.Fetal_Renal_Cortex_Left.ChromatinAccessibility.H-24169.DS18931.twopass.merge150.wgt10.zgt2.wig	Fetal_Renal_Cortex_Left	fetal_renal_cortex	hotspots	Hotspots
480	0.0001	2.97786	2e-06	160	51907	601	580611	UW.Fetal_Renal_Cortex_Left.ChromatinAccessibility.H-24169.DS18931.twopass.merge150.wgt10.zgt2.wig	Fetal_Renal_Cortex_Left	fetal_renal_cortex	hotspots	Hotspots
480	1e-05	4.71459	1e-06	51	51907	121	580611	UW.Fetal_Renal_Cortex_Left.ChromatinAccessibility.H-24169.DS18931.twopass.merge150.wgt10.zgt2.wig	Fetal_Renal_Cortex_Left	fetal_renal_cortex	hotspots	Hotspots
480	1e-06	4.63793	0.000469116	34	51907	82	580611	UW.Fetal_Renal_Cortex_Left.ChromatinAccessibility.H-24169.DS18931.twopass.merge150.wgt10.zgt2.wig	Fetal_Renal_Cortex_Left	fetal_renal_cortex	hotspots	Hotspots
480	1e-07	4.76424	0.00629129	23	51907	54	580611	UW.Fetal_Renal_Cortex_Left.ChromatinAccessibility.H-24169.DS18931.twopass.merge150.wgt10.zgt2.wig	Fetal_Renal_Cortex_Left	fetal_renal_cortex	hotspots	Hotspots
480	1e-08	3.82665	0.314465	13	51907	38	580611	UW.Fetal_Renal_Cortex_Left.ChromatinAccessibility.H-24169.DS18931.twopass.merge150.wgt10.zgt2.wig	Fetal_Renal_Cortex_Left	fetal_renal_cortex	hotspots	Hotspots
481	0.01	1.55035	-1	2815	67984	15507	580611	UW.Fetal_Renal_Cortex_Left.ChromatinAccessibility.H-24232.DS19257.twopass.merge150.wgt10.zgt2.wig	Fetal_Renal_Cortex_Left	fetal_renal_cortex	hotspots	Hotspots
481	0.0001	2.68575	3e-06	189	67984	601	580611	UW.Fetal_Renal_Cortex_Left.ChromatinAccessibility.H-24232.DS19257.twopass.merge150.wgt10.zgt2.wig	Fetal_Renal_Cortex_Left	fetal_renal_cortex	hotspots	Hotspots
481	1e-05	4.44666	0	63	67984	121	580611	UW.Fetal_Renal_Cortex_Left.ChromatinAccessibility.H-24232.DS19257.twopass.merge150.wgt10.zgt2.wig	Fetal_Renal_Cortex_Left	fetal_renal_cortex	hotspots	Hotspots
481	1e-06	4.58266	2e-06	44	67984	82	580611	UW.Fetal_Renal_Cortex_Left.ChromatinAccessibility.H-24232.DS19257.twopass.merge150.wgt10.zgt2.wig	Fetal_Renal_Cortex_Left	fetal_renal_cortex	hotspots	Hotspots
481	1e-07	4.58651	0.000716497	29	67984	54	580611	UW.Fetal_Renal_Cortex_Left.ChromatinAccessibility.H-24232.DS19257.twopass.merge150.wgt10.zgt2.wig	Fetal_Renal_Cortex_Left	fetal_renal_cortex	hotspots	Hotspots
481	1e-08	4.2702	0.0378788	19	67984	38	580611	UW.Fetal_Renal_Cortex_Left.ChromatinAccessibility.H-24232.DS19257.twopass.merge150.wgt10.zgt2.wig	Fetal_Renal_Cortex_Left	fetal_renal_cortex	hotspots	Hotspots
482	0.01	1.56741	-1	2797	66814	15507	580611	UW.Fetal_Renal_Cortex_Right.ChromatinAccessibility.H-23871.DS17545.twopass.merge150.wgt10.zgt2.wig	Fetal_Renal_Cortex_Right	fetal_renal_cortex	hotspots	Hotspots
482	0.0001	2.74724	1e-06	190	66814	601	580611	UW.Fetal_Renal_Cortex_Right.ChromatinAccessibility.H-23871.DS17545.twopass.merge150.wgt10.zgt2.wig	Fetal_Renal_Cortex_Right	fetal_renal_cortex	hotspots	Hotspots
482	1e-05	3.87816	0.000331101	54	66814	121	580611	UW.Fetal_Renal_Cortex_Right.ChromatinAccessibility.H-23871.DS17545.twopass.merge150.wgt10.zgt2.wig	Fetal_Renal_Cortex_Right	fetal_renal_cortex	hotspots	Hotspots
482	1e-06	3.8151	0.0108696	36	66814	82	580611	UW.Fetal_Renal_Cortex_Right.ChromatinAccessibility.H-23871.DS17545.twopass.merge150.wgt10.zgt2.wig	Fetal_Renal_Cortex_Right	fetal_renal_cortex	hotspots	Hotspots
482	1e-07	3.8622	0.0655738	24	66814	54	580611	UW.Fetal_Renal_Cortex_Right.ChromatinAccessibility.H-23871.DS17545.twopass.merge150.wgt10.zgt2.wig	Fetal_Renal_Cortex_Right	fetal_renal_cortex	hotspots	Hotspots
482	1e-08	3.43025	0.5	15	66814	38	580611	UW.Fetal_Renal_Cortex_Right.ChromatinAccessibility.H-23871.DS17545.twopass.merge150.wgt10.zgt2.wig	Fetal_Renal_Cortex_Right	fetal_renal_cortex	hotspots	Hotspots
483	0.01	1.60864	-1	2483	57793	15507	580611	UW.Fetal_Renal_Cortex_Right.ChromatinAccessibility.H-24169.DS18928.twopass.merge150.wgt10.zgt2.wig	Fetal_Renal_Cortex_Right	fetal_renal_cortex	hotspots	Hotspots
483	0.0001	2.77488	3.9e-05	166	57793	601	580611	UW.Fetal_Renal_Cortex_Right.ChromatinAccessibility.H-24169.DS18928.twopass.merge150.wgt10.zgt2.wig	Fetal_Renal_Cortex_Right	fetal_renal_cortex	hotspots	Hotspots
483	1e-05	4.48351	4e-06	54	57793	121	580611	UW.Fetal_Renal_Cortex_Right.ChromatinAccessibility.H-24169.DS18928.twopass.merge150.wgt10.zgt2.wig	Fetal_Renal_Cortex_Right	fetal_renal_cortex	hotspots	Hotspots
483	1e-06	4.65564	0.000107311	38	57793	82	580611	UW.Fetal_Renal_Cortex_Right.ChromatinAccessibility.H-24169.DS18928.twopass.merge150.wgt10.zgt2.wig	Fetal_Renal_Cortex_Right	fetal_renal_cortex	hotspots	Hotspots
483	1e-07	5.02319	0.00055656	27	57793	54	580611	UW.Fetal_Renal_Cortex_Right.ChromatinAccessibility.H-24169.DS18928.twopass.merge150.wgt10.zgt2.wig	Fetal_Renal_Cortex_Right	fetal_renal_cortex	hotspots	Hotspots
483	1e-08	5.02319	0.0111259	19	57793	38	580611	UW.Fetal_Renal_Cortex_Right.ChromatinAccessibility.H-24169.DS18928.twopass.merge150.wgt10.zgt2.wig	Fetal_Renal_Cortex_Right	fetal_renal_cortex	hotspots	Hotspots
484	0.01	1.59503	-1	2643	62042	15507	580611	UW.Fetal_Renal_Cortex_Right.ChromatinAccessibility.H-24232.DS19254.twopass.merge150.wgt10.zgt2.wig	Fetal_Renal_Cortex_Right	fetal_renal_cortex	hotspots	Hotspots
484	0.0001	2.72498	1.4e-05	175	62042	601	580611	UW.Fetal_Renal_Cortex_Right.ChromatinAccessibility.H-24232.DS19254.twopass.merge150.wgt10.zgt2.wig	Fetal_Renal_Cortex_Right	fetal_renal_cortex	hotspots	Hotspots
484	1e-05	4.56316	0	59	62042	121	580611	UW.Fetal_Renal_Cortex_Right.ChromatinAccessibility.H-24232.DS19254.twopass.merge150.wgt10.zgt2.wig	Fetal_Renal_Cortex_Right	fetal_renal_cortex	hotspots	Hotspots
484	1e-06	4.56505	4.8e-05	40	62042	82	580611	UW.Fetal_Renal_Cortex_Right.ChromatinAccessibility.H-24232.DS19254.twopass.merge150.wgt10.zgt2.wig	Fetal_Renal_Cortex_Right	fetal_renal_cortex	hotspots	Hotspots
484	1e-07	5.37239	1.7e-05	31	62042	54	580611	UW.Fetal_Renal_Cortex_Right.ChromatinAccessibility.H-24232.DS19254.twopass.merge150.wgt10.zgt2.wig	Fetal_Renal_Cortex_Right	fetal_renal_cortex	hotspots	Hotspots
484	1e-08	5.17172	0.00248059	21	62042	38	580611	UW.Fetal_Renal_Cortex_Right.ChromatinAccessibility.H-24232.DS19254.twopass.merge150.wgt10.zgt2.wig	Fetal_Renal_Cortex_Right	fetal_renal_cortex	hotspots	Hotspots
485	0.01	1.58695	-1	2473	58347	15507	580611	UW.Fetal_Renal_Pelvis.ChromatinAccessibility.H-23790.DS17381.twopass.merge150.wgt10.zgt2.wig	Fetal_Renal_Pelvis	fetal_renal_pelvis	hotspots	Hotspots
485	0.0001	2.78164	1e-05	168	58347	601	580611	UW.Fetal_Renal_Pelvis.ChromatinAccessibility.H-23790.DS17381.twopass.merge150.wgt10.zgt2.wig	Fetal_Renal_Pelvis	fetal_renal_pelvis	hotspots	Hotspots
485	1e-05	4.52318	1e-06	55	58347	121	580611	UW.Fetal_Renal_Pelvis.ChromatinAccessibility.H-23790.DS17381.twopass.merge150.wgt10.zgt2.wig	Fetal_Renal_Pelvis	fetal_renal_pelvis	hotspots	Hotspots
485	1e-06	4.36873	0.000398796	36	58347	82	580611	UW.Fetal_Renal_Pelvis.ChromatinAccessibility.H-23790.DS17381.twopass.merge150.wgt10.zgt2.wig	Fetal_Renal_Pelvis	fetal_renal_pelvis	hotspots	Hotspots
485	1e-07	4.9755	0.000454744	27	58347	54	580611	UW.Fetal_Renal_Pelvis.ChromatinAccessibility.H-23790.DS17381.twopass.merge150.wgt10.zgt2.wig	Fetal_Renal_Pelvis	fetal_renal_pelvis	hotspots	Hotspots
485	1e-08	4.45176	0.0446229	17	58347	38	580611	UW.Fetal_Renal_Pelvis.ChromatinAccessibility.H-23790.DS17381.twopass.merge150.wgt10.zgt2.wig	Fetal_Renal_Pelvis	fetal_renal_pelvis	hotspots	Hotspots
486	0.01	1.56407	-1	2549	61020	15507	580611	UW.Fetal_Renal_Pelvis.ChromatinAccessibility.H-23833.DS17451.twopass.merge150.wgt10.zgt2.wig	Fetal_Renal_Pelvis	fetal_renal_pelvis	hotspots	Hotspots
486	0.0001	2.64396	6.5e-05	167	61020	601	580611	UW.Fetal_Renal_Pelvis.ChromatinAccessibility.H-23833.DS17451.twopass.merge150.wgt10.zgt2.wig	Fetal_Renal_Pelvis	fetal_renal_pelvis	hotspots	Hotspots
486	1e-05	4.08913	3.6e-05	52	61020	121	580611	UW.Fetal_Renal_Pelvis.ChromatinAccessibility.H-23833.DS17451.twopass.merge150.wgt10.zgt2.wig	Fetal_Renal_Pelvis	fetal_renal_pelvis	hotspots	Hotspots
486	1e-06	3.94528	0.00392049	34	61020	82	580611	UW.Fetal_Renal_Pelvis.ChromatinAccessibility.H-23833.DS17451.twopass.merge150.wgt10.zgt2.wig	Fetal_Renal_Pelvis	fetal_renal_pelvis	hotspots	Hotspots
486	1e-07	4.40514	0.00490196	25	61020	54	580611	UW.Fetal_Renal_Pelvis.ChromatinAccessibility.H-23833.DS17451.twopass.merge150.wgt10.zgt2.wig	Fetal_Renal_Pelvis	fetal_renal_pelvis	hotspots	Hotspots
486	1e-08	4.25675	0.0555864	17	61020	38	580611	UW.Fetal_Renal_Pelvis.ChromatinAccessibility.H-23833.DS17451.twopass.merge150.wgt10.zgt2.wig	Fetal_Renal_Pelvis	fetal_renal_pelvis	hotspots	Hotspots
487	0.01	1.56249	-1	2539	60842	15507	580611	UW.Fetal_Renal_Pelvis.ChromatinAccessibility.H-23914.DS17760.twopass.merge150.wgt10.zgt2.wig	Fetal_Renal_Pelvis	fetal_renal_pelvis	hotspots	Hotspots
487	0.0001	2.69933	6e-06	170	60842	601	580611	UW.Fetal_Renal_Pelvis.ChromatinAccessibility.H-23914.DS17760.twopass.merge150.wgt10.zgt2.wig	Fetal_Renal_Pelvis	fetal_renal_pelvis	hotspots	Hotspots
487	1e-05	4.10109	1.4e-05	52	60842	121	580611	UW.Fetal_Renal_Pelvis.ChromatinAccessibility.H-23914.DS17760.twopass.merge150.wgt10.zgt2.wig	Fetal_Renal_Pelvis	fetal_renal_pelvis	hotspots	Hotspots
487	1e-06	4.18958	0.000367071	36	60842	82	580611	UW.Fetal_Renal_Pelvis.ChromatinAccessibility.H-23914.DS17760.twopass.merge150.wgt10.zgt2.wig	Fetal_Renal_Pelvis	fetal_renal_pelvis	hotspots	Hotspots
487	1e-07	4.59474	0.00126662	26	60842	54	580611	UW.Fetal_Renal_Pelvis.ChromatinAccessibility.H-23914.DS17760.twopass.merge150.wgt10.zgt2.wig	Fetal_Renal_Pelvis	fetal_renal_pelvis	hotspots	Hotspots
487	1e-08	4.01808	0.0849618	16	60842	38	580611	UW.Fetal_Renal_Pelvis.ChromatinAccessibility.H-23914.DS17760.twopass.merge150.wgt10.zgt2.wig	Fetal_Renal_Pelvis	fetal_renal_pelvis	hotspots	Hotspots
488	0.01	1.71781	-1	1777	38732	15507	580611	UW.Fetal_Renal_Pelvis.ChromatinAccessibility.H-24005.DS18088.twopass.merge150.wgt10.zgt2.wig	Fetal_Renal_Pelvis	fetal_renal_pelvis	hotspots	Hotspots
488	0.0001	3.09288	6.9e-05	124	38732	601	580611	UW.Fetal_Renal_Pelvis.ChromatinAccessibility.H-24005.DS18088.twopass.merge150.wgt10.zgt2.wig	Fetal_Renal_Pelvis	fetal_renal_pelvis	hotspots	Hotspots
488	1e-05	4.45998	0.00141501	36	38732	121	580611	UW.Fetal_Renal_Pelvis.ChromatinAccessibility.H-24005.DS18088.twopass.merge150.wgt10.zgt2.wig	Fetal_Renal_Pelvis	fetal_renal_pelvis	hotspots	Hotspots
488	1e-06	4.75308	0.00361834	26	38732	82	580611	UW.Fetal_Renal_Pelvis.ChromatinAccessibility.H-24005.DS18088.twopass.merge150.wgt10.zgt2.wig	Fetal_Renal_Pelvis	fetal_renal_pelvis	hotspots	Hotspots
488	1e-07	5.55203	0.00337678	20	38732	54	580611	UW.Fetal_Renal_Pelvis.ChromatinAccessibility.H-24005.DS18088.twopass.merge150.wgt10.zgt2.wig	Fetal_Renal_Pelvis	fetal_renal_pelvis	hotspots	Hotspots
488	1e-08	5.91729	0.0126438	15	38732	38	580611	UW.Fetal_Renal_Pelvis.ChromatinAccessibility.H-24005.DS18088.twopass.merge150.wgt10.zgt2.wig	Fetal_Renal_Pelvis	fetal_renal_pelvis	hotspots	Hotspots
489	0.01	1.64454	-1	2407	54801	15507	580611	UW.Fetal_Renal_Pelvis.ChromatinAccessibility.H-24078.DS18431.twopass.merge150.wgt10.zgt2.wig	Fetal_Renal_Pelvis	fetal_renal_pelvis	hotspots	Hotspots
489	0.0001	2.87349	7e-06	163	54801	601	580611	UW.Fetal_Renal_Pelvis.ChromatinAccessibility.H-24078.DS18431.twopass.merge150.wgt10.zgt2.wig	Fetal_Renal_Pelvis	fetal_renal_pelvis	hotspots	Hotspots
489	1e-05	4.64074	3e-06	53	54801	121	580611	UW.Fetal_Renal_Pelvis.ChromatinAccessibility.H-24078.DS18431.twopass.merge150.wgt10.zgt2.wig	Fetal_Renal_Pelvis	fetal_renal_pelvis	hotspots	Hotspots
489	1e-06	4.65142	0.000187422	36	54801	82	580611	UW.Fetal_Renal_Pelvis.ChromatinAccessibility.H-24078.DS18431.twopass.merge150.wgt10.zgt2.wig	Fetal_Renal_Pelvis	fetal_renal_pelvis	hotspots	Hotspots
489	1e-07	4.70884	0.00566059	24	54801	54	580611	UW.Fetal_Renal_Pelvis.ChromatinAccessibility.H-24078.DS18431.twopass.merge150.wgt10.zgt2.wig	Fetal_Renal_Pelvis	fetal_renal_pelvis	hotspots	Hotspots
489	1e-08	4.1822	0.141643	15	54801	38	580611	UW.Fetal_Renal_Pelvis.ChromatinAccessibility.H-24078.DS18431.twopass.merge150.wgt10.zgt2.wig	Fetal_Renal_Pelvis	fetal_renal_pelvis	hotspots	Hotspots
490	0.01	1.61844	-1	2557	59155	15507	580611	UW.Fetal_Renal_Pelvis.ChromatinAccessibility.H-24259.DS19386.twopass.merge150.wgt10.zgt2.wig	Fetal_Renal_Pelvis	fetal_renal_pelvis	hotspots	Hotspots
490	0.0001	2.84164	1e-06	174	59155	601	580611	UW.Fetal_Renal_Pelvis.ChromatinAccessibility.H-24259.DS19386.twopass.merge150.wgt10.zgt2.wig	Fetal_Renal_Pelvis	fetal_renal_pelvis	hotspots	Hotspots
490	1e-05	4.21805	2.9e-05	52	59155	121	580611	UW.Fetal_Renal_Pelvis.ChromatinAccessibility.H-24259.DS19386.twopass.merge150.wgt10.zgt2.wig	Fetal_Renal_Pelvis	fetal_renal_pelvis	hotspots	Hotspots
490	1e-06	4.30906	0.000837325	36	59155	82	580611	UW.Fetal_Renal_Pelvis.ChromatinAccessibility.H-24259.DS19386.twopass.merge150.wgt10.zgt2.wig	Fetal_Renal_Pelvis	fetal_renal_pelvis	hotspots	Hotspots
490	1e-07	4.54402	0.00653339	25	59155	54	580611	UW.Fetal_Renal_Pelvis.ChromatinAccessibility.H-24259.DS19386.twopass.merge150.wgt10.zgt2.wig	Fetal_Renal_Pelvis	fetal_renal_pelvis	hotspots	Hotspots
490	1e-08	4.13266	0.120773	16	59155	38	580611	UW.Fetal_Renal_Pelvis.ChromatinAccessibility.H-24259.DS19386.twopass.merge150.wgt10.zgt2.wig	Fetal_Renal_Pelvis	fetal_renal_pelvis	hotspots	Hotspots
491	0.01	1.57989	-1	2847	67471	15507	580611	UW.Fetal_Renal_Pelvis.ChromatinAccessibility.H-24477.DS20448.twopass.merge150.wgt10.zgt2.wig	Fetal_Renal_Pelvis	fetal_renal_pelvis	hotspots	Hotspots
491	0.0001	2.63458	2.1e-05	184	67471	601	580611	UW.Fetal_Renal_Pelvis.ChromatinAccessibility.H-24477.DS20448.twopass.merge150.wgt10.zgt2.wig	Fetal_Renal_Pelvis	fetal_renal_pelvis	hotspots	Hotspots
491	1e-05	4.33823	1e-06	61	67471	121	580611	UW.Fetal_Renal_Pelvis.ChromatinAccessibility.H-24477.DS20448.twopass.merge150.wgt10.zgt2.wig	Fetal_Renal_Pelvis	fetal_renal_pelvis	hotspots	Hotspots
491	1e-06	4.40761	4.1e-05	42	67471	82	580611	UW.Fetal_Renal_Pelvis.ChromatinAccessibility.H-24477.DS20448.twopass.merge150.wgt10.zgt2.wig	Fetal_Renal_Pelvis	fetal_renal_pelvis	hotspots	Hotspots
491	1e-07	4.78075	0.000205552	30	67471	54	580611	UW.Fetal_Renal_Pelvis.ChromatinAccessibility.H-24477.DS20448.twopass.merge150.wgt10.zgt2.wig	Fetal_Renal_Pelvis	fetal_renal_pelvis	hotspots	Hotspots
491	1e-08	4.52913	0.0118554	20	67471	38	580611	UW.Fetal_Renal_Pelvis.ChromatinAccessibility.H-24477.DS20448.twopass.merge150.wgt10.zgt2.wig	Fetal_Renal_Pelvis	fetal_renal_pelvis	hotspots	Hotspots
492	0.01	1.60273	-1	2707	63239	15507	580611	UW.Fetal_Renal_Pelvis_Left.ChromatinAccessibility.H-23871.DS17553.twopass.merge150.wgt10.zgt2.wig	Fetal_Renal_Pelvis_Left	fetal_renal_pelvis	hotspots	Hotspots
492	0.0001	2.59702	0.000172659	170	63239	601	580611	UW.Fetal_Renal_Pelvis_Left.ChromatinAccessibility.H-23871.DS17553.twopass.merge150.wgt10.zgt2.wig	Fetal_Renal_Pelvis_Left	fetal_renal_pelvis	hotspots	Hotspots
492	1e-05	4.24916	5e-06	56	63239	121	580611	UW.Fetal_Renal_Pelvis_Left.ChromatinAccessibility.H-23871.DS17553.twopass.merge150.wgt10.zgt2.wig	Fetal_Renal_Pelvis_Left	fetal_renal_pelvis	hotspots	Hotspots
492	1e-06	4.14274	0.000857368	37	63239	82	580611	UW.Fetal_Renal_Pelvis_Left.ChromatinAccessibility.H-23871.DS17553.twopass.merge150.wgt10.zgt2.wig	Fetal_Renal_Pelvis_Left	fetal_renal_pelvis	hotspots	Hotspots
492	1e-07	4.76063	0.000590172	28	63239	54	580611	UW.Fetal_Renal_Pelvis_Left.ChromatinAccessibility.H-23871.DS17553.twopass.merge150.wgt10.zgt2.wig	Fetal_Renal_Pelvis_Left	fetal_renal_pelvis	hotspots	Hotspots
492	1e-08	4.349	0.0429369	18	63239	38	580611	UW.Fetal_Renal_Pelvis_Left.ChromatinAccessibility.H-23871.DS17553.twopass.merge150.wgt10.zgt2.wig	Fetal_Renal_Pelvis_Left	fetal_renal_pelvis	hotspots	Hotspots
493	0.01	1.6625	-1	2317	52182	15507	580611	UW.Fetal_Renal_Pelvis_Left.ChromatinAccessibility.H-24111.DS18666.twopass.merge150.wgt10.zgt2.wig	Fetal_Renal_Pelvis_Left	fetal_renal_pelvis	hotspots	Hotspots
493	0.0001	3.01771	0	163	52182	601	580611	UW.Fetal_Renal_Pelvis_Left.ChromatinAccessibility.H-24111.DS18666.twopass.merge150.wgt10.zgt2.wig	Fetal_Renal_Pelvis_Left	fetal_renal_pelvis	hotspots	Hotspots
493	1e-05	4.68975	2e-06	51	52182	121	580611	UW.Fetal_Renal_Pelvis_Left.ChromatinAccessibility.H-24111.DS18666.twopass.merge150.wgt10.zgt2.wig	Fetal_Renal_Pelvis_Left	fetal_renal_pelvis	hotspots	Hotspots
493	1e-06	4.61349	0.000523338	34	52182	82	580611	UW.Fetal_Renal_Pelvis_Left.ChromatinAccessibility.H-24111.DS18666.twopass.merge150.wgt10.zgt2.wig	Fetal_Renal_Pelvis_Left	fetal_renal_pelvis	hotspots	Hotspots
493	1e-07	4.94518	0.00217136	24	52182	54	580611	UW.Fetal_Renal_Pelvis_Left.ChromatinAccessibility.H-24111.DS18666.twopass.merge150.wgt10.zgt2.wig	Fetal_Renal_Pelvis_Left	fetal_renal_pelvis	hotspots	Hotspots
493	1e-08	4.68491	0.0477099	16	52182	38	580611	UW.Fetal_Renal_Pelvis_Left.ChromatinAccessibility.H-24111.DS18666.twopass.merge150.wgt10.zgt2.wig	Fetal_Renal_Pelvis_Left	fetal_renal_pelvis	hotspots	Hotspots
494	0.01	1.64728	-1	2392	54369	15507	580611	UW.Fetal_Renal_Pelvis_Left.ChromatinAccessibility.H-24169.DS18964.twopass.merge150.wgt10.zgt2.wig	Fetal_Renal_Pelvis_Left	fetal_renal_pelvis	hotspots	Hotspots
494	0.0001	2.86079	9e-06	161	54369	601	580611	UW.Fetal_Renal_Pelvis_Left.ChromatinAccessibility.H-24169.DS18964.twopass.merge150.wgt10.zgt2.wig	Fetal_Renal_Pelvis_Left	fetal_renal_pelvis	hotspots	Hotspots
494	1e-05	4.85413	1e-06	55	54369	121	580611	UW.Fetal_Renal_Pelvis_Left.ChromatinAccessibility.H-24169.DS18964.twopass.merge150.wgt10.zgt2.wig	Fetal_Renal_Pelvis_Left	fetal_renal_pelvis	hotspots	Hotspots
494	1e-06	4.94884	1e-05	38	54369	82	580611	UW.Fetal_Renal_Pelvis_Left.ChromatinAccessibility.H-24169.DS18964.twopass.merge150.wgt10.zgt2.wig	Fetal_Renal_Pelvis_Left	fetal_renal_pelvis	hotspots	Hotspots
494	1e-07	5.5373	4.4e-05	28	54369	54	580611	UW.Fetal_Renal_Pelvis_Left.ChromatinAccessibility.H-24169.DS18964.twopass.merge150.wgt10.zgt2.wig	Fetal_Renal_Pelvis_Left	fetal_renal_pelvis	hotspots	Hotspots
494	1e-08	5.05851	0.013986	18	54369	38	580611	UW.Fetal_Renal_Pelvis_Left.ChromatinAccessibility.H-24169.DS18964.twopass.merge150.wgt10.zgt2.wig	Fetal_Renal_Pelvis_Left	fetal_renal_pelvis	hotspots	Hotspots
495	0.01	1.61432	-1	2516	58355	15507	580611	UW.Fetal_Renal_Pelvis_Left.ChromatinAccessibility.H-24232.DS19238.twopass.merge150.wgt10.zgt2.wig	Fetal_Renal_Pelvis_Left	fetal_renal_pelvis	hotspots	Hotspots
495	0.0001	2.88059	0	174	58355	601	580611	UW.Fetal_Renal_Pelvis_Left.ChromatinAccessibility.H-24232.DS19238.twopass.merge150.wgt10.zgt2.wig	Fetal_Renal_Pelvis_Left	fetal_renal_pelvis	hotspots	Hotspots
495	1e-05	4.44033	3e-06	54	58355	121	580611	UW.Fetal_Renal_Pelvis_Left.ChromatinAccessibility.H-24232.DS19238.twopass.merge150.wgt10.zgt2.wig	Fetal_Renal_Pelvis_Left	fetal_renal_pelvis	hotspots	Hotspots
495	1e-06	4.48947	0.000266652	37	58355	82	580611	UW.Fetal_Renal_Pelvis_Left.ChromatinAccessibility.H-24232.DS19238.twopass.merge150.wgt10.zgt2.wig	Fetal_Renal_Pelvis_Left	fetal_renal_pelvis	hotspots	Hotspots
495	1e-07	4.97482	0.000642653	27	58355	54	580611	UW.Fetal_Renal_Pelvis_Left.ChromatinAccessibility.H-24232.DS19238.twopass.merge150.wgt10.zgt2.wig	Fetal_Renal_Pelvis_Left	fetal_renal_pelvis	hotspots	Hotspots
495	1e-08	4.45115	0.0631712	17	58355	38	580611	UW.Fetal_Renal_Pelvis_Left.ChromatinAccessibility.H-24232.DS19238.twopass.merge150.wgt10.zgt2.wig	Fetal_Renal_Pelvis_Left	fetal_renal_pelvis	hotspots	Hotspots
496	0.01	1.56175	-1	2653	63604	15507	580611	UW.Fetal_Renal_Pelvis_Right.ChromatinAccessibility.H-23871.DS17548.twopass.merge150.wgt10.zgt2.wig	Fetal_Renal_Pelvis_Right	fetal_renal_pelvis	hotspots	Hotspots
496	0.0001	2.65806	1.8e-05	175	63604	601	580611	UW.Fetal_Renal_Pelvis_Right.ChromatinAccessibility.H-23871.DS17548.twopass.merge150.wgt10.zgt2.wig	Fetal_Renal_Pelvis_Right	fetal_renal_pelvis	hotspots	Hotspots
496	1e-05	4.14933	4e-06	55	63604	121	580611	UW.Fetal_Renal_Pelvis_Right.ChromatinAccessibility.H-23871.DS17548.twopass.merge150.wgt10.zgt2.wig	Fetal_Renal_Pelvis_Right	fetal_renal_pelvis	hotspots	Hotspots
496	1e-06	4.67559	4e-06	42	63604	82	580611	UW.Fetal_Renal_Pelvis_Right.ChromatinAccessibility.H-23871.DS17548.twopass.merge150.wgt10.zgt2.wig	Fetal_Renal_Pelvis_Right	fetal_renal_pelvis	hotspots	Hotspots
496	1e-07	4.90236	0.000125595	29	63604	54	580611	UW.Fetal_Renal_Pelvis_Right.ChromatinAccessibility.H-23871.DS17548.twopass.merge150.wgt10.zgt2.wig	Fetal_Renal_Pelvis_Right	fetal_renal_pelvis	hotspots	Hotspots
496	1e-08	4.56426	0.0149948	19	63604	38	580611	UW.Fetal_Renal_Pelvis_Right.ChromatinAccessibility.H-23871.DS17548.twopass.merge150.wgt10.zgt2.wig	Fetal_Renal_Pelvis_Right	fetal_renal_pelvis	hotspots	Hotspots
497	0.01	1.6054	-1	2621	61128	15507	580611	UW.Fetal_Renal_Pelvis_Right.ChromatinAccessibility.H-24111.DS18663.twopass.merge150.wgt10.zgt2.wig	Fetal_Renal_Pelvis_Right	fetal_renal_pelvis	hotspots	Hotspots
497	0.0001	2.73411	2.4e-05	173	61128	601	580611	UW.Fetal_Renal_Pelvis_Right.ChromatinAccessibility.H-24111.DS18663.twopass.merge150.wgt10.zgt2.wig	Fetal_Renal_Pelvis_Right	fetal_renal_pelvis	hotspots	Hotspots
497	1e-05	4.3959	3e-06	56	61128	121	580611	UW.Fetal_Renal_Pelvis_Right.ChromatinAccessibility.H-24111.DS18663.twopass.merge150.wgt10.zgt2.wig	Fetal_Renal_Pelvis_Right	fetal_renal_pelvis	hotspots	Hotspots
497	1e-06	4.51748	0.000131755	39	61128	82	580611	UW.Fetal_Renal_Pelvis_Right.ChromatinAccessibility.H-24111.DS18663.twopass.merge150.wgt10.zgt2.wig	Fetal_Renal_Pelvis_Right	fetal_renal_pelvis	hotspots	Hotspots
497	1e-07	4.74914	0.00181967	27	61128	54	580611	UW.Fetal_Renal_Pelvis_Right.ChromatinAccessibility.H-24111.DS18663.twopass.merge150.wgt10.zgt2.wig	Fetal_Renal_Pelvis_Right	fetal_renal_pelvis	hotspots	Hotspots
497	1e-08	4.49919	0.0374111	18	61128	38	580611	UW.Fetal_Renal_Pelvis_Right.ChromatinAccessibility.H-24111.DS18663.twopass.merge150.wgt10.zgt2.wig	Fetal_Renal_Pelvis_Right	fetal_renal_pelvis	hotspots	Hotspots
498	0.01	1.64019	-1	2346	53554	15507	580611	UW.Fetal_Renal_Pelvis_Right.ChromatinAccessibility.H-24169.DS18961.twopass.merge150.wgt10.zgt2.wig	Fetal_Renal_Pelvis_Right	fetal_renal_pelvis	hotspots	Hotspots
498	0.0001	2.77805	8.1e-05	154	53554	601	580611	UW.Fetal_Renal_Pelvis_Right.ChromatinAccessibility.H-24169.DS18961.twopass.merge150.wgt10.zgt2.wig	Fetal_Renal_Pelvis_Right	fetal_renal_pelvis	hotspots	Hotspots
498	1e-05	4.48	1.4e-05	50	53554	121	580611	UW.Fetal_Renal_Pelvis_Right.ChromatinAccessibility.H-24169.DS18961.twopass.merge150.wgt10.zgt2.wig	Fetal_Renal_Pelvis_Right	fetal_renal_pelvis	hotspots	Hotspots
498	1e-06	4.89194	3.2e-05	37	53554	82	580611	UW.Fetal_Renal_Pelvis_Right.ChromatinAccessibility.H-24169.DS18961.twopass.merge150.wgt10.zgt2.wig	Fetal_Renal_Pelvis_Right	fetal_renal_pelvis	hotspots	Hotspots
498	1e-07	5.01926	0.000918063	25	53554	54	580611	UW.Fetal_Renal_Pelvis_Right.ChromatinAccessibility.H-24169.DS18961.twopass.merge150.wgt10.zgt2.wig	Fetal_Renal_Pelvis_Right	fetal_renal_pelvis	hotspots	Hotspots
498	1e-08	4.27958	0.0998004	15	53554	38	580611	UW.Fetal_Renal_Pelvis_Right.ChromatinAccessibility.H-24169.DS18961.twopass.merge150.wgt10.zgt2.wig	Fetal_Renal_Pelvis_Right	fetal_renal_pelvis	hotspots	Hotspots
499	0.01	1.63152	-1	2336	53609	15507	580611	UW.Fetal_Renal_Pelvis_Right.ChromatinAccessibility.H-24232.DS19235.twopass.merge150.wgt10.zgt2.wig	Fetal_Renal_Pelvis_Right	fetal_renal_pelvis	hotspots	Hotspots
[truncated: 545 more rows]

## Sheet: Fig 6
p1_category	p1	p2_category	p2	rg	se	z	p
Diaphragmatic_hernias	Diaphragmatic	education	Years of schooling	-0.3642	0.0234	-15.5387	1.9e-54
Diaphragmatic_hernias	Diaphragmatic	reproductive	Age of first birth	-0.3889	0.0347	-11.2135	3.5e-29
Diaphragmatic_hernias	Diaphragmatic	cognitive	Intelligence	-0.3127	0.0348	-8.9812	2.68e-19
Diaphragmatic_hernias	Diaphragmatic	education	College completion	-0.382	0.0433	-8.8153	1.19e-18
Diaphragmatic_hernias	Diaphragmatic	anthropometric	Waist-to-hip ratio	0.2651	0.0318	8.3418	7.32e-17
Diaphragmatic_hernias	Diaphragmatic	cardiometabolic	Coronary artery disease	0.2759	0.0356	7.7559	8.77e-15
Diaphragmatic_hernias	Diaphragmatic	psychiatric	Depressive symptoms	0.4061	0.0542	7.4966	6.55e-14
Diaphragmatic_hernias	Diaphragmatic	anthropometric	Waist circumference	0.2129	0.0289	7.3602	1.84e-13
Diaphragmatic_hernias	Diaphragmatic	anthropometric	Overweight	0.2499	0.0363	6.8809	5.95e-12
Diaphragmatic_hernias	Diaphragmatic	sleeping	Insomnia	0.3509	0.055	6.3805	1.77e-10
Diaphragmatic_hernias	Diaphragmatic	anthropometric	Body mass index	0.2005	0.0329	6.1037	1.04e-09
Diaphragmatic_hernias	Diaphragmatic	anthropometric	Body fat	0.2417	0.0455	5.314	1.07e-07
Diaphragmatic_hernias	Diaphragmatic	aging	Mothers age at death	-0.401	0.0842	-4.7617	1.92e-06
Diaphragmatic_hernias	Diaphragmatic	reproductive	Number of children ever born	0.2065	0.0441	4.6836	2.82e-06
Diaphragmatic_hernias	Diaphragmatic	autoimmune	Rheumatoid Arthritis	0.1884	0.0423	4.4499	8.59e-06
Diaphragmatic_hernias	Diaphragmatic	reproductive	Age at Menarche	-0.1251	0.0297	-4.2164	2.48e-05
Diaphragmatic_hernias	Diaphragmatic	anthropometric	Height	-0.1394	0.0342	-4.073	4.64e-05
Diaphragmatic_hernias	Diaphragmatic	smoking_behaviour	Cigarettes smoked per day	0.3405	0.0846	4.0231	5.74e-05
Diaphragmatic_hernias	Diaphragmatic	smoking_behaviour	Smoking Initiation	0.2738	0.0681	4.0215	5.78e-05
Diaphragmatic_hernias	Diaphragmatic	smoking_behaviour	Former vs Current smoker	-0.2983	0.0743	-4.0155	5.93e-05
Diaphragmatic_hernias	Diaphragmatic	smoking_behaviour	Ever vs never smoked	0.194	0.0504	3.8527	0.0001
Diaphragmatic_hernias	Diaphragmatic	haemotological	Platelet count	0.1578	0.0419	3.7668	0.0002
Diaphragmatic_hernias	Diaphragmatic	psychiatric	Subjective well being	-0.1863	0.0505	-3.6863	0.0002
Femoral_hernias	Femoral	reproductive	Age at Menarche	0.042	0.0778	0.5398	0.5893
Femoral_hernias	Femoral	reproductive	Age of first birth	0.2001	0.0997	2.0077	0.0447
Femoral_hernias	Femoral	anthropometric	Body fat	-0.239	0.139	-1.7195	0.0855
Femoral_hernias	Femoral	anthropometric	Body mass index	-0.1061	0.0905	-1.1732	0.2407
Femoral_hernias	Femoral	smoking_behaviour	Cigarettes smoked per day	-0.0543	0.1984	-0.2739	0.7842
Femoral_hernias	Femoral	education	College completion	0.1482	0.1344	1.103	0.27
Femoral_hernias	Femoral	cardiometabolic	Coronary artery disease	-0.0771	0.0837	-0.9214	0.3568
Femoral_hernias	Femoral	psychiatric	Depressive symptoms	0.0126	0.1192	0.1054	0.9161
Femoral_hernias	Femoral	smoking_behaviour	Ever vs never smoked	0.077	0.1444	0.5333	0.5938
Femoral_hernias	Femoral	smoking_behaviour	Former vs Current smoker	-0.2253	0.2082	-1.082	0.2793
Femoral_hernias	Femoral	anthropometric	Height	-0.0058	0.0772	-0.0758	0.9396
Femoral_hernias	Femoral	sleeping	Insomnia	-0.0749	0.1309	-0.5724	0.567
Femoral_hernias	Femoral	cognitive	Intelligence	-0.0551	0.1057	-0.5218	0.6018
Femoral_hernias	Femoral	aging	Mothers age at death	-0.3336	0.1968	-1.6953	0.09
Femoral_hernias	Femoral	reproductive	Number of children ever born	-0.0995	0.1051	-0.9467	0.3438
Femoral_hernias	Femoral	anthropometric	Overweight	-0.2131	0.1014	-2.1009	0.0357
Femoral_hernias	Femoral	haemotological	Platelet count	-0.0417	0.1035	-0.4034	0.6866
Femoral_hernias	Femoral	autoimmune	Rheumatoid Arthritis	0.1392	0.1052	1.3232	0.1858
Femoral_hernias	Femoral	smoking_behaviour	Smoking Initiation	0.3086	0.208	1.4837	0.1379
Femoral_hernias	Femoral	psychiatric	Subjective well being	0.0829	0.1226	0.6761	0.499
Femoral_hernias	Femoral	anthropometric	Waist circumference	-0.1077	0.0939	-1.1465	0.2516
Femoral_hernias	Femoral	anthropometric	Waist-to-hip ratio	-0.1521	0.103	-1.4757	0.14
Femoral_hernias	Femoral	education	Years of schooling	0.1116	0.0799	1.3965	0.1626
Inguinal_hernias	Inguinal	reproductive	Age at Menarche	0.0566	0.0269	2.1059	0.0352
Inguinal_hernias	Inguinal	reproductive	Age of first birth	0.02	0.0329	0.6061	0.5445
Inguinal_hernias	Inguinal	anthropometric	Body fat	-0.153	0.043	-3.5537	0.0004
Inguinal_hernias	Inguinal	anthropometric	Body mass index	-0.1246	0.0295	-4.2273	2.36e-05
Inguinal_hernias	Inguinal	smoking_behaviour	Cigarettes smoked per day	0.0248	0.0622	0.398	0.6906
Inguinal_hernias	Inguinal	education	College completion	-0.0642	0.0398	-1.6124	0.1069
Inguinal_hernias	Inguinal	cardiometabolic	Coronary artery disease	-0.0393	0.0352	-1.1164	0.2643
Inguinal_hernias	Inguinal	psychiatric	Depressive symptoms	0.114	0.0384	2.9693	0.003
Inguinal_hernias	Inguinal	smoking_behaviour	Ever vs never smoked	-0.032	0.0419	-0.7632	0.4453
Inguinal_hernias	Inguinal	smoking_behaviour	Former vs Current smoker	0.0961	0.065	1.478	0.1394
Inguinal_hernias	Inguinal	anthropometric	Height	0.0097	0.0347	0.2799	0.7796
Inguinal_hernias	Inguinal	sleeping	Insomnia	0.1248	0.05	2.4969	0.0125
Inguinal_hernias	Inguinal	cognitive	Intelligence	-0.0383	0.0319	-1.2005	0.23
Inguinal_hernias	Inguinal	aging	Mothers age at death	0.01	0.0729	0.1371	0.891
Inguinal_hernias	Inguinal	reproductive	Number of children ever born	-0.0347	0.0418	-0.832	0.4054
Inguinal_hernias	Inguinal	anthropometric	Overweight	-0.1383	0.0318	-4.3523	1.35e-05
Inguinal_hernias	Inguinal	haemotological	Platelet count	0.0047	0.0386	0.1208	0.9039
Inguinal_hernias	Inguinal	autoimmune	Rheumatoid Arthritis	-0.0007	0.0387	-0.0183	0.9854
Inguinal_hernias	Inguinal	smoking_behaviour	Smoking Initiation	0.1008	0.0661	1.5248	0.1273
Inguinal_hernias	Inguinal	psychiatric	Subjective well being	-0.0131	0.0471	-0.2779	0.7811
Inguinal_hernias	Inguinal	anthropometric	Waist circumference	-0.0905	0.0322	-2.8108	0.0049
Inguinal_hernias	Inguinal	anthropometric	Waist-to-hip ratio	-0.0823	0.0352	-2.3391	0.0193
Inguinal_hernias	Inguinal	education	Years of schooling	-0.0317	0.0246	-1.2876	0.1979
Umbilical_hernias	Umbilical	reproductive	Age at Menarche	-0.1147	0.0413	-2.7751	0.0055
Umbilical_hernias	Umbilical	reproductive	Age of first birth	-0.1622	0.0468	-3.47	0.0005
Umbilical_hernias	Umbilical	anthropometric	Body fat	0.2452	0.0595	4.1212	3.77e-05
Umbilical_hernias	Umbilical	anthropometric	Body mass index	0.3282	0.0511	6.4284	1.29e-10
Umbilical_hernias	Umbilical	smoking_behaviour	Cigarettes smoked per day	0.0347	0.0927	0.3739	0.7084
Umbilical_hernias	Umbilical	education	College completion	-0.1674	0.0601	-2.7876	0.0053
Umbilical_hernias	Umbilical	cardiometabolic	Coronary artery disease	0.1096	0.0525	2.0881	0.0368
Umbilical_hernias	Umbilical	psychiatric	Depressive symptoms	0.139	0.066	2.1051	0.0353
Umbilical_hernias	Umbilical	smoking_behaviour	Ever vs never smoked	0.0676	0.0679	0.9952	0.3196
Umbilical_hernias	Umbilical	smoking_behaviour	Former vs Current smoker	-0.0759	0.0842	-0.9008	0.3677
Umbilical_hernias	Umbilical	anthropometric	Height	-0.0791	0.0406	-1.9506	0.0511
Umbilical_hernias	Umbilical	sleeping	Insomnia	0.246	0.0684	3.5972	0.0003
Umbilical_hernias	Umbilical	cognitive	Intelligence	-0.1403	0.05	-2.8056	0.005
Umbilical_hernias	Umbilical	aging	Mothers age at death	-0.1369	0.104	-1.3164	0.188
Umbilical_hernias	Umbilical	reproductive	Number of children ever born	0.0978	0.0545	1.7945	0.0727
Umbilical_hernias	Umbilical	anthropometric	Overweight	0.2929	0.0539	5.4295	5.65e-08
Umbilical_hernias	Umbilical	haemotological	Platelet count	0.0203	0.0555	0.365	0.7151
Umbilical_hernias	Umbilical	autoimmune	Rheumatoid Arthritis	0.053	0.0559	0.9486	0.3428
Umbilical_hernias	Umbilical	smoking_behaviour	Smoking Initiation	-0.0145	0.0919	-0.1573	0.875
Umbilical_hernias	Umbilical	psychiatric	Subjective well being	0.0497	0.0604	0.824	0.41
Umbilical_hernias	Umbilical	anthropometric	Waist circumference	0.3034	0.049	6.1895	6.04e-10
Umbilical_hernias	Umbilical	anthropometric	Waist-to-hip ratio	0.1999	0.0729	2.7439	0.0061
Umbilical_hernias	Umbilical	education	Years of schooling	-0.1765	0.034	-5.1895	2.11e-07
Ventral_hernias	Ventral	reproductive	Age at Menarche	-0.1054	0.0535	-1.9709	0.0487
Ventral_hernias	Ventral	reproductive	Age of first birth	-0.3736	0.0637	-5.8674	4.43e-09
Ventral_hernias	Ventral	anthropometric	Body fat	0.3001	0.0837	3.5863	0.0003
Ventral_hernias	Ventral	anthropometric	Body mass index	0.2948	0.0637	4.6297	3.66e-06
Ventral_hernias	Ventral	smoking_behaviour	Cigarettes smoked per day	0.3399	0.1329	2.5567	0.0106
Ventral_hernias	Ventral	education	College completion	-0.3125	0.0772	-4.046	5.21e-05
Ventral_hernias	Ventral	cardiometabolic	Coronary artery disease	0.1903	0.0637	2.9887	0.0028
Ventral_hernias	Ventral	psychiatric	Depressive symptoms	0.3071	0.095	3.2324	0.0012
Ventral_hernias	Ventral	smoking_behaviour	Ever vs never smoked	0.2609	0.0887	2.9421	0.0033
Ventral_hernias	Ventral	smoking_behaviour	Former vs Current smoker	-0.2162	0.1277	-1.6937	0.0903
Ventral_hernias	Ventral	anthropometric	Height	-0.1476	0.0517	-2.8536	0.0043
Ventral_hernias	Ventral	sleeping	Insomnia	0.27	0.0975	2.7705	0.0056
Ventral_hernias	Ventral	cognitive	Intelligence	-0.2419	0.0658	-3.676	0.0002
Ventral_hernias	Ventral	aging	Mothers age at death	-0.2375	0.1325	-1.7926	0.073
Ventral_hernias	Ventral	reproductive	Number of children ever born	0.1572	0.0751	2.0917	0.0365
Ventral_hernias	Ventral	anthropometric	Overweight	0.3638	0.0722	5.0358	4.76e-07
Ventral_hernias	Ventral	haemotological	Platelet count	-0.0518	0.08	-0.6473	0.5174
Ventral_hernias	Ventral	autoimmune	Rheumatoid Arthritis	0.1467	0.0761	1.9283	0.0538
Ventral_hernias	Ventral	smoking_behaviour	Smoking Initiation	0.125	0.1358	0.9202	0.3575
Ventral_hernias	Ventral	psychiatric	Subjective well being	-0.1261	0.0839	-1.5032	0.1328
Ventral_hernias	Ventral	anthropometric	Waist circumference	0.3158	0.0724	4.3623	1.29e-05
Ventral_hernias	Ventral	anthropometric	Waist-to-hip ratio	0.225	0.0718	3.1333	0.0017
Ventral_hernias	Ventral	education	Years of schooling	-0.3044	0.0451	-6.7421	1.56e-11

## Sheet: Supplementary Fig 1
The QQ-plots show the results from the GWAS scans of UK Biobank data and the SAIGE results are provided on the Danish National Biobank website (https://www.danishnationalbiobank.com/gwas)

## Sheet: Supplementary Fig 2
The Miami plots show the results from the sex-specific GWAS scans of UK Biobank data and are provided on the Danish National Biobank website (https://www.danishnationalbiobank.com/gwas).

## Sheet: Supplementary Fig 3
The underlying data for the DEPICT plot are provided together with the DEPICT code at our GitHub site https://github.com/FeenstraLab
